# Supplementary material for: Inactivation of the CIC-DUX4 oncogene through P300/CBP inhibition, a therapeutic approach for CIC-DUX4 sarcoma
Source: Oncogenesis. 2021 Oct 12;10(10):68. doi: 10.1038/s41389-021-00357-4 (PMC8511258; doi:10.1038/s41389-021-00357-4)
Supplement: Supplementary file 8 — Supplementary Table 1 [file 41389_2021_357_MOESM8_ESM.xlsx]

## Sheet: Differentially_Expressed_Genes_
Ensembl Gene ID	Gene Symbol	Log2FC 4hr	BH Adjusted P-value 4hr	Log2FC 24hr	BH Adjusted P-value 24hr	Mean Counts Across Samples	Mean Control FPKM	Mean 4hr FPKM	Mean 24hr FPKM	Entrez ID	Gene Type	Gene Name
ENSG00000120875	DUSP4	-6.72412	1.46857e-224	-3.75419	6.01151e-116	1290.28	167.911	1.589	12.435	1846	protein_coding	dual specificity phosphatase 4
ENSG00000171940	ZNF217	-5.78724	5.29302e-187	-1.81486	7.30846e-28	1165.54	131.643	2.389	37.419	7764	protein_coding	zinc finger protein 217
ENSG00000139289	PHLDA1	-6.04961	1.03658e-186	-3.26472	4.13197e-91	819.392	102.712	1.548	10.683	22822	protein_coding	pleckstrin homology like domain family A member 1
ENSG00000164683	HEY1	-5.08266	3.75602e-163	-2.71992	5.18988e-70	645.021	211.599	6.266	32.148	23462	protein_coding	hes related family bHLH transcription factor with YRPW motif 1
ENSG00000054598	FOXC1	-5.0018	3.53847e-123	-1.77202	2.38563e-26	485.992	74.296	2.313	21.752	2296	protein_coding	forkhead box C1
ENSG00000154734	ADAMTS1	-4.70069	5.50856e-107	-3.45927	1.42643e-74	388.751	53.018	2.036	4.82	9510	protein_coding	ADAM metallopeptidase with thrombospondin type 1 motif 1
ENSG00000178343	SHISA3	-6.04955	1.72672e-97	-3.86893	1.13644e-66	394.411	128.271	1.924	8.779	152573	protein_coding	shisa family member 3
ENSG00000185920	PTCH1	-6.93855	5.42437e-97	-0.684373	0.0245028	323.473	63.882	0.532	39.852	5727	protein_coding	patched 1
ENSG00000071575	TRIB2	-4.15714	1.22824e-93	-2.56043	5.34366e-43	406.927	73.804	4.167	12.525	28951	protein_coding	tribbles pseudokinase 2
ENSG00000050628	PTGER3	-3.4206	3.21663e-93	-1.8741	1.99847e-34	558.142	68.513	6.401	18.688	5733	protein_coding	prostaglandin E receptor 3
ENSG00000147118	ZNF182	-4.58359	8.23714e-88	-2.53709	9.82456e-43	264.634	52.663	2.198	9.077	7569	protein_coding	zinc finger protein 182
ENSG00000277443	MARCKS	-2.65249	8.23714e-88	-1.044	7.30948e-15	1533.47	190.35	30.275	92.289	4082	protein_coding	myristoylated alanine rich protein kinase C substrate
ENSG00000169554	ZEB2	-4.35851	1.12063e-81	-0.161077	0.535966	418.091	78.788	3.918	70.456	9839	protein_coding	zinc finger E-box binding homeobox 2
ENSG00000178573	MAF	-4.95788	1.15816e-80	-1.05609	1.86913e-07	383.292	38.658	1.362	18.606	4094	protein_coding	MAF bZIP transcription factor
ENSG00000183691	NOG	-5.49121	2.56037e-75	-3.19343	2.63919e-38	322.499	118.939	2.636	13.016	9241	protein_coding	noggin
ENSG00000213626	LBH	-3.51509	1.0573e-72	-3.88673	4.18362e-87	615.318	447.851	39.173	30.283	81606	protein_coding	LBH regulator of WNT signaling pathway
ENSG00000067082	KLF6	-4.4268	1.34758e-72	-2.04774	1.54548e-20	317.973	50.59	2.354	12.244	1316	protein_coding	Kruppel like factor 6
ENSG00000091527	CDV3	-2.24308	2.2627e-71	-1.64839	2.38645e-39	1839.18	412.761	87.192	131.68	55573	protein_coding	CDV3 homolog
ENSG00000138685	FGF2	-4.26198	4.32641e-71	-2.0322	1.70667e-19	533.394	54.789	2.852	13.38	2247	protein_coding	fibroblast growth factor 2
ENSG00000196781	TLE1	-3.81953	1.60511e-67	-2.07964	6.67829e-27	220.237	44.355	3.178	10.488	7088	protein_coding	TLE family member 1	transcriptional corepressor
ENSG00000170561	IRX2	-3.40938	1.10973e-65	-1.83165	4.53313e-25	250.648	49.763	4.696	13.977	153572	protein_coding	iroquois homeobox 2
ENSG00000180828	BHLHE22	-5.37078	1.72577e-64	-2.89631	1.43954e-37	187.304	39.257	0.951	5.271	27319	protein_coding	basic helix-loop-helix family member e22
ENSG00000180318	ALX1	-5.66882	1.96778e-64	-2.10044	2.45005e-23	196.173	111.995	2.172	26.094	8092	protein_coding	ALX homeobox 1
ENSG00000168264	IRF2BP2	-5.53339	4.23512e-64	-1.23221	6.02951e-09	226.088	27.223	0.589	11.578	359948	protein_coding	interferon regulatory factor 2 binding protein 2
ENSG00000119138	KLF9	-6.16596	4.53724e-62	-2.6235	9.75909e-31	209.344	28.091	0.388	4.569	687	protein_coding	Kruppel like factor 9
ENSG00000155760	FZD7	-3.36091	2.40001e-61	-0.655126	0.000504746	292.749	34.462	3.358	21.897	8324	protein_coding	frizzled class receptor 7
ENSG00000124766	SOX4	-3.08901	1.39444e-60	-0.511924	0.00892643	547.933	48.764	5.729	34.187	6659	protein_coding	SRY-box transcription factor 4
ENSG00000102804	TSC22D1	-3.18327	8.73982e-60	-0.748886	0.00022983	487.966	243.032	26.724	144.543	8848	protein_coding	TSC22 domain family member 1
ENSG00000135821	GLUL	-2.98124	8.73982e-60	-1.46335	4.74043e-16	757.444	136.421	17.299	49.547	2752	protein_coding	glutamate-ammonia ligase
ENSG00000150347	ARID5B	-5.38924	1.06495e-59	-2.59211	1.39131e-23	222.077	20.557	0.488	3.412	84159	protein_coding	AT-rich interaction domain 5B
ENSG00000134954	ETS1	-4.08441	1.05447e-58	-2.93509	2.26352e-32	1246.48	234.998	13.893	30.723	2113	protein_coding	ETS proto-oncogene 1	transcription factor
ENSG00000185022	MAFF	-3.76139	2.06244e-58	-2.4993	6.50012e-34	183.177	50.194	3.695	8.884	23764	protein_coding	MAF bZIP transcription factor F
ENSG00000135540	NHSL1	-3.92096	2.22271e-54	-2.51168	1.22685e-23	841.296	77.874	5.142	13.675	57224	protein_coding	NHS like 1
ENSG00000136997	MYC	-6.68525	1.20406e-53	-5.0684	3.08891e-58	188.49	70.17	0.659	2.128	4609	protein_coding	MYC proto-oncogene	bHLH transcription factor
ENSG00000205213	LGR4	-2.30492	1.45962e-52	-1.79082	7.69388e-33	939.265	107.444	21.761	31.05	55366	protein_coding	leucine rich repeat containing G protein-coupled receptor 4
ENSG00000187678	SPRY4	-6.32589	3.44603e-51	-3.22666	2.47136e-21	249.992	38.86	0.479	4.159	81848	protein_coding	sprouty RTK signaling antagonist 4
ENSG00000180447	GAS1	-5.33093	3.69535e-50	-1.97271	1.96942e-17	145.106	27.62	0.684	7.031	2619	protein_coding	growth arrest specific 1
ENSG00000119669	IRF2BPL	-6.62805	8.1541e-50	-2.12303	7.05852e-21	183.941	25.614	0.263	5.879	64207	protein_coding	interferon regulatory factor 2 binding protein like
ENSG00000111961	SASH1	-2.95044	2.27561e-49	-1.49129	5.57181e-14	635.952	53.454	6.912	19.031	23328	protein_coding	SAM and SH3 domain containing 1
ENSG00000137203	TFAP2A	-4.47033	2.64634e-49	-1.44584	2.87455e-07	307.603	276.706	12.522	101.497	7020	protein_coding	transcription factor AP-2 alpha
ENSG00000154127	UBASH3B	-2.34815	1.35741e-48	-2.87964	1.4759e-69	507.844	47.021	9.23	6.385	84959	protein_coding	ubiquitin associated and SH3 domain containing B
ENSG00000162407	PLPP3	-5.54115	1.99563e-47	-3.00553	1.31224e-31	119.915	27.019	0.583	3.373	8613	protein_coding	phospholipid phosphatase 3
ENSG00000168874	ATOH8	-5.04635	2.24358e-47	-2.32211	6.51696e-16	145.852	28.507	0.851	5.69	84913	protein_coding	atonal bHLH transcription factor 8
ENSG00000185477	GPRIN3	-4.73205	2.58702e-47	-2.0095	2.64941e-12	230.926	10.718	0.403	2.658	285513	protein_coding	GPRIN family member 3
ENSG00000152661	GJA1	-2.23325	1.17118e-46	-2.77605	6.58397e-69	567.008	122.316	26.003	17.834	2697	protein_coding	gap junction protein alpha 1
ENSG00000170549	IRX1	-4.20805	7.49746e-46	-1.99956	4.57969e-18	123.529	35.515	1.913	8.873	79192	protein_coding	iroquois homeobox 1
ENSG00000115963	RND3	-4.81106	1.42525e-45	-2.71901	1.9724e-19	257.986	109.774	4.127	16.99	390	protein_coding	Rho family GTPase 3
ENSG00000170775	GPR37	-5.02421	8.56043e-45	-2.37728	8.89196e-18	146.452	18.245	0.565	3.498	2861	protein_coding	G protein-coupled receptor 37
ENSG00000113580	NR3C1	-4.07652	1.35874e-44	-0.33896	0.296741	394.651	29.984	1.818	23.692	2908	protein_coding	nuclear receptor subfamily 3 group C member 1
ENSG00000121440	PDZRN3	-3.96107	1.57875e-44	-3.15886	5.17001e-34	159.056	33.7	2.195	3.777	23024	protein_coding	PDZ domain containing ring finger 3
ENSG00000147571	CRH	-2.39196	3.26766e-44	-9.50777	3.4915e-211	2841.97	1603.19	305.449	2.195	1392	protein_coding	corticotropin releasing hormone
ENSG00000185634	SHC4	-3.62082	3.38279e-44	-2.90426	1.23293e-29	550.912	95.38	7.773	12.756	399694	protein_coding	SHC adaptor protein 4
ENSG00000189184	PCDH18	-6.50578	3.38279e-44	-2.02532	2.2046e-17	168.015	23.463	0.254	5.751	54510	protein_coding	protocadherin 18
ENSG00000157240	FZD1	-2.39903	6.0683e-42	-0.244722	0.225668	404.496	22.964	4.348	19.389	8321	protein_coding	frizzled class receptor 1
ENSG00000132326	PER2	-5.28182	8.5473e-42	-2.63534	3.00936e-16	159.893	17.593	0.452	2.829	8864	protein_coding	period circadian regulator 2
ENSG00000151702	FLI1	-4.62955	5.92362e-41	-1.30753	1.08895e-06	136.716	31.642	1.28	12.773	2313	protein_coding	Fli-1 proto-oncogene	ETS transcription factor
ENSG00000171873	ADRA1D	-4.29681	2.35405e-40	-3.17339	1.23293e-29	114.187	25.436	1.303	2.833	146	protein_coding	adrenoceptor alpha 1D
ENSG00000181467	RAP2B	-2.74746	2.4749e-40	-2.09302	1.66162e-24	559.993	40.557	6.04	9.5	5912	protein_coding	RAP2B	member of RAS oncogene family
ENSG00000107485	GATA3	-5.53281	4.93547e-40	-1.57195	1.34973e-08	142.201	29.532	0.635	9.927	2625	protein_coding	GATA binding protein 3
ENSG00000112559	MDFI	-2.92429	1.11079e-39	-1.20665	2.81438e-08	299.086	150.78	19.836	65.335	4188	protein_coding	MyoD family inhibitor
ENSG00000101384	JAG1	-4.16292	2.33038e-39	-2.10708	6.94619e-16	118.136	12.332	0.688	2.867	182	protein_coding	jagged canonical Notch ligand 1
ENSG00000180730	SHISA2	-5.32464	1.49718e-38	-4.98391	2.14984e-38	123.548	23.881	0.6	0.744	387914	protein_coding	shisa family member 2
ENSG00000144355	DLX1	-3.61218	3.06433e-38	-1.90408	1.80998e-13	171.252	60.141	5.002	16.088	1745	protein_coding	distal-less homeobox 1
ENSG00000115183	TANC1	-1.731	6.76771e-38	-1.29313	4.22067e-22	565.194	41.798	12.585	17.066	85461	protein_coding	tetratricopeptide repeat	ankyrin repeat and coiled-coil containing 1
ENSG00000163565	IFI16	-2.43259	1.00843e-37	0.583977	0.00160424	409.179	53.25	9.843	79.697	3428	protein_coding	interferon gamma inducible protein 16
ENSG00000166068	SPRED1	-3.18783	1.50445e-36	-0.328387	0.275904	560.932	52.655	5.778	41.947	161742	protein_coding	sprouty related EVH1 domain containing 1
ENSG00000204682	MIR1915HG	-3.47366	2.30818e-36	0.645228	0.00451408	192.507	14.935	1.352	23.337	399726	lncRNA	MIR1915 host gene
ENSG00000120149	MSX2	-4.39814	2.85996e-36	-1.24108	2.10495e-06	104.442	28.541	1.358	12.11	4488	protein_coding	msh homeobox 2
ENSG00000174738	NR1D2	-3.02703	9.59533e-36	0.254166	0.328152	236.677	17.235	2.122	20.536	9975	protein_coding	nuclear receptor subfamily 1 group D member 2
ENSG00000188848	BEND4	-3.64509	1.03332e-35	-1.35156	2.51372e-06	286.278	18.613	1.487	7.294	389206	protein_coding	BEN domain containing 4
ENSG00000106689	LHX2	-3.2927	1.38106e-35	-2.69359	7.80955e-25	368.767	125.164	12.794	19.399	9355	protein_coding	LIM homeobox 2
ENSG00000168772	CXXC4	-5.7839	1.51003e-35	-2.23244	2.46185e-10	147.613	22.195	0.431	4.724	80319	protein_coding	CXXC finger protein 4
ENSG00000205002	AARD	-2.92463	2.04644e-35	-3.43898	2.40244e-45	190.358	60.483	7.97	5.557	441376	protein_coding	alanine and arginine rich domain containing protein
ENSG00000206249	AL359555.1	-2.35291	2.49885e-35	-8.05671	1.38882e-53	302.117	335.426	65.694	1.243	NA	lncRNA	NA
ENSG00000187479	C11orf96	-4.2857	5.83968e-35	-3.68516	3.6046e-28	218.237	135.916	6.956	10.58	387763	protein_coding	chromosome 11 open reading frame 96
ENSG00000105173	CCNE1	-2.47931	1.09052e-34	-3.63176	5.72859e-66	407.607	189.641	34.03	15.33	898	protein_coding	cyclin E1
ENSG00000164654	MIOS	-3.35024	1.09052e-34	-1.79468	2.0947e-11	276.097	73.915	7.253	21.375	54468	protein_coding	meiosis regulator for oocyte development
ENSG00000186834	HEXIM1	1.56505	2.751e-34	1.66066	7.3962e-39	929.925	29.593	87.551	93.532	10614	protein_coding	HEXIM P-TEFb complex subunit 1
ENSG00000176692	FOXC2	-4.83539	1.39208e-33	-2.63464	1.30573e-17	96.8789	21.883	0.775	3.538	2303	protein_coding	forkhead box C2
ENSG00000158079	PTPDC1	-2.31944	8.0057e-33	-2.04902	1.70125e-26	260.604	36.218	7.258	8.757	138639	protein_coding	protein tyrosine phosphatase domain containing 1
ENSG00000197063	MAFG	-2.18099	1.33863e-32	-1.71027	5.01297e-21	365.521	82.112	18.099	25.075	4097	protein_coding	MAF bZIP transcription factor G
ENSG00000155330	C16orf87	-2.12508	2.09206e-32	-0.733815	7.21404e-05	450.416	252.986	57.94	151.959	388272	protein_coding	chromosome 16 open reading frame 87
ENSG00000139146	SINHCAF	-3.61087	3.03646e-32	-0.795122	0.0137978	312.107	124.727	10.481	71.823	58516	protein_coding	SIN3-HDAC complex associated factor
ENSG00000019549	SNAI2	-5.00295	1.4664e-31	-2.0656	1.67804e-12	80.2389	25.08	0.796	5.988	6591	protein_coding	snail family transcriptional repressor 2
ENSG00000111846	GCNT2	-4.39321	1.7308e-30	-2.40839	4.80811e-11	334.711	86.505	4.324	16.277	2651	protein_coding	glucosaminyl (N-acetyl) transferase 2 (I blood group)
ENSG00000095739	BAMBI	-2.64277	3.10453e-30	-1.88851	4.07121e-17	210.96	76.113	12.198	20.587	25805	protein_coding	BMP and activin membrane bound inhibitor
ENSG00000245532	NEAT1	-2.8326	5.13391e-30	1.40442	3.36621e-08	2140.16	174.77	24.539	461.897	283131	lncRNA	nuclear paraspeckle assembly transcript 1
ENSG00000138678	GPAT3	-4.72194	5.78823e-30	-2.93413	1.5452e-18	78.3968	23.142	0.875	3.062	84803	protein_coding	glycerol-3-phosphate acyltransferase 3
ENSG00000132669	RIN2	-2.99864	6.46396e-30	-0.542119	0.0313711	171.777	51.943	6.505	35.587	54453	protein_coding	Ras and Rab interactor 2
ENSG00000105856	HBP1	-2.52178	1.74938e-29	0.309235	0.229114	387.825	135.348	23.901	167.687	26959	protein_coding	HMG-box transcription factor 1
ENSG00000120833	SOCS2	-2.88588	6.86007e-29	-1.14277	6.04829e-06	128.106	50.192	6.811	22.72	8835	protein_coding	suppressor of cytokine signaling 2
ENSG00000185262	UBALD2	-3.12902	8.52979e-29	-1.12606	6.52635e-05	286.103	596.095	68.16	272.834	283991	protein_coding	UBA like domain containing 2
ENSG00000008083	JARID2	-3.18676	1.12218e-28	-1.65993	3.85799e-09	253.388	23.467	2.573	7.426	3720	protein_coding	jumonji and AT-rich interaction domain containing 2
ENSG00000111817	DSE	-1.82647	1.27799e-28	-1.13434	4.63303e-12	342.103	44.002	12.416	20.035	29940	protein_coding	dermatan sulfate epimerase
ENSG00000185950	IRS2	-3.23875	2.11343e-28	-1.04705	5.19215e-05	107.361	6.319	0.669	3.057	8660	protein_coding	insulin receptor substrate 2
ENSG00000166828	SCNN1G	-4.61277	1.01538e-27	-5.03584	2.28681e-28	66.5716	14.468	0.592	0.448	6340	protein_coding	sodium channel epithelial 1 gamma subunit
ENSG00000023909	GCLM	-2.34298	1.04235e-27	-1.29292	9.22215e-10	268.179	31.15	6.163	12.712	2730	protein_coding	glutamate-cysteine ligase modifier subunit
ENSG00000059804	SLC2A3	-3.5399	1.15073e-27	-1.63003	1.83865e-07	172.011	29.208	2.53	9.387	6515	protein_coding	solute carrier family 2 member 3
ENSG00000143507	DUSP10	-5.70271	1.58679e-27	-2.90906	1.99168e-14	75.3849	25.834	0.489	3.532	11221	protein_coding	dual specificity phosphatase 10
ENSG00000137252	HCRTR2	-3.27198	1.81476e-27	-5.74627	4.99142e-41	119.995	50.314	5.203	0.94	3062	protein_coding	hypocretin receptor 2
ENSG00000138771	SHROOM3	-2.09978	1.81476e-27	-3.00479	2.35674e-56	270.664	34.325	8.001	4.267	57619	protein_coding	shroom family member 3
ENSG00000145555	MYO10	-2.43297	3.2053e-27	-2.18185	5.22487e-22	728.345	52.197	9.659	11.49	4651	protein_coding	myosin X
ENSG00000110092	CCND1	-1.57683	4.60951e-27	-3.23655	4.83599e-110	2559.32	337.689	113.204	35.812	595	protein_coding	cyclin D1
ENSG00000108960	MMD	-2.22538	5.10155e-27	-2.62867	3.98627e-36	234.188	65.755	14.119	10.642	23531	protein_coding	monocyte to macrophage differentiation associated
ENSG00000135272	MDFIC	-1.95731	6.03339e-27	-0.664421	0.000428766	437.167	45.482	11.704	28.68	29969	protein_coding	MyoD family inhibitor domain containing
ENSG00000198369	SPRED2	-4.3209	7.86995e-27	-1.90749	5.36904e-08	132.377	48.902	2.512	13.009	200734	protein_coding	sprouty related EVH1 domain containing 2
ENSG00000169184	MN1	-3.1168	8.56119e-27	-1.68611	5.02634e-10	127.781	8.164	0.942	2.538	4330	protein_coding	MN1 proto-oncogene	transcriptional regulator
ENSG00000143013	LMO4	-2.29921	1.07839e-26	-1.19759	1.04878e-08	212.029	71.604	14.61	31.25	8543	protein_coding	LIM domain only 4
ENSG00000164442	CITED2	-4.1469	1.07839e-26	-0.274081	0.493569	104.729	27.105	1.647	22.402	10370	protein_coding	Cbp/p300 interacting transactivator with Glu/Asp rich carboxy-terminal domain 2
ENSG00000167695	TLCD3A	-2.84416	1.53961e-26	-2.2071	1.00208e-17	120.982	41.777	5.948	9.052	79850	protein_coding	TLC domain containing 3A
ENSG00000152049	KCNE4	-5.90579	4.92316e-26	-2.80258	2.54857e-14	90.6664	21.548	0.42	3.154	23704	protein_coding	potassium voltage-gated channel subfamily E regulatory subunit 4
ENSG00000169410	PTPN9	-1.86987	9.43622e-26	-0.702381	0.00014619	518.802	50.167	13.746	30.858	5780	protein_coding	protein tyrosine phosphatase non-receptor type 9
ENSG00000197406	DIO3	-2.74885	1.00488e-25	-9.06301	7.99748e-144	2170.76	709.861	105.61	1.351	1735	protein_coding	iodothyronine deiodinase 3
ENSG00000176204	LRRTM4	-3.53381	1.07013e-25	-3.66689	2.44957e-27	117.299	26.407	2.285	2.1	80059	protein_coding	leucine rich repeat transmembrane neuronal 4
ENSG00000142627	EPHA2	-3.01128	1.1521e-25	-2.08317	1.05806e-13	228.587	39.532	4.904	9.375	1969	protein_coding	EPH receptor A2
ENSG00000166016	ABTB2	-2.86995	1.55848e-25	-2.29072	5.4132e-18	134.813	15.099	2.067	3.076	25841	protein_coding	ankyrin repeat and BTB domain containing 2
ENSG00000177732	SOX12	-1.97904	3.80574e-25	-0.169214	0.484688	428.571	32.368	8.222	28.811	6666	protein_coding	SRY-box transcription factor 12
ENSG00000101665	SMAD7	-3.04904	4.99579e-25	-0.592391	0.0662875	262.495	50.679	6.11	33.568	4092	protein_coding	SMAD family member 7
ENSG00000171791	BCL2	-2.53689	7.34826e-25	-2.20496	1.27241e-19	189.41	16.435	2.834	3.553	596	protein_coding	BCL2 apoptosis regulator
ENSG00000135269	TES	-2.55747	9.60614e-25	-0.976601	0.000128621	316.622	125.481	21.402	63.756	26136	protein_coding	testin LIM domain protein
ENSG00000179041	RRS1	-2.17748	1.15658e-24	-3.10045	1.72155e-44	215.635	77.456	17.128	9.019	23212	protein_coding	ribosome biogenesis regulator 1 homolog
ENSG00000118971	CCND2	-1.80364	1.39519e-24	-1.87259	1.04648e-26	1125.72	93.15	26.692	25.432	894	protein_coding	cyclin D2
ENSG00000163347	CLDN1	-2.54071	1.80383e-24	-3.83149	2.21577e-45	170.371	35.885	6.157	2.514	9076	protein_coding	claudin 1
ENSG00000261207	AL031717.1	-4.28376	2.38729e-24	-9.86626	1.44789e-14	57.2346	120.154	6.142	0	NA	lncRNA	NA
ENSG00000132003	ZSWIM4	-3.57146	5.47159e-24	-1.68712	2.52846e-07	113.087	15.996	1.343	4.97	65249	protein_coding	zinc finger SWIM-type containing 4
ENSG00000094975	SUCO	-1.57089	8.67695e-24	-1.15598	1.75235e-13	791.448	70.045	23.566	31.423	51430	protein_coding	SUN domain containing ossification factor
ENSG00000004660	CAMKK1	-3.39902	9.1688e-24	-3.09997	1.57128e-21	75.2934	13.601	1.289	1.591	84254	protein_coding	calcium/calmodulin dependent protein kinase kinase 1
ENSG00000105939	ZC3HAV1	-1.37947	1.47443e-23	-0.35933	0.0173377	697.522	47.308	18.184	36.879	56829	protein_coding	zinc finger CCCH-type containing	antiviral 1
ENSG00000168389	MFSD2A	-3.46536	3.07533e-23	-5.60822	2.35473e-28	73.2593	31.921	2.9	0.688	84879	protein_coding	major facilitator superfamily domain containing 2A
ENSG00000205730	ITPRIPL2	-1.90892	3.31883e-23	-0.959811	6.07357e-07	264.267	16.614	4.424	8.54	162073	protein_coding	ITPRIP like 2
ENSG00000124193	SRSF6	1.0666	4.46984e-23	-0.0134221	0.937729	1553.85	159.91	334.851	158.391	6431	protein_coding	serine and arginine rich splicing factor 6
ENSG00000111859	NEDD9	-3.67151	4.60859e-23	-2.47483	2.21165e-14	74.9619	11.719	0.929	2.106	4739	protein_coding	neural precursor cell expressed	developmentally down-regulated 9
ENSG00000186350	RXRA	-1.71843	7.64328e-23	-0.663167	0.00016843	259.125	17.816	5.418	11.251	6256	protein_coding	retinoid X receptor alpha
ENSG00000074590	NUAK1	-3.15597	8.9483e-23	-0.661303	0.0461132	165.243	10.565	1.187	6.68	9891	protein_coding	NUAK family kinase 1
ENSG00000123364	HOXC13	-1.8421	9.2832e-23	-0.153448	0.513118	285.526	44.096	12.29	39.631	3229	protein_coding	homeobox C13
ENSG00000100281	HMGXB4	1.55675	2.32891e-22	0.949269	1.24969e-08	399.39	27.661	81.264	53.326	10042	protein_coding	HMG-box containing 4
ENSG00000177374	HIC1	-5.1109	3.1589e-22	-3.81582	7.48002e-19	51.4375	6.737	0.195	0.477	3090	protein_coding	HIC ZBTB transcriptional repressor 1
ENSG00000104447	TRPS1	-3.91739	3.58043e-22	-0.781062	0.0616468	213.248	12.26	0.861	7.13	7227	protein_coding	transcriptional repressor GATA binding 1
ENSG00000197077	KIAA1671	-2.30598	4.14883e-22	-2.15382	8.71505e-20	391.969	30.94	6.255	6.953	85379	protein_coding	KIAA1671
ENSG00000106829	TLE4	-2.98654	4.509e-22	-0.39359	0.218614	115.93	11.437	1.463	8.711	7091	protein_coding	TLE family member 4	transcriptional corepressor
ENSG00000143153	ATP1B1	-1.78205	8.88809e-22	-1.57448	2.20563e-17	543.668	160.588	46.718	53.933	481	protein_coding	ATPase Na+/K+ transporting subunit beta 1
ENSG00000152284	TCF7L1	-1.98713	1.21857e-21	-1.18281	1.19431e-08	311.691	50.882	12.843	22.426	83439	protein_coding	transcription factor 7 like 1
ENSG00000139926	FRMD6	-2.40136	1.93126e-21	-0.52602	0.0484716	187.962	18.842	3.568	13.065	122786	protein_coding	FERM domain containing 6
ENSG00000111269	CREBL2	-1.61393	2.24089e-21	-1.26764	4.8359e-14	452.286	92.626	30.26	38.467	1389	protein_coding	cAMP responsive element binding protein like 2
ENSG00000136158	SPRY2	-5.81384	2.24089e-21	-1.62888	2.29874e-05	73.587	20.2	0.361	6.51	10253	protein_coding	sprouty RTK signaling antagonist 2
ENSG00000136231	IGF2BP3	-2.89536	2.24089e-21	-0.849946	0.00990658	388.967	78.9	10.652	43.77	10643	protein_coding	insulin like growth factor 2 mRNA binding protein 3
ENSG00000115844	DLX2	-2.68345	2.73501e-21	-0.0459435	0.898226	107.23	15.929	2.48	15.416	1746	protein_coding	distal-less homeobox 2
ENSG00000167191	GPRC5B	-3.01171	3.05754e-21	-1.91831	1.37373e-09	183.879	28.147	3.462	7.382	51704	protein_coding	G protein-coupled receptor class C group 5 member B
ENSG00000130202	NECTIN2	-1.88399	3.71386e-21	-1.44137	5.19562e-13	498.258	108.262	29.325	39.859	5819	protein_coding	nectin cell adhesion molecule 2
ENSG00000109436	TBC1D9	-1.49584	4.86629e-21	-0.810734	6.53135e-07	830.873	63.683	22.581	36.309	23158	protein_coding	TBC1 domain family member 9
ENSG00000172201	ID4	-2.74818	8.02163e-21	-0.886636	0.00184217	123.715	16.562	2.461	8.96	3400	protein_coding	inhibitor of DNA binding 4	HLH protein
ENSG00000247077	PGAM5	-2.60273	1.89924e-20	-2.43106	2.41703e-18	119.281	27.927	4.598	5.206	192111	protein_coding	PGAM family member 5	mitochondrial serine/threonine protein phosphatase
ENSG00000182580	EPHB3	-2.23907	2.0724e-20	-1.79291	5.68012e-14	223.71	26.399	5.594	7.623	2049	protein_coding	EPH receptor B3
ENSG00000204388	HSPA1B	1.76729	2.29358e-20	0.961316	1.54906e-06	614.602	29.91	101.979	58.335	3304	protein_coding	heat shock protein family A (Hsp70) member 1B
ENSG00000149948	HMGA2	-1.97842	2.43261e-20	-2.76852	5.84957e-40	270.572	55.47	14.102	8.154	8091	protein_coding	high mobility group AT-hook 2
ENSG00000167470	MIDN	-2.37921	4.29312e-20	-2.42772	5.70742e-21	299.814	54.043	10.373	10.026	90007	protein_coding	midnolin
ENSG00000106236	NPTX2	-1.16379	6.23498e-20	-6.04999	0	2592.05	511.562	228.339	7.732	4885	protein_coding	neuronal pentraxin 2
ENSG00000171444	MCC	-2.81611	1.05559e-19	-2.71864	1.11184e-18	750.589	67.426	9.59	10.259	4163	protein_coding	MCC regulator of WNT signaling pathway
ENSG00000144560	VGLL4	-2.44602	1.13355e-19	0.420277	0.117633	174.396	17.319	3.167	23.163	9686	protein_coding	vestigial like family member 4
ENSG00000139318	DUSP6	-3.52337	1.75558e-19	-2.31165	2.92249e-10	101.866	18.587	1.63	3.737	1848	protein_coding	dual specificity phosphatase 6
ENSG00000018408	WWTR1	-1.49871	1.85243e-19	0.206434	0.286008	369.021	25.537	9.039	29.454	25937	protein_coding	WW domain containing transcription regulator 1
ENSG00000165156	ZHX1	-1.48657	2.07567e-19	-0.65442	0.000145643	906.97	126.333	45.076	80.248	11244	protein_coding	zinc fingers and homeoboxes 1
ENSG00000168209	DDIT4	-1.66366	3.13221e-19	-1.17246	2.32275e-10	347.315	95.606	30.178	42.403	54541	protein_coding	DNA damage inducible transcript 4
ENSG00000275342	PRAG1	-3.92695	3.38801e-19	-2.24517	1.24879e-09	55.645	6.622	0.435	1.396	157285	protein_coding	PEAK1 related	kinase-activating pseudokinase 1
ENSG00000113739	STC2	-3.03471	3.47243e-19	-3.6671	7.85098e-27	232.412	39.609	4.883	3.126	8614	protein_coding	stanniocalcin 2
ENSG00000107816	LZTS2	-1.55649	4.04537e-19	-0.474284	0.0108519	417.615	59.128	20.114	42.623	84445	protein_coding	leucine zipper tumor suppressor 2
ENSG00000107731	UNC5B	-1.60764	5.29294e-19	-1.3313	1.10187e-13	368.838	23.1	7.583	9.181	219699	protein_coding	unc-5 netrin receptor B
ENSG00000163898	LIPH	-3.54989	6.58656e-19	-2.4796	6.90882e-11	97.7271	17.107	1.448	3.041	200879	protein_coding	lipase H
ENSG00000134294	SLC38A2	-2.95801	7.21265e-19	0.0640349	0.89666	431.319	43.126	5.525	44.949	54407	protein_coding	solute carrier family 38 member 2
ENSG00000143355	LHX9	-4.20733	7.28573e-19	-2.16861	6.80059e-09	48.9574	9.249	0.517	2.081	56956	protein_coding	LIM homeobox 9
ENSG00000124788	ATXN1	-2.07019	7.3169e-19	-2.05968	6.46927e-19	613.962	51.234	12.214	12.292	6310	protein_coding	ataxin 1
ENSG00000143333	RGS16	-3.08715	8.94154e-19	-3.32029	4.95391e-21	79.6089	22.453	2.638	2.237	6004	protein_coding	regulator of G protein signaling 16
ENSG00000179431	FJX1	-5.77657	1.08405e-18	-3.32762	5.2434e-14	57.6986	22.499	0.403	2.259	24147	protein_coding	four-jointed box kinase 1
ENSG00000138834	MAPK8IP3	-1.38748	1.16399e-18	-4.99392	4.38524e-238	6916.89	2157.94	824.969	67.736	23162	protein_coding	mitogen-activated protein kinase 8 interacting protein 3
ENSG00000172123	SLFN12	-2.84384	1.34963e-18	-1.1472	0.000462584	180.75	78.011	10.938	35.206	55106	protein_coding	schlafen family member 12
ENSG00000130589	HELZ2	2.24482	1.53684e-18	1.1222	3.81493e-05	248.417	3.35	15.893	7.319	85441	protein_coding	helicase with zinc finger 2
ENSG00000165443	PHYHIPL	-2.60179	1.80289e-18	-3.68049	1.9431e-34	247.775	80.228	13.377	6.242	84457	protein_coding	phytanoyl-CoA 2-hydroxylase interacting protein like
ENSG00000253738	OTUD6B-AS1	1.54588	2.15298e-18	1.37565	8.39529e-15	329.926	21.241	61.967	55.053	100506365	lncRNA	OTUD6B antisense RNA 1 (head to head)
ENSG00000135363	LMO2	-2.99208	2.24255e-18	0.0971344	0.806624	77.1314	19.336	2.44	20.728	4005	protein_coding	LIM domain only 2
ENSG00000221818	EBF2	-2.23519	2.34389e-18	-2.89876	2.29156e-30	685.787	82.389	17.495	11.044	64641	protein_coding	EBF transcription factor 2
ENSG00000074527	NTN4	-1.45517	2.43167e-18	-0.633852	0.00025667	583.367	74.601	27.2	48.076	59277	protein_coding	netrin 4
ENSG00000090339	ICAM1	2.26227	2.9319e-18	1.9847	2.72869e-14	223.172	9.858	46.98	38.744	3383	protein_coding	intercellular adhesion molecule 1
ENSG00000277534	AC007996.1	-3.67841	3.04838e-18	-1.88402	7.61047e-08	50.844	12.197	0.959	3.304	NA	lncRNA	NA
ENSG00000008853	RHOBTB2	-1.66487	3.22415e-18	-1.64048	5.63287e-18	214.01	19.072	6.016	6.116	23221	protein_coding	Rho related BTB domain containing 2
ENSG00000198420	TCAF1	1.27161	3.43943e-18	1.68615	2.26437e-32	764.857	16.83	40.631	54.164	9747	protein_coding	TRPM8 channel associated factor 1
ENSG00000185070	FLRT2	-2.53411	5.6528e-18	-1.49937	2.93336e-07	366.099	100.814	17.483	35.69	23768	protein_coding	fibronectin leucine rich transmembrane protein 2
ENSG00000129757	CDKN1C	-2.37049	1.44954e-17	-2.29151	9.76496e-17	123.99	48.367	9.352	9.842	1028	protein_coding	cyclin dependent kinase inhibitor 1C
ENSG00000173917	HOXB2	-3.53144	1.49718e-17	0.67083	0.0478988	86.8574	17.464	1.503	27.839	3212	protein_coding	homeobox B2
ENSG00000272341	AL137003.1	-4.69539	1.54624e-17	-2.50846	2.63603e-09	48.0893	13.891	0.526	2.442	NA	lncRNA	NA
ENSG00000100376	FAM118A	-2.41342	1.79082e-17	-1.04711	0.000298928	167.015	54.633	10.355	26.618	55007	protein_coding	family with sequence similarity 118 member A
ENSG00000108557	RAI1	-3.56508	1.85132e-17	-1.91472	5.55284e-06	205.897	32.711	2.86	8.704	10743	protein_coding	retinoic acid induced 1
ENSG00000116560	SFPQ	-1.00098	3.24866e-17	-0.894147	3.86041e-14	1672.49	343.315	171.603	184.718	6421	protein_coding	splicing factor proline and glutamine rich
ENSG00000134107	BHLHE40	-5.31569	3.86872e-17	-2.27498	7.92602e-08	47.3181	9.982	0.258	2.056	8553	protein_coding	basic helix-loop-helix family member e40
ENSG00000168214	RBPJ	-1.65576	4.94145e-17	-1.22726	5.52939e-10	794.255	122.467	38.928	52.332	3516	protein_coding	recombination signal binding protein for immunoglobulin kappa J region
ENSG00000143622	RIT1	1.32438	6.09363e-17	1.43807	2.55135e-20	395.324	37.939	95.079	102.781	6016	protein_coding	Ras like without CAAX 1
ENSG00000165804	ZNF219	-1.37386	6.60949e-17	-1.60631	5.8769e-23	478.35	77.102	29.784	25.355	51222	protein_coding	zinc finger protein 219
ENSG00000180801	ARSJ	-4.69614	7.1688e-17	-2.25091	5.40517e-05	156.018	36.793	1.488	7.797	79642	protein_coding	arylsulfatase family member J
ENSG00000111011	RSRC2	1.14699	8.21876e-17	0.33525	0.0308308	1113.98	185.483	410.447	233.854	65117	protein_coding	arginine and serine rich coiled-coil 2
ENSG00000140961	OSGIN1	-3.87241	9.41099e-17	-3.92505	7.52549e-19	50.7259	20.602	1.407	1.399	29948	protein_coding	oxidative stress induced growth inhibitor 1
ENSG00000127129	EDN2	-5.85341	1.52978e-16	-6.0218	6.45315e-14	36.6221	42.347	0.772	0.848	1907	protein_coding	endothelin 2
ENSG00000183337	BCOR	-1.88113	1.58609e-16	0.218678	0.424154	216.104	14.575	3.988	17.006	54880	protein_coding	BCL6 corepressor
ENSG00000184557	SOCS3	-2.34364	1.66934e-16	-0.582052	0.0456786	110.866	17.189	3.384	11.521	9021	protein_coding	suppressor of cytokine signaling 3
ENSG00000144655	CSRNP1	-2.8028	1.72667e-16	-1.32778	3.92853e-05	82.6186	13.612	1.948	5.427	64651	protein_coding	cysteine and serine rich nuclear protein 1
ENSG00000081386	ZNF510	2.425	2.26508e-16	1.53645	6.62655e-07	105.839	1.793	9.612	5.194	22869	protein_coding	zinc finger protein 510
ENSG00000166949	SMAD3	-2.23328	3.83586e-16	-0.374923	0.22986	259.407	18.776	4.046	14.482	4088	protein_coding	SMAD family member 3
ENSG00000165655	ZNF503	-2.07368	4.05797e-16	-0.837722	0.000647138	100.793	12.875	3.06	7.201	84858	protein_coding	zinc finger protein 503
ENSG00000152977	ZIC1	-3.91061	4.17183e-16	-0.655462	0.232291	173.851	25.416	1.809	16.167	7545	protein_coding	Zic family member 1
ENSG00000095015	MAP3K1	-1.82554	4.36048e-16	0.0203099	0.949934	171.589	9.399	2.649	9.544	4214	protein_coding	mitogen-activated protein kinase kinase kinase 1
ENSG00000137834	SMAD6	-2.47947	4.45614e-16	-0.673335	0.0366648	234.304	27.547	5.001	17.337	4091	protein_coding	SMAD family member 6
ENSG00000188313	PLSCR1	-2.72869	5.33769e-16	-2.84712	2.16565e-17	168.21	172.082	26.137	24.033	5359	protein_coding	phospholipid scramblase 1
ENSG00000182568	SATB1	-2.28936	6.35964e-16	0.101285	0.805534	905.739	141.876	29.004	152.078	6304	protein_coding	SATB homeobox 1
ENSG00000204103	MAFB	-3.52403	8.60453e-16	-2.08068	6.42457e-08	50.5659	8.66	0.755	2.055	9935	protein_coding	MAF bZIP transcription factor B
ENSG00000164951	PDP1	-2.15594	9.79967e-16	-0.629349	0.0249249	163.402	19.047	4.264	12.307	54704	protein_coding	pyruvate dehyrogenase phosphatase catalytic subunit 1
ENSG00000153395	LPCAT1	-1.33556	1.02629e-15	-2.68489	8.80189e-61	1185.85	158.084	62.613	24.58	79888	protein_coding	lysophosphatidylcholine acyltransferase 1
ENSG00000133121	STARD13	-3.94538	1.11354e-15	-1.7129	8.05674e-06	53.1834	8.163	0.607	2.485	90627	protein_coding	StAR related lipid transfer domain containing 13
ENSG00000128052	KDR	-2.969	1.19177e-15	-3.45261	2.00716e-19	67.3366	7.972	1.021	0.725	3791	protein_coding	kinase insert domain receptor
ENSG00000126778	SIX1	-2.44413	1.41825e-15	-1.06104	0.000485046	105.611	25.23	4.674	12.103	6495	protein_coding	SIX homeobox 1
ENSG00000168994	PXDC1	-2.32329	1.43956e-15	-0.238975	0.484944	125.337	27.446	5.477	23.214	221749	protein_coding	PX domain containing 1
ENSG00000171316	CHD7	-2.99445	1.78244e-15	-0.48848	0.28359	762.727	64.66	8.233	46.077	55636	protein_coding	chromodomain helicase DNA binding protein 7
ENSG00000112182	BACH2	-2.4679	2.03105e-15	-2.88517	3.80811e-21	246.614	18.437	3.342	2.489	60468	protein_coding	BTB domain and CNC homolog 2
ENSG00000233056	ERVH48-1	-3.12999	2.09421e-15	-3.27632	1.35297e-16	50.788	12.527	1.432	1.292	90625	lncRNA	endogenous retrovirus group 48 member 1
ENSG00000251493	FOXD1	-2.14397	2.09421e-15	-0.520766	0.0760278	206.121	38.912	8.831	27.137	2297	protein_coding	forkhead box D1
ENSG00000162745	OLFML2B	-2.973	2.76062e-15	-3.16279	4.18225e-17	201.859	63.914	8.152	7.165	25903	protein_coding	olfactomedin like 2B
ENSG00000175832	ETV4	-1.31389	2.84337e-15	-7.34715	3.87359e-269	2466.36	655.695	263.742	4.05	2118	protein_coding	ETS variant transcription factor 4
ENSG00000072422	RHOBTB1	-4.49302	2.9425e-15	-1.15639	0.0562266	120.279	44.878	2.376	20.195	9886	protein_coding	Rho related BTB domain containing 1
ENSG00000142303	ADAMTS10	-1.89914	3.04127e-15	-1.53734	2.77743e-10	213.551	41.741	11.207	14.437	81794	protein_coding	ADAM metallopeptidase with thrombospondin type 1 motif 10
ENSG00000114315	HES1	-4.18179	3.29631e-15	-2.9178	2.18339e-10	41.1857	20.8	1.148	2.741	3280	protein_coding	hes family bHLH transcription factor 1
ENSG00000189057	FAM111B	1.72156	3.49808e-15	-3.26968	8.55856e-28	223.435	13.175	43.388	1.379	374393	protein_coding	family with sequence similarity 111 member B
ENSG00000155252	PI4K2A	-1.47228	4.38321e-15	-1.44592	6.8309e-15	342.112	37.578	13.534	13.799	55361	protein_coding	phosphatidylinositol 4-kinase type 2 alpha
ENSG00000134851	TMEM165	-1.21744	4.39501e-15	-0.409678	0.0138414	393.153	106.857	45.948	80.417	55858	protein_coding	transmembrane protein 165
ENSG00000173846	PLK3	-2.42996	5.16423e-15	-1.5564	1.61567e-07	74.7492	21.168	3.926	7.199	1263	protein_coding	polo like kinase 3
ENSG00000163510	CWC22	1.4146	5.52203e-15	0.944996	4.14044e-07	320.011	14.753	39.273	28.37	57703	protein_coding	CWC22 spliceosome associated protein homolog
ENSG00000105281	SLC1A5	-1.82011	5.55497e-15	-2.46618	1.52787e-26	342.824	86.188	24.376	15.581	6510	protein_coding	solute carrier family 1 member 5
ENSG00000163297	ANTXR2	-2.01027	5.72293e-15	0.168185	0.621054	388.916	54.737	13.611	61.432	118429	protein_coding	ANTXR cell adhesion molecule 2
ENSG00000186310	NAP1L3	1.79656	7.14425e-15	1.16902	1.12499e-06	156.416	7.841	27.208	17.641	4675	protein_coding	nucleosome assembly protein 1 like 3
ENSG00000116350	SRSF4	1.25235	7.87995e-15	0.447599	0.0119011	572.281	60.906	145.08	83.028	6429	protein_coding	serine and arginine rich splicing factor 4
ENSG00000180573	H2AC6	2.06223	9.67978e-15	3.89853	2.59152e-56	186.218	5.092	21.253	75.844	8334	protein_coding	H2A clustered histone 6
ENSG00000267745	AC060766.7	-2.64307	9.78949e-15	-1.46707	5.54793e-06	74.526	40.425	6.472	14.586	NA	lncRNA	NA
ENSG00000283154	IQCJ-SCHIP1	-4.39579	9.78949e-15	-2.87157	8.45069e-11	56.3816	33.367	2.13	4.54	29970	protein_coding	schwannomin interacting protein 1
ENSG00000156299	TIAM1	-1.71054	1.04304e-14	-1.37434	5.05895e-10	474.301	43.602	13.275	16.767	7074	protein_coding	TIAM Rac1 associated GEF 1
ENSG00000148926	ADM	-3.56439	1.05183e-14	-1.57431	0.000132463	55.768	22.364	1.95	7.524	133	protein_coding	adrenomedullin
ENSG00000172403	SYNPO2	-2.22109	1.06186e-14	-1.95581	1.58331e-12	117.268	9.218	2.015	2.396	171024	protein_coding	synaptopodin 2
ENSG00000185551	NR2F2	-2.00395	1.16544e-14	0.248744	0.381669	113.501	15.842	3.949	18.831	7026	protein_coding	nuclear receptor subfamily 2 group F member 2
ENSG00000198435	NRARP	-2.03607	1.37653e-14	-1.85643	1.03509e-12	169.499	35.504	8.656	9.787	441478	protein_coding	NOTCH regulated ankyrin repeat protein
ENSG00000153250	RBMS1	-1.50926	1.42078e-14	-0.140591	0.576771	290.874	30.748	10.81	27.87	5937	protein_coding	RNA binding motif single stranded interacting protein 1
ENSG00000137193	PIM1	-2.81122	1.6556e-14	-1.86999	3.75239e-08	56.9089	11.836	1.682	3.235	5292	protein_coding	Pim-1 proto-oncogene	serine/threonine kinase
ENSG00000169155	ZBTB43	2.89434	1.95165e-14	3.63756	9.11083e-23	197.369	3.994	29.697	50.064	23099	protein_coding	zinc finger and BTB domain containing 43
ENSG00000141448	GATA6	-3.09032	2.07253e-14	-1.37822	0.000163025	54.8103	7.523	0.887	2.884	2627	protein_coding	GATA binding protein 6
ENSG00000198795	ZNF521	-2.41656	2.29606e-14	0.025079	0.956724	128.029	46.985	8.982	47.857	25925	protein_coding	zinc finger protein 521
ENSG00000148704	VAX1	-5.16623	2.37885e-14	-3.03936	6.63469e-08	30.9651	8.508	0.248	1.04	11023	protein_coding	ventral anterior homeobox 1
ENSG00000108001	EBF3	-2.83357	2.49575e-14	-0.0356184	0.942402	88.9175	7.945	1.111	7.74	253738	protein_coding	EBF transcription factor 3
ENSG00000177426	TGIF1	-4.07316	2.95651e-14	-0.187803	0.735137	48.2533	24.842	1.558	21.802	7050	protein_coding	TGFB induced factor homeobox 1
ENSG00000096401	CDC5L	1.00713	3.00766e-14	0.162006	0.330837	780.088	26.124	52.491	29.216	988	protein_coding	cell division cycle 5 like
ENSG00000162139	NEU3	2.4148	3.01157e-14	1.26543	0.000186242	125.848	2.317	12.325	5.554	10825	protein_coding	neuraminidase 3
ENSG00000133639	BTG1	-1.75089	3.07193e-14	-0.131617	0.660766	180.991	48.103	14.307	43.915	694	protein_coding	BTG anti-proliferation factor 1
ENSG00000117318	ID3	-2.32334	3.28772e-14	-1.03382	0.000779426	139.667	82.769	16.534	40.402	3399	protein_coding	inhibitor of DNA binding 3	HLH protein
ENSG00000185112	FAM43A	-2.69643	3.46097e-14	-1.21295	0.000312979	71.723	10.618	1.634	4.576	131583	protein_coding	family with sequence similarity 43 member A
ENSG00000265688	MAFG-DT	-3.30941	3.71031e-14	-3.22811	3.60848e-14	47.1476	15.847	1.603	1.68	92659	lncRNA	MAFG divergent transcript
ENSG00000171295	ZNF440	1.95976	3.71493e-14	1.32911	7.29847e-07	142.645	5.588	21.526	13.904	126070	protein_coding	zinc finger protein 440
ENSG00000146278	PNRC1	-1.52165	5.07258e-14	0.590973	0.00350817	314.028	47.151	16.421	71.038	10957	protein_coding	proline rich nuclear receptor coactivator 1
ENSG00000014123	UFL1	1.35075	5.33704e-14	1.73923	1.2313e-23	321.85	8.93	22.754	29.794	23376	protein_coding	UFM1 specific ligase 1
ENSG00000108840	HDAC5	-1.4241	5.33704e-14	-1.45082	9.10515e-15	690.215	90.036	33.529	32.926	10014	protein_coding	histone deacetylase 5
ENSG00000147471	PLPBP	1.63789	5.33704e-14	0.338842	0.204915	152.752	25.889	80.544	32.743	11212	protein_coding	pyridoxal phosphate binding protein
ENSG00000008118	CAMK1G	-3.27081	6.20479e-14	-2.96488	4.72685e-11	77.3244	47.188	4.88	6.03	57172	protein_coding	calcium/calmodulin dependent protein kinase IG
ENSG00000287185	AC041005.1	-4.04662	6.38539e-14	-2.95679	7.47836e-10	36.7783	12.159	0.733	1.571	NA	lncRNA	NA
ENSG00000132436	FIGNL1	1.86047	6.52079e-14	-0.468644	0.127707	157.475	8.13	29.517	5.866	63979	protein_coding	fidgetin like 1
ENSG00000189060	H1-0	0.971223	6.52079e-14	1.90556	6.23027e-54	2049.53	107.145	210.103	401.524	3005	protein_coding	H1.0 linker histone
ENSG00000203727	SAMD5	-1.81105	6.79645e-14	-1.7161	3.56577e-13	210.842	19.228	5.514	5.856	389432	protein_coding	sterile alpha motif domain containing 5
ENSG00000120129	DUSP1	-2.4874	7.05604e-14	-1.74086	5.27019e-08	83.7999	23.099	4.123	6.901	1843	protein_coding	dual specificity phosphatase 1
ENSG00000228630	HOTAIR	-2.697	7.17222e-14	0.968093	0.002526	127.003	40.251	6.239	78.414	100124700	lncRNA	HOX transcript antisense RNA
ENSG00000237515	SHISA9	-1.8735	7.34039e-14	-3.6752	2.87667e-45	261.035	28.286	7.73	2.218	729993	protein_coding	shisa family member 9
ENSG00000147655	RSPO2	-3.39707	7.79298e-14	-6.02869	3.46062e-36	96.3824	54.033	5.421	0.814	340419	protein_coding	R-spondin 2
ENSG00000119938	PPP1R3C	-3.06362	8.61789e-14	-1.02961	0.00573763	53.009	11.403	1.355	5.585	5507	protein_coding	protein phosphatase 1 regulatory subunit 3C
ENSG00000254615	AC027031.2	-4.13178	1.23541e-13	-2.32939	7.23094e-07	38.6381	24.509	1.429	4.872	NA	lncRNA	NA
ENSG00000100968	NFATC4	-4.20504	1.387e-13	-1.98567	0.000627152	90.0049	54.334	3.08	13.708	4776	protein_coding	nuclear factor of activated T cells 4
ENSG00000123728	RAP2C	-2.27118	1.40687e-13	-0.888441	0.00573661	194.941	31.547	6.529	17.11	57826	protein_coding	RAP2C	member of RAS oncogene family
ENSG00000273274	ZBTB8B	-2.55046	1.54939e-13	-2.43674	6.88859e-13	81.1615	3.771	0.641	0.694	728116	protein_coding	zinc finger and BTB domain containing 8B
ENSG00000115363	EVA1A	-3.56763	1.59312e-13	-2.98309	2.77999e-11	71.3149	50.526	4.503	6.555	84141	protein_coding	eva-1 homolog A	regulator of programmed cell death
ENSG00000079335	CDC14A	-2.5938	1.91403e-13	-0.0381426	0.936457	118.916	11.303	1.972	11.005	8556	protein_coding	cell division cycle 14A
ENSG00000111266	DUSP16	-3.18785	2.00378e-13	-0.537013	0.295116	256.582	32.542	3.629	22.427	80824	protein_coding	dual specificity phosphatase 16
ENSG00000180739	S1PR5	-1.97217	2.00378e-13	-1.65544	3.71394e-10	151.615	46.047	11.752	14.586	53637	protein_coding	sphingosine-1-phosphate receptor 5
ENSG00000068137	PLEKHH3	-1.90967	2.34764e-13	-0.850091	0.00139287	179.062	23.104	6.135	12.78	79990	protein_coding	pleckstrin homology	MyTH4 and FERM domain containing H3
ENSG00000196911	KPNA5	2.06378	2.3733e-13	2.40139	2.49934e-18	192.262	4.646	19.301	24.448	3841	protein_coding	karyopherin subunit alpha 5
ENSG00000162496	DHRS3	-3.23572	2.75083e-13	-1.4427	0.00031497	65.8951	25.219	2.689	9.415	9249	protein_coding	dehydrogenase/reductase 3
ENSG00000164066	INTU	2.0486	3.24314e-13	1.78573	1.1012e-10	102.659	1.261	5.187	4.321	27152	protein_coding	inturned planar cell polarity protein
ENSG00000100888	CHD8	1.72455	3.63007e-13	1.41361	2.93223e-09	975.451	19.514	64.529	52.021	57680	protein_coding	chromodomain helicase DNA binding protein 8
ENSG00000148737	TCF7L2	-2.79216	3.71272e-13	-0.614014	0.138255	201.16	146.667	21.325	95.695	6934	protein_coding	transcription factor 7 like 2
ENSG00000130479	MAP1S	-2.01754	4.48136e-13	-1.83885	2.72549e-11	224.369	37.522	9.275	10.553	55201	protein_coding	microtubule associated protein 1S
ENSG00000148082	SHC3	-1.2956	5.10893e-13	-2.06775	2.56194e-32	1072.43	52.724	21.479	12.584	53358	protein_coding	SHC adaptor protein 3
ENSG00000099250	NRP1	-1.73411	5.26497e-13	-1.07978	1.12522e-05	499.668	141.872	42.711	67.112	8829	protein_coding	neuropilin 1
ENSG00000101871	MID1	-2.3431	5.5231e-13	-2.44881	8.55452e-14	103.32	11.071	2.18	2.058	4281	protein_coding	midline 1
ENSG00000181291	TMEM132E	-1.54811	5.93335e-13	-1.0632	8.95591e-07	287.816	21.102	7.215	10.107	124842	protein_coding	transmembrane protein 132E
ENSG00000142149	HUNK	-3.60031	6.09505e-13	-1.32676	0.00806846	84.661	6.47	0.533	2.646	30811	protein_coding	hormonally up-regulated Neu-associated kinase
ENSG00000264364	DYNLL2	-1.10109	8.99036e-13	-1.07839	1.40767e-12	771.136	46.906	21.872	22.209	140735	protein_coding	dynein light chain LC8-type 2
ENSG00000120158	RCL1	-1.94749	9.96155e-13	-1.55719	4.58586e-09	106.123	43.456	11.281	14.79	10171	protein_coding	RNA terminal phosphate cyclase like 1
ENSG00000112242	E2F3	-1.26281	1.04209e-12	-1.472	4.18225e-17	234.783	23.717	9.888	8.559	1871	protein_coding	E2F transcription factor 3
ENSG00000159674	SPON2	-1.22598	1.04825e-12	-5.16247	2.33502e-169	1215.39	428.317	183.183	11.952	10417	protein_coding	spondin 2
ENSG00000160888	IER2	-1.29325	1.5189e-12	-0.181361	0.404109	280.786	41.565	16.962	36.629	9592	protein_coding	immediate early response 2
ENSG00000140464	PML	-2.17253	1.5345e-12	-0.789627	0.0147447	184.583	31.103	6.893	17.971	5371	protein_coding	promyelocytic leukemia
ENSG00000212719	LINC02693	2.43175	1.85118e-12	0.225298	0.657989	83.1871	1.504	8.116	1.78	339263	lncRNA	long intergenic non-protein coding RNA 2693
ENSG00000147862	NFIB	-2.28041	1.98755e-12	-2.6264	1.23156e-16	891.033	143.814	29.607	23.437	4781	protein_coding	nuclear factor I B
ENSG00000085433	WDR47	1.99524	2.03494e-12	1.54386	7.44336e-08	206.719	5.573	22.215	16.275	22911	protein_coding	WD repeat domain 47
ENSG00000163249	CCNYL1	-1.39588	2.18344e-12	-1.33957	7.45039e-12	230.334	31.171	11.835	12.313	151195	protein_coding	cyclin Y like 1
ENSG00000196782	MAML3	-1.84379	2.24878e-12	-0.409248	0.150294	127.581	7.122	1.986	5.365	55534	protein_coding	mastermind like transcriptional coactivator 3
ENSG00000092969	TGFB2	-2.28257	2.29366e-12	-2.77474	1.55748e-16	59.7746	6.716	1.382	0.987	7042	protein_coding	transforming growth factor beta 2
ENSG00000162231	NXF1	1.80101	2.29366e-12	1.07726	5.20032e-05	401.606	38.793	134.516	81.436	10482	protein_coding	nuclear RNA export factor 1
ENSG00000135148	TRAFD1	1.23339	2.37455e-12	1.20793	4.02209e-12	309.655	43.799	102.88	101.142	10906	protein_coding	TRAF-type zinc finger domain containing 1
ENSG00000213096	ZNF254	2.00097	3.0462e-12	2.09756	1.05806e-13	152.1	5.271	20.696	22.121	9534	protein_coding	zinc finger protein 254
ENSG00000138767	CNOT6L	-2.00958	3.07293e-12	0.388066	0.239758	319.29	14.638	3.635	19.138	246175	protein_coding	CCR4-NOT transcription complex subunit 6 like
ENSG00000133985	TTC9	-1.6455	3.41445e-12	-0.816382	0.0004812	119.878	10.279	3.28	5.838	23508	protein_coding	tetratricopeptide repeat domain 9
ENSG00000139324	TMTC3	1.67681	3.7432e-12	1.80469	2.23292e-14	371.602	7.058	22.571	24.679	160418	protein_coding	transmembrane O-mannosyltransferase targeting cadherins 3
ENSG00000124374	PAIP2B	2.12083	4.83078e-12	1.42298	8.47988e-06	76.4658	1.252	5.443	3.35	400961	protein_coding	poly(A) binding protein interacting protein 2B
ENSG00000103495	MAZ	-1.00971	5.8754e-12	-0.776132	1.28949e-07	1051.36	235.835	117.105	137.652	4150	protein_coding	MYC associated zinc finger protein
ENSG00000163449	TMEM169	4.39636	6.26895e-12	3.71009	8.65685e-09	56.2427	0.646	13.749	8.625	92691	protein_coding	transmembrane protein 169
ENSG00000198873	GRK5	-1.44045	6.66602e-12	-0.770416	0.000304172	269.242	15.634	5.768	9.174	2869	protein_coding	G protein-coupled receptor kinase 5
ENSG00000119283	TRIM67	-3.20423	6.73335e-12	-3.40345	1.05616e-12	54.0638	3.841	0.416	0.373	440730	protein_coding	tripartite motif containing 67
ENSG00000170370	EMX2	-4.03181	7.19384e-12	-0.799981	0.115901	37.6008	12.804	0.901	7.345	2018	protein_coding	empty spiracles homeobox 2
ENSG00000176678	FOXL1	-3.62832	7.20684e-12	-3.51919	3.77919e-13	49.2462	10.229	0.907	0.972	2300	protein_coding	forkhead box L1
ENSG00000115738	ID2	-2.32946	8.38326e-12	-0.168685	0.695111	119.302	54.899	11.155	48.762	3398	protein_coding	inhibitor of DNA binding 2
ENSG00000086589	RBM22	1.49291	8.81008e-12	0.665499	0.00476851	373.665	36.351	102.233	57.812	55696	protein_coding	RNA binding motif protein 22
ENSG00000205476	CCDC85C	-1.55798	9.84175e-12	-1.22697	5.27066e-08	167.033	16.476	5.602	7.045	317762	protein_coding	coiled-coil domain containing 85C
ENSG00000196632	WNK3	-2.35274	9.92746e-12	-0.971948	0.00733233	149.381	8.359	1.631	4.284	65267	protein_coding	WNK lysine deficient protein kinase 3
ENSG00000023330	ALAS1	1.43611	1.09969e-11	0.324697	0.209198	176.096	13.604	36.828	17.032	211	protein_coding	5'-aminolevulinate synthase 1
ENSG00000121931	LRIF1	1.29389	1.18483e-11	-0.0189266	0.950494	201.627	18.614	45.589	18.358	55791	protein_coding	ligand dependent nuclear receptor interacting factor 1
ENSG00000184185	KCNJ12	-1.79898	1.34571e-11	-1.72223	4.98047e-11	134.378	13.226	3.811	4.027	3768	protein_coding	potassium inwardly rectifying channel subfamily J member 12
ENSG00000254081	LINC01299	-1.68009	1.39656e-11	-6.46053	1.41717e-35	123.603	27.85	8.691	0.324	286186	lncRNA	long intergenic non-protein coding RNA 1299
ENSG00000011260	UTP18	-1.29351	1.46004e-11	-1.25487	2.86932e-11	219.158	56.76	23.161	23.764	51096	protein_coding	UTP18 small subunit processome component
ENSG00000128564	VGF	-1.25925	1.5196e-11	-7.29195	0	13118.4	2557.28	1068.35	16.331	7425	protein_coding	VGF nerve growth factor inducible
ENSG00000112183	RBM24	-1.69714	1.807e-11	-0.1891	0.541257	157.071	35.501	10.933	31.154	221662	protein_coding	RNA binding motif protein 24
ENSG00000186918	ZNF395	-2.21898	1.86488e-11	-0.315741	0.438493	271.548	28.77	6.165	23.168	55893	protein_coding	zinc finger protein 395
ENSG00000145685	LHFPL2	-2.10054	2.01705e-11	-0.913144	0.00288435	84.2578	8.413	1.975	4.47	10184	protein_coding	LHFPL tetraspan subfamily member 2
ENSG00000113448	PDE4D	-3.14968	2.02604e-11	-1.45472	0.00232485	205.392	21.454	2.495	7.819	5144	protein_coding	phosphodiesterase 4D
ENSG00000102401	ARMCX3	1.67519	2.37822e-11	2.3422	5.46899e-24	121.702	5.352	17.09	27.179	51566	protein_coding	armadillo repeat containing X-linked 3
ENSG00000107338	SHB	-2.04425	2.43624e-11	-0.273902	0.439154	101.419	6.022	1.458	4.976	6461	protein_coding	SH2 domain containing adaptor protein B
ENSG00000155545	MIER3	1.58165	2.65078e-11	1.77425	1.77523e-14	349.345	11.447	34.303	39.196	166968	protein_coding	MIER family member 3
ENSG00000109654	TRIM2	-1.37316	2.69328e-11	-2.14952	1.21927e-26	642.344	55.805	21.546	12.584	23321	protein_coding	tripartite motif containing 2
ENSG00000160352	ZNF714	1.78212	2.71622e-11	0.959668	0.000897171	108.325	3.98	13.704	7.82	148206	protein_coding	zinc finger protein 714
ENSG00000274180	NATD1	-1.76328	2.74621e-11	-0.666842	0.0140471	133.168	10.529	3.107	6.64	256302	protein_coding	N-acetyltransferase domain containing 1
ENSG00000083937	CHMP2B	1.3984	2.99601e-11	1.17361	2.93979e-08	226.135	19.46	51.28	43.842	25978	protein_coding	charged multivesicular body protein 2B
ENSG00000165861	ZFYVE1	1.74807	3.10122e-11	1.90471	1.06917e-13	122.896	3.174	10.588	11.818	53349	protein_coding	zinc finger FYVE-type containing 1
ENSG00000150593	PDCD4	-1.40999	3.41533e-11	0.669987	0.00207775	699.477	158.251	59.503	251.546	27250	protein_coding	programmed cell death 4
ENSG00000135823	STX6	-1.37115	3.47349e-11	-0.384015	0.0862253	204.095	16.551	6.399	12.677	10228	protein_coding	syntaxin 6
ENSG00000108219	TSPAN14	-1.63051	3.48277e-11	-0.819453	0.00122027	277.031	39.304	12.693	22.27	81619	protein_coding	tetraspanin 14
ENSG00000165813	CCDC186	1.30842	3.49302e-11	1.67662	2.01509e-18	238.912	4.869	12.045	15.55	55088	protein_coding	coiled-coil domain containing 186
ENSG00000171206	TRIM8	-1.53282	3.50766e-11	0.454296	0.068056	354.371	37.379	12.936	51.235	81603	protein_coding	tripartite motif containing 8
ENSG00000055208	TAB2	-1.07075	3.57068e-11	-0.392744	0.0229493	413.249	38.631	18.397	29.424	23118	protein_coding	TGF-beta activated kinase 1 (MAP3K7) binding protein 2
ENSG00000111145	ELK3	-1.98452	3.71783e-11	1.07135	5.56565e-05	105.856	7.626	1.919	15.981	2004	protein_coding	ETS transcription factor ELK3
ENSG00000269858	EGLN2	-1.98499	4.11053e-11	-0.949445	0.00229084	287.899	56.254	14.178	29.104	112398	protein_coding	egl-9 family hypoxia inducible factor 2
ENSG00000089060	SLC8B1	2.27435	4.63149e-11	0.702064	0.0840467	69.7266	5.084	24.507	8.49	80024	protein_coding	solute carrier family 8 member B1
ENSG00000095574	IKZF5	2.05795	4.63893e-11	2.02265	3.26727e-11	141.83	5.122	21.286	20.875	64376	protein_coding	IKAROS family zinc finger 5
ENSG00000148948	LRRC4C	-3.05765	4.90553e-11	-1.74924	0.000177576	191.037	36.704	4.507	10.942	57689	protein_coding	leucine rich repeat containing 4C
ENSG00000198010	DLGAP2	-2.41323	5.4205e-11	-5.01201	3.06539e-38	246.785	33.875	6.375	1.07	9228	protein_coding	DLG associated protein 2
ENSG00000112541	PDE10A	-1.63574	5.6355e-11	-1.61311	2.645e-11	241.338	35.282	11.397	11.553	10846	protein_coding	phosphodiesterase 10A
ENSG00000267680	ZNF224	1.6721	5.7815e-11	1.86082	7.20032e-14	165.206	6.065	19.112	21.782	7767	protein_coding	zinc finger protein 224
ENSG00000160223	ICOSLG	-1.86221	5.78344e-11	-3.07446	9.24341e-27	253.725	21.483	5.907	2.599	23308	protein_coding	inducible T cell costimulator ligand
ENSG00000177932	ZNF354C	1.35011	6.04954e-11	0.685376	0.00191301	191.028	5.404	13.767	8.692	30832	protein_coding	zinc finger protein 354C
ENSG00000113441	LNPEP	-1.66053	6.33008e-11	0.60845	0.0193187	280.331	8.389	2.66	12.8	4012	protein_coding	leucyl and cystinyl aminopeptidase
ENSG00000143933	CALM2	-1.0695	7.01008e-11	-1.70911	1.77733e-27	3697.82	2516.7	1199.26	769.759	805	protein_coding	calmodulin 2
ENSG00000035928	RFC1	1.25269	7.09844e-11	0.669527	0.000868195	628.541	61.032	145.139	96.798	5981	protein_coding	replication factor C subunit 1
ENSG00000078269	SYNJ2	-1.32045	7.18205e-11	-1.95892	4.05506e-24	259.353	26.23	10.511	6.752	8871	protein_coding	synaptojanin 2
ENSG00000088038	CNOT3	1.47994	7.28329e-11	0.483894	0.0580509	356.381	47.49	132.471	66.422	4849	protein_coding	CCR4-NOT transcription complex subunit 3
ENSG00000118515	SGK1	-3.38729	7.28329e-11	-1.73895	0.000203903	52.8356	17.532	1.709	5.332	6446	protein_coding	serum/glucocorticoid regulated kinase 1
ENSG00000116574	RHOU	-2.53492	7.38352e-11	-2.30937	7.97172e-10	47.2923	7.374	1.269	1.481	58480	protein_coding	ras homolog family member U
ENSG00000172331	BPGM	1.6757	7.38716e-11	1.56967	7.65306e-10	109.543	7.649	24.491	22.74	669	protein_coding	bisphosphoglycerate mutase
ENSG00000182963	GJC1	-1.38117	7.96035e-11	-0.534789	0.0182553	341.436	21.133	8.136	14.633	10052	protein_coding	gap junction protein gamma 1
ENSG00000184481	FOXO4	2.27203	8.19676e-11	3.37417	7.62295e-25	84.6203	1.113	5.385	11.571	4303	protein_coding	forkhead box O4
ENSG00000106799	TGFBR1	-1.28847	9.50876e-11	-0.876443	1.21826e-05	448.778	34.21	14.005	18.624	7046	protein_coding	transforming growth factor beta receptor 1
ENSG00000205927	OLIG2	-5.56626	9.55243e-11	-5.13302	1.78269e-11	26.3869	7.847	0.165	0.215	10215	protein_coding	oligodendrocyte transcription factor 2
ENSG00000064300	NGFR	-1.05259	9.90534e-11	-3.99251	1.0022e-115	655.596	94.508	45.583	5.945	4804	protein_coding	nerve growth factor receptor
ENSG00000173621	LRFN4	-1.62553	9.90534e-11	-1.89845	3.84568e-15	187.92	55.351	18.091	14.87	78999	protein_coding	leucine rich repeat and fibronectin type III domain containing 4
ENSG00000100354	TNRC6B	-2.25538	9.95679e-11	0.431409	0.304549	488.346	22.207	4.611	29.707	23112	protein_coding	trinucleotide repeat containing adaptor 6B
ENSG00000091136	LAMB1	-1.12235	1.00066e-10	-0.810367	3.92586e-06	473.787	145.763	67.14	83.222	3912	protein_coding	laminin subunit beta 1
ENSG00000163877	SNIP1	1.63556	1.04509e-10	1.05004	5.89224e-05	279.055	13.27	41.242	27.494	79753	protein_coding	Smad nuclear interacting protein 1
ENSG00000067182	TNFRSF1A	-2.00247	1.13344e-10	-0.49364	0.15159	165.93	42.602	10.669	30.233	7132	protein_coding	TNF receptor superfamily member 1A
ENSG00000155090	KLF10	-1.73913	1.13344e-10	-0.26764	0.40121	161.875	22.792	6.821	18.92	7071	protein_coding	Kruppel like factor 10
ENSG00000163513	TGFBR2	-2.06485	1.17516e-10	0.725079	0.0164641	101.182	6.83	1.631	11.328	7048	protein_coding	transforming growth factor beta receptor 2
ENSG00000267102	AC060766.1	-2.72963	1.17516e-10	-1.31712	0.000720653	42.1165	52.615	7.912	21.148	NA	transcribed_processed_pseudogene	NA
ENSG00000179841	AKAP5	2.44839	1.28126e-10	2.5507	7.78698e-12	76.7501	0.984	5.271	5.657	9495	protein_coding	A-kinase anchoring protein 5
ENSG00000101670	LIPG	-3.46242	1.30872e-10	-5.51419	1.57874e-20	54.14	7.008	0.723	0.156	9388	protein_coding	lipase G	endothelial type
ENSG00000138231	DBR1	1.4246	1.32021e-10	0.353116	0.187631	153.477	10.417	27.943	13.304	51163	protein_coding	debranching RNA lariats 1
ENSG00000164171	ITGA2	-2.48705	1.45407e-10	-0.988325	0.010147	75.8156	4.794	0.858	2.416	3673	protein_coding	integrin subunit alpha 2
ENSG00000096717	SIRT1	1.04978	1.63215e-10	1.45877	1.67003e-20	542.914	20.119	41.636	55.274	23411	protein_coding	sirtuin 1
ENSG00000117114	ADGRL2	-1.89799	1.67739e-10	-0.416082	0.231813	491.825	48.625	13.06	36.552	23266	protein_coding	adhesion G protein-coupled receptor L2
ENSG00000153823	PID1	-1.31234	1.86134e-10	-2.77352	2.83561e-36	153.062	33.214	13.37	4.858	55022	protein_coding	phosphotyrosine interaction domain containing 1
ENSG00000198053	SIRPA	-1.31416	2.12241e-10	-1.8383	2.86588e-19	201.939	23.852	9.593	6.669	140885	protein_coding	signal regulatory protein alpha
ENSG00000165175	MID1IP1	-3.11251	2.24002e-10	-2.88048	4.76493e-10	41.3662	8.249	1.022	1.114	58526	protein_coding	MID1 interacting protein 1
ENSG00000185418	TARS3	-1.28548	2.26822e-10	-1.62507	2.38846e-16	390.965	69.16	28.378	22.473	123283	protein_coding	threonyl-tRNA synthetase 3
ENSG00000129596	CDO1	-1.66557	2.38032e-10	-1.38015	1.31925e-07	231.337	93.622	29.5	35.934	1036	protein_coding	cysteine dioxygenase type 1
ENSG00000146112	PPP1R18	-1.06533	2.42598e-10	-0.0759052	0.743002	417.004	41.969	20.046	39.813	170954	protein_coding	protein phosphatase 1 regulatory subunit 18
ENSG00000168497	CAVIN2	-3.09247	2.5186e-10	-1.54275	0.000297399	32.4847	6.128	0.716	2.104	8436	protein_coding	caveolae associated protein 2
ENSG00000185686	PRAME	-1.04707	2.56552e-10	-1.28273	1.93862e-15	714.66	149.665	72.463	61.529	23532	protein_coding	preferentially expressed antigen in melanoma
ENSG00000154839	SKA1	1.94265	2.64704e-10	-1.05962	0.00372606	83.5198	6.29	24.293	3.014	220134	protein_coding	spindle and kinetochore associated complex subunit 1
ENSG00000125968	ID1	-1.80274	2.66063e-10	-1.33785	2.86179e-06	440.073	230.756	66.123	91.235	3397	protein_coding	inhibitor of DNA binding 1	HLH protein
ENSG00000143457	GOLPH3L	1.95796	2.69559e-10	1.74116	1.7169e-08	147.781	14.358	54.517	46.96	55204	protein_coding	golgi phosphoprotein 3 like
ENSG00000267100	ILF3-DT	-1.88497	2.97015e-10	-0.540196	0.0886211	113.933	25.008	6.762	17.161	147727	lncRNA	ILF3 divergent transcript
ENSG00000188766	SPRED3	-2.94087	3.01246e-10	-3.449	2.43587e-14	91.2389	20.198	2.632	1.972	399473	protein_coding	sprouty related EVH1 domain containing 3
ENSG00000121210	TMEM131L	-2.01528	3.04209e-10	-0.740937	0.0256201	126.016	12.81	3.175	7.677	23240	protein_coding	transmembrane 131 like
ENSG00000163171	CDC42EP3	-3.05638	3.08018e-10	-0.609093	0.256617	100.156	16.957	2.122	11.131	10602	protein_coding	CDC42 effector protein 3
ENSG00000168916	ZNF608	-5.33555	3.08214e-10	-2.48597	0.000462539	43.1476	11.309	0.353	2.364	57507	protein_coding	zinc finger protein 608
ENSG00000008405	CRY1	-1.49257	3.22574e-10	-1.21396	2.39352e-07	210.956	34.998	12.436	15.082	1407	protein_coding	cryptochrome circadian regulator 1
ENSG00000152193	OBI1	1.25416	3.54562e-10	-0.267604	0.290541	195.917	11.785	28.099	9.784	79596	protein_coding	ORC ubiquitin ligase 1
ENSG00000140320	BAHD1	-1.48912	3.752e-10	-0.990757	3.36534e-05	268.409	25.653	9.151	12.934	22893	protein_coding	bromo adjacent homology domain containing 1
ENSG00000125848	FLRT3	-7.81037	3.86156e-10	-3.26247	1.68029e-06	39.1937	9.846	0.038	1.197	23767	protein_coding	fibronectin leucine rich transmembrane protein 3
ENSG00000128342	LIF	-3.41046	4.09248e-10	-2.43098	9.66748e-06	69.2974	13.049	1.227	2.743	3976	protein_coding	LIF interleukin 6 family cytokine
ENSG00000221869	CEBPD	-2.6016	4.4654e-10	0.655561	0.0964904	77.4993	19.074	3.141	30	1052	protein_coding	CCAAT enhancer binding protein delta
ENSG00000175305	CCNE2	1.93771	4.60705e-10	-2.18723	1.76905e-10	222.448	24.853	94.709	5.474	9134	protein_coding	cyclin E2
ENSG00000107821	KAZALD1	-2.00451	4.63277e-10	-3.027	3.9014e-19	90.3192	52.275	13.131	6.503	81621	protein_coding	Kazal type serine peptidase inhibitor domain 1
ENSG00000064195	DLX3	-2.72396	4.72739e-10	-1.68557	3.32355e-05	37.8723	8.067	1.218	2.502	1747	protein_coding	distal-less homeobox 3
ENSG00000139154	AEBP2	-1.22924	5.20376e-10	0.188934	0.420554	351.403	46.111	19.675	52.525	121536	protein_coding	AE binding protein 2
ENSG00000088305	DNMT3B	-1.8617	5.33695e-10	-1.89579	1.21736e-10	106.118	13.13	3.62	3.532	1789	protein_coding	DNA methyltransferase 3 beta
ENSG00000101265	RASSF2	-1.63874	5.39316e-10	-2.61806	1.58049e-23	219.092	21.997	7.063	3.575	9770	protein_coding	Ras association domain family member 2
ENSG00000120738	EGR1	4.63495	5.54618e-10	7.30703	4.06462e-25	137.362	0.191	4.645	29.661	1958	protein_coding	early growth response 1
ENSG00000099194	SCD	-1.11629	5.87252e-10	-2.57396	1.12524e-49	999.816	95.203	43.915	15.983	6319	protein_coding	stearoyl-CoA desaturase
ENSG00000185115	NSMCE3	1.48356	6.40664e-10	0.660531	0.0113679	180.075	5.903	16.526	9.337	56160	protein_coding	NSE3 homolog	SMC5-SMC6 complex component
ENSG00000163257	DCAF16	-1.22446	6.5111e-10	0.150773	0.544718	360.106	29.171	12.496	32.375	54876	protein_coding	DDB1 and CUL4 associated factor 16
ENSG00000127314	RAP1B	-1.13791	7.10017e-10	-0.755712	5.61799e-05	1590.16	706.074	320.736	417.954	5908	protein_coding	RAP1B	member of RAS oncogene family
ENSG00000174705	SH3PXD2B	-1.84059	7.27804e-10	-2.10635	3.50971e-13	209.774	23.643	6.536	5.466	285590	protein_coding	SH3 and PX domains 2B
ENSG00000112773	TENT5A	-3.53227	7.59951e-10	-0.721423	0.146143	31.751	2.844	0.244	1.724	55603	protein_coding	terminal nucleotidyltransferase 5A
ENSG00000069974	RAB27A	1.47636	8.55795e-10	0.831598	0.00104751	154.723	18.599	51.423	32.911	5873	protein_coding	RAB27A	member RAS oncogene family
ENSG00000129472	RAB2B	1.42576	8.93529e-10	1.86584	3.29434e-17	153.271	16.02	43.239	58.63	84932	protein_coding	RAB2B	member RAS oncogene family
ENSG00000149115	TNKS1BP1	-1.47734	8.99791e-10	-1.33389	1.76446e-08	480.969	55.412	19.892	21.988	85456	protein_coding	tankyrase 1 binding protein 1
ENSG00000106683	LIMK1	-1.41084	9.16088e-10	-1.36835	2.37274e-09	163.182	22.74	8.56	8.809	3984	protein_coding	LIM domain kinase 1
ENSG00000099954	CECR2	-2.07001	9.61779e-10	0.385526	0.31947	189.526	7.437	1.772	9.709	27443	protein_coding	CECR2 histone acetyl-lysine reader
ENSG00000176018	LYSMD3	1.79528	1.0871e-09	1.37333	3.96355e-06	196.937	8.561	29.512	22.016	116068	protein_coding	LysM domain containing 3
ENSG00000125170	DOK4	-1.4486	1.11937e-09	-1.25811	8.20484e-08	328.236	105.969	38.918	44.395	55715	protein_coding	docking protein 4
ENSG00000181004	BBS12	-2.72445	1.11937e-09	-0.77144	0.0633215	38.2204	5.862	0.888	3.43	166379	protein_coding	Bardet-Biedl syndrome 12
ENSG00000096070	BRPF3	1.92471	1.36848e-09	1.2059	0.000220382	279.342	5.973	22.804	13.825	27154	protein_coding	bromodomain and PHD finger containing 3
ENSG00000157613	CREB3L1	-2.05195	1.465e-09	-2.27375	7.88305e-12	219.614	108.727	26.39	22.472	90993	protein_coding	cAMP responsive element binding protein 3 like 1
ENSG00000171843	MLLT3	-2.04029	1.4824e-09	0.506134	0.165556	132.719	16.181	3.935	22.78	4300	protein_coding	MLLT3 super elongation complex subunit
ENSG00000143390	RFX5	-1.15589	1.49517e-09	-0.0970987	0.703504	251.256	37.849	17.005	35.416	5993	protein_coding	regulatory factor X5
ENSG00000080815	PSEN1	1.54878	1.49879e-09	1.81297	2.73883e-13	377.49	21.192	61.873	74.316	5663	protein_coding	presenilin 1
ENSG00000112200	ZNF451	1.50151	1.54972e-09	1.71183	1.60933e-12	250.412	8.699	24.653	28.532	26036	protein_coding	zinc finger protein 451
ENSG00000158373	H2BC5	2.68241	1.56744e-09	4.21122	3.74578e-24	95.4545	5.682	36.271	104.247	3017	protein_coding	H2B clustered histone 5
ENSG00000155329	ZCCHC10	1.36332	1.6202e-09	0.427015	0.0999089	168.671	22.299	56.787	29.689	54819	protein_coding	zinc finger CCHC-type containing 10
ENSG00000165029	ABCA1	-2.20428	1.65201e-09	1.36673	0.000100929	286.655	5.851	1.267	15.087	19	protein_coding	ATP binding cassette subfamily A member 1
ENSG00000244405	ETV5	-1.6368	1.70825e-09	-2.86153	3.41347e-28	1700.73	1586.24	510.077	218.483	2119	protein_coding	ETS variant transcription factor 5
ENSG00000135837	CEP350	1.75713	1.89599e-09	2.03859	6.31167e-13	355.999	8.812	29.86	36.244	9857	protein_coding	centrosomal protein 350
ENSG00000124459	ZNF45	1.61615	2.05364e-09	1.20318	1.4206e-05	114.842	5.791	17.677	13.274	7596	protein_coding	zinc finger protein 45
ENSG00000166912	MTMR10	-1.98345	2.05516e-09	-0.267909	0.513056	134.376	13.67	3.43	11.287	54893	protein_coding	myotubularin related protein 10
ENSG00000104177	MYEF2	1.09131	2.05988e-09	1.52927	1.1857e-18	595.088	64.799	138.172	187.187	50804	protein_coding	myelin expression factor 2
ENSG00000185697	MYBL1	1.73927	2.21213e-09	0.488636	0.160626	120.556	4.409	14.657	6.177	4603	protein_coding	MYB proto-oncogene like 1
ENSG00000111911	HINT3	1.20798	2.21589e-09	1.67163	2.55404e-18	232.898	9.65	22.299	30.771	135114	protein_coding	histidine triad nucleotide binding protein 3
ENSG00000109762	SNX25	-1.29157	2.24378e-09	0.15981	0.546723	201.757	23.212	9.498	25.942	83891	protein_coding	sorting nexin 25
ENSG00000095203	EPB41L4B	-1.38314	2.33379e-09	-1.03132	5.98698e-06	125.859	15.391	5.906	7.527	54566	protein_coding	erythrocyte membrane protein band 4.1 like 4B
ENSG00000154447	SH3RF1	-3.616	2.37518e-09	-0.420056	0.544441	88.1164	9.922	0.995	7.362	57630	protein_coding	SH3 domain containing ring finger 1
ENSG00000158315	RHBDL2	-1.67767	2.56989e-09	-4.03783	1.17838e-39	127.315	53.611	16.806	3.257	54933	protein_coding	rhomboid like 2
ENSG00000116679	IVNS1ABP	-1.43038	2.5755e-09	-1.14124	1.76199e-06	426.808	71.063	26.371	32.333	10625	protein_coding	influenza virus NS1A binding protein
ENSG00000181104	F2R	-1.18808	2.65888e-09	-0.448948	0.034141	290.694	30.273	13.28	22.164	2149	protein_coding	coagulation factor II thrombin receptor
ENSG00000179981	TSHZ1	-1.77198	2.67516e-09	0.918343	0.000688096	123.015	6.225	1.819	11.765	10194	protein_coding	teashirt zinc finger homeobox 1
ENSG00000135736	CCDC102A	-1.52214	2.76102e-09	-0.779662	0.00251481	146.978	23.71	8.267	13.802	92922	protein_coding	coiled-coil domain containing 102A
ENSG00000161021	MAML1	1.24265	3.07996e-09	1.14337	3.44754e-08	341.027	8.205	19.411	18.119	9794	protein_coding	mastermind like transcriptional coactivator 1
ENSG00000180530	NRIP1	-2.61126	3.11889e-09	-0.0371647	0.953264	220.288	15.236	2.544	14.851	8204	protein_coding	nuclear receptor interacting protein 1
ENSG00000182095	TNRC18	-1.58996	3.23525e-09	1.29861	7.43993e-07	904.348	83.498	27.768	205.347	84629	protein_coding	trinucleotide repeat containing 18
ENSG00000110925	CSRNP2	1.51906	3.63742e-09	1.04932	6.59357e-05	331.331	24.602	70.381	50.842	81566	protein_coding	cysteine and serine rich nuclear protein 2
ENSG00000023171	GRAMD1B	-3.59531	3.67411e-09	-0.724443	0.277373	86.0758	12.528	1.101	7.619	57476	protein_coding	GRAM domain containing 1B
ENSG00000119866	BCL11A	-3.05053	3.67411e-09	-0.741457	0.142012	55.0095	9.898	1.21	6.007	53335	protein_coding	BAF chromatin remodeling complex subunit BCL11A
ENSG00000183114	FAM43B	-2.6579	3.81629e-09	-2.14426	7.11264e-07	52.3627	11.418	1.809	2.584	163933	protein_coding	family with sequence similarity 43 member B
ENSG00000196663	TECPR2	2.29394	3.90951e-09	1.81001	3.89555e-06	158.675	2.302	11.383	8.101	9895	protein_coding	tectonin beta-propeller repeat containing 2
ENSG00000175029	CTBP2	-1.35313	3.95925e-09	0.587936	0.0110234	182.938	26.47	10.388	39.82	1488	protein_coding	C-terminal binding protein 2
ENSG00000081189	MEF2C	-2.78597	4.21632e-09	-1.33752	0.00519044	120.232	53.029	7.934	21.076	4208	protein_coding	myocyte enhancer factor 2C
ENSG00000151414	NEK7	-1.00794	4.40904e-09	0.10954	0.623633	682.098	59.591	29.628	64.266	140609	protein_coding	NIMA related kinase 7
ENSG00000143164	DCAF6	-1.13565	4.43374e-09	0.324832	0.12798	457.194	52.608	23.968	65.819	55827	protein_coding	DDB1 and CUL4 associated factor 6
ENSG00000145860	RNF145	-1.27523	4.43418e-09	-0.481574	0.0389682	338.486	53.732	22.146	38.375	153830	protein_coding	ring finger protein 145
ENSG00000182575	NXPH3	-3.29658	4.56987e-09	-2.59716	4.82328e-07	27.8522	2.933	0.301	0.485	11248	protein_coding	neurexophilin 3
ENSG00000130956	HABP4	-1.17692	4.70044e-09	-0.0902403	0.744812	451.241	58.647	25.951	55.1	22927	protein_coding	hyaluronan binding protein 4
ENSG00000126016	AMOT	-1.9314	4.90659e-09	-3.0709	9.29759e-22	459.188	46.405	12.164	5.515	154796	protein_coding	angiomotin
ENSG00000137942	FNBP1L	-1.77281	5.07174e-09	0.26421	0.488389	807.525	78.907	23.081	94.693	54874	protein_coding	formin binding protein 1 like
ENSG00000140350	ANP32A	-1.08531	5.22011e-09	-0.637931	0.000816608	870.963	353.581	166.772	227.247	8125	protein_coding	acidic nuclear phosphoprotein 32 family member A
ENSG00000081721	DUSP12	-1.65658	5.50926e-09	-1.81252	9.34528e-11	155.72	82.971	26.341	23.782	11266	protein_coding	dual specificity phosphatase 12
ENSG00000072786	STK10	-1.23705	5.60227e-09	-0.0929684	0.75115	277.173	27.117	11.524	25.422	6793	protein_coding	serine/threonine kinase 10
ENSG00000137693	YAP1	-1.18095	6.03362e-09	0.337292	0.13766	832.008	48.85	21.542	61.698	10413	protein_coding	Yes associated protein 1
ENSG00000265972	TXNIP	1.3149	6.27629e-09	3.77616	6.55755e-79	340.844	5.856	14.585	80.298	10628	protein_coding	thioredoxin interacting protein
ENSG00000109906	ZBTB16	-3.78646	6.38487e-09	-3.03944	2.42767e-08	28.9727	2.947	0.283	0.366	7704	protein_coding	zinc finger and BTB domain containing 16
ENSG00000067064	IDI1	-1.16414	6.45914e-09	-1.83609	1.2135e-21	1108.77	260.82	116.416	73.048	3422	protein_coding	isopentenyl-diphosphate delta isomerase 1
ENSG00000170234	PWWP2A	1.33165	6.8842e-09	0.639196	0.010459	139.955	6.528	16.431	10.165	114825	protein_coding	PWWP domain containing 2A
ENSG00000107984	DKK1	-7.03429	7.04793e-09	-4.06405	3.95596e-10	22.3259	15.945	0.107	0.908	22943	protein_coding	dickkopf WNT signaling pathway inhibitor 1
ENSG00000091157	WDR7	1.64978	7.49102e-09	1.60231	1.05469e-08	162.388	2.953	9.286	8.974	23335	protein_coding	WD repeat domain 7
ENSG00000140987	ZSCAN32	1.4347	8.09987e-09	0.612357	0.0261309	102.402	6.621	17.922	10.128	54925	protein_coding	zinc finger and SCAN domain containing 32
ENSG00000099625	CBARP	-1.88753	8.26457e-09	-1.29968	4.8621e-05	124.82	16.067	4.351	6.537	255057	protein_coding	CACN subunit beta associated regulatory protein
ENSG00000175215	CTDSP2	-1.44296	8.60349e-09	0.273574	0.356722	382.056	78.693	29.074	95.218	10106	protein_coding	CTD small phosphatase 2
ENSG00000197245	FAM110D	-3.52159	8.89811e-09	-2.6707	1.04466e-06	24.3746	5.459	0.478	0.855	79927	protein_coding	family with sequence similarity 110 member D
ENSG00000079134	THOC1	1.14592	9.39602e-09	0.95087	2.02815e-06	205.092	20.916	46.234	40.421	9984	protein_coding	THO complex 1
ENSG00000135679	MDM2	-1.35019	9.74466e-09	-1.2371	1.01218e-07	2025.25	919.058	360.253	389.526	4193	protein_coding	MDM2 proto-oncogene
ENSG00000243244	STON1	-2.53338	1.14449e-08	0.375564	0.442086	81.2115	5.767	0.998	7.389	11037	protein_coding	stonin 1
ENSG00000117280	RAB29	-1.9899	1.18841e-08	-0.924588	0.00942857	105.233	20.366	5.063	10.638	8934	protein_coding	RAB29	member RAS oncogene family
ENSG00000205922	ONECUT3	-2.15455	1.20818e-08	-2.6751	1.94442e-12	54.2405	4.246	0.951	0.661	390874	protein_coding	one cut homeobox 3
ENSG00000254996	ANKHD1-EIF4EBP3	3.493	1.27516e-08	2.73392	9.36994e-06	87.924	0.487	5.806	3.433	404734	protein_coding	ANKHD1-EIF4EBP3 readthrough
ENSG00000134138	MEIS2	-2.35672	1.27876e-08	0.279608	0.525859	53.9032	6.486	1.246	7.84	4212	protein_coding	Meis homeobox 2
ENSG00000130204	TOMM40	-1.06195	1.27945e-08	-3.35694	1.54355e-75	733.701	240.26	115.166	23.491	10452	protein_coding	translocase of outer mitochondrial membrane 40
ENSG00000158122	PRXL2C	-2.04722	1.31048e-08	-0.845885	0.0249084	84.5402	22.477	5.462	12.551	195827	protein_coding	peroxiredoxin like 2C
ENSG00000108819	PPP1R9B	-1.45665	1.34724e-08	-0.344346	0.248346	734.809	97.531	35.554	76.808	84687	protein_coding	protein phosphatase 1 regulatory subunit 9B
ENSG00000182118	FAM89A	-1.83063	1.36291e-08	-1.40679	6.38572e-06	66.4104	24.064	6.763	9.048	375061	protein_coding	family with sequence similarity 89 member A
ENSG00000125827	TMX4	1.87923	1.38909e-08	1.95758	1.39806e-09	229.723	4.48	16.452	17.373	56255	protein_coding	thioredoxin related transmembrane protein 4
ENSG00000169515	CCDC8	-1.10791	1.38909e-08	-0.186373	0.432605	415.771	42.084	19.542	37.005	83987	protein_coding	coiled-coil domain containing 8
ENSG00000116717	GADD45A	-1.51454	1.48117e-08	-0.134921	0.708028	378.706	135.648	47.442	123.412	1647	protein_coding	growth arrest and DNA damage inducible alpha
ENSG00000105270	CLIP3	1.60933	1.50448e-08	2.74969	1.7627e-25	207.723	7.178	21.576	47.293	25999	protein_coding	CAP-Gly domain containing linker protein 3
ENSG00000266074	BAHCC1	-2.1808	1.50693e-08	-0.74805	0.0768176	486.76	25.869	5.732	15.442	57597	protein_coding	BAH domain and coiled-coil containing 1
ENSG00000108587	GOSR1	1.67793	1.51123e-08	1.04032	0.000642398	428.67	21.968	69.948	45.001	9527	protein_coding	golgi SNAP receptor complex member 1
ENSG00000164168	TMEM184C	1.45287	1.52571e-08	1.00866	0.000122685	227.535	10.88	29.834	22.004	55751	protein_coding	transmembrane protein 184C
ENSG00000132688	NES	-0.769099	1.52704e-08	-2.94671	4.98442e-116	2551.36	197.722	116.037	25.648	10763	protein_coding	nestin
ENSG00000275400	AC006001.4	7.8413	1.55109e-08	6.7964	8.76442e-07	22.8242	0	65.583	31.68	NA	processed_pseudogene	NA
ENSG00000111276	CDKN1B	-1.28813	1.67651e-08	1.02914	1.38734e-06	315.868	33.877	13.906	69.155	1027	protein_coding	cyclin dependent kinase inhibitor 1B
ENSG00000178695	KCTD12	-1.52919	1.67651e-08	-1.92293	9.48753e-13	77.6518	6.469	2.242	1.706	115207	protein_coding	potassium channel tetramerization domain containing 12
ENSG00000172086	KRCC1	1.13415	1.70749e-08	0.878736	1.44475e-05	233.687	24.52	53.782	45	51315	protein_coding	lysine rich coiled-coil 1
ENSG00000107779	BMPR1A	-1.55314	1.73455e-08	0.980124	0.000368527	418.366	32.645	11.119	64.211	657	protein_coding	bone morphogenetic protein receptor type 1A
ENSG00000134463	ECHDC3	-2.31951	1.74465e-08	-2.28993	1.14997e-08	65.6474	25.19	5.071	5.177	79746	protein_coding	enoyl-CoA hydratase domain containing 3
ENSG00000129116	PALLD	-1.17658	1.7948e-08	-1.16087	1.34069e-08	385.475	43.766	19.36	19.571	23022	protein_coding	palladin	cytoskeletal associated protein
ENSG00000139946	PELI2	-2.57203	1.90295e-08	-0.230664	0.699944	129.782	10.152	1.696	8.604	57161	protein_coding	pellino E3 ubiquitin protein ligase family member 2
ENSG00000188158	NHS	-2.09895	1.9284e-08	-1.12947	0.0019311	64.2511	3.639	0.85	1.66	4810	protein_coding	NHS actin remodeling regulator
ENSG00000120093	HOXB3	-2.37202	1.93723e-08	0.277506	0.586288	77.6069	10.938	2.095	13.149	3213	protein_coding	homeobox B3
ENSG00000171604	CXXC5	-1.71003	2.06903e-08	-1.40086	3.5513e-06	454.179	229.076	69.932	86.578	51523	protein_coding	CXXC finger protein 5
ENSG00000203668	CHML	-1.26357	2.25765e-08	-0.633295	0.00660537	264.573	15.201	6.326	9.795	1122	protein_coding	CHM like Rab escort protein
ENSG00000170852	KBTBD2	-1.32209	2.40233e-08	0.740935	0.00102573	209.372	16.476	6.604	27.534	25948	protein_coding	kelch repeat and BTB domain containing 2
ENSG00000181915	ADO	-1.16226	2.40999e-08	-1.38727	7.98273e-12	204.349	24.311	10.871	9.311	84890	protein_coding	2-aminoethanethiol dioxygenase
ENSG00000173598	NUDT4	-2.04462	2.63529e-08	-0.963361	0.012544	419.386	93.05	22.683	47.732	11163	protein_coding	nudix hydrolase 4
ENSG00000186448	ZNF197	1.55775	2.65007e-08	1.60654	4.99937e-09	210.476	5.576	16.435	16.932	10168	protein_coding	zinc finger protein 197
ENSG00000144749	LRIG1	-1.35157	2.66916e-08	-1.04189	1.18347e-05	128.783	11.099	4.357	5.399	26018	protein_coding	leucine rich repeats and immunoglobulin like domains 1
ENSG00000184937	WT1	-3.92633	2.68882e-08	-0.695915	0.325032	36.4316	10.345	0.696	6.83	7490	protein_coding	WT1 transcription factor
ENSG00000185219	ZNF445	1.20136	2.6999e-08	1.05552	8.68274e-07	318.185	4.373	10.058	9.097	353274	protein_coding	zinc finger protein 445
ENSG00000082482	KCNK2	-2.75895	2.71004e-08	-3.43904	2.91038e-11	33.0542	7.076	1.041	0.648	3776	protein_coding	potassium two pore domain channel subfamily K member 2
ENSG00000008513	ST3GAL1	-1.79949	2.78919e-08	-2.64726	4.73133e-18	98.3355	10.146	2.943	1.614	6482	protein_coding	ST3 beta-galactoside alpha-2	3-sialyltransferase 1
ENSG00000104626	ERI1	1.31867	2.88258e-08	-0.386507	0.175467	174.435	11.358	28.299	8.763	90459	protein_coding	exoribonuclease 1
ENSG00000182504	CEP97	2.93597	2.93798e-08	2.90977	2.05428e-08	226.13	3.464	26.46	26.193	79598	protein_coding	centrosomal protein 97
ENSG00000226762	LINC02668	-2.45937	3.0513e-08	-7.22779	4.16786e-10	41.9416	10.823	1.963	0.079	105376354	lncRNA	long intergenic non-protein coding RNA 2668
ENSG00000023608	SNAPC1	1.19267	3.15978e-08	0.942182	1.38464e-05	198.099	12.267	28.082	23.594	6617	protein_coding	small nuclear RNA activating complex polypeptide 1
ENSG00000198855	FICD	1.85927	3.17667e-08	0.106041	0.838429	63.6291	2.857	10.308	3.055	11153	protein_coding	FIC domain containing
ENSG00000117174	ZNHIT6	1.001	3.19133e-08	0.0374367	0.890821	262.904	9.173	18.348	9.411	54680	protein_coding	zinc finger HIT-type containing 6
ENSG00000090447	TFAP4	-2.92147	3.21172e-08	-2.27716	8.62416e-06	80.4353	21.425	3.073	4.418	7023	protein_coding	transcription factor AP-4
ENSG00000141644	MBD1	1.17445	3.27479e-08	0.484628	0.0362617	330.999	26.41	59.541	36.985	4152	protein_coding	methyl-CpG binding domain protein 1
ENSG00000183304	FAM9A	-1.6714	3.31286e-08	-3.66175	5.43485e-29	117.174	50.351	15.817	3.987	171482	protein_coding	family with sequence similarity 9 member A
ENSG00000103855	CD276	-1.14213	3.31539e-08	-1.77907	3.40439e-19	475.288	184.403	83.588	53.885	80381	protein_coding	CD276 molecule
ENSG00000110344	UBE4A	1.05275	3.3623e-08	0.894264	2.40803e-06	296.889	8.735	18.129	16.245	9354	protein_coding	ubiquitination factor E4A
ENSG00000213923	CSNK1E	-1.06093	3.40396e-08	0.0373569	0.892531	469.379	69.796	33.491	71.639	1454	protein_coding	casein kinase 1 epsilon
ENSG00000112282	MED23	1.4477	3.67838e-08	1.1579	1.06632e-05	222.54	6.733	18.361	15.015	9439	protein_coding	mediator complex subunit 23
ENSG00000115165	CYTIP	-6.99143	3.76343e-08	-7.09196	4.20215e-07	21.5822	12.138	0.085	0.145	9595	protein_coding	cytohesin 1 interacting protein
ENSG00000132002	DNAJB1	1.13057	3.78667e-08	-0.0562711	0.852724	576.313	140.968	307.927	135.202	3337	protein_coding	DnaJ heat shock protein family (Hsp40) member B1
ENSG00000105321	CCDC9	-1.07549	3.80132e-08	-1.22651	1.06547e-10	229.824	111.356	52.876	47.682	26093	protein_coding	coiled-coil domain containing 9
ENSG00000148090	AUH	1.49972	3.80915e-08	1.54261	7.11631e-09	109.317	14.41	40.81	42.11	549	protein_coding	AU RNA binding methylglutaconyl-CoA hydratase
ENSG00000129473	BCL2L2	-1.00956	3.93099e-08	0.246417	0.231813	314.669	27.278	13.548	32.386	599	protein_coding	BCL2 like 2
ENSG00000132622	HSPA12B	-1.43583	3.93099e-08	-1.82917	8.12679e-13	140.538	20.198	7.461	5.682	116835	protein_coding	heat shock protein family A (Hsp70) member 12B
ENSG00000111077	TNS2	-1.43738	4.06148e-08	-0.499165	0.0671627	111.587	11.304	4.19	8.007	23371	protein_coding	tensin 2
ENSG00000152465	NMT2	-1.04752	4.27367e-08	-0.451097	0.024655	350.275	46.131	22.324	33.776	9397	protein_coding	N-myristoyltransferase 2
ENSG00000115977	AAK1	-1.96597	4.37774e-08	-0.51046	0.215875	457.368	62.228	15.808	43.318	22848	protein_coding	AP2 associated kinase 1
ENSG00000070444	MNT	-2.68523	4.40047e-08	-0.420321	0.443422	48.3801	8.712	1.532	6.524	4335	protein_coding	MAX network transcriptional repressor
ENSG00000186193	SAPCD2	-0.881148	4.40047e-08	-2.90135	8.05218e-73	544.182	62.426	33.88	8.358	89958	protein_coding	suppressor APC domain containing 2
ENSG00000175592	FOSL1	-2.31904	4.4625e-08	-2.52339	8.22211e-10	74.1758	43.323	8.675	7.558	8061	protein_coding	FOS like 1	AP-1 transcription factor subunit
ENSG00000197860	SGTB	-1.16902	4.47932e-08	-0.917235	1.5521e-05	314.004	26.322	11.697	13.933	54557	protein_coding	small glutamine rich tetratricopeptide repeat containing beta
ENSG00000123213	NLN	-1.89744	5.3619e-08	-0.528713	0.170772	91.7597	15.053	4.049	10.383	57486	protein_coding	neurolysin
ENSG00000267368	UPK3BL1	-8.08113	5.38398e-08	-8.09335	2.51427e-08	15.9523	10.648	0	0	100134938	protein_coding	uroplakin 3B like 1
ENSG00000272931	AC099568.2	-4.73585	6.41092e-08	-2.31185	0.000109029	17.3615	22.87	0.854	4.592	NA	lncRNA	NA
ENSG00000169836	TACR3	-2.87768	6.45262e-08	-2.21149	6.35833e-06	26.3871	3.118	0.426	0.672	6870	protein_coding	tachykinin receptor 3
ENSG00000118508	RAB32	-1.43682	6.58315e-08	-1.52043	4.90639e-09	105.61	56.063	20.682	19.534	10981	protein_coding	RAB32	member RAS oncogene family
ENSG00000162616	DNAJB4	-1.07332	6.85862e-08	0.904267	1.40512e-06	358.93	81.168	38.721	152.071	11080	protein_coding	DnaJ heat shock protein family (Hsp40) member B4
ENSG00000122644	ARL4A	-2.41522	7.09051e-08	-0.748841	0.104387	51.441	15.864	3.03	9.433	10124	protein_coding	ADP ribosylation factor like GTPase 4A
ENSG00000159128	IFNGR2	-1.17244	7.40279e-08	-0.142623	0.602945	220.863	42.455	18.899	38.483	3460	protein_coding	interferon gamma receptor 2
ENSG00000092108	SCFD1	1.00273	7.6954e-08	1.41049	1.40124e-15	474.91	66.908	133.906	177.593	23256	protein_coding	sec1 family domain containing 1
ENSG00000138650	PCDH10	-2.44313	7.70377e-08	-1.56739	0.000397363	61.3956	4.397	0.811	1.494	57575	protein_coding	protocadherin 10
ENSG00000165801	ARHGEF40	-1.50504	7.70377e-08	-0.784811	0.00629142	200.24	16.72	5.881	9.698	55701	protein_coding	Rho guanine nucleotide exchange factor 40
ENSG00000167107	ACSF2	-0.982107	7.75929e-08	-2.53998	9.24312e-49	1326.23	1084.57	549.104	186.907	80221	protein_coding	acyl-CoA synthetase family member 2
ENSG00000133703	KRAS	-1.26396	7.87807e-08	-0.543366	0.0288627	402.127	32.711	13.615	22.438	3845	protein_coding	KRAS proto-oncogene	GTPase
ENSG00000132718	SYT11	1.33964	7.94086e-08	1.98004	2.14366e-17	159.013	3.35	8.483	13.236	23208	protein_coding	synaptotagmin 11
ENSG00000197461	PDGFA	-1.40308	8.00968e-08	-1.41618	2.63914e-08	127.845	27.789	10.547	10.402	5154	protein_coding	platelet derived growth factor subunit A
ENSG00000004399	PLXND1	-1.19279	8.13421e-08	-1.75702	1.60084e-16	681.134	99.658	43.588	29.502	23129	protein_coding	plexin D1
ENSG00000137494	ANKRD42	1.33847	8.267e-08	1.75234	1.18514e-13	170.663	6.63	16.849	22.439	338699	protein_coding	ankyrin repeat domain 42
ENSG00000131845	ZNF304	1.61374	8.3109e-08	0.953453	0.00255955	94.2373	3.139	9.604	6.084	57343	protein_coding	zinc finger protein 304
ENSG00000228223	HCG11	1.29806	8.53707e-08	1.53976	3.19294e-11	155.065	3.615	8.878	10.49	493812	lncRNA	HLA complex group 11
ENSG00000138433	CIR1	0.930548	8.79465e-08	1.03706	6.84499e-10	533.239	53.292	101.613	109.374	9541	protein_coding	corepressor interacting with RBPJ	1
ENSG00000131115	ZNF227	1.52936	9.36231e-08	1.66258	2.69007e-09	114.059	5.894	16.861	18.509	7770	protein_coding	zinc finger protein 227
ENSG00000183779	ZNF703	-2.69982	9.36231e-08	-1.05104	0.0254498	32.9066	4.378	0.672	2.107	80139	protein_coding	zinc finger protein 703
ENSG00000186493	C5orf38	-2.28906	9.36231e-08	-2.223	1.44338e-07	113.304	107.887	22.013	23.209	153571	protein_coding	chromosome 5 open reading frame 38
ENSG00000127124	HIVEP3	-1.42395	9.42878e-08	-2.99676	2.91312e-31	135.592	23.209	8.701	2.913	59269	protein_coding	HIVEP zinc finger 3
ENSG00000120370	GORAB	1.83254	9.69746e-08	0.473356	0.242789	58.0002	4.645	16.563	6.428	92344	protein_coding	golgin	RAB6 interacting
ENSG00000163605	PPP4R2	1.06056	1.00079e-07	0.691353	0.000654989	628.267	50.179	104.489	80.873	151987	protein_coding	protein phosphatase 4 regulatory subunit 2
ENSG00000138756	BMP2K	-1.94804	1.05103e-07	-0.268452	0.558338	192.3	25.032	6.486	20.73	55589	protein_coding	BMP2 inducible kinase
ENSG00000267648	AC060766.5	-7.60491	1.07033e-07	-0.866712	0.228383	17.696	13.741	0	7.51	NA	transcribed_processed_pseudogene	NA
ENSG00000187866	FAM122A	1.49867	1.10132e-07	0.869923	0.00321657	142.864	3.903	11.002	7.121	116224	protein_coding	family with sequence similarity 122A
ENSG00000156050	FAM161B	1.96456	1.15215e-07	1.4806	9.035e-05	57.8871	1.629	6.342	4.552	145483	protein_coding	FAM161 centrosomal protein B
ENSG00000055044	NOP58	-0.926755	1.17473e-07	-2.15234	6.56095e-39	1271.9	555.586	292.299	125.038	51602	protein_coding	NOP58 ribonucleoprotein
ENSG00000130164	LDLR	-1.39647	1.17473e-07	-1.8326	4.52213e-12	107.46	11.219	4.267	3.168	3949	protein_coding	low density lipoprotein receptor
ENSG00000126934	MAP2K2	1.1895	1.17928e-07	0.560657	0.0188952	560.459	117.361	267.137	172.849	5605	protein_coding	mitogen-activated protein kinase kinase 2
ENSG00000137947	GTF2B	1.05871	1.23042e-07	0.520692	0.0147	250.918	61.02	127.122	87.492	2959	protein_coding	general transcription factor IIB
ENSG00000123975	CKS2	-1.2623	1.24657e-07	-2.60055	1.27084e-29	432.939	579.127	241.429	95.388	1164	protein_coding	CDC28 protein kinase regulatory subunit 2
ENSG00000126775	ATG14	1.17133	1.28018e-07	1.30398	1.14118e-09	299.56	9.281	20.904	22.921	22863	protein_coding	autophagy related 14
ENSG00000174405	LIG4	1.44205	1.28018e-07	1.42722	8.76812e-08	150.047	5.129	13.911	13.776	3981	protein_coding	DNA ligase 4
ENSG00000112742	TTK	1.38187	1.28027e-07	0.0800904	0.838657	135.76	9.796	25.548	10.39	7272	protein_coding	TTK protein kinase
ENSG00000145868	FBXO38	1.75723	1.28027e-07	1.16329	0.000576914	300.939	14.59	49.29	32.57	81545	protein_coding	F-box protein 38
ENSG00000109861	CTSC	-2.21247	1.37718e-07	-3.94262	7.48002e-19	103.288	74.586	16.129	5.57	1075	protein_coding	cathepsin C
ENSG00000224945	AL353150.1	-1.85183	1.39781e-07	-3.14217	1.78759e-16	51.7067	79.605	21.982	9.03	NA	lncRNA	NA
ENSG00000109103	UNC119	1.42567	1.41424e-07	0.983301	0.000398866	139.074	16.752	44.703	33.045	9094	protein_coding	unc-119 lipid binding chaperone
ENSG00000122042	UBL3	-1.07597	1.42468e-07	0.457735	0.0242183	207.498	14.509	6.883	19.923	5412	protein_coding	ubiquitin like 3
ENSG00000168502	MTCL1	-1.89967	1.48696e-07	-0.795584	0.0374657	263.663	58.396	15.732	33.671	23255	protein_coding	microtubule crosslinking factor 1
ENSG00000166886	NAB2	-1.22426	1.51223e-07	0.811415	0.000272888	246.475	40.101	17.202	70.36	4665	protein_coding	NGFI-A binding protein 2
ENSG00000147324	MFHAS1	-1.86869	1.52461e-07	-0.876577	0.0168233	142.659	11.792	3.193	6.349	9258	protein_coding	malignant fibrous histiocytoma amplified sequence 1
ENSG00000164830	OXR1	1.32959	1.53616e-07	1.2119	1.25795e-06	132.153	7.422	18.631	17.204	55074	protein_coding	oxidation resistance 1
ENSG00000109881	CCDC34	-1.03008	1.66203e-07	-1.43718	3.06863e-14	431.361	154.068	75.431	56.876	91057	protein_coding	coiled-coil domain containing 34
ENSG00000171103	TRMT61B	-2.43322	1.67294e-07	-0.259089	0.661301	54.9535	25.405	4.708	21.811	55006	protein_coding	tRNA methyltransferase 61B
ENSG00000180616	SSTR2	-2.86816	1.80297e-07	-2.56582	1.36264e-06	38.8672	3.945	0.532	0.659	6752	protein_coding	somatostatin receptor 2
ENSG00000094804	CDC6	1.27808	1.83444e-07	-2.43924	1.59784e-22	532.356	76.028	183.942	13.98	990	protein_coding	cell division cycle 6
ENSG00000188906	LRRK2	-1.76305	1.84307e-07	-2.98669	1.50075e-20	588.474	56.527	16.719	7.173	120892	protein_coding	leucine rich repeat kinase 2
ENSG00000155893	PXYLP1	1.56789	1.84655e-07	1.09912	0.00035176	76.5689	3.817	11.331	8.186	92370	protein_coding	2-phosphoxylose phosphatase 1
ENSG00000169118	CSNK1G1	1.29262	1.94848e-07	0.535883	0.0490571	172.78	4.051	10.055	5.951	53944	protein_coding	casein kinase 1 gamma 1
ENSG00000006468	ETV1	-1.30659	2.09163e-07	-4.01973	3.49108e-59	886.002	143.74	58.113	8.912	2115	protein_coding	ETS variant transcription factor 1
ENSG00000008311	AASS	1.4861	2.19136e-07	2.59218	2.0042e-23	108.649	1.66	4.647	10.004	10157	protein_coding	aminoadipate-semialdehyde synthase
ENSG00000110917	MLEC	-0.665911	2.19494e-07	-1.61983	5.89698e-41	1803.58	333.132	209.85	108.358	9761	protein_coding	malectin
ENSG00000140416	TPM1	-0.817555	2.41592e-07	-1.33404	7.43205e-19	1233.85	676.603	383.915	268.401	7168	protein_coding	tropomyosin 1
ENSG00000198933	TBKBP1	-1.92783	2.5256e-07	-0.881209	0.0224788	143.541	22.986	6.109	12.425	9755	protein_coding	TBK1 binding protein 1
ENSG00000171862	PTEN	-1.45021	2.55084e-07	0.183544	0.613369	676.657	39.431	14.444	44.747	5728	protein_coding	phosphatase and tensin homolog
ENSG00000102580	DNAJC3	1.06168	2.59327e-07	0.786954	0.000153942	299.308	9.92	20.713	17.124	5611	protein_coding	DnaJ heat shock protein family (Hsp40) member C3
ENSG00000243978	RTL9	-3.36586	2.60855e-07	-8.60531	3.25873e-10	24.9137	3.43	0.332	0	57529	protein_coding	retrotransposon Gag like 9
ENSG00000135108	FBXO21	1.35987	2.61238e-07	1.03312	9.60356e-05	546.863	58.029	148.023	118.026	23014	protein_coding	F-box protein 21
ENSG00000114770	ABCC5	1.5043	2.77513e-07	1.82709	6.34783e-11	144.11	3.997	11.331	14.236	10057	protein_coding	ATP binding cassette subfamily C member 5
ENSG00000270069	MIR222HG	-7.53547	2.79597e-07	-1.46983	0.0555336	14.8348	7.731	0	2.78	NA	lncRNA	NA
ENSG00000164823	OSGIN2	-1.10913	2.81595e-07	0.195063	0.434958	193.649	16.361	7.605	18.718	734	protein_coding	oxidative stress induced growth inhibitor family member 2
ENSG00000143337	TOR1AIP1	1.18074	2.86432e-07	1.79197	1.36134e-16	704.819	33.097	74.709	114.104	26092	protein_coding	torsin 1A interacting protein 1
ENSG00000127920	GNG11	-1.63223	2.89292e-07	-0.239881	0.538884	154.688	20.256	6.539	17.15	2791	protein_coding	G protein subunit gamma 11
ENSG00000182310	SPACA6	-2.15975	2.89292e-07	-1.5755	8.15749e-05	40.8358	18.058	4.044	6.087	147650	protein_coding	sperm acrosome associated 6
ENSG00000253276	CCDC71L	-1.52307	3.20528e-07	-0.678757	0.0311584	165.51	13.993	4.856	8.721	168455	protein_coding	coiled-coil domain containing 71 like
ENSG00000219481	NBPF1	1.55743	3.20818e-07	1.27948	2.41412e-05	204.877	6.505	19.179	15.8	55672	protein_coding	NBPF member 1
ENSG00000005339	CREBBP	1.48873	3.21605e-07	1.84984	3.25885e-11	726.708	34.063	95.609	122.768	1387	protein_coding	CREB binding protein
ENSG00000105926	MPP6	-2.65809	3.26263e-07	-1.13924	0.0389322	259.052	79.543	12.559	36.174	51678	protein_coding	membrane palmitoylated protein 6
ENSG00000180011	ZADH2	-1.64116	3.29897e-07	0.194599	0.616766	118.715	8.705	2.802	9.924	284273	protein_coding	zinc binding alcohol dehydrogenase domain containing 2
ENSG00000179094	PER1	-2.3234	3.33583e-07	-0.997443	0.038142	73.954	18.241	3.688	9.103	5187	protein_coding	period circadian regulator 1
ENSG00000151332	MBIP	1.58775	3.33929e-07	1.69599	1.81209e-08	191.93	24.881	73.271	78.945	51562	protein_coding	MAP3K12 binding inhibitory protein 1
ENSG00000010072	SPRTN	1.54599	3.41742e-07	0.702135	0.0328116	147.908	24.346	70.505	39.245	83932	protein_coding	SprT-like N-terminal domain
ENSG00000131459	GFPT2	2.91135	3.42457e-07	-0.75686	0.3441	24.4817	0.869	6.532	0.519	9945	protein_coding	glutamine-fructose-6-phosphate transaminase 2
ENSG00000178401	DNAJC22	-1.36028	3.45311e-07	-2.77965	5.39398e-26	118.17	22.169	8.634	3.227	79962	protein_coding	DnaJ heat shock protein family (Hsp40) member C22
ENSG00000023902	PLEKHO1	-1.37286	3.49147e-07	0.732496	0.00517256	173.603	25.947	10.008	43.11	51177	protein_coding	pleckstrin homology domain containing O1
ENSG00000152133	GPATCH11	1.28109	3.65905e-07	0.0693447	0.851191	313.046	36.439	87.898	37.941	253635	protein_coding	G-patch domain containing 11
ENSG00000225535	LINC01393	-1.66168	3.70782e-07	-8.08932	5.07e-13	76.5435	71.829	22.788	0.285	102724386	lncRNA	long intergenic non-protein coding RNA 1393
ENSG00000140471	LINS1	1.80374	3.71441e-07	1.6323	4.43627e-06	67.3823	4.873	16.974	15.088	55180	protein_coding	lines homolog 1
ENSG00000176749	CDK5R1	1.84151	3.71441e-07	0.10286	0.853122	53.9194	1.941	6.927	2.077	8851	protein_coding	cyclin dependent kinase 5 regulatory subunit 1
ENSG00000127663	KDM4B	1.30416	3.72349e-07	1.70906	2.75931e-12	382.42	10.639	26.303	34.881	23030	protein_coding	lysine demethylase 4B
ENSG00000130844	ZNF331	1.46293	3.86341e-07	1.19049	3.88756e-05	119.773	5.1	14.054	11.621	55422	protein_coding	zinc finger protein 331
ENSG00000164318	EGFLAM	-3.95229	3.86341e-07	1.16149	0.0928402	29.2613	4.712	0.288	10.53	133584	protein_coding	EGF like	fibronectin type III and laminin G domains
ENSG00000204060	FOXO6	-3.52177	3.93186e-07	-3.62055	1.83865e-07	19.6018	6.017	0.523	0.503	100132074	protein_coding	forkhead box O6
ENSG00000181773	GPR3	-3.30598	3.95824e-07	-3.65107	3.8058e-08	18.5563	6.042	0.612	0.484	2827	protein_coding	G protein-coupled receptor 3
ENSG00000074219	TEAD2	-1.23392	4.32961e-07	-1.64829	4.12932e-12	143.248	29.505	12.531	9.391	8463	protein_coding	TEA domain transcription factor 2
ENSG00000115295	CLIP4	-1.39618	4.37922e-07	0.208057	0.541429	164.508	26.291	9.979	30.262	79745	protein_coding	CAP-Gly domain containing linker protein family member 4
ENSG00000198914	POU3F3	-2.75202	4.58408e-07	-0.809011	0.105863	26.6781	2.891	0.431	1.647	5455	protein_coding	POU class 3 homeobox 3
ENSG00000169193	CCDC126	2.28327	4.63591e-07	1.93093	2.24415e-05	43.6214	2.028	9.622	7.603	90693	protein_coding	coiled-coil domain containing 126
ENSG00000113209	PCDHB5	1.19295	4.80538e-07	2.05565	2.01569e-21	148.358	4.662	10.679	19.412	26167	protein_coding	protocadherin beta 5
ENSG00000108175	ZMIZ1	-1.23597	4.8504e-07	-0.322271	0.247862	279.898	15.366	6.558	12.315	57178	protein_coding	zinc finger MIZ-type containing 1
ENSG00000020577	SAMD4A	-1.66136	4.96153e-07	-1.00196	0.00296353	438.939	42.981	13.582	21.485	23034	protein_coding	sterile alpha motif domain containing 4A
ENSG00000124508	BTN2A2	1.4542	4.98523e-07	1.88013	5.52634e-12	116.702	4.701	12.885	17.316	10385	protein_coding	butyrophilin subfamily 2 member A2
ENSG00000138160	KIF11	1.13565	5.15162e-07	-0.115433	0.710544	554.884	23.169	50.874	21.376	3832	protein_coding	kinesin family member 11
ENSG00000211448	DIO2	-3.0817	5.18845e-07	-6.84452	4.50924e-22	102.697	31.398	3.874	0.41	1734	protein_coding	iodothyronine deiodinase 2
ENSG00000110080	ST3GAL4	-1.69818	5.21202e-07	-1.82562	2.74199e-08	68.6307	21.753	6.664	6.108	6484	protein_coding	ST3 beta-galactoside alpha-2	3-sialyltransferase 4
ENSG00000169908	TM4SF1	-2.21666	5.25938e-07	-1.19126	0.00618157	63.0344	23.67	5.08	10.362	4071	protein_coding	transmembrane 4 L six family member 1
ENSG00000171310	CHST11	-1.35483	5.336e-07	-1.324	5.43446e-07	170.997	14.497	5.645	5.779	50515	protein_coding	carbohydrate sulfotransferase 11
ENSG00000177425	PAWR	-1.1741	5.60569e-07	-0.236165	0.393857	240.538	101.825	45.182	86.501	5074	protein_coding	pro-apoptotic WT1 regulator
ENSG00000111445	RFC5	1.44642	5.87786e-07	-0.953167	0.0023264	128.406	15.168	41.182	7.787	5985	protein_coding	replication factor C subunit 5
ENSG00000152518	ZFP36L2	-2.22983	6.08045e-07	-0.489767	0.286844	39.8305	4.323	0.917	3.068	678	protein_coding	ZFP36 ring finger protein like 2
ENSG00000114423	CBLB	-2.70965	6.27637e-07	-0.35797	0.585565	105.35	18.536	3.017	14.5	868	protein_coding	Cbl proto-oncogene B
ENSG00000165782	PIP4P1	2.02594	6.45587e-07	1.51346	0.000226632	96.2736	11.829	47.33	33.067	90809	protein_coding	phosphatidylinositol-4	5-bisphosphate 4-phosphatase 1
ENSG00000160999	SH2B2	-2.09259	6.45783e-07	-2.2133	5.64524e-08	34.9208	10.294	2.41	2.217	10603	protein_coding	SH2B adaptor protein 2
ENSG00000126803	HSPA2	1.67078	6.55464e-07	0.00103397	0.998747	61.3651	3.339	10.645	3.338	3306	protein_coding	heat shock protein family A (Hsp70) member 2
ENSG00000141084	RANBP10	1.56256	6.75947e-07	1.17786	0.000203294	144.184	3.696	10.892	8.335	57610	protein_coding	RAN binding protein 10
ENSG00000096654	ZNF184	1.65281	6.89879e-07	0.819825	0.0232425	63.0537	3.02	9.525	5.353	7738	protein_coding	zinc finger protein 184
ENSG00000167371	PRRT2	-1.88512	6.95639e-07	-0.878307	0.023508	87.1478	17.3	4.601	9.239	112476	protein_coding	proline rich transmembrane protein 2
ENSG00000116871	MAP7D1	-0.915231	7.10418e-07	-1.03909	4.87901e-09	603.43	151.217	80.304	73.621	55700	protein_coding	MAP7 domain containing 1
ENSG00000177519	RPRM	-3.92267	7.19079e-07	-3.65731	7.35108e-07	16.5375	8.52	0.562	0.683	56475	protein_coding	reprimo	TP53 dependent G2 arrest mediator homolog
ENSG00000146587	RBAK	1.0917	7.23979e-07	0.604088	0.00883775	254.815	7.2	15.341	10.938	57786	protein_coding	RB associated KRAB zinc finger
ENSG00000214078	CPNE1	0.870283	7.32135e-07	1.18447	9.71213e-13	502.591	75.641	138.288	171.935	8904	protein_coding	copine 1
ENSG00000185924	RTN4RL1	-1.74252	7.34786e-07	-1.56005	4.30534e-06	49.42	6.23	1.858	2.116	146760	protein_coding	reticulon 4 receptor like 1
ENSG00000176641	RNF152	-2.50329	7.35179e-07	-1.91482	4.5886e-05	41.4163	3.273	0.625	0.878	220441	protein_coding	ring finger protein 152
ENSG00000130511	SSBP4	-1.45063	7.38261e-07	-1.56863	5.39598e-08	213.357	94.113	34.431	31.931	170463	protein_coding	single stranded DNA binding protein 4
ENSG00000113615	SEC24A	1.06938	7.58916e-07	0.329512	0.187142	222.716	7.379	15.497	9.267	10802	protein_coding	SEC24 homolog A	COPII coat complex component
ENSG00000256294	ZNF225	1.51658	7.60153e-07	1.27745	3.23649e-05	87.1336	3.953	11.154	9.446	7768	protein_coding	zinc finger protein 225
ENSG00000163637	PRICKLE2	-2.78906	7.61975e-07	0.180359	0.786304	60.1175	3.447	0.58	3.894	166336	protein_coding	prickle planar cell polarity protein 2
ENSG00000170522	ELOVL6	-1.29303	7.63958e-07	-2.76165	3.58927e-26	175.41	23.362	9.529	3.431	79071	protein_coding	ELOVL fatty acid elongase 6
ENSG00000167447	SMG8	1.02055	7.67971e-07	0.278762	0.250734	251.723	14.907	30.252	18.051	55181	protein_coding	SMG8 nonsense mediated mRNA decay factor
ENSG00000131389	SLC6A6	-2.205	7.7629e-07	-2.7754	2.36358e-10	64.4026	6.302	1.37	0.921	6533	protein_coding	solute carrier family 6 member 6
ENSG00000181690	PLAG1	1.89312	7.78178e-07	2.56435	1.0653e-12	83.608	1.16	4.266	6.792	5324	protein_coding	PLAG1 zinc finger
ENSG00000071243	ING3	1.22625	7.91113e-07	0.897294	0.000375158	119.076	12.98	30.316	24.16	54556	protein_coding	inhibitor of growth family member 3
ENSG00000165730	STOX1	2.54225	8.33299e-07	2.09808	4.71186e-05	36.0874	0.876	5.149	3.767	219736	protein_coding	storkhead box 1
ENSG00000267547	AC060766.4	-3.64308	8.43246e-07	-1.86139	0.00383603	21.3507	39.505	3.156	10.976	NA	lncRNA	NA
ENSG00000111057	KRT18	-1.28542	8.55571e-07	-1.95654	4.72115e-15	357.578	131.398	53.894	33.847	3875	protein_coding	keratin 18
ENSG00000188647	PTAR1	1.11712	8.80239e-07	0.801281	0.000486311	267.463	5.111	11.096	8.91	375743	protein_coding	protein prenyltransferase alpha subunit repeat containing 1
ENSG00000148339	SLC25A25	-1.1946	9.20794e-07	-1.22082	2.33084e-07	169.386	21.943	9.644	9.436	114789	protein_coding	solute carrier family 25 member 25
ENSG00000164187	LMBRD2	1.29595	9.21867e-07	1.61881	1.14323e-10	239.18	28.692	70.263	88.013	92255	protein_coding	LMBR1 domain containing 2
ENSG00000136842	TMOD1	-1.22205	9.58365e-07	-1.74772	7.30141e-13	124.733	18.528	7.951	5.515	7111	protein_coding	tropomodulin 1
ENSG00000198729	PPP1R14C	-1.27667	9.89925e-07	-2.6724	1.07102e-24	161.08	40.551	16.753	6.36	81706	protein_coding	protein phosphatase 1 regulatory inhibitor subunit 14C
ENSG00000172007	RAB33B	1.46841	9.93158e-07	1.09532	0.000315711	87.6082	3.209	8.886	6.872	83452	protein_coding	RAB33B	member RAS oncogene family
ENSG00000004799	PDK4	-2.88573	1.02921e-06	-0.194346	0.77145	30.4886	3.7	0.498	3.236	5166	protein_coding	pyruvate dehydrogenase kinase 4
ENSG00000164506	STXBP5	-1.41909	1.02921e-06	-0.186187	0.613604	340.579	16.619	6.202	14.586	134957	protein_coding	syntaxin binding protein 5
ENSG00000258441	LINC00641	2.18154	1.03381e-06	0.196896	0.761825	46.9625	1.888	8.593	2.215	283624	lncRNA	long intergenic non-protein coding RNA 641
ENSG00000183850	ZNF730	2.44588	1.07955e-06	0.443012	0.506986	37.2587	2.266	12.513	3.116	100129543	protein_coding	zinc finger protein 730
ENSG00000096968	JAK2	-1.69937	1.10052e-06	-0.667294	0.07402	354.129	30.281	9.353	19.072	3717	protein_coding	Janus kinase 2
ENSG00000176170	SPHK1	-1.55122	1.11777e-06	-0.344774	0.332545	90.3134	16.223	5.539	12.771	8877	protein_coding	sphingosine kinase 1
ENSG00000254531	AP001816.1	-3.40451	1.14566e-06	-0.359927	0.596795	18.9004	23.718	2.314	18.529	90024	lncRNA	uncharacterized LOC90024
ENSG00000099889	ARVCF	-1.41649	1.17266e-06	-2.97637	5.82656e-27	375.659	75.509	28.358	9.589	421	protein_coding	ARVCF delta catenin family member
ENSG00000123983	ACSL3	-1.06039	1.17959e-06	-0.889502	3.49782e-05	797.113	90.028	43.131	48.534	2181	protein_coding	acyl-CoA synthetase long chain family member 3
ENSG00000168003	SLC3A2	-0.904684	1.21374e-06	-1.43837	8.77185e-16	336.023	219.486	117.319	81.365	6520	protein_coding	solute carrier family 3 member 2
ENSG00000106571	GLI3	-1.70911	1.25356e-06	-2.65964	8.57361e-18	157.376	27.445	8.55	4.327	2737	protein_coding	GLI family zinc finger 3
ENSG00000141524	TMC6	-1.17487	1.29113e-06	-1.35772	1.06642e-08	246.083	103.926	46.015	40.526	11322	protein_coding	transmembrane channel like 6
ENSG00000137962	ARHGAP29	-1.68243	1.31423e-06	0.107879	0.820155	209.642	13.416	4.17	14.414	9411	protein_coding	Rho GTPase activating protein 29
ENSG00000176720	BOK	-1.28382	1.31482e-06	-1.13883	1.10032e-05	163.822	24.813	10.195	11.26	666	protein_coding	BCL2 family apoptosis regulator BOK
ENSG00000121361	KCNJ8	-6.06705	1.36687e-06	-2.05236	0.000495691	17.8416	5.817	0.087	1.392	3764	protein_coding	potassium inwardly rectifying channel subfamily J member 8
ENSG00000120616	EPC1	1.01781	1.39781e-06	0.796236	0.000164746	259.993	13.711	27.678	23.788	80314	protein_coding	enhancer of polycomb homolog 1
ENSG00000267645	AC105052.3	2.97375	1.39781e-06	2.8624	2.02666e-06	39.6232	1.282	10.197	9.453	246721	protein_coding	RNA polymerase II subunit J2
ENSG00000103994	ZNF106	1.04709	1.46773e-06	0.84174	9.70052e-05	555.338	15.739	32.531	28.246	64397	protein_coding	zinc finger protein 106
ENSG00000274211	SOCS7	1.0821	1.47185e-06	0.606782	0.0100977	174.554	3.837	8.069	5.815	30837	protein_coding	suppressor of cytokine signaling 7
ENSG00000011454	RABGAP1	1.37276	1.47599e-06	1.74918	1.10603e-10	737.012	26.486	68.589	89.121	2844	protein_coding	G protein-coupled receptor 21
ENSG00000197183	NOL4L	-1.42387	1.47599e-06	-0.329163	0.323053	138.216	14.102	5.273	11.264	140688	protein_coding	nucleolar protein 4 like
ENSG00000174804	FZD4	-2.08349	1.47967e-06	-2.2586	7.79236e-08	97.6681	7.343	1.731	1.535	8322	protein_coding	frizzled class receptor 4
ENSG00000135974	C2orf49	1.14324	1.48002e-06	0.439546	0.0944513	194.052	24.408	53.85	33.063	79074	protein_coding	chromosome 2 open reading frame 49
ENSG00000213719	CLIC1	-1.80288	1.49534e-06	-1.91455	1.31889e-07	846.03	409.573	117.352	108.613	1192	protein_coding	chloride intracellular channel 1
ENSG00000116198	CEP104	1.15444	1.51441e-06	1.13318	1.44626e-06	163.773	4.276	9.539	9.416	9731	protein_coding	centrosomal protein 104
ENSG00000033867	SLC4A7	-1.58043	1.52124e-06	-0.705056	0.0414169	191.963	35.091	11.805	21.545	9497	protein_coding	solute carrier family 4 member 7
ENSG00000136826	KLF4	-3.8065	1.582e-06	-1.95569	0.00140629	19.7187	4.824	0.35	1.266	9314	protein_coding	Kruppel like factor 4
ENSG00000105516	DBP	-1.89078	1.60084e-06	-0.90151	0.0216638	77.7472	36.772	10.066	19.645	1628	protein_coding	D-box binding PAR bZIP transcription factor
ENSG00000204054	LINC00963	-1.51787	1.60084e-06	-0.971036	0.00202271	113.464	17.452	6.151	8.898	NA	lncRNA	NA
ENSG00000251201	TMED7-TICAM2	3.14194	1.64841e-06	2.00525	0.00353358	36.0876	0.774	6.879	3.257	100302736	protein_coding	TMED7-TICAM2 readthrough
ENSG00000144357	UBR3	1.50106	1.66594e-06	1.64124	5.55928e-08	537.857	17.94	50.528	55.693	130507	protein_coding	ubiquitin protein ligase E3 component n-recognin 3
ENSG00000214367	HAUS3	1.11688	1.68424e-06	0.305319	0.26419	228.753	14.132	30.675	17.476	79441	protein_coding	HAUS augmin like complex subunit 3
ENSG00000119231	SENP5	1.25302	1.70135e-06	0.875964	0.000934409	367.804	14.474	34.46	26.566	205564	protein_coding	SUMO specific peptidase 5
ENSG00000088826	SMOX	-2.26232	1.71794e-06	-0.79331	0.131112	58.6323	37.599	7.712	21.335	54498	protein_coding	spermine oxidase
ENSG00000269001	AC092070.2	3.12825	1.73486e-06	2.07201	0.00177972	49.8823	1.677	14.658	7.015	NA	transcribed_unprocessed_pseudogene	NA
ENSG00000126947	ARMCX1	1.10729	1.73788e-06	1.51327	2.92792e-12	159.148	11.173	24.087	31.872	51309	protein_coding	armadillo repeat containing X-linked 1
ENSG00000205268	PDE7A	-1.22209	1.75107e-06	-0.526511	0.0471955	139.081	23.267	9.952	16.11	5150	protein_coding	phosphodiesterase 7A
ENSG00000135677	GNS	1.10103	1.75161e-06	1.59426	1.7956e-13	519.844	18.996	40.681	57.266	2799	protein_coding	glucosamine (N-acetyl)-6-sulfatase
ENSG00000168672	LRATD2	-2.71091	1.76312e-06	-2.19387	6.03042e-05	65.6552	10.274	1.658	2.295	157638	protein_coding	LRAT domain containing 2
ENSG00000127993	RBM48	1.76693	1.77869e-06	1.62134	8.09918e-06	86.7176	3.147	10.696	9.784	84060	protein_coding	RNA binding motif protein 48
ENSG00000136715	SAP130	1.10997	1.78802e-06	0.417273	0.106938	217.707	9.675	20.898	12.921	79595	protein_coding	Sin3A associated protein 130
ENSG00000169427	KCNK9	-2.45839	1.78802e-06	-1.61275	0.00101198	26.2473	4.696	0.864	1.547	51305	protein_coding	potassium two pore domain channel subfamily K member 9
ENSG00000077157	PPP1R12B	2.66441	1.79139e-06	3.23427	1.47554e-09	93.535	0.509	3.275	4.805	4660	protein_coding	protein phosphatase 1 regulatory subunit 12B
ENSG00000145779	TNFAIP8	-1.30362	1.79309e-06	-1.08745	4.43382e-05	99.1493	29.834	12.098	14.078	25816	protein_coding	TNF alpha induced protein 8
ENSG00000167333	TRIM68	2.05414	1.84488e-06	1.00464	0.0294797	87.3951	6.98	28.289	13.649	55128	protein_coding	tripartite motif containing 68
ENSG00000280893	AC009133.6	-1.14057	1.84488e-06	-1.00175	1.94822e-05	391.802	69.03	31.303	34.479	NA	protein_coding	NA
ENSG00000118600	RXYLT1	1.26044	1.9072e-06	0.109088	0.777002	95.3168	16.932	40.523	18.168	10329	protein_coding	ribitol xylosyltransferase 1
ENSG00000271601	LIX1L	-1.02027	2.00613e-06	0.302222	0.198083	290.441	22.157	10.915	27.313	128077	protein_coding	limb and CNS expressed 1 like
ENSG00000104714	ERICH1	-1.22628	2.02579e-06	-1.55623	3.91127e-10	234.017	72.804	31.054	24.699	157697	protein_coding	glutamate rich 1
ENSG00000031691	CENPQ	1.38458	2.08193e-06	-0.501612	0.16294	70.475	9.055	23.667	6.397	55166	protein_coding	centromere protein Q
ENSG00000107863	ARHGAP21	-1.47591	2.09651e-06	-0.416887	0.240023	820.016	86.783	31.276	65.029	57584	protein_coding	Rho GTPase activating protein 21
ENSG00000163029	SMC6	1.11171	2.19511e-06	0.546476	0.0281503	563.181	38.593	83.259	56.384	79677	protein_coding	structural maintenance of chromosomes 6
ENSG00000160953	PWWP3A	-1.20936	2.22369e-06	-0.597242	0.0223412	290.836	50.663	21.893	33.481	84939	protein_coding	PWWP domain containing 3A	DNA repair factor
ENSG00000117751	PPP1R8	1.20553	2.22909e-06	0.214455	0.510021	161.589	20.107	46.345	23.292	5511	protein_coding	protein phosphatase 1 regulatory subunit 8
ENSG00000143409	MINDY1	1.88854	2.22909e-06	3.30656	2.3857e-20	66.167	1.701	6.278	16.779	55793	protein_coding	MINDY lysine 48 deubiquitinase 1
ENSG00000105875	WDR91	1.84683	2.25291e-06	0.801962	0.0605733	71.5591	2.623	9.075	4.421	29062	protein_coding	WD repeat domain 91
ENSG00000120437	ACAT2	-0.941204	2.25892e-06	-2.83568	2.03458e-50	652.672	257.572	134.189	36.113	39	protein_coding	acetyl-CoA acetyltransferase 2
ENSG00000139668	WDFY2	-2.01229	2.25892e-06	-0.0706926	0.908121	119.143	9.965	2.466	9.383	115825	protein_coding	WD repeat and FYVE domain containing 2
ENSG00000005513	SOX8	-1.29134	2.27385e-06	-3.97155	1.8814e-34	103.703	16.859	6.881	1.07	30812	protein_coding	SRY-box transcription factor 8
ENSG00000159873	CCDC117	1.44379	2.2887e-06	0.884364	0.00482932	417.111	27.9	75.543	51.345	150275	protein_coding	coiled-coil domain containing 117
ENSG00000118412	CASP8AP2	1.171	2.29085e-06	-0.0406781	0.912129	276.877	9.835	22.092	9.55	9994	protein_coding	caspase 8 associated protein 2
ENSG00000139350	NEDD1	1.37672	2.31049e-06	0.609383	0.0544303	232.873	13.557	34.847	20.517	121441	protein_coding	NEDD1 gamma-tubulin ring complex targeting factor
ENSG00000134255	CEPT1	1.12322	2.32508e-06	1.28533	1.66588e-08	212.827	19.184	41.607	46.519	10390	protein_coding	choline/ethanolamine phosphotransferase 1
ENSG00000112769	LAMA4	-2.89632	2.32601e-06	-2.24714	0.000365961	43.9799	9.677	1.3	2.533	3910	protein_coding	laminin subunit alpha 4
ENSG00000119927	GPAM	1.01772	2.4221e-06	-0.188247	0.503098	164.668	5.577	11.292	4.898	57678	protein_coding	glycerol-3-phosphate acyltransferase	mitochondrial
ENSG00000113621	TXNDC15	-1.14586	2.44925e-06	-1.27097	5.78541e-08	443.351	246.871	111.618	102.198	79770	protein_coding	thioredoxin domain containing 15
ENSG00000152795	HNRNPDL	-0.52464	2.45004e-06	-1.14362	1.93985e-28	2664.08	729.186	506.863	330.063	9987	protein_coding	heterogeneous nuclear ribonucleoprotein D like
ENSG00000182197	EXT1	-1.28137	2.54985e-06	-0.777288	0.00456869	205.216	21.645	8.902	12.607	2131	protein_coding	exostosin glycosyltransferase 1
ENSG00000121005	CRISPLD1	-1.94501	2.63805e-06	-0.67545	0.136072	167.498	43.422	11.538	27.21	83690	protein_coding	cysteine rich secretory protein LCCL domain containing 1
ENSG00000123739	PLA2G12A	1.80231	2.72609e-06	0.755245	0.0672579	210.426	8.647	30.191	14.547	81579	protein_coding	phospholipase A2 group XIIA
ENSG00000183496	MEX3B	-1.41486	2.74051e-06	-0.626079	0.039248	69.2123	7.414	2.785	4.805	84206	protein_coding	mex-3 RNA binding family member B
ENSG00000168566	SNRNP48	1.3244	2.803e-06	-0.00457569	0.99208	224.802	14.247	35.498	14.141	154007	protein_coding	small nuclear ribonucleoprotein U11/U12 subunit 48
ENSG00000131634	TMEM204	-1.79357	2.81225e-06	-2.40177	2.37845e-10	49.8121	14.634	4.223	2.753	79652	protein_coding	transmembrane protein 204
ENSG00000280355	AL132656.4	2.48467	2.83759e-06	1.4538	0.0100644	27.5642	1.194	6.709	3.284	NA	TEC	NA
ENSG00000089050	RBBP9	1.46735	2.83879e-06	1.73311	6.86461e-09	97.6067	3.362	9.296	11.247	10741	protein_coding	RB binding protein 9	serine hydrolase
ENSG00000170345	FOS	-3.13126	2.91244e-06	-0.535412	0.47394	67.2115	64.202	7.319	44.315	2353	protein_coding	Fos proto-oncogene	AP-1 transcription factor subunit
ENSG00000161638	ITGA5	-1.07003	2.98393e-06	-1.22782	3.58248e-08	209.897	21.544	10.27	9.22	3678	protein_coding	integrin subunit alpha 5
ENSG00000111785	RIC8B	1.423	2.99815e-06	0.337866	0.36036	127.714	8.919	23.897	11.27	55188	protein_coding	RIC8 guanine nucleotide exchange factor B
ENSG00000168505	GBX2	-1.82652	2.99815e-06	-1.09764	0.00542184	52.7723	14.953	4.243	7.056	2637	protein_coding	gastrulation brain homeobox 2
ENSG00000102471	NDFIP2	1.49167	3.05812e-06	2.31915	3.98925e-15	116.099	4.142	11.683	20.674	54602	protein_coding	Nedd4 family interacting protein 2
ENSG00000174599	TRAM1L1	3.02687	3.14352e-06	2.81331	1.04177e-05	23.0227	0.646	5.288	4.558	133022	protein_coding	translocation associated membrane protein 1 like 1
ENSG00000079156	OSBPL6	-1.41412	3.15641e-06	-1.24978	2.53928e-05	460.541	60.988	22.858	25.665	114880	protein_coding	oxysterol binding protein like 6
ENSG00000145214	DGKQ	1.15411	3.17487e-06	0.535239	0.0459209	135.743	4.764	10.6	6.907	1609	protein_coding	diacylglycerol kinase theta
ENSG00000104267	CA2	-2.53745	3.19096e-06	-2.05546	8.58008e-05	23.3461	9.52	1.64	2.306	760	protein_coding	carbonic anhydrase 2
ENSG00000283900	TPTEP2-CSNK1E	4.91494	3.19682e-06	5.86606	5.0905e-09	32.5252	0.162	5.124	9.9	102800317	protein_coding	TPTEP2-CSNK1E readthrough
ENSG00000165886	UBTD1	-1.20168	3.20494e-06	-0.143778	0.659874	153.678	31.165	13.525	28.173	80019	protein_coding	ubiquitin domain containing 1
ENSG00000182022	CHST15	-2.7988	3.2182e-06	-0.641926	0.329519	33.1776	4.132	0.592	2.723	51363	protein_coding	carbohydrate sulfotransferase 15
ENSG00000138166	DUSP5	-3.73923	3.27662e-06	-2.40775	0.000401874	15.9856	4.195	0.308	0.789	1847	protein_coding	dual specificity phosphatase 5
ENSG00000127870	RNF6	1.32661	3.28396e-06	0.673833	0.025084	381.642	25.136	62.772	39.877	6049	protein_coding	ring finger protein 6
ENSG00000183696	UPP1	-1.43751	3.31255e-06	-2.44669	7.4288e-16	108.48	40.313	14.87	7.44	7378	protein_coding	uridine phosphorylase 1
ENSG00000134504	KCTD1	-1.5475	3.31544e-06	-0.542454	0.129027	212.822	56.339	19.301	38.615	284252	protein_coding	potassium channel tetramerization domain containing 1
ENSG00000181444	ZNF467	-1.98788	3.31544e-06	-1.03364	0.0161396	97.8452	20.653	5.25	10.047	168544	protein_coding	zinc finger protein 467
ENSG00000204386	NEU1	1.03328	3.40657e-06	1.16192	5.5079e-08	241.775	17.408	35.6	38.912	4758	protein_coding	neuraminidase 1
ENSG00000133858	ZFC3H1	-1.60164	3.43089e-06	0.615098	0.0957879	296.629	28.912	9.631	44.153	196441	protein_coding	zinc finger C3H1-type containing
ENSG00000170153	RNF150	-1.42728	3.45868e-06	0.231379	0.536961	214.447	6.552	2.435	7.687	57484	protein_coding	ring finger protein 150
ENSG00000101298	SNPH	2.24716	3.59113e-06	1.87307	0.000111333	38.3511	0.728	3.396	2.627	9751	protein_coding	syntaphilin
ENSG00000104880	ARHGEF18	1.03747	3.62115e-06	0.266996	0.314283	246.194	8.66	17.787	10.43	23370	protein_coding	Rho/Rac guanine nucleotide exchange factor 18
ENSG00000102543	CDADC1	1.6486	3.73142e-06	0.876663	0.0219541	57.4269	14.012	43.619	25.602	81602	protein_coding	cytidine and dCMP deaminase domain containing 1
ENSG00000135111	TBX3	-1.73052	3.88316e-06	-0.26113	0.544245	51.9575	4.3	1.288	3.568	6926	protein_coding	T-box transcription factor 3
ENSG00000183137	CEP57L1	1.58341	3.88316e-06	1.0603	0.00215912	89.9517	10.944	32.317	22.594	285753	protein_coding	centrosomal protein 57 like 1
ENSG00000139597	N4BP2L1	3.69694	3.92671e-06	4.46661	4.09983e-09	28.7351	0.514	6.288	10.668	90634	protein_coding	NEDD4 binding protein 2 like 1
ENSG00000176390	CRLF3	1.13421	3.9718e-06	1.16214	1.08493e-06	129.722	7.739	17.04	17.392	51379	protein_coding	cytokine receptor like factor 3
ENSG00000185437	SH3BGR	3.32694	4.02814e-06	2.72851	0.000139234	18.5623	4.183	39.076	26.298	6450	protein_coding	SH3 domain binding glutamate rich protein
ENSG00000215114	UBXN2B	1.81485	4.0761e-06	2.42147	6.34783e-11	103.766	2.844	9.748	14.821	137886	protein_coding	UBX domain protein 2B
ENSG00000005812	FBXL3	0.814652	4.10774e-06	1.03147	7.21137e-10	529.183	44.172	77.558	90.163	26224	protein_coding	F-box and leucine rich repeat protein 3
ENSG00000162066	AMDHD2	-1.25079	4.18055e-06	-1.30333	6.75891e-07	178.116	38.108	16.07	15.533	51005	protein_coding	amidohydrolase domain containing 2
ENSG00000153815	CMIP	-1.05569	4.23115e-06	-0.880837	9.58589e-05	320.984	29.279	14.085	15.89	80790	protein_coding	c-Maf inducing protein
ENSG00000110315	RNF141	1.34278	4.24154e-06	1.11637	0.00013223	115.197	6.732	17.043	14.564	50862	protein_coding	ring finger protein 141
ENSG00000132510	KDM6B	-2.55221	4.32183e-06	0.298985	0.678877	176.957	16.79	2.923	20.549	23135	protein_coding	lysine demethylase 6B
ENSG00000153721	CNKSR3	-3.25949	4.32662e-06	-2.28743	0.00110121	54.2644	8.748	0.984	1.843	154043	protein_coding	CNKSR family member 3
ENSG00000084444	FAM234B	1.74956	4.46048e-06	0.638534	0.148746	46.616	1.439	4.84	2.254	57613	protein_coding	family with sequence similarity 234 member B
ENSG00000111885	MAN1A1	-0.871392	4.46048e-06	-1.37791	1.25577e-14	1360.03	118.706	64.88	45.662	4121	protein_coding	mannosidase alpha class 1A member 1
ENSG00000177888	ZBTB41	1.14103	4.46176e-06	1.1212	3.5902e-06	222.265	4.408	9.697	9.565	360023	protein_coding	zinc finger and BTB domain containing 41
ENSG00000100284	TOM1	0.984933	4.52974e-06	1.15715	1.55581e-08	193.117	16.06	31.823	35.83	10043	protein_coding	target of myb1 membrane trafficking protein
ENSG00000105722	ERF	-1.0362	4.5373e-06	-0.446969	0.0655345	374.674	114.301	55.673	84.228	2077	protein_coding	ETS2 repressor factor
ENSG00000197329	PELI1	1.90264	4.5373e-06	1.3835	0.00108992	46.2592	1.559	5.823	4.105	57162	protein_coding	pellino E3 ubiquitin protein ligase 1
ENSG00000122863	CHST3	-1.43655	4.56103e-06	-0.590506	0.0763201	232.141	12.374	4.571	8.218	9469	protein_coding	carbohydrate sulfotransferase 3
ENSG00000205542	TMSB4X	-1.30237	4.59298e-06	-2.25602	2.70373e-17	918.767	1303.18	528.366	272.85	7114	protein_coding	thymosin beta 4 X-linked
ENSG00000156515	HK1	-0.84899	4.62142e-06	-1.65305	9.95424e-22	1808.85	225.161	125.013	71.59	3098	protein_coding	hexokinase 1
ENSG00000083097	DOP1A	1.29847	4.81777e-06	1.63182	1.04297e-09	131.616	2.346	5.772	7.26	23033	protein_coding	DOP1 leucine zipper like protein A
ENSG00000107104	KANK1	-1.3562	4.82888e-06	-0.755398	0.0118435	179.365	14.194	5.573	8.413	23189	protein_coding	KN motif and ankyrin repeat domains 1
ENSG00000141668	CBLN2	-1.60347	4.82888e-06	-3.84117	2.49856e-27	138.572	33.56	11.213	2.335	147381	protein_coding	cerebellin 2 precursor
ENSG00000224578	HNRNPA1P48	-0.694229	4.83503e-06	-1.04468	2.79809e-13	3145.55	1029.35	636.228	499.012	NA	protein_coding	NA
ENSG00000122966	CIT	1.16597	4.88592e-06	0.904523	0.000457256	269.312	11.291	25.377	21.168	11113	protein_coding	citron rho-interacting serine/threonine kinase
ENSG00000184271	POU6F1	4.35892	4.91105e-06	5.46747	8.00125e-10	31.0252	0.24	6.238	11.995	5463	protein_coding	POU class 6 homeobox 1
ENSG00000182400	TRAPPC6B	0.935637	4.93453e-06	1.37753	6.3275e-13	417.094	53.038	101.191	137.537	122553	protein_coding	trafficking protein particle complex 6B
ENSG00000166167	BTRC	1.55598	5.24464e-06	1.38954	3.33327e-05	232.212	8.891	25.788	22.986	8945	protein_coding	beta-transducin repeat containing E3 ubiquitin protein ligase
ENSG00000196396	PTPN1	1.0722	5.2482e-06	0.499292	0.0484006	241.964	11.844	24.93	16.757	5770	protein_coding	protein tyrosine phosphatase non-receptor type 1
ENSG00000258498	DIO3OS	-2.7105	5.2577e-06	-3.78897	5.54215e-12	34.5856	17.002	2.722	1.218	64150	lncRNA	DIO3 opposite strand upstream RNA
ENSG00000151208	DLG5	1.50295	5.33716e-06	1.3862	1.71226e-05	588.745	14.733	41.818	38.608	9231	protein_coding	discs large MAGUK scaffold protein 5
ENSG00000118260	CREB1	1.24191	5.49036e-06	1.35221	2.91821e-07	449.812	12.832	30.276	32.708	1385	protein_coding	cAMP responsive element binding protein 1
ENSG00000164715	LMTK2	1.43346	5.49036e-06	1.05545	0.000863915	343.3	5.176	13.978	10.758	22853	protein_coding	lemur tyrosine kinase 2
ENSG00000176024	ZNF613	2.22654	5.55722e-06	1.16452	0.0265047	48.7546	2.498	11.53	5.563	79898	protein_coding	zinc finger protein 613
ENSG00000113966	ARL6	2.66312	5.83295e-06	2.59267	6.2919e-06	31.9965	0.86	4.789	4.576	84100	protein_coding	ADP ribosylation factor like GTPase 6
ENSG00000176894	PXMP2	-1.72404	5.85935e-06	-2.67537	3.02543e-13	159.926	147.038	44.467	22.995	5827	protein_coding	peroxisomal membrane protein 2
ENSG00000164542	KIAA0895	2.94253	5.8634e-06	4.23166	1.47915e-12	34.9945	0.331	2.454	6	23366	protein_coding	KIAA0895
ENSG00000048649	RSF1	-1.26753	5.88177e-06	-0.122012	0.750141	1472.34	262.08	108.866	240.718	51773	protein_coding	remodeling and spacing factor 1
ENSG00000100364	KIAA0930	-0.819471	5.99498e-06	-1.74257	8.66765e-24	408.424	97.967	55.504	29.366	23313	protein_coding	KIAA0930
ENSG00000136943	CTSV	1.75709	5.99498e-06	1.16471	0.00382174	58.9984	10.263	34.793	23.011	1515	protein_coding	cathepsin V
ENSG00000138180	CEP55	1.14516	6.11453e-06	-0.565564	0.0443277	166.941	14.834	32.815	10.006	55165	protein_coding	centrosomal protein 55
ENSG00000151748	SAV1	-1.56829	6.1151e-06	1.33683	3.78901e-05	228.725	31.701	10.899	80.064	60485	protein_coding	salvador family WW domain containing protein 1
ENSG00000279675	AC080100.1	-2.79522	6.18269e-06	-2.58851	1.1021e-05	22.2173	2.861	0.411	0.474	NA	TEC	NA
ENSG00000244300	GATA2-AS1	-1.37629	6.22435e-06	-0.162487	0.665755	88.61	22.988	8.838	20.55	NA	lncRNA	NA
ENSG00000224470	ATXN1L	1.07342	6.42013e-06	0.457783	0.075699	311.104	8.291	17.454	11.378	342371	protein_coding	ataxin 1 like
ENSG00000163638	ADAMTS9	-1.3128	6.56406e-06	-2.7609	1.56135e-22	206.472	16.44	6.589	2.433	56999	protein_coding	ADAM metallopeptidase with thrombospondin type 1 motif 9
ENSG00000102038	SMARCA1	-0.619838	6.57618e-06	1.12384	7.74979e-20	984.315	58.965	38.368	128.476	6594	protein_coding	SWI/SNF related	matrix associated	actin dependent regulator of chromatin	subfamily a	member 1
ENSG00000128602	SMO	1.40178	7.01327e-06	1.89469	1.05301e-10	203.881	9.988	26.218	36.813	6608	protein_coding	smoothened	frizzled class receptor
ENSG00000235823	OLMALINC	-1.43721	7.02135e-06	-1.50228	9.73419e-07	91.7828	9.306	3.42	3.282	90271	lncRNA	oligodendrocyte maturation-associated long intergenic non-coding RNA
ENSG00000177565	TBL1XR1	-2.40162	7.05824e-06	-1.03708	0.0678341	314.414	58.266	11.08	28.411	79718	protein_coding	transducin beta like 1 X-linked receptor 1
ENSG00000163607	GTPBP8	1.57455	7.31737e-06	1.64697	1.05429e-06	71.5654	6.217	18.389	19.289	29083	protein_coding	GTP binding protein 8 (putative)
ENSG00000164086	DUSP7	-1.32025	7.31737e-06	-1.79903	2.68392e-10	112.543	15.962	6.394	4.585	1849	protein_coding	dual specificity phosphatase 7
ENSG00000112294	ALDH5A1	1.23666	7.41043e-06	1.70164	5.34008e-11	240.166	8.478	20.032	27.676	7915	protein_coding	aldehyde dehydrogenase 5 family member A1
ENSG00000106003	LFNG	-1.71119	7.49844e-06	-2.93087	1.81933e-13	48.2989	11.45	3.489	1.509	3955	protein_coding	LFNG O-fucosylpeptide 3-beta-N-acetylglucosaminyltransferase
ENSG00000055332	EIF2AK2	1.24888	7.74355e-06	0.745291	0.00942356	566.331	26.231	62.379	43.974	5610	protein_coding	eukaryotic translation initiation factor 2 alpha kinase 2
ENSG00000081913	PHLPP1	-2.67074	7.74979e-06	-0.669925	0.293172	86.0046	7.97	1.519	5.045	23239	protein_coding	PH domain and leucine rich repeat protein phosphatase 1
ENSG00000172840	PDP2	1.66692	7.76728e-06	0.417145	0.345723	121.14	3.061	9.779	4.081	57546	protein_coding	pyruvate dehyrogenase phosphatase catalytic subunit 2
ENSG00000172493	AFF1	-1.61217	8.2365e-06	0.412028	0.309177	216.048	7.783	2.558	10.334	4299	protein_coding	AF4/FMR2 family member 1
ENSG00000066583	ISOC1	1.93416	8.32461e-06	1.29224	0.00419493	48.0336	5.786	21.649	13.837	51015	protein_coding	isochorismatase domain containing 1
ENSG00000133111	RFXAP	-1.55352	8.44792e-06	0.0928314	0.833303	60.568	9.623	3.27	10.257	5994	protein_coding	regulatory factor X associated protein
ENSG00000143363	PRUNE1	1.62681	8.48653e-06	1.6965	1.37061e-06	88.035	5.177	15.991	16.876	58497	protein_coding	prune exopolyphosphatase 1
ENSG00000183722	LHFPL6	-1.08407	8.5488e-06	-2.11456	6.90249e-20	307.159	73.476	34.657	16.935	10186	protein_coding	LHFPL tetraspan subfamily member 6
ENSG00000137338	PGBD1	1.31186	8.81459e-06	0.623958	0.0510576	92.428	5.044	12.523	7.767	84547	protein_coding	piggyBac transposable element derived 1
ENSG00000181450	ZNF678	2.70388	9.08095e-06	1.14579	0.0860427	72.9255	1.02	6.677	2.322	339500	protein_coding	zinc finger protein 678
ENSG00000168079	SCARA5	-1.03557	9.08247e-06	-6.52647	3.0209e-36	204.383	45.08	21.989	0.487	286133	protein_coding	scavenger receptor class A member 5
ENSG00000168386	FILIP1L	-2.59397	9.32346e-06	-0.0119797	0.987564	29.8703	4.544	0.736	4.434	11259	protein_coding	filamin A interacting protein 1 like
ENSG00000162636	FAM102B	1.69252	9.3255e-06	1.82235	6.82068e-07	104.414	2.071	6.668	7.296	284611	protein_coding	family with sequence similarity 102 member B
ENSG00000154309	DISP1	1.97943	9.48537e-06	1.49279	0.000973533	39.9123	0.881	3.471	2.474	84976	protein_coding	dispatched RND transporter family member 1
ENSG00000100109	TFIP11	1.23065	9.51745e-06	0.572479	0.0551214	258.67	37.684	88.534	55.992	24144	protein_coding	tuftelin interacting protein 11
ENSG00000106211	HSPB1	-1.02415	9.61266e-06	-1.92172	5.18829e-19	998.241	681.981	335.311	180.007	3315	protein_coding	heat shock protein family B (small) member 1
ENSG00000103978	TMEM87A	0.938515	9.74246e-06	1.25442	3.007e-10	292.502	22.57	43.216	53.81	25963	protein_coding	transmembrane protein 87A
ENSG00000125430	HS3ST3B1	-2.1456	1.00284e-05	-1.44463	0.000882782	32.3782	3.682	0.841	1.348	9953	protein_coding	heparan sulfate-glucosamine 3-sulfotransferase 3B1
ENSG00000163820	FYCO1	1.2911	1.01215e-05	1.86965	6.54027e-12	182.582	2.318	5.669	8.475	79443	protein_coding	FYVE and coiled-coil domain containing 1
ENSG00000166181	API5	1.2619	1.02487e-05	0.215992	0.549008	593.541	57.762	138.217	66.937	8539	protein_coding	apoptosis inhibitor 5
ENSG00000183186	C2CD4C	-1.6556	1.02487e-05	-2.77731	9.74914e-14	75.4348	11.926	3.793	1.746	126567	protein_coding	C2 calcium dependent domain containing 4C
ENSG00000108306	FBXL20	0.901133	1.02674e-05	1.41635	7.33364e-14	337.299	5.758	10.749	15.366	84961	protein_coding	F-box and leucine rich repeat protein 20
ENSG00000141753	IGFBP4	-0.991404	1.02804e-05	-1.93736	2.14498e-20	951.356	198.78	99.997	51.904	3487	protein_coding	insulin like growth factor binding protein 4
ENSG00000167202	TBC1D2B	2.2043	1.04627e-05	1.72089	0.00052278	116.573	2.625	12.197	8.756	23102	protein_coding	TBC1 domain family member 2B
ENSG00000123473	STIL	1.25179	1.04709e-05	0.2747	0.442772	106.714	4.333	10.311	5.27	6491	protein_coding	STIL centriolar assembly protein
ENSG00000213722	DDAH2	-1.36241	1.0474e-05	-0.51358	0.128156	594.784	192.553	74.796	134.691	23564	protein_coding	dimethylarginine dimethylaminohydrolase 2
ENSG00000197863	ZNF790	2.02075	1.05236e-05	2.37492	4.64475e-08	61.9692	3.163	12.665	16.159	388536	protein_coding	zinc finger protein 790
ENSG00000149679	CABLES2	1.51563	1.05424e-05	-0.877473	0.022813	73.0634	4.396	12.578	2.38	81928	protein_coding	Cdk5 and Abl enzyme substrate 2
ENSG00000100650	SRSF5	0.646126	1.06438e-05	1.16961	5.72691e-18	1907.4	615.178	963.076	1384.28	6430	protein_coding	serine and arginine rich splicing factor 5
ENSG00000143398	PIP5K1A	1.17409	1.09074e-05	1.19992	3.41698e-06	454.936	42.126	94.674	96.385	8394	protein_coding	phosphatidylinositol-4-phosphate 5-kinase type 1 alpha
ENSG00000197782	ZNF780A	1.59272	1.12602e-05	1.79006	1.95536e-07	95.7635	4.718	14.072	16.152	284323	protein_coding	zinc finger protein 780A
ENSG00000153982	GDPD1	2.35034	1.15783e-05	2.80188	1.81952e-08	36.8272	0.95	4.915	6.674	284161	protein_coding	glycerophosphodiester phosphodiesterase domain containing 1
ENSG00000127528	KLF2	2.60569	1.17043e-05	3.63155	4.36118e-11	36.4853	0.557	3.418	7.007	10365	protein_coding	Kruppel like factor 2
ENSG00000028528	SNX1	0.968796	1.19679e-05	1.70437	2.11559e-17	264.75	23.794	46.508	77.33	6642	protein_coding	sorting nexin 1
ENSG00000005469	CROT	1.71399	1.21278e-05	1.38751	0.000343233	70.1391	5.239	17.27	13.785	54677	protein_coding	carnitine O-octanoyltransferase
ENSG00000119760	SUPT7L	0.795291	1.23434e-05	1.00691	4.55668e-09	308.074	18.193	31.562	36.572	9913	protein_coding	SPT7 like	STAGA complex gamma subunit
ENSG00000111845	PAK1IP1	-1.18773	1.24911e-05	-2.04269	4.43909e-15	196.718	70.741	31.07	17.222	55003	protein_coding	PAK1 interacting protein 1
ENSG00000185650	ZFP36L1	-2.81086	1.26345e-05	-0.475044	0.477319	34.2292	5.455	0.921	3.938	677	protein_coding	ZFP36 ring finger protein like 1
ENSG00000085644	ZNF213	1.93096	1.28498e-05	0.873993	0.0728431	42.2215	1.486	5.637	2.709	7760	protein_coding	zinc finger protein 213
ENSG00000162783	IER5	-1.12952	1.34201e-05	-1.14504	4.99948e-06	298.076	30.172	13.797	13.656	51278	protein_coding	immediate early response 5
ENSG00000135338	LCA5	1.69928	1.3462e-05	2.06114	2.03048e-08	55.1641	1.221	3.974	5.109	167691	protein_coding	lebercilin LCA5
ENSG00000172346	CSDC2	-1.73724	1.34938e-05	-3.40981	5.09084e-16	59.0141	12.566	3.766	1.193	27254	protein_coding	cold shock domain containing C2
ENSG00000165891	E2F7	2.44995	1.37697e-05	-0.930531	0.149043	106.916	4.244	22.731	2.281	144455	protein_coding	E2F transcription factor 7
ENSG00000102699	PARP4	1.18278	1.38208e-05	2.56709	1.3553e-26	140.81	2.357	5.336	13.934	143	protein_coding	poly(ADP-ribose) polymerase family member 4
ENSG00000132153	DHX30	1.19647	1.38208e-05	0.6223	0.0309414	651.234	88.363	201.647	135.436	22907	protein_coding	DExH-box helicase 30
ENSG00000111540	RAB5B	1.09417	1.38351e-05	1.48519	3.62583e-10	547.283	45.06	95.776	125.619	5869	protein_coding	RAB5B	member RAS oncogene family
ENSG00000197016	ZNF470	1.50472	1.41469e-05	0.668345	0.0777942	82.6418	1.957	5.557	3.108	388566	protein_coding	zinc finger protein 470
ENSG00000172216	CEBPB	-1.69843	1.43778e-05	-1.45584	0.000125504	79.316	20.022	6.16	7.293	1051	protein_coding	CCAAT enhancer binding protein beta
ENSG00000007545	CRAMP1	1.79418	1.44744e-05	1.65243	3.97705e-05	227.31	8.656	30.01	27.198	57585	protein_coding	cramped chromatin regulator homolog 1
ENSG00000069399	BCL3	-3.81336	1.45085e-05	-1.13857	0.0927885	18.6398	10.792	1.055	4.925	602	protein_coding	BCL3 transcription coactivator
ENSG00000113916	BCL6	-1.65943	1.52333e-05	0.299665	0.491444	81.8762	10.489	3.332	12.944	604	protein_coding	BCL6 transcription repressor
ENSG00000198853	RUSC2	-1.06304	1.52333e-05	0.0680044	0.83881	207.584	11.418	5.472	11.984	9853	protein_coding	RUN and SH3 domain containing 2
ENSG00000165434	PGM2L1	-1.21301	1.52505e-05	-0.112619	0.761825	184.598	7.965	3.429	7.357	283209	protein_coding	phosphoglucomutase 2 like 1
ENSG00000204381	LAYN	-1.68951	1.53696e-05	-1.93227	5.5503e-07	38.2533	11.902	3.706	3.109	143903	protein_coding	layilin
ENSG00000227036	LINC00511	-2.80297	1.56025e-05	-2.05057	0.00142198	36.5695	13.205	1.905	3.624	400619	lncRNA	long intergenic non-protein coding RNA 511
ENSG00000167232	ZNF91	1.48654	1.56301e-05	0.994127	0.00442779	157.731	7.837	21.879	15.585	7644	protein_coding	zinc finger protein 91
ENSG00000100335	MIEF1	-0.729606	1.59612e-05	-1.33297	8.76312e-17	444.433	33.819	20.383	13.45	54471	protein_coding	mitochondrial elongation factor 1
ENSG00000151967	SCHIP1	-4.93195	1.60024e-05	-3.70941	0.0003936	23.3786	127.14	4.013	12.315	29970	protein_coding	schwannomin interacting protein 1
ENSG00000259781	HMGB1P6	-1.3004	1.60024e-05	-1.78869	3.29805e-10	1249.31	1378.19	559.535	398.899	NA	processed_pseudogene	NA
ENSG00000163625	WDFY3	1.87893	1.60902e-05	3.39907	1.8515e-17	325.249	2.357	8.686	24.923	23001	protein_coding	WD repeat and FYVE domain containing 3
ENSG00000040531	CTNS	1.74728	1.62656e-05	0.718138	0.112752	51.8356	5.524	18.037	8.892	1497	protein_coding	cystinosin	lysosomal cystine transporter
ENSG00000163623	NKX6-1	-1.69791	1.65776e-05	-1.44655	0.000149005	58.8762	10.484	3.241	3.857	4825	protein_coding	NK6 homeobox 1
ENSG00000148384	INPP5E	1.07376	1.67311e-05	0.781043	0.00194244	107.255	4.654	9.811	8.012	56623	protein_coding	inositol polyphosphate-5-phosphatase E
ENSG00000007516	BAIAP3	1.51086	1.69071e-05	-0.142341	0.773482	76.3792	3.441	9.664	3.059	8938	protein_coding	BAI1 associated protein 3
ENSG00000148120	AOPEP	-1.83996	1.71829e-05	-0.157513	0.776318	47.428	18.05	4.995	16.118	84909	protein_coding	aminopeptidase O (putative)
ENSG00000072134	EPN2	1.46866	1.72172e-05	1.51254	4.14104e-06	186.231	12.615	35.199	35.932	22905	protein_coding	epsin 2
ENSG00000105662	CRTC1	1.33193	1.72679e-05	1.39119	3.28494e-06	80.0144	2.189	5.498	5.743	23373	protein_coding	CREB regulated transcription coactivator 1
ENSG00000107862	GBF1	1.12639	1.72679e-05	0.813764	0.0020226	275.99	6.908	15.096	12.157	8729	protein_coding	golgi brefeldin A resistant guanine nucleotide exchange factor 1
ENSG00000120942	UBIAD1	-1.52502	1.75658e-05	-1.73742	3.71463e-07	63.3691	9.818	3.444	2.943	29914	protein_coding	UbiA prenyltransferase domain containing 1
ENSG00000158747	NBL1	-1.28168	1.77168e-05	-1.42774	9.80501e-07	82.3019	24.366	9.98	9.029	4681	protein_coding	NBL1	DAN family BMP antagonist
ENSG00000174136	RGMB	-1.47617	1.77168e-05	-1.28975	0.000120719	136.757	15.13	5.401	6.138	285704	protein_coding	repulsive guidance molecule BMP co-receptor b
ENSG00000103707	MTFMT	1.31066	1.84325e-05	1.09313	0.000314979	109.878	10.843	27.055	23.168	123263	protein_coding	mitochondrial methionyl-tRNA formyltransferase
ENSG00000121417	ZNF211	1.71225	1.87986e-05	1.78347	4.08075e-06	111.18	7.085	22.877	24.143	10520	protein_coding	zinc finger protein 211
ENSG00000103241	FOXF1	-2.99661	1.98287e-05	-2.31214	0.000276687	15.857	2.75	0.342	0.554	2294	protein_coding	forkhead box F1
ENSG00000146083	RNF44	-1.41276	2.01501e-05	-0.422061	0.236672	84.0548	8.349	3.167	6.24	22838	protein_coding	ring finger protein 44
ENSG00000167550	RHEBL1	-2.41334	2.08644e-05	-2.59562	1.48625e-06	34.976	46.762	8.844	8.233	121268	protein_coding	RHEB like 1
ENSG00000139211	AMIGO2	-3.28759	2.10052e-05	-1.47908	0.0317082	18.4978	3.563	0.369	1.279	347902	protein_coding	adhesion molecule with Ig like domain 2
ENSG00000101849	TBL1X	-1.22075	2.10213e-05	-1.33839	1.27599e-06	247.727	19.658	8.433	7.775	6907	protein_coding	transducin beta like 1 X-linked
ENSG00000186063	AIDA	-0.920872	2.11646e-05	-1.11333	6.75384e-08	519.221	85.147	44.991	39.431	64853	protein_coding	axin interactor	dorsalization associated
ENSG00000213123	TCTEX1D2	-2.04798	2.12374e-05	-0.775188	0.124597	47.9182	45.712	11.073	26.628	255758	protein_coding	Tctex1 domain containing 2
ENSG00000131015	ULBP2	1.93155	2.15535e-05	0.329791	0.587727	37.1536	4.281	16.264	5.38	80328	protein_coding	UL16 binding protein 2
ENSG00000115421	PAPOLG	1.28852	2.16948e-05	0.926896	0.00237238	170.792	6.614	16.236	12.622	64895	protein_coding	poly(A) polymerase gamma
ENSG00000165406	MARCHF8	1.53946	2.19408e-05	1.68979	1.06941e-06	115.781	3.21	9.219	10.231	220972	protein_coding	membrane associated ring-CH-type finger 8
ENSG00000114268	PFKFB4	3.17848	2.19805e-05	2.0117	0.00982344	26.7474	0.894	7.87	3.595	5210	protein_coding	6-phosphofructo-2-kinase/fructose-2	6-biphosphatase 4
ENSG00000170004	CHD3	-0.905415	2.19814e-05	-1.02333	5.50101e-07	2016.93	687.954	366.992	338.272	1107	protein_coding	chromodomain helicase DNA binding protein 3
ENSG00000133065	SLC41A1	1.81029	2.29563e-05	1.39229	0.00108116	155.577	6.709	23.149	17.327	254428	protein_coding	solute carrier family 41 member 1
ENSG00000181222	POLR2A	1.69749	2.29563e-05	1.26543	0.00156349	1280.53	25.468	82.584	61.217	5430	protein_coding	RNA polymerase II subunit A
ENSG00000048162	NOP16	-1.46923	2.32015e-05	-2.95606	3.18044e-18	140.611	107.673	38.881	13.966	51491	protein_coding	NOP16 nucleolar protein
ENSG00000198825	INPP5F	-1.14814	2.33646e-05	-0.596159	0.035628	464.681	53.315	24.069	35.375	22876	protein_coding	inositol polyphosphate-5-phosphatase F
ENSG00000124549	BTN2A3P	2.21167	2.34233e-05	2.06528	5.14844e-05	35.8769	1.357	6.33	5.721	54718	transcribed_unprocessed_pseudogene	butyrophilin subfamily 2 member A3	pseudogene
ENSG00000164463	CREBRF	1.83454	2.39677e-05	3.45938	7.6785e-19	117.411	1.221	4.439	13.473	153222	protein_coding	CREB3 regulatory factor
ENSG00000172602	RND1	3.49303	2.4009e-05	1.55192	0.0965214	18.2678	0.761	8.519	2.289	27289	protein_coding	Rho family GTPase 1
ENSG00000249158	PCDHA11	1.52167	2.43716e-05	0.953426	0.0105579	74.3374	2.015	5.762	3.879	56138	protein_coding	protocadherin alpha 11
ENSG00000119326	CTNNAL1	-0.714621	2.47436e-05	-1.08992	6.38561e-12	589.292	109.85	66.955	51.571	8727	protein_coding	catenin alpha like 1
ENSG00000173926	MARCHF3	-2.89568	2.48589e-05	-1.7421	0.00937245	45.3228	9.386	1.296	3.017	115123	protein_coding	membrane associated ring-CH-type finger 3
ENSG00000103257	SLC7A5	-1.08663	2.49828e-05	-3.11617	1.70318e-34	229.911	23.635	11.133	2.724	8140	protein_coding	solute carrier family 7 member 5
ENSG00000042286	AIFM2	2.14237	2.52588e-05	0.903258	0.113525	33.8228	1.182	5.199	2.208	84883	protein_coding	apoptosis inducing factor mitochondria associated 2
ENSG00000166507	NDST2	1.91808	2.53308e-05	1.25874	0.00704129	105.987	13.335	49.387	31.29	8509	protein_coding	N-deacetylase and N-sulfotransferase 2
ENSG00000179241	LDLRAD3	-1.12554	2.54768e-05	-2.01325	8.64912e-15	125.428	15.973	7.324	3.954	143458	protein_coding	low density lipoprotein receptor class A domain containing 3
ENSG00000137760	ALKBH8	-1.40881	2.59474e-05	-0.544013	0.125135	90.8339	10.162	3.825	7.061	91801	protein_coding	alkB homolog 8	tRNA methyltransferase
ENSG00000122565	CBX3	-0.846598	2.64459e-05	-1.27103	1.67818e-11	1740.08	970.1	539.338	401.766	11335	protein_coding	chromobox 3
ENSG00000095951	HIVEP1	-2.61542	2.68005e-05	-0.392125	0.579937	63.5091	7.237	1.312	5.517	3096	protein_coding	HIVEP zinc finger 1
ENSG00000089127	OAS1	-2.21787	2.69103e-05	-1.83954	0.0004797	23.6076	12.491	2.698	3.523	4938	protein_coding	2'-5'-oligoadenylate synthetase 1
ENSG00000141027	NCOR1	-1.01168	2.70346e-05	-0.0954425	0.770588	1251.91	126.288	62.595	118.161	9611	protein_coding	nuclear receptor corepressor 1
ENSG00000177807	KCNJ10	-2.30234	2.70554e-05	-3.75352	5.77233e-11	28.6031	9.611	1.942	0.783	3766	protein_coding	potassium inwardly rectifying channel subfamily J member 10
ENSG00000071282	LMCD1	-2.39759	2.71731e-05	-4.59163	3.35912e-12	38.1044	25.108	4.761	1.068	29995	protein_coding	LIM and cysteine rich domains 1
ENSG00000005810	MYCBP2	-1.47486	2.7214e-05	-1.19515	0.000565058	832.187	119.337	42.794	51.937	23077	protein_coding	MYC binding protein 2
ENSG00000116991	SIPA1L2	-1.44161	2.80099e-05	-0.746654	0.0332889	132.439	8.595	3.174	5.126	57568	protein_coding	signal induced proliferation associated 1 like 2
ENSG00000171617	ENC1	-1.52127	2.81856e-05	-1.18847	0.000568846	55.659	4.605	1.594	2.018	8507	protein_coding	ectodermal-neural cortex 1
ENSG00000104327	CALB1	-0.873068	2.81882e-05	-5.04574	2.74743e-130	1215.4	469.724	256.402	14.239	793	protein_coding	calbindin 1
ENSG00000122203	KIAA1191	0.735913	2.8558e-05	1.35062	4.64711e-17	544.643	39.049	65.015	99.543	57179	protein_coding	KIAA1191
ENSG00000078246	TULP3	1.53672	2.85597e-05	1.34595	0.000191244	151.669	8.322	23.976	21.005	7289	protein_coding	TUB like protein 3
ENSG00000079215	SLC1A3	-2.25471	2.87199e-05	-5.59615	7.82648e-13	30.9132	15.096	3.289	0.409	6507	protein_coding	solute carrier family 1 member 3
ENSG00000130810	PPAN	-1.06122	2.92768e-05	-2.0725	2.09129e-17	203.803	114.886	55.065	27.356	56342	protein_coding	peter pan homolog
ENSG00000162825	NBPF20	1.78743	2.93017e-05	1.46456	0.000549113	78.4469	2.654	9.183	7.342	100288142	protein_coding	NBPF member 20
ENSG00000132604	TERF2	1.09329	2.97192e-05	0.677593	0.0118033	266.754	43.925	93.576	70.128	7014	protein_coding	telomeric repeat binding factor 2
ENSG00000072803	FBXW11	0.909284	2.97287e-05	1.21506	2.20213e-09	306.261	31.184	58.554	72.497	23291	protein_coding	F-box and WD repeat domain containing 11
ENSG00000159882	ZNF230	1.98115	2.99014e-05	1.44186	0.00304755	46.7121	1.506	5.944	4.115	7773	protein_coding	zinc finger protein 230
ENSG00000122877	EGR2	-6.39027	3.08391e-05	-0.174092	0.871889	15.9199	3.825	0.03	3.31	1959	protein_coding	early growth response 2
ENSG00000280206	AC026401.3	-1.87951	3.09826e-05	-0.500051	0.281978	34.1413	21.231	5.769	15.035	NA	lncRNA	NA
ENSG00000154781	CCDC174	1.11835	3.19734e-05	0.523272	0.0690956	266.242	44.07	95.651	63.48	51244	protein_coding	coiled-coil domain containing 174
ENSG00000171467	ZNF318	1.02845	3.25893e-05	1.04941	1.12179e-05	277.718	5.556	11.324	11.497	24149	protein_coding	zinc finger protein 318
ENSG00000135953	MFSD9	1.86463	3.28822e-05	1.36277	0.00260632	106.089	3.816	13.75	9.777	84804	protein_coding	major facilitator superfamily domain containing 9
ENSG00000024526	DEPDC1	1.48833	3.31148e-05	-0.047871	0.92804	170.444	14.086	38.934	13.507	55635	protein_coding	DEP domain containing 1
ENSG00000070495	JMJD6	-1.00516	3.44692e-05	-1.32999	1.21637e-08	142.069	32.847	16.37	13.055	23210	protein_coding	jumonji domain containing 6	arginine demethylase and lysine hydroxylase
ENSG00000217241	CBX3P9	-2.62304	3.44692e-05	-2.1501	0.000412668	38.8295	69.998	11.329	15.807	NA	processed_pseudogene	NA
ENSG00000234964	FABP5P7	-1.14279	3.44692e-05	-4.59222	6.49219e-49	210.163	573.213	259.601	23.749	NA	processed_pseudogene	NA
ENSG00000178053	MLF1	1.43689	3.50158e-05	0.922092	0.0100262	77.5067	10.349	27.978	19.662	4291	protein_coding	myeloid leukemia factor 1
ENSG00000277149	TYW1B	3.43691	3.5385e-05	2.76058	0.00096389	18.5611	0.453	4.34	2.748	441250	protein_coding	tRNA-yW synthesizing protein 1 homolog B
ENSG00000129484	PARP2	1.0977	3.54157e-05	0.123587	0.733018	222.47	45.076	96.128	49.07	10038	protein_coding	poly(ADP-ribose) polymerase 2
ENSG00000151849	CENPJ	1.12852	3.55075e-05	-0.385844	0.222017	182.579	10.437	22.814	8.084	55835	protein_coding	centromere protein J
ENSG00000198182	ZNF607	1.33672	3.57897e-05	0.918254	0.00575082	79.2809	3.084	7.858	5.872	84775	protein_coding	zinc finger protein 607
ENSG00000102098	SCML2	1.73906	3.57956e-05	0.516332	0.299304	53.9303	2.217	7.451	3.195	10389	protein_coding	Scm polycomb group protein like 2
ENSG00000111962	UST	-0.666077	3.58448e-05	-2.64557	1.86971e-70	1148.73	138.165	87.061	22.091	10090	protein_coding	uronyl 2-sulfotransferase
ENSG00000171492	LRRC8D	-1.31368	3.65682e-05	-1.15488	0.000178963	165.805	28.762	11.668	12.986	55144	protein_coding	leucine rich repeat containing 8 VRAC subunit D
ENSG00000128578	STRIP2	1.80882	3.7435e-05	0.276365	0.639232	49.9785	1.618	5.675	1.996	57464	protein_coding	striatin interacting protein 2
ENSG00000169905	TOR1AIP2	1.18731	3.802e-05	0.922951	0.00127088	507.102	14.257	32.338	26.926	163590	protein_coding	torsin 1A interacting protein 2
ENSG00000165490	DDIAS	1.59275	3.85242e-05	-1.60517	0.000412668	47.7297	3.322	10.02	1.079	220042	protein_coding	DNA damage induced apoptosis suppressor
ENSG00000066651	TRMT11	1.20975	3.86594e-05	1.8396	1.6731e-11	114.408	12.547	29.047	44.976	60487	protein_coding	tRNA methyltransferase 11 homolog
ENSG00000230630	DNM3OS	-2.4611	3.90198e-05	-3.49012	1.70973e-08	38.1504	63.955	11.795	6.971	NA	lncRNA	NA
ENSG00000155393	HEATR3	-1.37891	3.92067e-05	-1.65502	2.56742e-07	218.588	33.606	12.92	10.731	55027	protein_coding	HEAT repeat containing 3
ENSG00000248866	USP46-AS1	-3.59801	3.92325e-05	-0.389867	0.608467	14.4854	7.593	0.63	5.8	643783	lncRNA	USP46 antisense RNA 1
ENSG00000157224	CLDN12	1.15225	4.04461e-05	1.80214	2.74868e-12	119.992	5.55	12.446	19.546	9069	protein_coding	claudin 12
ENSG00000166923	GREM1	-2.40888	4.09682e-05	-3.80732	7.10259e-11	32.9653	2.998	0.604	0.218	26585	protein_coding	gremlin 1	DAN family BMP antagonist
ENSG00000024862	CCDC28A	1.30979	4.22101e-05	1.52109	4.67452e-07	86.5528	8.921	22.189	25.699	25901	protein_coding	coiled-coil domain containing 28A
ENSG00000164331	ANKRA2	1.13566	4.40305e-05	1.68358	6.14394e-11	126.965	14.216	30.914	45.175	57763	protein_coding	ankyrin repeat family A member 2
ENSG00000173334	TRIB1	-2.6665	4.40305e-05	-0.715792	0.284015	26.5916	3.475	0.553	2.143	10221	protein_coding	tribbles pseudokinase 1
ENSG00000133019	CHRM3	-1.61682	4.41271e-05	-1.13173	0.00383861	47.8668	6.073	1.997	2.781	1131	protein_coding	cholinergic receptor muscarinic 3
ENSG00000138080	EMILIN1	-0.662128	4.4806e-05	-1.18052	4.72115e-15	852.514	75.188	47.504	33.166	11117	protein_coding	elastin microfibril interfacer 1
ENSG00000237440	ZNF737	1.67107	4.48423e-05	1.51755	0.000144832	93.6911	6.259	19.563	17.576	100129842	protein_coding	zinc finger protein 737
ENSG00000188130	MAPK12	-1.03509	4.59779e-05	-1.26706	1.73366e-07	186.578	41.953	20.507	17.43	6300	protein_coding	mitogen-activated protein kinase 12
ENSG00000012061	ERCC1	-1.24433	4.69585e-05	-0.716754	0.0219335	171.356	64.172	27.149	39.293	2067	protein_coding	ERCC excision repair 1	endonuclease non-catalytic subunit
ENSG00000180834	MAP6D1	3.76981	4.69585e-05	2.99908	0.00116495	23.4931	0.896	13.217	7.842	79929	protein_coding	MAP6 domain containing 1
ENSG00000114861	FOXP1	-1.46214	4.73266e-05	0.708318	0.0434093	96.6465	6.66	2.433	10.933	27086	protein_coding	forkhead box P1
ENSG00000103740	ACSBG1	-4.79457	4.77241e-05	-2.47396	0.0375819	23.1695	6.616	0.239	1.38	23205	protein_coding	acyl-CoA synthetase bubblegum family member 1
ENSG00000158691	ZSCAN12	1.49299	4.7817e-05	1.37736	0.000121995	75.1843	2.353	6.602	6.093	9753	protein_coding	zinc finger and SCAN domain containing 12
ENSG00000161048	NAPEPLD	1.75005	4.81827e-05	0.875857	0.0579955	55.2545	2.307	7.786	4.287	222236	protein_coding	N-acyl phosphatidylethanolamine phospholipase D
ENSG00000137601	NEK1	0.911257	4.88674e-05	1.28636	5.60837e-10	179.161	5.443	10.217	13.251	4750	protein_coding	NIMA related kinase 1
ENSG00000198824	CHAMP1	1.31333	4.96547e-05	0.590418	0.0892006	253.3	17.037	42.407	25.642	283489	protein_coding	chromosome alignment maintaining phosphoprotein 1
ENSG00000003402	CFLAR	-1.21983	5.1255e-05	0.981036	0.000769654	353.026	16.679	7.171	32.939	8837	protein_coding	CASP8 and FADD like apoptosis regulator
ENSG00000250337	PURPL	-1.95007	5.13325e-05	-0.688714	0.15902	39.6459	16.524	4.29	10.249	643401	lncRNA	p53 upregulated regulator of p53 levels
ENSG00000182372	CLN8	-1.38716	5.33788e-05	-0.750354	0.0334817	161.242	12.695	4.839	7.531	2055	protein_coding	CLN8 transmembrane ER and ERGIC protein
ENSG00000120334	CENPL	1.32076	5.35098e-05	0.448221	0.242537	82.5101	9.924	24.838	13.542	91687	protein_coding	centromere protein L
ENSG00000125868	DSTN	-0.650073	5.35758e-05	-1.08096	4.6105e-13	1894.62	719.129	458.33	340.022	11034	protein_coding	destrin	actin depolymerizing factor
ENSG00000079432	CIC	-1.08081	5.42231e-05	-0.816688	0.00206727	466.096	46.115	21.857	26.281	23152	protein_coding	capicua transcriptional repressor
ENSG00000109193	SULT1E1	-0.791959	5.43491e-05	-8.31583	1.25115e-39	362.128	134.099	77.443	0.42	6783	protein_coding	sulfotransferase family 1E member 1
ENSG00000160179	ABCG1	-1.57943	5.44036e-05	-0.0383228	0.941294	61.7298	7.334	2.468	7.154	9619	protein_coding	ATP binding cassette subfamily G member 1
ENSG00000112983	BRD8	1.0397	5.4854e-05	1.65144	3.84658e-12	529.835	61.737	126.228	192.886	10902	protein_coding	bromodomain containing 8
ENSG00000167258	CDK12	0.899888	5.4854e-05	1.08564	2.7424e-07	453.715	13.864	25.898	29.472	51755	protein_coding	cyclin dependent kinase 12
ENSG00000147889	CDKN2A	-1.20145	5.48916e-05	-0.118548	0.764691	285.301	94.602	41.132	87.092	1029	protein_coding	cyclin dependent kinase inhibitor 2A
ENSG00000256043	CTSO	2.60054	5.51467e-05	2.62144	2.43682e-05	23.4542	0.547	3.319	3.36	1519	protein_coding	cathepsin O
ENSG00000089280	FUS	-0.681917	5.556e-05	-1.3981	2.00832e-19	2478.61	607.345	378.514	230.48	2521	protein_coding	FUS RNA binding protein
ENSG00000134717	BTF3L4	-0.987087	5.56883e-05	-1.23286	1.13115e-07	383.901	176.309	88.946	74.941	91408	protein_coding	basic transcription factor 3 like 4
ENSG00000064218	DMRT3	-4.30159	5.65088e-05	-1.60613	0.0634841	13.5491	3.492	0.17	1.114	58524	protein_coding	doublesex and mab-3 related transcription factor 3
ENSG00000103550	KNOP1	-1.36354	5.76923e-05	-1.87859	5.26083e-09	292.993	126.691	49.409	34.449	400506	protein_coding	lysine rich nucleolar protein 1
ENSG00000114251	WNT5A	-1.66619	5.91618e-05	-0.799692	0.0582407	131.125	10.693	3.558	6.148	7474	protein_coding	Wnt family member 5A
ENSG00000213799	ZNF845	1.42404	5.99112e-05	0.720601	0.0573365	97.6122	2.881	7.679	4.709	91664	protein_coding	zinc finger protein 845
ENSG00000123358	NR4A1	-2.81531	6.05887e-05	-2.1533	0.00161055	25.5142	9.39	1.413	2.227	3164	protein_coding	nuclear receptor subfamily 4 group A member 1
ENSG00000059573	ALDH18A1	1.04312	6.07139e-05	0.0723067	0.843687	221.077	16.022	33.054	16.934	5832	protein_coding	aldehyde dehydrogenase 18 family member A1
ENSG00000142556	ZNF614	1.56117	6.14303e-05	0.330661	0.493592	102.27	4.736	13.723	5.863	80110	protein_coding	zinc finger protein 614
ENSG00000167363	FN3K	1.01616	6.33036e-05	0.798931	0.00156328	197.407	71.913	145.241	124.905	64122	protein_coding	fructosamine 3 kinase
ENSG00000165194	PCDH19	-1.39114	6.38219e-05	-2.48243	1.12959e-13	128.066	7.807	2.975	1.394	57526	protein_coding	protocadherin 19
ENSG00000162545	CAMK2N1	-2.20777	6.39102e-05	-2.4162	2.61239e-05	22.6678	8.21	1.78	1.561	55450	protein_coding	calcium/calmodulin dependent protein kinase II inhibitor 1
ENSG00000177508	IRX3	-1.55298	6.51929e-05	-1.25911	0.000706971	41.7913	6.786	2.317	2.834	79191	protein_coding	iroquois homeobox 3
ENSG00000113387	SUB1	-0.889661	6.54297e-05	-1.09498	2.1202e-07	1710.35	1537.41	829.859	719.745	10923	protein_coding	SUB1 regulator of transcription
ENSG00000146376	ARHGAP18	-2.10354	6.57959e-05	-1.27992	0.0171932	184.529	33.15	7.724	13.758	93663	protein_coding	Rho GTPase activating protein 18
ENSG00000136108	CKAP2	1.03689	6.59125e-05	0.0929394	0.794632	813.255	75.984	155.538	80.834	26586	protein_coding	cytoskeleton associated protein 2
ENSG00000183801	OLFML1	-0.948794	6.71177e-05	-2.64504	2.94977e-28	168.113	47.37	24.582	7.56	283298	protein_coding	olfactomedin like 1
ENSG00000164134	NAA15	-0.661679	6.94312e-05	-1.41068	1.27428e-19	382.898	27.479	17.365	10.329	80155	protein_coding	N(alpha)-acetyltransferase 15	NatA auxiliary subunit
ENSG00000188629	ZNF177	3.75692	6.9779e-05	3.04803	0.00136053	20.7119	1.366	15.917	9.397	7730	protein_coding	zinc finger protein 177
ENSG00000162373	BEND5	-2.35889	7.06941e-05	-0.554937	0.375563	20.2673	6.993	1.361	4.827	79656	protein_coding	BEN domain containing 5
ENSG00000168438	CDC40	1.18962	7.06941e-05	1.13006	0.000104535	328.821	26.252	59.544	57.115	51362	protein_coding	cell division cycle 40
ENSG00000157110	RBPMS	-2.0438	7.08395e-05	0.460042	0.432764	54.7464	15.318	3.76	20.944	11030	protein_coding	RNA binding protein	mRNA processing factor
ENSG00000139044	B4GALNT3	-0.651321	7.18246e-05	-2.4017	3.10342e-55	680.332	61.035	38.867	11.558	283358	protein_coding	beta-1	4-N-acetyl-galactosaminyltransferase 3
ENSG00000189042	ZNF567	1.49153	7.28866e-05	1.2866	0.00052278	66.0739	3.517	9.862	8.578	163081	protein_coding	zinc finger protein 567
ENSG00000148426	PROSER2	-1.73358	7.30385e-05	-1.70916	3.71336e-05	44.4348	10.535	3.257	3.242	254427	protein_coding	proline and serine rich 2
ENSG00000233608	TWIST2	-1.55115	7.40043e-05	-1.54598	3.99042e-05	47.5789	18.525	6.293	6.347	117581	protein_coding	twist family bHLH transcription factor 2
ENSG00000163661	PTX3	-2.06472	7.41372e-05	-4.17723	5.71591e-13	42.3502	15.007	3.579	0.841	5806	protein_coding	pentraxin 3
ENSG00000173960	UBXN2A	0.799638	7.42771e-05	1.08492	8.02383e-09	333.124	15.494	26.925	32.822	165324	protein_coding	UBX domain protein 2A
ENSG00000101138	CSTF1	1.22436	7.48627e-05	0.178327	0.661165	141.644	14.494	33.621	16.312	1477	protein_coding	cleavage stimulation factor subunit 1
ENSG00000205808	PLPP6	1.11533	7.53256e-05	0.784727	0.00600988	92.4898	5.294	11.473	9.114	403313	protein_coding	phospholipid phosphatase 6
ENSG00000059728	MXD1	1.71053	7.56039e-05	1.8016	1.34065e-05	194.447	9.955	32.177	34.278	4084	protein_coding	MAX dimerization protein 1
ENSG00000158711	ELK4	1.49506	7.57638e-05	0.731154	0.065646	206.03	4.705	13.268	7.868	2005	protein_coding	ETS transcription factor ELK4
ENSG00000189120	SP6	-1.86562	7.58711e-05	-3.37298	5.30092e-11	30.5392	4.407	1.208	0.424	80320	protein_coding	Sp6 transcription factor
ENSG00000103404	USP31	-1.36876	7.60094e-05	-1.45768	1.07081e-05	144.26	7.187	2.785	2.622	57478	protein_coding	ubiquitin specific peptidase 31
ENSG00000249859	PVT1	-2.68097	7.65517e-05	-0.313516	0.72217	30.2234	21.939	3.367	18.069	5820	lncRNA	Pvt1 oncogene
ENSG00000164603	BMT2	1.16429	7.70843e-05	1.15398	5.53026e-05	94.2234	7.208	16.124	16.028	154743	protein_coding	base methyltransferase of 25S rRNA 2 homolog
ENSG00000162775	RBM15	1.24615	7.72324e-05	0.332305	0.384174	72.2448	3.636	8.618	4.577	64783	protein_coding	RNA binding motif protein 15
ENSG00000181315	ZNF322	1.2185	7.87726e-05	1.10381	0.000254496	276.624	10.963	25.297	23.426	79692	protein_coding	zinc finger protein 322
ENSG00000147853	AK3	1.27435	7.98654e-05	2.39491	2.36533e-16	174.472	5.85	14.042	30.425	50808	protein_coding	adenylate kinase 3
ENSG00000140534	TICRR	1.30211	7.99419e-05	-0.987314	0.00681942	80.1227	2.929	7.258	1.481	90381	protein_coding	TOPBP1 interacting checkpoint and replication regulator
ENSG00000185024	BRF1	1.05143	7.99419e-05	0.428624	0.139949	360.433	31.755	65.815	42.764	2972	protein_coding	BRF1 RNA polymerase III transcription initiation factor subunit
ENSG00000112144	CILK1	1.0731	7.9969e-05	2.06841	1.41796e-17	145.033	2.753	5.779	11.521	22858	protein_coding	intestinal cell kinase
ENSG00000126091	ST3GAL3	1.4248	8.0585e-05	1.04072	0.00376362	64.4602	5.123	13.918	10.596	6487	protein_coding	ST3 beta-galactoside alpha-2	3-sialyltransferase 3
ENSG00000119522	DENND1A	-0.845293	8.11495e-05	-2.12691	1.38891e-24	195.56	29.871	16.662	6.835	57706	protein_coding	DENN domain containing 1A
ENSG00000164916	FOXK1	-1.20784	8.18725e-05	-0.229333	0.538734	306.913	9.72	4.212	8.289	221937	protein_coding	forkhead box K1
ENSG00000084093	REST	-1.12321	8.20814e-05	0.53665	0.0707369	582.948	25.582	11.732	37.073	5978	protein_coding	RE1 silencing transcription factor
ENSG00000204604	ZNF468	1.60881	8.2898e-05	0.935624	0.0288991	80.8528	4.411	12.948	8.096	90333	protein_coding	zinc finger protein 468
ENSG00000140832	MARVELD3	-2.67953	8.57147e-05	-1.20963	0.0779896	32.4573	10.413	1.655	4.49	91862	protein_coding	MARVEL domain containing 3
ENSG00000155903	RASA2	1.41829	8.62505e-05	2.87011	7.16285e-19	119.664	3.006	8.087	21.96	5922	protein_coding	RAS p21 protein activator 2
ENSG00000160460	SPTBN4	-1.15155	8.64171e-05	-1.86672	1.28901e-11	176.872	23.231	10.488	6.351	57731	protein_coding	spectrin beta	non-erythrocytic 4
ENSG00000150433	TMEM218	-1.67468	8.7262e-05	-0.506715	0.275604	43.0068	15.81	5.038	11.153	219854	protein_coding	transmembrane protein 218
ENSG00000184678	H2BC21	1.11123	8.77904e-05	2.84405	1.16558e-30	205.211	7.718	16.694	55.525	8349	protein_coding	H2B clustered histone 21
ENSG00000156162	DPY19L4	1.21265	8.86317e-05	1.93486	1.01647e-11	365.654	16.001	36.971	60.96	286148	protein_coding	dpy-19 like 4
ENSG00000112584	FAM120B	1.05554	8.9159e-05	0.500349	0.0824855	219.742	10.738	22.287	15.176	84498	protein_coding	family with sequence similarity 120B
ENSG00000128891	CCDC32	-1.70935	8.9159e-05	-0.942908	0.0317151	82.5345	55.244	17.241	28.644	90416	protein_coding	coiled-coil domain containing 32
ENSG00000169379	ARL13B	1.21313	8.93384e-05	0.995536	0.00116824	189.081	23.382	54.067	46.648	200894	protein_coding	ADP ribosylation factor like GTPase 13B
ENSG00000135622	SEMA4F	2.2011	8.9959e-05	2.03418	0.000186242	64.7387	2.167	9.385	8.403	10505	protein_coding	ssemaphorin 4F
ENSG00000150403	TMCO3	-1.00754	9.04429e-05	-0.569786	0.0310658	692.59	204.566	101.772	137.661	55002	protein_coding	transmembrane and coiled-coil domains 3
ENSG00000126790	L3HYPDH	-1.7818	9.2163e-05	-0.602537	0.218066	33.666	19.611	5.76	12.93	112849	protein_coding	trans-L-3-hydroxyproline dehydratase
ENSG00000115145	STAM2	1.41561	9.23899e-05	1.57666	4.93504e-06	268.594	9.695	25.671	28.698	10254	protein_coding	signal transducing adaptor molecule 2
ENSG00000162378	ZYG11B	1.03202	9.35901e-05	0.955604	0.000198758	380.228	7.941	16.219	15.384	79699	protein_coding	zyg-11 family member B	cell cycle regulator
ENSG00000163738	MTHFD2L	-1.35425	9.46232e-05	-1.1457	0.000799438	78.7435	48.507	19.109	22.055	441024	protein_coding	methylenetetrahydrofolate dehydrogenase (NADP+ dependent) 2 like
ENSG00000183578	TNFAIP8L3	-2.48432	9.53333e-05	-1.25991	0.0325934	20.2469	5.216	0.938	2.17	388121	protein_coding	TNF alpha induced protein 8 like 3
ENSG00000103196	CRISPLD2	-1.48851	9.60164e-05	-3.40202	2.41736e-16	55.4934	7.505	2.688	0.722	83716	protein_coding	cysteine rich secretory protein LCCL domain containing 2
ENSG00000105825	TFPI2	-0.818952	9.74712e-05	-1.54224	4.03197e-15	329.016	142.165	80.596	48.898	7980	protein_coding	tissue factor pathway inhibitor 2
ENSG00000182752	PAPPA	-0.956231	9.77474e-05	-4.06057	7.54457e-54	249.493	11.482	5.913	0.686	5069	protein_coding	pappalysin 1
ENSG00000285410	GABPB1-IT1	-1.27748	0.000100245	1.20023	2.70919e-05	116.774	4.479	1.853	10.308	55056	lncRNA	GABPB1 intronic transcript
ENSG00000179454	KLHL28	1.08914	0.00010184	1.56092	1.66064e-09	128.643	3.018	6.402	8.894	54813	protein_coding	kelch like family member 28
ENSG00000129911	KLF16	-1.39753	0.000102898	-0.963589	0.00598229	80.7875	11.715	4.467	6.011	83855	protein_coding	Kruppel like factor 16
ENSG00000106993	CDC37L1	0.89026	0.000107642	1.01346	3.44467e-06	253.766	21.083	38.876	42.327	55664	protein_coding	cell division cycle 37 like 1
ENSG00000011376	LARS2	1.08057	0.000107726	0.689702	0.015962	151.738	9.28	19.481	14.882	23395	protein_coding	leucyl-tRNA synthetase 2	mitochondrial
ENSG00000085382	HACE1	1.51851	0.000107726	1.77322	1.57532e-06	99.8829	3.981	11.303	13.417	57531	protein_coding	HECT domain and ankyrin repeat containing E3 ubiquitin protein ligase 1
ENSG00000126259	KIRREL2	-1.14419	0.000110251	-1.79302	2.33281e-10	108.802	16.438	7.437	4.757	84063	protein_coding	kirre like nephrin family adhesion molecule 2
ENSG00000152944	MED21	1.06746	0.000110727	0.658854	0.0195134	114.909	14.081	29.49	22.285	9412	protein_coding	mediator complex subunit 21
ENSG00000141446	ESCO1	1.01873	0.00011342	1.13643	5.7278e-06	187.416	8.936	18.059	19.576	114799	protein_coding	establishment of sister chromatid cohesion N-acetyltransferase 1
ENSG00000171320	ESCO2	1.34704	0.000114487	-1.21426	0.00115234	113.401	13.44	34.085	5.91	157570	protein_coding	establishment of sister chromatid cohesion N-acetyltransferase 2
ENSG00000140332	TLE3	-4.6626	0.000114717	-2.11682	0.09272	240.567	49.518	2.118	11.444	7090	protein_coding	TLE family member 3	transcriptional corepressor
ENSG00000104299	INTS9	1.73476	0.000116754	1.51191	0.00062641	49.0229	5.001	16	13.761	55756	protein_coding	integrator complex subunit 9
ENSG00000166889	PATL1	1.02957	0.000117881	0.232929	0.477802	165.053	7.933	16.202	9.35	219988	protein_coding	PAT1 homolog 1	processing body mRNA decay factor
ENSG00000196867	ZFP28	1.5465	0.000119197	0.843984	0.0438686	64.0001	3.55	10.181	6.352	140612	protein_coding	ZFP28 zinc finger protein
ENSG00000175895	PLEKHF2	1.12501	0.000120213	0.925671	0.00139314	81.7695	4.964	10.84	9.44	79666	protein_coding	pleckstrin homology and FYVE domain containing 2
ENSG00000204120	GIGYF2	1.18654	0.000120213	1.06496	0.000389494	861.48	34.009	77.331	71.059	26058	protein_coding	GRB10 interacting GYF protein 2
ENSG00000128159	TUBGCP6	1.21527	0.000121896	1.12089	0.000253032	256.621	10.728	24.975	23.413	85378	protein_coding	tubulin gamma complex associated protein 6
ENSG00000164366	CCDC127	1.01863	0.000122165	0.593613	0.0306512	255.18	15.135	30.597	22.76	133957	protein_coding	coiled-coil domain containing 127
ENSG00000105948	TTC26	1.68155	0.000123673	1.76876	2.89572e-05	59.8738	2.577	8.305	8.845	79989	protein_coding	tetratricopeptide repeat domain 26
ENSG00000107897	ACBD5	1.29819	0.000124771	1.66216	1.51922e-07	183.947	9.015	21.861	28.164	91452	protein_coding	acyl-CoA binding domain containing 5
ENSG00000113638	TTC33	1.04704	0.000124891	1.85113	4.36767e-14	159.722	14.08	28.908	50.455	23548	protein_coding	tetratricopeptide repeat domain 33
ENSG00000263266	RPS7P1	-7.35735	0.000125329	-3.36191	0.0247989	10.5873	21.359	0	2.061	NA	processed_pseudogene	NA
ENSG00000131876	SNRPA1	-0.917119	0.000125851	-1.59953	6.93051e-13	334.626	308.41	163.323	101.808	6627	protein_coding	small nuclear ribonucleoprotein polypeptide A'
ENSG00000159885	ZNF222	1.54004	0.000126195	1.03271	0.0120791	47.5711	4.757	13.86	9.772	7673	protein_coding	zinc finger protein 222
ENSG00000274349	ZNF658	1.79081	0.00012786	1.88383	2.89152e-05	43.6991	1.287	4.388	4.717	26149	protein_coding	zinc finger protein 658
ENSG00000135966	TGFBRAP1	1.05657	0.00012819	0.690154	0.0143312	121.975	3.634	7.562	5.869	9392	protein_coding	transforming growth factor beta receptor associated protein 1
ENSG00000288258	BX470111.1	6.87463	0.000129049	5.66319	0.00145798	11.3031	0	25.502	11.073	NA	protein_coding	NA
ENSG00000131711	MAP1B	-1.2242	0.0001308	-0.213555	0.5907	623.852	21.337	9.115	18.352	4131	protein_coding	microtubule associated protein 1B
ENSG00000163016	ALMS1P1	-3.02088	0.000130967	-4.06457	7.06971e-07	26.7363	6.98	0.857	0.48	200420	transcribed_unprocessed_pseudogene	ALMS1 pseudogene 1
ENSG00000167384	ZNF180	1.4942	0.000133715	0.573162	0.188109	73.899	4.073	11.426	5.997	7733	protein_coding	zinc finger protein 180
ENSG00000113595	TRIM23	1.43986	0.00013441	1.00052	0.00823896	225.775	14.799	39.598	29.202	373	protein_coding	tripartite motif containing 23
ENSG00000151612	ZNF827	-2.42015	0.000135288	1.74617	0.0012345	75.1461	3.074	0.724	10.205	152485	protein_coding	zinc finger protein 827
ENSG00000130699	TAF4	1.12102	0.00013537	0.322654	0.351329	122.68	6.006	13.063	7.517	6874	protein_coding	TATA-box binding protein associated factor 4
ENSG00000197724	PHF2	0.885063	0.000137715	1.22359	1.46827e-08	393.697	11.186	20.685	26.159	5253	protein_coding	PHD finger protein 2
ENSG00000198346	ZNF813	1.4964	0.000141144	1.1808	0.00276958	62.7638	1.471	4.15	3.375	126017	protein_coding	zinc finger protein 813
ENSG00000204650	LINC02210	1.45397	0.000141486	1.72207	1.7649e-06	86.275	5.907	16.105	19.289	147081	transcribed_unitary_pseudogene	long intergenic non-protein coding RNA 2210
ENSG00000175548	ALG10B	1.17169	0.000141556	1.09863	0.000232865	159.873	2.614	5.872	5.583	144245	protein_coding	ALG10 alpha-1	2-glucosyltransferase B
ENSG00000065328	MCM10	1.84243	0.000146015	-3.46852	5.09726e-12	217.027	14.34	51.202	1.484	55388	protein_coding	minichromosome maintenance 10 replication initiation factor
ENSG00000196935	SRGAP1	-2.07714	0.00014614	-0.527684	0.399711	70.286	3.274	0.73	2.129	57522	protein_coding	SLIT-ROBO Rho GTPase activating protein 1
ENSG00000131351	HAUS8	1.36533	0.000146835	-0.603031	0.156025	66.5172	12.185	31.313	7.977	93323	protein_coding	HAUS augmin like complex subunit 8
ENSG00000142731	PLK4	1.11343	0.000147097	-0.98344	0.00108208	190.418	33.728	72.742	17.008	10733	protein_coding	polo like kinase 4
ENSG00000148411	NACC2	-1.31051	0.000147426	-0.0423446	0.930402	140.418	7.272	2.933	7.106	138151	protein_coding	NACC family member 2
ENSG00000087303	NID2	-1.94259	0.000147563	-1.5803	0.00277169	32.7836	7.466	1.926	2.504	22795	protein_coding	nidogen 2
ENSG00000128045	RASL11B	-5.35026	0.000148718	-2.65714	0.0586228	68.5824	25.603	0.622	4.057	65997	protein_coding	RAS like family 11 member B
ENSG00000101447	FAM83D	1.00721	0.000149534	-0.581733	0.0507544	93.8234	8.884	17.864	5.943	81610	protein_coding	family with sequence similarity 83 member D
ENSG00000164663	USP49	1.66199	0.000150842	1.47483	0.000620204	86.7284	3.762	11.722	10.311	25862	protein_coding	ubiquitin specific peptidase 49
ENSG00000146842	TMEM209	1.237	0.000151327	0.210856	0.617817	88.8473	5.503	12.905	6.356	84928	protein_coding	transmembrane protein 209
ENSG00000119661	DNAL1	1.16999	0.000152005	0.907877	0.00314344	159.078	10.348	23.039	19.174	83544	protein_coding	dynein axonemal light chain 1
ENSG00000232859	LYRM9	1.94773	0.000152425	3.16436	1.03013e-11	35.9257	1.916	7.373	17.215	201229	protein_coding	LYR motif containing 9
ENSG00000102452	NALCN	-2.7239	0.000152508	-2.96559	5.61799e-05	15.1998	4.963	0.8	0.634	259232	protein_coding	sodium leak channel	non-selective
ENSG00000123908	AGO2	-1.79828	0.000153178	-0.214166	0.731618	345.131	22.088	6.468	19.063	27161	protein_coding	argonaute RISC catalytic component 2
ENSG00000150455	TIRAP	3.07471	0.000155223	2.60321	0.00116365	16.949	0.47	4.109	2.974	114609	protein_coding	TIR domain containing adaptor protein
ENSG00000163481	RNF25	1.13263	0.000157767	0.396065	0.247794	89.8854	20.773	45.428	27.237	64320	protein_coding	ring finger protein 25
ENSG00000179119	SPTY2D1	1.52104	0.000157997	0.740717	0.0825821	399.66	31.278	89.219	51.992	144108	protein_coding	SPT2 chromatin protein domain containing 1
ENSG00000178307	TMEM11	-1.03466	0.000158499	-1.40851	5.09968e-08	129.58	66.481	32.492	25.016	8834	protein_coding	transmembrane protein 11
ENSG00000167394	ZNF668	-1.49741	0.000159808	-0.707904	0.0973815	53.7144	12.95	4.578	8.05	79759	protein_coding	zinc finger protein 668
ENSG00000196313	POM121	1.22455	0.00016013	0.337281	0.373484	303.471	9.037	21.114	11.407	9883	protein_coding	POM121 transmembrane nucleoporin
ENSG00000171241	SHCBP1	0.884916	0.000161489	-1.14006	7.97687e-07	408.696	86.451	159.21	39.102	79801	protein_coding	SHC binding and spindle associated 1
ENSG00000204920	ZNF155	1.35729	0.000161616	1.09116	0.00226264	59.5419	4.494	11.592	9.611	7711	protein_coding	zinc finger protein 155
ENSG00000106392	C1GALT1	-1.04841	0.0001618	-0.597883	0.0322251	146.232	30.891	14.959	20.404	56913	protein_coding	core 1 synthase	glycoprotein-N-acetylgalactosamine 3-beta-galactosyltransferase 1
ENSG00000198934	MAGEE1	1.59694	0.000163415	0.846153	0.0618086	42.484	1.567	4.76	2.831	57692	protein_coding	MAGE family member E1
ENSG00000130695	CEP85	1.16284	0.000163758	0.0370426	0.935428	81.0091	5.671	12.666	5.812	64793	protein_coding	centrosomal protein 85
ENSG00000154783	FGD5	-1.1699	0.0001657	-0.952264	0.00180678	866.47	79.721	35.408	41.188	152273	protein_coding	FYVE	RhoGEF and PH domain containing 5
ENSG00000156959	LHFPL4	1.45997	0.0001657	1.11015	0.00434792	45.1273	1.171	3.217	2.531	375323	protein_coding	LHFPL tetraspan subfamily member 4
ENSG00000158792	SPATA2L	-1.99933	0.000167652	-2.66311	2.4061e-07	57.5349	17.374	4.387	2.836	124044	protein_coding	spermatogenesis associated 2 like
ENSG00000174796	THAP6	1.83357	0.000169345	1.74684	0.000196263	133.222	9.237	32.173	30.337	152815	protein_coding	THAP domain containing 6
ENSG00000129696	TTI2	1.62138	0.000170087	1.04818	0.0176799	85.2722	10.46	31.702	21.354	80185	protein_coding	TELO2 interacting protein 2
ENSG00000155380	SLC16A1	-0.5986	0.0001716	-1.11915	3.46926e-14	543.421	60.129	39.688	27.664	6566	protein_coding	solute carrier family 16 member 1
ENSG00000181555	SETD2	1.08902	0.000172288	1.32212	1.32316e-06	559.33	16.144	34.4	40.423	29072	protein_coding	SET domain containing 2	histone lysine methyltransferase
ENSG00000138688	KIAA1109	0.767156	0.000173649	1.79645	1.82074e-23	454.394	10.125	17.187	35.068	84162	protein_coding	KIAA1109
ENSG00000103187	COTL1	-0.519684	0.000173737	-3.05892	8.83147e-122	1300.93	423.862	295.722	50.945	23406	protein_coding	coactosin like F-actin binding protein 1
ENSG00000158773	USF1	1.03052	0.000174532	0.752997	0.00626055	208.128	38.236	77.955	64.262	7391	protein_coding	upstream transcription factor 1
ENSG00000173227	SYT12	-1.64302	0.000175078	-2.35672	2.08232e-08	43.327	5.166	1.653	1.011	91683	protein_coding	synaptotagmin 12
ENSG00000146242	TPBG	-1.4148	0.00017682	-0.288559	0.49517	52.2328	5.983	2.25	4.88	7162	protein_coding	trophoblast glycoprotein
ENSG00000197417	SHPK	1.02791	0.000184348	-0.0195064	0.962204	94.3049	4.873	9.938	4.805	23729	protein_coding	sedoheptulokinase
ENSG00000137221	TJAP1	1.54736	0.000184709	1.51699	0.000142301	137.978	21.252	61.562	60.221	93643	protein_coding	tight junction associated protein 1
ENSG00000188994	ZNF292	0.845264	0.000187781	1.3741	2.77999e-11	352.189	13.325	23.86	34.393	23036	protein_coding	zinc finger protein 292
ENSG00000173905	GOLIM4	-0.874153	0.000189907	-1.7025	1.70554e-15	1961.46	347.055	189.32	106.612	27333	protein_coding	golgi integral membrane protein 4
ENSG00000249242	TMEM150C	2.46351	0.000192351	3.549	4.68786e-09	30.6959	0.486	2.678	5.796	441027	protein_coding	transmembrane protein 150C
ENSG00000033800	PIAS1	0.778127	0.000193132	1.00172	3.01194e-07	250.313	6.224	10.611	12.388	8554	protein_coding	protein inhibitor of activated STAT 1
ENSG00000137801	THBS1	-1.53859	0.000195527	-2.98294	5.19201e-15	397.444	36.094	12.434	4.586	7057	protein_coding	thrombospondin 1
ENSG00000115526	CHST10	1.43723	0.000198114	0.198707	0.695597	116.397	10.99	29.527	12.581	9486	protein_coding	carbohydrate sulfotransferase 10
ENSG00000128283	CDC42EP1	-1.16953	0.000200185	-1.61619	1.16155e-07	67.3807	14.246	6.337	4.641	11135	protein_coding	CDC42 effector protein 1
ENSG00000104497	SNX16	1.65271	0.000203048	1.32992	0.00246705	64.0411	5.624	17.088	13.602	64089	protein_coding	sorting nexin 16
ENSG00000198075	SULT1C4	-1.2358	0.000203528	-0.436468	0.223978	106.626	27.617	11.725	20.45	27233	protein_coding	sulfotransferase family 1C member 4
ENSG00000239672	NME1	-0.994603	0.000204199	-3.06727	8.50564e-35	420.661	304.76	152.952	36.393	4830	protein_coding	NME/NM23 nucleoside diphosphate kinase 1
ENSG00000102879	CORO1A	-1.02425	0.000204602	-3.50212	3.92747e-34	164.448	59.301	29.217	5.218	11151	protein_coding	coronin 1A
ENSG00000128272	ATF4	-0.905539	0.000207609	-1.33929	3.47097e-09	2258.4	720.057	384.386	284.573	468	protein_coding	activating transcription factor 4
ENSG00000164251	F2RL1	-2.8869	0.000207609	-1.49135	0.0316343	14.1538	2.843	0.384	1.008	2150	protein_coding	F2R like trypsin receptor 1
ENSG00000034533	ASTE1	2.31749	0.00020916	1.27652	0.0517796	41.8625	2.064	10.295	5.142	28990	protein_coding	asteroid homolog 1
ENSG00000114200	BCHE	-0.675684	0.000211692	-1.26694	8.1957e-14	355.146	68.283	42.749	28.365	590	protein_coding	butyrylcholinesterase
ENSG00000131019	ULBP3	1.32223	0.000211878	-0.056212	0.913879	105.12	9.029	22.45	8.636	79465	protein_coding	UL16 binding protein 3
ENSG00000153885	KCTD15	-1.69185	0.000214907	-0.313374	0.574258	167.027	31.56	9.714	25.381	79047	protein_coding	potassium channel tetramerization domain containing 15
ENSG00000101346	POFUT1	1.03939	0.000215942	-0.0080163	0.985316	517.041	46.172	94.562	45.785	23509	protein_coding	protein O-fucosyltransferase 1
ENSG00000214575	CPEB1	-1.84839	0.000215969	-1.4368	0.00286456	55.2589	11.415	3.254	4.225	64506	protein_coding	cytoplasmic polyadenylation element binding protein 1
ENSG00000276141	WHAMMP3	1.98196	0.000217349	1.38783	0.0096018	43.8396	1.649	6.5	4.29	NA	transcribed_unprocessed_pseudogene	NA
ENSG00000061273	HDAC7	-1.41792	0.000217639	-0.46595	0.269796	198.348	32.73	12.494	23.704	51564	protein_coding	histone deacetylase 7
ENSG00000115839	RAB3GAP1	0.885015	0.000218663	1.07212	1.99705e-06	687.062	29.199	53.854	61.313	22930	protein_coding	RAB3 GTPase activating protein catalytic subunit 1
ENSG00000144747	TMF1	1.0887	0.000227162	0.958167	0.000858924	523.375	17.826	37.773	34.504	7110	protein_coding	TATA element modulatory factor 1
ENSG00000139292	LGR5	-1.85151	0.000228484	-5.01968	3.67243e-11	30.7876	4.857	1.352	0.144	8549	protein_coding	leucine rich repeat containing G protein-coupled receptor 5
ENSG00000244462	RBM12	-1.33472	0.000228484	-0.106843	0.827814	430.263	55.471	21.919	51.349	10137	protein_coding	RNA binding motif protein 12
ENSG00000126878	AIF1L	1.91795	0.000231191	-0.103683	0.891966	47.828	3.025	11.53	2.887	83543	protein_coding	allograft inflammatory factor 1 like
ENSG00000179021	C3orf38	1.14499	0.000235064	1.22123	3.97492e-05	127.555	10.77	23.831	25.161	285237	protein_coding	chromosome 3 open reading frame 38
ENSG00000143458	GABPB2	1.22216	0.000235154	1.25179	8.55838e-05	163.197	3.5	8.205	8.322	126626	protein_coding	GA binding protein transcription factor subunit beta 2
ENSG00000163512	AZI2	1.09684	0.000235154	1.27614	5.84291e-06	226.244	32.339	69.432	78.415	64343	protein_coding	5-azacytidine induced 2
ENSG00000163743	RCHY1	1.45282	0.00023613	0.910629	0.0241937	57.8143	8.483	23.233	15.987	25898	protein_coding	ring finger and CHY zinc finger domain containing 1
ENSG00000141026	MED9	1.02394	0.000238932	0.137918	0.712886	98.7318	9.512	19.314	10.45	55090	protein_coding	mediator complex subunit 9
ENSG00000139832	RAB20	-2.50881	0.000239826	-1.53968	0.0146676	17.3299	6.425	1.13	2.208	55647	protein_coding	RAB20	member RAS oncogene family
ENSG00000120693	SMAD9	-1.64301	0.000241366	1.39456	0.00111715	299.371	15.251	4.85	39.813	4093	protein_coding	SMAD family member 9
ENSG00000153214	TMEM87B	-1.20884	0.000241366	0.0318375	0.944824	303.809	29.538	12.825	30.236	84910	protein_coding	transmembrane protein 87B
ENSG00000159110	IFNAR2	-1.70727	0.000244008	-1.11498	0.015823	186.029	39.07	12.037	18.135	3455	protein_coding	interferon alpha and beta receptor subunit 2
ENSG00000174501	ANKRD36C	-2.20515	0.000245931	0.246857	0.750336	81.2222	7.93	1.721	9.468	400986	protein_coding	ankyrin repeat domain 36C
ENSG00000145332	KLHL8	1.13969	0.000247112	0.924323	0.00248466	242.197	10.24	22.534	19.422	57563	protein_coding	kelch like family member 8
ENSG00000124120	TTPAL	1.06112	0.000247781	0.607135	0.0443606	127.093	3.694	7.699	5.621	79183	protein_coding	alpha tocopherol transfer protein like
ENSG00000174010	KLHL15	1.37119	0.000248351	1.73446	6.39575e-07	81.6823	1.651	4.257	5.469	80311	protein_coding	kelch like family member 15
ENSG00000107938	EDRF1	1.04787	0.000249947	0.170389	0.644196	143.261	8.892	18.356	10.019	26098	protein_coding	erythroid differentiation regulatory factor 1
ENSG00000117000	RLF	1.1334	0.000249947	1.14593	0.000113539	190.482	4.765	10.437	10.534	6018	protein_coding	rearranged L-myc fusion
ENSG00000198589	LRBA	1.7982	0.00025167	2.45705	6.79605e-08	262.703	11.503	39.191	61.727	987	protein_coding	LPS responsive beige-like anchor protein
ENSG00000196110	ZNF699	1.19405	0.00026363	0.835301	0.0117245	72.0045	1.774	4.048	3.153	374879	protein_coding	zinc finger protein 699
ENSG00000105894	PTN	-0.703664	0.00026499	-2.83173	1.16066e-59	1561.27	568.64	349.192	79.827	5764	protein_coding	pleiotrophin
ENSG00000100038	TOP3B	1.11151	0.000265334	0.8744	0.00366245	118.64	8.229	17.862	15.203	8940	protein_coding	DNA topoisomerase III beta
ENSG00000113368	LMNB1	-1.09147	0.000267514	-2.06983	4.53596e-14	957.656	204.518	95.975	48.843	4001	protein_coding	lamin B1
ENSG00000100949	RABGGTA	1.2507	0.000267856	1.23702	0.000167733	101.999	12.492	28.937	28.663	5875	protein_coding	Rab geranylgeranyltransferase subunit alpha
ENSG00000163125	RPRD2	1.07887	0.000270724	1.37829	6.42694e-07	271.779	5.751	12.11	14.908	23248	protein_coding	regulation of nuclear pre-mRNA domain containing 2
ENSG00000058453	CROCC	-1.22442	0.000273004	-1.20438	0.000228515	252.044	27.302	11.677	11.94	9696	protein_coding	ciliary rootlet coiled-coil	rootletin
ENSG00000140326	CDAN1	1.76941	0.000274481	0.719093	0.174105	162.529	7.714	25.795	12.424	146059	protein_coding	codanin 1
ENSG00000186020	ZNF529	1.29222	0.000276201	1.04753	0.00282526	90.2489	6.864	16.708	14.074	57711	protein_coding	zinc finger protein 529
ENSG00000257365	FNTB	1.33053	0.000277289	-0.361971	0.429937	52.8393	9.513	24.035	7.551	2342	protein_coding	farnesyltransferase	CAAX box	beta
ENSG00000109911	ELP4	1.4965	0.000280694	1.08118	0.00895375	72.2858	7.073	19.916	14.981	26610	protein_coding	elongator acetyltransferase complex subunit 4
ENSG00000101928	MOSPD1	-1.31961	0.000281098	-1.99151	3.82325e-09	134.746	50.496	20.342	12.835	56180	protein_coding	motile sperm domain containing 1
ENSG00000198743	SLC5A3	-1.19165	0.000282393	-0.144697	0.726366	106.151	3.349	1.462	3.024	6526	protein_coding	solute carrier family 5 member 3
ENSG00000015475	BID	-1.09603	0.000283383	-2.87405	1.06117e-23	210.257	247.405	115.911	33.623	637	protein_coding	BH3 interacting domain death agonist
ENSG00000148143	ZNF462	-2.24937	0.000283717	-0.237967	0.770247	182.136	9.637	2.034	8.117	58499	protein_coding	zinc finger protein 462
ENSG00000120784	ZFP30	1.01621	0.000286036	0.841118	0.00221628	158.71	15.617	31.523	27.973	22835	protein_coding	ZFP30 zinc finger protein
ENSG00000287787	AC092275.1	-2.66328	0.00028628	-3.71863	1.74337e-06	17.2239	11.252	1.768	0.866	NA	lncRNA	NA
ENSG00000162813	BPNT1	0.989164	0.000286582	1.62584	6.29167e-11	243.952	25.757	51.229	79.478	10380	protein_coding	3'(2')	5'-bisphosphate nucleotidase 1
ENSG00000100439	ABHD4	1.2626	0.000289123	2.00745	1.75096e-10	72.7336	5.977	14.463	24.228	63874	protein_coding	abhydrolase domain containing 4
ENSG00000167565	SERTAD3	-1.33736	0.000295449	-0.101879	0.833492	102.1	35.824	14.242	33.222	29946	protein_coding	SERTA domain containing 3
ENSG00000131437	KIF3A	0.968524	0.00029824	1.52621	4.86998e-10	321.77	15.836	30.859	45.391	11127	protein_coding	kinesin family member 3A
ENSG00000236088	COX10-AS1	1.5847	0.000298253	0.905662	0.0466854	44.9168	2.795	8.456	5.315	100874058	lncRNA	COX10 antisense RNA 1
ENSG00000180376	CCDC66	1.05571	0.000299206	0.505207	0.107455	107.429	9.439	19.696	13.401	285331	protein_coding	coiled-coil domain containing 66
ENSG00000152601	MBNL1	-1.13322	0.000305123	-0.185292	0.637522	663.186	63.724	29.007	55.956	4154	protein_coding	muscleblind like splicing regulator 1
ENSG00000163138	PACRGL	1.35093	0.00031111	0.76017	0.0518622	71.4541	15.066	38.167	25.48	133015	protein_coding	parkin coregulated like
ENSG00000196912	ANKRD36B	-2.19872	0.000314018	-0.794565	0.228183	77.2953	9.212	2.008	5.287	57730	protein_coding	ankyrin repeat domain 36B
ENSG00000126003	PLAGL2	1.16213	0.000315297	0.448084	0.218173	72.035	2.19	4.892	2.99	5326	protein_coding	PLAG1 like zinc finger 2
ENSG00000150551	LYPD1	-1.67147	0.000317656	-2.74553	3.47079e-09	34.8693	6.027	1.888	0.899	116372	protein_coding	LY6/PLAUR domain containing 1
ENSG00000117477	CCDC181	4.96768	0.000317668	4.80246	0.000307472	14.63	0.126	3.836	3.414	57821	protein_coding	coiled-coil domain containing 181
ENSG00000138381	ASNSD1	1.21509	0.000318651	-0.077487	0.869381	327.689	32.189	74.978	30.506	54529	protein_coding	asparagine synthetase domain containing 1
ENSG00000160551	TAOK1	1.32727	0.000318651	1.26403	0.000373578	697.188	9.558	23.98	22.949	57551	protein_coding	TAO kinase 1
ENSG00000175224	ATG13	1.04867	0.000326162	1.50587	1.78611e-08	195.248	13.57	27.836	38.07	9776	protein_coding	autophagy related 13
ENSG00000114648	KLHL18	1.20074	0.000327058	0.770647	0.0252536	115.274	4.863	11.143	8.298	23276	protein_coding	kelch like family member 18
ENSG00000184226	PCDH9	-1.70163	0.000327058	-2.77868	5.79243e-10	68.2938	2.796	0.859	0.413	5101	protein_coding	protocadherin 9
ENSG00000096872	IFT74	1.08425	0.000329873	2.07838	6.02344e-15	92.2741	5.782	12.262	24.434	80173	protein_coding	intraflagellar transport 74
ENSG00000185344	ATP6V0A2	1.03871	0.000331165	-0.00198254	0.996191	266.151	17.462	35.669	17.338	23545	protein_coding	ATPase H+ transporting V0 subunit a2
ENSG00000166750	SLFN5	-1.07102	0.000331308	0.488324	0.114553	261.203	7.848	3.724	10.983	162394	protein_coding	schlafen family member 5
ENSG00000175772	LINC01106	-2.76297	0.000335386	-1.87876	0.00996255	22.7364	6.05	0.899	1.642	NA	lncRNA	NA
ENSG00000184203	PPP1R2	1.06604	0.000335386	1.39567	4.96473e-07	334.427	64.202	133.646	168.322	5504	protein_coding	protein phosphatase 1 regulatory inhibitor subunit 2
ENSG00000179456	ZBTB18	-1.10414	0.000337378	0.865789	0.00155891	100.83	6.861	3.205	12.506	10472	protein_coding	zinc finger and BTB domain containing 18
ENSG00000154920	EME1	1.60151	0.000339008	-0.534773	0.328387	48.4696	5.59	16.884	3.971	146956	protein_coding	essential meiotic structure-specific endonuclease 1
ENSG00000185252	ZNF74	1.26419	0.000341796	0.0580651	0.909112	74.5667	3.526	8.524	3.679	7625	protein_coding	zinc finger protein 74
ENSG00000139793	MBNL2	-1.3882	0.000342006	1.20086	0.000478726	107.874	5.495	2.097	12.617	10150	protein_coding	muscleblind like splicing regulator 2
ENSG00000167377	ZNF23	1.12048	0.000342087	-0.220108	0.577226	140.893	14.086	30.628	12.21	7571	protein_coding	zinc finger protein 23
ENSG00000162972	MAIP1	1.51532	0.000342367	0.691787	0.137157	58.3082	13.513	38.174	21.499	79568	protein_coding	matrix AAA peptidase interacting protein 1
ENSG00000108443	RPS6KB1	1.00443	0.000342709	0.731058	0.00897643	452.765	59.707	119.555	99.009	6198	protein_coding	ribosomal protein S6 kinase B1
ENSG00000104093	DMXL2	1.64678	0.000353337	2.37211	1.85657e-08	211.867	4.677	15.144	24.29	23312	protein_coding	Dmx like 2
ENSG00000256229	ZNF486	1.14121	0.000353435	-0.198414	0.639893	71.0542	4.063	8.944	3.527	90649	protein_coding	zinc finger protein 486
ENSG00000173805	HAP1	2.62946	0.000359571	1.441	0.0630812	33.6987	0.569	3.518	1.571	9001	protein_coding	huntingtin associated protein 1
ENSG00000120647	CCDC77	1.02514	0.000363105	0.630507	0.0344039	126.501	14.059	28.433	21.66	84318	protein_coding	coiled-coil domain containing 77
ENSG00000013392	RWDD2A	1.24218	0.000364901	1.23987	0.000207727	61.5349	2.434	5.747	5.751	112611	protein_coding	RWD domain containing 2A
ENSG00000130826	DKC1	-0.90283	0.000371784	-2.17367	7.21431e-21	522.934	360.992	193.046	80.073	1736	protein_coding	dyskerin pseudouridine synthase 1
ENSG00000144339	TMEFF2	-1.61567	0.000372278	-1.3443	0.00301181	110.12	25.989	8.447	10.505	23671	protein_coding	transmembrane protein with EGF like and two follistatin like domains 2
ENSG00000138835	RGS3	-1.47043	0.000373587	-1.74212	6.31087e-06	45.0691	11.935	4.365	3.63	5998	protein_coding	regulator of G protein signaling 3
ENSG00000056277	ZNF280C	1.58495	0.000378074	1.48392	0.00055913	39.1804	1.284	3.838	3.573	55609	protein_coding	zinc finger protein 280C
ENSG00000114439	BBX	1.84169	0.000380681	2.10327	1.74054e-05	83.2239	3.443	11.261	13.488	56987	protein_coding	BBX high mobility group box domain containing
ENSG00000184939	ZFP90	1.60438	0.000380704	1.2809	0.00393378	151.801	6.064	18.333	14.588	146198	protein_coding	ZFP90 zinc finger protein
ENSG00000203485	INF2	-0.731341	0.000381168	-1.72024	4.95671e-20	507.398	142.659	86.022	43.332	64423	protein_coding	inverted formin	FH2 and WH2 domain containing
ENSG00000011198	ABHD5	1.45691	0.000382516	-0.000351738	0.999781	135.406	10.316	28.187	10.271	51099	protein_coding	abhydrolase domain containing 5
ENSG00000198924	DCLRE1A	1.24661	0.00038511	0.725027	0.0483929	64.4714	2.514	5.954	4.144	9937	protein_coding	DNA cross-link repair 1A
ENSG00000110066	KMT5B	0.79533	0.000385446	1.38928	8.52595e-12	582.873	38.989	67.584	102.06	51111	protein_coding	lysine methyltransferase 5B
ENSG00000039560	RAI14	-2.21967	0.000388353	-0.598152	0.41335	79.4668	19.044	4.037	12.894	26064	protein_coding	retinoic acid induced 14
ENSG00000232656	IDI2-AS1	-1.81569	0.000389226	-1.07233	0.0285416	27.7948	16.247	4.588	7.904	55853	lncRNA	IDI2 antisense RNA 1
ENSG00000187240	DYNC2H1	-1.88189	0.000390548	-0.618724	0.294367	209.282	15.055	3.993	9.587	79659	protein_coding	dynein cytoplasmic 2 heavy chain 1
ENSG00000112977	DAP	1.06997	0.000397635	0.541573	0.0931002	130.918	70.163	146.555	101.726	1611	protein_coding	death associated protein
ENSG00000148541	FAM13C	-2.66581	0.000405392	-0.133193	0.889511	49.0227	11.62	2.023	10.595	220965	protein_coding	family with sequence similarity 13 member C
ENSG00000203326	ZNF525	1.57071	0.000407838	0.889335	0.0563996	68.832	2.91	8.686	5.484	170958	protein_coding	zinc finger protein 525
ENSG00000180537	RNF182	-2.88916	0.000410281	-1.73758	0.0037048	15.146	3.967	0.634	1.187	221687	protein_coding	ring finger protein 182
ENSG00000130348	QRSL1	1.30876	0.000413724	1.36896	0.00010718	106.202	8.196	20.193	21.162	55278	protein_coding	glutaminyl-tRNA amidotransferase subunit QRSL1
ENSG00000169607	CKAP2L	1.26317	0.000417316	0.0135218	0.980194	178.381	15.427	36.769	15.459	150468	protein_coding	cytoskeleton associated protein 2 like
ENSG00000196437	ZNF569	1.19029	0.000417316	0.534853	0.144756	101.425	5.221	11.914	7.64	148266	protein_coding	zinc finger protein 569
ENSG00000179965	ZNF771	-1.18551	0.000422779	-1.06378	0.00104503	96.2107	24.719	10.868	11.814	51333	protein_coding	zinc finger protein 771
ENSG00000159335	PTMS	-0.947717	0.000424728	-1.34571	6.97438e-08	2845.77	1868.18	968.626	735.061	5763	protein_coding	parathymosin
ENSG00000271643	AC112220.2	1.19115	0.000427246	0.79389	0.0212385	78.4762	3.048	6.954	5.27	NA	lncRNA	NA
ENSG00000197020	ZNF100	1.43913	0.000428385	0.460308	0.327762	111.85	5.406	14.439	7.344	163227	protein_coding	zinc finger protein 100
ENSG00000227449	FGF7P6	3.31699	0.000428458	3.02672	0.000982637	24.8884	3.442	20.072	16.403	387628	transcribed_unprocessed_pseudogene	fibroblast growth factor 7 pseudogene 6
ENSG00000107796	ACTA2	-0.600313	0.000434527	-3.23991	1.06412e-80	495.004	211.614	139.613	22.364	59	protein_coding	actin alpha 2	smooth muscle
ENSG00000270629	NBPF14	-1.04462	0.000436296	0.0279021	0.947062	705.965	64.621	31.312	65.828	25832	protein_coding	NBPF member 14
ENSG00000245680	ZNF585B	1.71703	0.000445081	2.38056	1.56778e-07	82.0602	1.857	6.011	9.588	92285	protein_coding	zinc finger protein 585B
ENSG00000187051	RPS19BP1	-1.34561	0.000450854	-1.41857	0.000105953	336.559	223.916	88.087	83.752	91582	protein_coding	ribosomal protein S19 binding protein 1
ENSG00000167220	HDHD2	1.31315	0.000451818	1.3608	0.000132369	250.042	26.599	65.765	67.895	84064	protein_coding	haloacid dehalogenase like hydrolase domain containing 2
ENSG00000151617	EDNRA	-1.96363	0.000458406	-0.462942	0.438538	27.2534	3.366	0.859	2.421	1909	protein_coding	endothelin receptor type A
ENSG00000163026	WDCP	1.32851	0.000458983	0.276504	0.563082	55.4929	2.64	6.651	3.208	80304	protein_coding	WD repeat and coiled coil containing
ENSG00000104856	RELB	1.57473	0.000460399	0.825245	0.0790022	48.9724	4.031	11.915	7.169	5971	protein_coding	RELB proto-oncogene	NF-kB subunit
ENSG00000184307	ZDHHC23	-1.2181	0.000463108	-1.43453	1.10032e-05	122.075	16.8	7.224	6.195	254887	protein_coding	zinc finger DHHC-type containing 23
ENSG00000166887	VPS39	1.06892	0.000463235	1.43388	4.41929e-07	404.076	15.067	31.59	40.674	23339	protein_coding	VPS39 subunit of HOPS complex
ENSG00000105559	PLEKHA4	-1.10019	0.000467707	0.843247	0.00244467	86.2719	6.549	3.053	11.728	57664	protein_coding	pleckstrin homology domain containing A4
ENSG00000166454	ATMIN	1.07788	0.000469015	0.751252	0.0152832	279.545	12.463	26.243	20.999	23300	protein_coding	ATM interactor
ENSG00000104427	ZC2HC1A	1.43388	0.000469887	1.05848	0.00910109	113.074	9.354	24.944	19.248	51101	protein_coding	zinc finger C2HC-type containing 1A
ENSG00000125686	MED1	1.11993	0.000470616	0.546442	0.106347	551.472	12.546	27.291	18.337	5469	protein_coding	mediator complex subunit 1
ENSG00000197747	S100A10	-0.785396	0.000472828	-3.42224	4.66729e-66	2620.04	3035.02	1760.96	283.001	6281	protein_coding	S100 calcium binding protein A10
ENSG00000105793	GTPBP10	1.05011	0.000477471	0.535556	0.0917627	125.478	8.048	16.684	11.723	85865	protein_coding	GTP binding protein 10
ENSG00000159164	SV2A	1.05337	0.000477657	1.69705	4.64934e-10	129.799	4.16	8.597	13.43	9900	protein_coding	synaptic vesicle glycoprotein 2A
ENSG00000187522	HSPA14	1.18462	0.000481013	-0.400878	0.314677	123.103	24.724	56.274	18.975	51182	protein_coding	heat shock protein family A (Hsp70) member 14
ENSG00000186594	MIR22HG	-1.69696	0.000482863	-0.270788	0.636469	56.2539	14.592	4.664	12.105	84981	lncRNA	MIR22 host gene
ENSG00000256591	AP003108.2	-3.17086	0.000483086	-0.0489804	0.969546	29.683	19.793	2.371	18.934	NA	protein_coding	NA
ENSG00000106617	PRKAG2	-1.51372	0.000483793	-0.928705	0.0330367	86.5308	20.448	7.29	10.785	51422	protein_coding	protein kinase AMP-activated non-catalytic subunit gamma 2
ENSG00000198856	OSTC	-0.808572	0.000492229	-1.49172	2.92792e-12	454.464	322.04	183.892	114.465	58505	protein_coding	oligosaccharyltransferase complex non-catalytic subunit
ENSG00000125703	ATG4C	1.4853	0.00049553	1.26794	0.00243794	81.6167	7.003	18.878	16.226	84938	protein_coding	autophagy related 4C cysteine peptidase
ENSG00000272316	AL021368.2	1.30799	0.000496569	1.34895	0.000164632	52.7652	1.453	3.587	3.686	NA	lncRNA	NA
ENSG00000155846	PPARGC1B	-2.53164	0.000497653	-1.51546	0.0498527	26.5673	2.503	0.434	0.987	133522	protein_coding	PPARG coactivator 1 beta
ENSG00000085719	CPNE3	1.10057	0.000500826	1.50667	2.83561e-07	728.936	36.31	77.591	102.815	8895	protein_coding	copine 3
ENSG00000266709	AC005224.3	-2.38723	0.000508146	-1.78786	0.00479559	14.7224	5.18	0.988	1.487	84815	lncRNA	uncharacterized protein MGC12916
ENSG00000113361	CDH6	-1.29005	0.000511501	-3.18864	5.18674e-19	114.445	8.892	3.639	0.98	1004	protein_coding	cadherin 6
ENSG00000144369	FAM171B	1.24457	0.00052176	2.04066	2.26385e-10	88.3307	1.809	4.269	7.412	165215	protein_coding	family with sequence similarity 171 member B
ENSG00000288550	AC018809.3	-7.03839	0.000534359	-0.361075	0.861024	13.7207	3.508	0	2.734	NA	protein_coding	NA
ENSG00000186871	ERCC6L	1.12503	0.000537377	-1.5719	6.34286e-06	83.3377	4.742	10.33	1.588	54821	protein_coding	ERCC excision repair 6 like	spindle assembly checkpoint helicase
ENSG00000197375	SLC22A5	1.58928	0.000537801	1.3522	0.0028104	34.7222	1.026	3.079	2.626	6584	protein_coding	solute carrier family 22 member 5
ENSG00000270055	AC127502.2	1.30872	0.000543457	1.10192	0.00304755	54.2693	3.692	9.134	7.933	NA	lncRNA	NA
ENSG00000108510	MED13	1.102	0.000550759	1.59749	5.46098e-08	437.577	5.739	12.304	17.349	9969	protein_coding	mediator complex subunit 13
ENSG00000105792	CFAP69	4.01456	0.000555333	4.53468	2.44194e-05	13.3353	0.163	1.965	2.778	79846	protein_coding	cilia and flagella associated protein 69
ENSG00000135828	RNASEL	1.61573	0.000555561	3.44603	9.03877e-18	58.2843	0.772	2.361	8.402	6041	protein_coding	ribonuclease L
ENSG00000177842	ZNF620	1.42224	0.000558048	0.49823	0.294271	46.7125	3.4	8.998	4.739	253639	protein_coding	zinc finger protein 620
ENSG00000143748	NVL	1.12326	0.000560221	0.763115	0.0204949	147.322	51.819	112.27	87.232	4931	protein_coding	nuclear VCP like
ENSG00000167881	SRP68	1.14931	0.000563472	0.430533	0.241635	608.688	93.506	206.636	125.588	6730	protein_coding	signal recognition particle 68
ENSG00000115170	ACVR1	-1.14236	0.000575121	-0.131421	0.753676	82.3394	10.155	4.623	9.28	90	protein_coding	activin A receptor type 1
ENSG00000076716	GPC4	-0.641254	0.000582759	-1.97395	3.59115e-32	1127.1	99.485	63.783	25.327	2239	protein_coding	glypican 4
ENSG00000119314	PTBP3	-1.03184	0.00058635	0.328947	0.326311	629.334	28.344	13.854	35.587	9991	protein_coding	polypyrimidine tract binding protein 3
ENSG00000176974	SHMT1	1.04828	0.000590798	-0.911034	0.00354597	125.077	14.011	29.093	7.471	6470	protein_coding	serine hydroxymethyltransferase 1
ENSG00000163281	GNPDA2	1.01269	0.000594094	0.277471	0.427099	129.507	19.602	39.46	23.68	132789	protein_coding	glucosamine-6-phosphate deaminase 2
ENSG00000166448	TMEM130	-1.51094	0.000599774	-2.29254	4.97901e-08	61.6655	11.865	4.125	2.394	222865	protein_coding	transmembrane protein 130
ENSG00000203772	SPRN	1.25704	0.000599774	1.01634	0.00497038	56.907	2.57	6.135	5.19	503542	protein_coding	shadow of prion protein
ENSG00000075426	FOSL2	-1.50769	0.000605716	0.871981	0.0298027	81.9529	5.04	1.871	9.187	2355	protein_coding	FOS like 2	AP-1 transcription factor subunit
ENSG00000100592	DAAM1	1.21462	0.000605716	0.497752	0.19828	203.975	9.073	20.9	12.729	23002	protein_coding	dishevelled associated activator of morphogenesis 1
ENSG00000117010	ZNF684	1.61702	0.000605716	0.716309	0.174992	33.0669	6.315	18.825	10.175	127396	protein_coding	zinc finger protein 684
ENSG00000107020	PLGRKT	1.56719	0.000607517	1.73036	6.15215e-05	43.6221	9.446	27.168	30.38	55848	protein_coding	plasminogen receptor with a C-terminal lysine
ENSG00000075234	TTC38	1.34933	0.000612653	0.704869	0.092655	87.9789	10.149	25.628	16.459	55020	protein_coding	tetratricopeptide repeat domain 38
ENSG00000152778	IFIT5	1.7003	0.000619542	1.71877	0.000289085	31.4547	0.904	2.937	2.971	24138	protein_coding	interferon induced protein with tetratricopeptide repeats 5
ENSG00000181896	ZNF101	1.20591	0.000629979	0.395344	0.332523	94.1183	5.763	13.124	7.472	94039	protein_coding	zinc finger protein 101
ENSG00000142039	CCDC97	1.05298	0.000630223	0.475769	0.15306	162.527	10.041	20.867	13.966	90324	protein_coding	coiled-coil domain containing 97
ENSG00000136870	ZNF189	0.954265	0.000630762	1.55177	5.27652e-10	106.935	5.04	9.753	14.748	7743	protein_coding	zinc finger protein 189
ENSG00000082269	FAM135A	1.06286	0.000631388	0.805989	0.00835918	114.375	5.248	10.943	9.13	57579	protein_coding	family with sequence similarity 135 member A
ENSG00000136866	ZFP37	1.56061	0.000631388	1.35077	0.00260099	43.8493	1.518	4.284	3.702	7539	protein_coding	ZFP37 zinc finger protein
ENSG00000109189	USP46	-1.19282	0.000633677	-0.611693	0.0922322	313.904	57.514	25.123	37.525	64854	protein_coding	ubiquitin specific peptidase 46
ENSG00000115365	LANCL1	0.610553	0.000635546	1.07402	2.33427e-11	396.615	16.802	25.66	35.378	10314	protein_coding	LanC like 1
ENSG00000137486	ARRB1	-1.2232	0.000645279	-0.127283	0.789813	130.334	15.412	6.601	14.126	408	protein_coding	arrestin beta 1
ENSG00000112715	VEGFA	-1.1838	0.000651003	-2.27365	8.08818e-13	502.442	106.594	46.886	22.112	7422	protein_coding	vascular endothelial growth factor A
ENSG00000075790	BCAP29	-1.18509	0.000651214	-0.264905	0.523597	273.222	379.732	167.278	315.759	55973	protein_coding	B cell receptor associated protein 29
ENSG00000034152	MAP2K3	-1.42866	0.000652765	-1.41966	0.000432675	216.969	113.95	42.849	42.575	5606	protein_coding	mitogen-activated protein kinase kinase 3
ENSG00000205189	ZBTB10	-1.00192	0.000658056	0.778758	0.00510953	241.434	6.876	3.446	11.792	65986	protein_coding	zinc finger and BTB domain containing 10
ENSG00000147316	MCPH1	1.17772	0.000658444	0.599042	0.103582	111.463	8.012	18.181	12.142	79648	protein_coding	microcephalin 1
ENSG00000112514	CUTA	-1.07509	0.000659226	-0.875545	0.00450356	258.189	166.86	79.17	90.888	51596	protein_coding	cutA divalent cation tolerance homolog
ENSG00000168447	SCNN1B	-0.792236	0.000660307	-4.36221	1.96574e-57	191.579	39.436	22.752	1.925	6338	protein_coding	sodium channel epithelial 1 beta subunit
ENSG00000168763	CNNM3	1.09736	0.000662565	0.922287	0.00323224	142.977	4.912	10.611	9.314	26505	protein_coding	cyclin and CBS domain divalent metal cation transport mediator 3
ENSG00000103460	TOX3	-3.35059	0.000663129	-0.430474	0.582964	17.3797	3.814	0.51	2.872	27324	protein_coding	TOX high mobility group box family member 3
ENSG00000104886	PLEKHJ1	-0.842314	0.000663781	-1.07727	3.78978e-06	178.813	112.529	62.823	53.464	55111	protein_coding	pleckstrin homology domain containing J1
ENSG00000172869	DMXL1	0.958533	0.00066578	1.10436	2.36771e-05	235.63	19.578	38.134	42.008	1657	protein_coding	Dmx like 1
ENSG00000119699	TGFB3	-1.61011	0.000665839	-2.47476	2.32441e-08	191.103	67.377	22.106	12.377	7043	protein_coding	transforming growth factor beta 3
ENSG00000183814	LIN9	1.06991	0.000671176	0.133327	0.755791	84.5334	5.824	12.271	6.414	286826	protein_coding	lin-9 DREAM MuvB core complex component
ENSG00000239306	RBM14	-1.147	0.000673744	-1.06734	0.00104368	127.059	39.341	17.806	18.92	10432	protein_coding	RNA binding motif protein 14
ENSG00000183666	GUSBP1	1.59747	0.000680878	0.523715	0.331452	92.6737	9.442	28.238	13.532	728411	transcribed_unprocessed_pseudogene	GUSB pseudogene 1
ENSG00000174695	TMEM167A	-0.665994	0.000682503	-1.34693	3.70182e-14	740.577	127.837	80.583	50.321	153339	protein_coding	transmembrane protein 167A
ENSG00000080823	MOK	2.50631	0.000685311	3.4459	2.8384e-07	33.2914	1.74	7.496	14.344	5891	protein_coding	MOK protein kinase
ENSG00000107140	TESK1	1.41811	0.000687528	1.5678	7.51687e-05	81.7247	6.881	18.054	20.033	7016	protein_coding	testis associated actin remodelling kinase 1
ENSG00000162946	DISC1	-2.38027	0.000689492	-0.657028	0.396017	27.6527	3.486	0.659	2.247	27185	protein_coding	DISC1 scaffold protein
ENSG00000112874	NUDT12	1.13573	0.000693038	1.17302	0.000235536	114.999	7.495	16.248	16.727	83594	protein_coding	nudix hydrolase 12
ENSG00000180891	CUEDC1	-1.28901	0.000701219	-0.0192662	0.971472	119.512	15.828	6.426	15.509	404093	protein_coding	CUE domain containing 1
ENSG00000049449	RCN1	-0.663714	0.000703506	-1.56084	1.5532e-18	675.9	129.767	81.911	43.979	5954	protein_coding	reticulocalbin 1
ENSG00000157216	SSBP3	-1.00338	0.000706614	-0.928637	0.00111899	543.877	110.769	55.291	58.124	23648	protein_coding	single stranded DNA binding protein 3
ENSG00000114904	NEK4	1.04637	0.000707499	1.34932	2.55756e-06	146.189	5.8	11.995	14.799	6787	protein_coding	NIMA related kinase 4
ENSG00000275111	ZNF2	1.77345	0.00070804	0.867291	0.124639	38.8513	1.988	6.819	3.67	7549	protein_coding	zinc finger protein 2
ENSG00000260916	CCPG1	0.722081	0.000725168	2.17281	5.99386e-32	491.949	17.45	28.749	78.558	9236	protein_coding	cell cycle progression 1
ENSG00000085840	ORC1	1.05565	0.000729284	-2.78425	6.97551e-13	71.9242	5.874	12.204	0.844	4998	protein_coding	origin recognition complex subunit 1
ENSG00000223509	AC135983.3	2.34075	0.000729284	2.08602	0.00181686	43.8402	14.312	70.378	59.217	NA	transcribed_processed_pseudogene	NA
ENSG00000152242	C18orf25	1.18334	0.000733357	0.748519	0.03641	251.251	11.934	26.99	19.974	147339	protein_coding	chromosome 18 open reading frame 25
ENSG00000218891	ZNF579	-1.04634	0.000735282	-0.88282	0.00305455	77.3423	10.452	5.062	5.654	163033	protein_coding	zinc finger protein 579
ENSG00000112029	FBXO5	0.716471	0.000736824	-1.22977	8.11263e-09	180.323	24.786	40.745	10.588	26271	protein_coding	F-box protein 5
ENSG00000179314	WSCD1	-0.865633	0.000738976	-1.27903	1.10956e-07	335.17	29.902	16.403	12.36	23302	protein_coding	WSC domain containing 1
ENSG00000136950	ARPC5L	-0.823246	0.00074917	-1.35925	1.60093e-09	392.467	122.746	69.376	47.833	81873	protein_coding	actin related protein 2/3 complex subunit 5 like
ENSG00000188092	GPR89B	2.41282	0.00074917	2.72584	5.78424e-05	46.1794	2.01	11.124	13.659	51463	protein_coding	G protein-coupled receptor 89B
ENSG00000267002	AC060780.1	1.93146	0.00074917	2.66843	2.60346e-07	54.0501	3.144	11.396	18.967	NA	lncRNA	NA
ENSG00000154096	THY1	-0.615855	0.000749347	-3.87386	6.12346e-84	434.916	140.468	91.648	9.762	7070	protein_coding	Thy-1 cell surface antigen
ENSG00000204947	ZNF425	1.3128	0.000752456	0.928414	0.0187449	50.8611	9.364	23.134	17.746	155054	protein_coding	zinc finger protein 425
ENSG00000100147	CCDC134	1.74618	0.000754577	2.00639	4.07174e-05	31.1356	3.786	12.737	15.218	79879	protein_coding	coiled-coil domain containing 134
ENSG00000103245	CIAO3	1.00308	0.000757071	0.392008	0.239258	92.461	13.553	27.222	17.856	64428	protein_coding	cytosolic iron-sulfur assembly component 3
ENSG00000160818	GPATCH4	-0.726976	0.00076987	-2.74411	1.74503e-41	363.861	97.559	58.908	14.538	54865	protein_coding	G-patch domain containing 4
ENSG00000022840	RNF10	0.855755	0.000770787	1.04379	1.20707e-05	610.487	158.067	284.78	324.326	9921	protein_coding	ring finger protein 10
ENSG00000198722	UNC13B	1.01198	0.000773464	1.66157	1.15661e-09	179.582	4.999	10.137	15.82	10497	protein_coding	unc-13 homolog B
ENSG00000119906	SLF2	1.02361	0.000779793	0.956404	0.00119118	266.45	8.565	17.362	16.571	55719	protein_coding	SMC5-SMC6 complex localization factor 2
ENSG00000110435	PDHX	1.04152	0.000800277	0.507216	0.123966	244.849	49.444	101.034	69.855	8050	protein_coding	pyruvate dehydrogenase complex component X
ENSG00000101680	LAMA1	-2.10965	0.000801126	-2.39191	0.000102152	39.1434	3.088	0.711	0.638	284217	protein_coding	laminin subunit alpha 1
ENSG00000176105	YES1	1.20885	0.000802446	1.79026	5.93174e-08	248.602	10.011	22.772	34.093	7525	protein_coding	YES proto-oncogene 1	Src family tyrosine kinase
ENSG00000128917	DLL4	-2.29337	0.000802775	-2.41569	0.000300894	17.3468	2.873	0.588	0.542	54567	protein_coding	delta like canonical Notch ligand 4
ENSG00000245904	AC025164.2	-2.96451	0.000807442	-0.732318	0.390007	13.3173	4.893	0.71	2.834	NA	lncRNA	NA
ENSG00000053524	MCF2L2	1.92627	0.000808408	1.64605	0.00234428	27.5595	0.83	3.227	2.651	23101	protein_coding	MCF.2 cell line derived transforming sequence-like 2
ENSG00000162076	FLYWCH2	-1.0302	0.000814397	-1.42386	7.05293e-07	223.522	134.104	65.555	49.935	114984	protein_coding	FLYWCH family member 2
ENSG00000101773	RBBP8	1.30724	0.000818414	-0.965734	0.0151795	207.216	25.66	63.507	13.339	5932	protein_coding	RB binding protein 8	endonuclease
ENSG00000182712	CMC4	-1.57427	0.000818414	-0.0177897	0.977938	45.9942	23.307	7.826	23.002	100272147	protein_coding	C-X9-C motif containing 4
ENSG00000214944	ARHGEF28	-2.07044	0.000818414	0.317404	0.66332	46.2675	3.852	0.971	4.976	64283	protein_coding	Rho guanine nucleotide exchange factor 28
ENSG00000158966	CACHD1	-1.18227	0.000820303	-0.661524	0.0620261	72.2407	4.807	2.118	3.045	57685	protein_coding	cache domain containing 1
ENSG00000035499	DEPDC1B	1.80506	0.000850117	0.770816	0.199507	47.7236	4.616	16.077	8.008	55789	protein_coding	DEP domain containing 1B
ENSG00000184261	KCNK12	-1.366	0.000850711	-2.36288	8.5039e-10	79.3135	3.211	1.262	0.621	56660	protein_coding	potassium two pore domain channel subfamily K member 12
ENSG00000168569	TMEM223	-1.30664	0.000853768	-0.784745	0.0429437	61.9322	22.953	9.269	13.281	79064	protein_coding	transmembrane protein 223
ENSG00000117479	SLC19A2	1.71684	0.000856279	0.540833	0.375193	33.9228	1.66	5.462	2.416	10560	protein_coding	solute carrier family 19 member 2
ENSG00000139835	GRTP1	-0.912194	0.000861293	-1.69276	6.86325e-11	114.627	37.182	19.774	11.506	79774	protein_coding	growth hormone regulated TBC protein 1
ENSG00000112852	PCDHB2	1.26604	0.000864995	1.85063	1.11595e-07	199.559	6.733	16.321	24.293	56133	protein_coding	protocadherin beta 2
ENSG00000065615	CYB5R4	1.01981	0.000868664	0.932712	0.00177417	120.692	7.704	15.641	14.703	51167	protein_coding	cytochrome b5 reductase 4
ENSG00000123643	SLC36A1	1.57155	0.000868664	1.52153	0.000731863	52.6546	1.202	3.638	3.467	206358	protein_coding	solute carrier family 36 member 1
ENSG00000038219	BOD1L1	0.867945	0.000869225	1.02888	2.69106e-05	1327.71	25.602	46.706	52.275	259282	protein_coding	biorientation of chromosomes in cell division 1 like 1
ENSG00000224870	MRPL20-AS1	-1.1708	0.000870282	-0.442405	0.233869	52.1641	10.111	4.492	7.49	148413	lncRNA	MRPL20 antisense RNA 1
ENSG00000099290	WASHC2A	1.20523	0.000870892	0.796241	0.029068	500.678	33.864	77.525	58.394	387680	protein_coding	WASH complex subunit 2A
ENSG00000197121	PGAP1	-1.11027	0.000873875	0.287776	0.45476	353.267	17.652	8.203	21.542	80055	protein_coding	post-GPI attachment to proteins inositol deacylase 1
ENSG00000164045	CDC25A	0.8883	0.000878088	-2.39242	2.19887e-18	175.66	12.817	23.656	2.416	993	protein_coding	cell division cycle 25A
ENSG00000124171	PARD6B	2.10767	0.00088008	0.745433	0.29739	55.52	2.679	11.283	4.496	84612	protein_coding	par-6 family cell polarity regulator beta
ENSG00000125124	BBS2	0.69538	0.000883955	1.60049	1.2223e-18	238.799	31.293	50.688	94.893	583	protein_coding	Bardet-Biedl syndrome 2
ENSG00000159648	TEPP	-3.01338	0.000887601	-2.39111	0.0042885	10.6794	2.955	0.363	0.568	374739	protein_coding	testis	prostate and placenta expressed
ENSG00000172167	MTBP	1.21906	0.000890047	0.376679	0.3916	62.5276	5.486	12.597	7.031	27085	protein_coding	MDM2 binding protein
ENSG00000233452	STXBP5-AS1	-0.855842	0.00089348	-7.5705	2.04737e-52	306.19	71.891	39.744	0.405	729178	lncRNA	STXBP5 antisense RNA 1
ENSG00000280303	ERICD	-3.05995	0.000897409	-0.156463	0.870415	12.5345	2.645	0.322	2.362	NA	lncRNA	NA
ENSG00000120709	FAM53C	1.17337	0.000899539	0.497862	0.194425	292.292	14.672	32.862	20.568	51307	protein_coding	family with sequence similarity 53 member C
ENSG00000232098	AC012313.1	1.19024	0.000902891	0.954255	0.00663856	80.5752	5.438	12.36	10.455	NA	lncRNA	NA
ENSG00000196411	EPHB4	-1.07911	0.000912112	-0.76992	0.0171894	567.293	69.172	32.733	40.533	2050	protein_coding	EPH receptor B4
ENSG00000112763	BTN2A1	0.82495	0.000917839	1.63628	7.97802e-14	174.069	8.476	15.013	26.373	11120	protein_coding	butyrophilin subfamily 2 member A1
ENSG00000162852	CNST	0.937466	0.000920457	1.15189	9.56825e-06	106.24	3.552	6.827	7.896	163882	protein_coding	consortin	connexin sorting protein
ENSG00000116128	BCL9	-1.41075	0.000920593	-0.844211	0.0471297	149.645	15.022	5.689	8.442	607	protein_coding	BCL9 transcription coactivator
ENSG00000104154	SLC30A4	1.08092	0.000922491	1.21639	7.22283e-05	91.3206	2.625	5.447	5.972	7782	protein_coding	solute carrier family 30 member 4
ENSG00000177283	FZD8	-1.78348	0.000933225	-0.909745	0.0828837	27.0911	2.791	0.812	1.486	8325	protein_coding	frizzled class receptor 8
ENSG00000222009	BTBD19	-2.34121	0.000943242	0.339296	0.67051	17.9407	5.523	1.155	7.034	149478	protein_coding	BTB domain containing 19
ENSG00000118655	DCLRE1B	1.29177	0.000949048	-0.870802	0.0439586	58.8656	3.479	8.504	1.896	64858	protein_coding	DNA cross-link repair 1B
ENSG00000116251	RPL22	-0.737516	0.00094989	-1.14792	2.24821e-08	964.802	343.776	206.154	155.104	6146	protein_coding	ribosomal protein L22
ENSG00000136938	ANP32B	-0.751613	0.000952618	-1.45454	1.53021e-12	2176.58	692.533	411.332	252.655	10541	protein_coding	acidic nuclear phosphoprotein 32 family member B
ENSG00000165507	DEPP1	-3.64938	0.000960842	-0.669975	0.502923	11.1671	2.527	0.195	1.583	11067	protein_coding	DEPP1 autophagy regulator
ENSG00000165060	FXN	-1.34184	0.000994187	-2.03894	2.56846e-07	41.0659	19.156	7.536	4.721	2395	protein_coding	frataxin
ENSG00000163874	ZC3H12A	-2.41595	0.000996986	-2.3951	0.000618637	22.8019	5.288	0.983	1.001	80149	protein_coding	zinc finger CCCH-type containing 12A
ENSG00000105538	RASIP1	-1.87806	0.000999632	-1.77919	0.00126778	44.8848	8.966	2.512	2.619	54922	protein_coding	Ras interacting protein 1
ENSG00000074071	MRPS34	-0.814504	0.00100298	-1.01705	1.19943e-05	286.459	134.389	76.388	66.412	65993	protein_coding	mitochondrial ribosomal protein S34
ENSG00000140937	CDH11	-1.09359	0.00100832	-1.53937	6.25328e-07	702.884	155.101	72.615	53.397	1009	protein_coding	cadherin 11
ENSG00000109689	STIM2	-1.14568	0.00100836	0.318447	0.422056	330.529	59.666	27.011	74.385	57620	protein_coding	stromal interaction molecule 2
ENSG00000134146	DPH6	-1.38111	0.00100999	-1.89677	3.03987e-06	34.735	36.522	14.03	9.817	89978	protein_coding	diphthamine biosynthesis 6
ENSG00000104369	JPH1	-2.10432	0.00101096	-3.88079	6.63956e-09	23.2521	4.214	0.944	0.276	56704	protein_coding	junctophilin 1
ENSG00000132109	TRIM21	1.24085	0.00101436	0.714979	0.0702147	59.2681	5.263	12.425	8.649	6737	protein_coding	tripartite motif containing 21
ENSG00000115935	WIPF1	1.37469	0.0010254	1.24161	0.0022408	55.3328	2.542	6.428	5.882	7456	protein_coding	WAS/WASL interacting protein family member 1
ENSG00000092445	TYRO3	-1.10447	0.00103013	-1.59269	6.65821e-07	85.8144	10.974	5.08	3.611	7301	protein_coding	TYRO3 protein tyrosine kinase
ENSG00000112167	SAYSD1	1.26126	0.00103013	1.33754	0.000257502	65.6171	5.64	13.521	14.242	55776	protein_coding	SAYSVFN motif domain containing 1
ENSG00000100413	POLR3H	-0.665648	0.0010432	-1.50429	8.08767e-16	222.69	36.893	23.265	13.028	171568	protein_coding	RNA polymerase III subunit H
ENSG00000108352	RAPGEFL1	1.8229	0.00104409	-0.382183	0.586288	40.4148	1.921	6.611	1.433	51195	protein_coding	Rap guanine nucleotide exchange factor like 1
ENSG00000163069	SGCB	0.611966	0.00105585	1.46161	7.1694e-19	872.75	64.382	98.34	177.145	6443	protein_coding	sarcoglycan beta
ENSG00000143514	TP53BP2	-1.02699	0.00105661	0.127716	0.75297	274.376	24.978	12.346	27.257	7159	protein_coding	tumor protein p53 binding protein 2
ENSG00000114796	KLHL24	1.22058	0.00106889	2.84495	3.29783e-18	277.125	5.259	12.131	37.371	54800	protein_coding	kelch like family member 24
ENSG00000153790	C7orf31	2.67551	0.0010713	2.74011	0.000455944	17.865	0.407	2.638	2.747	136895	protein_coding	chromosome 7 open reading frame 31
ENSG00000197062	ZSCAN26	1.0266	0.00107158	1.87062	1.48873e-11	99.1852	5.482	11.111	20.003	7741	protein_coding	zinc finger and SCAN domain containing 26
ENSG00000107798	LIPA	1.03145	0.00107502	0.904979	0.00329117	76.4773	8.358	16.967	15.58	3988	protein_coding	lipase A	lysosomal acid type
ENSG00000263002	ZNF234	1.20842	0.00107673	1.35588	0.000111911	77.6427	3.065	7.035	7.785	10780	protein_coding	zinc finger protein 234
ENSG00000277586	NEFL	-0.824627	0.0010797	-2.14494	5.42398e-20	237.522	42.771	24.152	9.698	4747	protein_coding	neurofilament light
ENSG00000155366	RHOC	-0.726359	0.00108455	-1.00455	1.15559e-06	661.957	468.577	283.063	233.435	389	protein_coding	ras homolog family member C
ENSG00000176124	DLEU1	-1.17554	0.00109279	-1.14297	0.000856683	73.9035	33.506	14.864	15.196	10301	lncRNA	deleted in lymphocytic leukemia 1
ENSG00000072310	SREBF1	-1.28772	0.00109866	-2.60758	6.58342e-13	232.038	40.619	16.82	6.722	6720	protein_coding	sterol regulatory element binding transcription factor 1
ENSG00000133606	MKRN1	0.912298	0.00110711	1.17701	6.00289e-06	448.121	54.514	102.218	122.772	23608	protein_coding	makorin ring finger protein 1
ENSG00000133612	AGAP3	-1.0665	0.00111898	-0.109935	0.798216	235.775	35.422	16.879	32.775	116988	protein_coding	ArfGAP with GTPase domain	ankyrin repeat and PH domain 3
ENSG00000165495	PKNOX2	-1.56235	0.00112046	-1.09512	0.0199377	93.2285	14.286	4.869	6.734	63876	protein_coding	PBX/knotted 1 homeobox 2
ENSG00000163110	PDLIM5	-1.07876	0.0011249	-0.270087	0.484926	102.487	8.8	4.162	7.34	10611	protein_coding	PDZ and LIM domain 5
ENSG00000203965	EFCAB7	1.42445	0.0011249	2.3595	1.46013e-09	48.5586	2.415	6.515	12.437	84455	protein_coding	EF-hand calcium binding domain 7
ENSG00000166002	SMCO4	-1.89208	0.00113241	-2.12619	6.29551e-05	26.5054	68.397	19.732	15.764	56935	protein_coding	single-pass membrane protein with coiled-coil domains 4
ENSG00000053254	FOXN3	-1.02644	0.00114099	-1.18743	6.51349e-05	990.224	67.315	33.036	29.538	1112	protein_coding	forkhead box N3
ENSG00000126749	EMG1	-1.09423	0.00114099	-1.5067	1.75686e-06	177.974	61.6	28.789	21.73	10436	protein_coding	EMG1 N1-specific pseudouridine methyltransferase
ENSG00000163904	SENP2	1.06887	0.00114099	1.01773	0.00126958	424.639	50.067	104.76	101.031	59343	protein_coding	SUMO specific peptidase 2
ENSG00000188321	ZNF559	-1.71483	0.00114158	0.162617	0.811311	67.9599	18.426	5.8	20.531	84527	protein_coding	zinc finger protein 559
ENSG00000066735	KIF26A	-0.753385	0.0011448	-1.67663	6.12298e-15	190.312	10.129	6.015	3.174	26153	protein_coding	kinesin family member 26A
ENSG00000228623	ZNF883	1.13243	0.00115217	0.833956	0.0169446	58.3423	4.489	9.835	7.986	NA	transcribed_unprocessed_pseudogene	NA
ENSG00000184254	ALDH1A3	-0.943717	0.0011569	-1.71965	4.38744e-10	122.795	50.585	26.326	15.36	220	protein_coding	aldehyde dehydrogenase 1 family member A3
ENSG00000149532	CPSF7	1.28791	0.00116197	0.74947	0.0669401	278.411	27.551	66.952	46.117	79869	protein_coding	cleavage and polyadenylation specific factor 7
ENSG00000077458	FAM76B	1.01309	0.00116247	0.718945	0.0213597	176.808	23.564	47.432	38.645	143684	protein_coding	family with sequence similarity 76 member B
ENSG00000183570	PCBP3	1.78953	0.00117846	-0.128778	0.871496	22.517	3.29	11.34	3.25	54039	protein_coding	poly(rC) binding protein 3
ENSG00000047932	GOPC	0.673566	0.00118289	1.01918	7.49435e-08	424.051	17.426	27.777	35.311	57120	protein_coding	golgi associated PDZ and coiled-coil motif containing
ENSG00000163611	SPICE1	1.48917	0.00118289	1.57311	0.00027099	73.9721	4.333	11.608	12.329	152185	protein_coding	spindle and centriole associated protein 1
ENSG00000198521	ZNF43	1.01034	0.00118832	0.390348	0.258916	171.131	11.107	22.356	14.541	7594	protein_coding	zinc finger protein 43
ENSG00000198464	ZNF480	1.015	0.00119095	0.30109	0.41455	99.3147	11.807	23.756	14.444	147657	protein_coding	zinc finger protein 480
ENSG00000107937	GTPBP4	-0.748331	0.0011961	-2.10477	1.96771e-24	862.557	234.08	139.339	54.42	23560	protein_coding	GTP binding protein 4
ENSG00000119041	GTF3C3	0.762257	0.00119676	1.2735	2.2536e-09	290.781	37.395	63.164	90.074	9330	protein_coding	general transcription factor IIIC subunit 3
ENSG00000172733	PURG	2.0461	0.00119721	2.2482	0.000144749	24.5866	1.214	5.062	5.749	29942	protein_coding	purine rich element binding protein G
ENSG00000274422	AC245060.5	-1.28664	0.00122117	-0.0242735	0.965539	340.746	41.243	16.915	40.592	NA	lncRNA	NA
ENSG00000065802	ASB1	-1.17516	0.00122132	-0.453879	0.253677	315.641	51.03	22.46	36.948	51665	protein_coding	ankyrin repeat and SOCS box containing 1
ENSG00000152409	JMY	1.14565	0.00122843	2.03599	1.28727e-10	215.709	2.829	6.287	11.58	133746	protein_coding	junction mediating and regulatory protein	p53 cofactor
ENSG00000175216	CKAP5	1.01239	0.00123037	0.936171	0.00193815	1347.57	93.367	188.257	178.601	9793	protein_coding	cytoskeleton associated protein 5
ENSG00000263528	IKBKE	-1.20484	0.00123037	-3.00709	5.57831e-16	89.8311	22.191	9.746	2.799	9641	protein_coding	inhibitor of nuclear factor kappa B kinase subunit epsilon
ENSG00000066117	SMARCD1	1.13854	0.00123766	0.447127	0.248798	193.149	24.912	54.539	33.749	6602	protein_coding	SWI/SNF related	matrix associated	actin dependent regulator of chromatin	subfamily d	member 1
ENSG00000165699	TSC1	1.28404	0.00124113	1.33856	0.000400373	338.223	8.08	19.597	20.317	7248	protein_coding	TSC complex subunit 1
ENSG00000167280	ENGASE	1.10721	0.00124113	0.52345	0.155222	129.212	6.978	15.082	10.08	64772	protein_coding	endo-beta-N-acetylglucosaminidase
ENSG00000116285	ERRFI1	-1.35592	0.00124174	-0.70731	0.101176	119.798	19.912	7.85	12.219	54206	protein_coding	ERBB receptor feedback inhibitor 1
ENSG00000260912	AL158206.1	-1.95714	0.00124227	-0.887911	0.131504	21.3845	5.767	1.486	3.113	NA	lncRNA	NA
ENSG00000112685	EXOC2	0.768833	0.0012525	1.27721	2.09231e-09	159.409	6.146	10.489	14.913	55770	protein_coding	exocyst complex component 2
ENSG00000197647	ZNF433	1.89446	0.0012525	1.52552	0.0081832	38.3078	3.878	13.746	10.727	163059	protein_coding	zinc finger protein 433
ENSG00000146232	NFKBIE	-1.46744	0.00125625	-1.67288	0.000165258	69.106	36.434	13.084	11.332	4794	protein_coding	NFKB inhibitor epsilon
ENSG00000070729	CNGB1	-0.89913	0.00125712	-7.7581	4.21037e-37	213.557	61.467	32.943	0.296	1258	protein_coding	cyclic nucleotide gated channel subunit beta 1
ENSG00000142892	PIGK	1.20476	0.0012582	1.34483	0.000132463	157.176	10.112	23.119	25.455	10026	protein_coding	phosphatidylinositol glycan anchor biosynthesis class K
ENSG00000147509	RGS20	-2.90956	0.00127119	-1.1371	0.207101	12.5914	6.172	0.836	2.754	8601	protein_coding	regulator of G protein signaling 20
ENSG00000162999	DUSP19	1.21169	0.00127383	1.52946	9.29235e-06	57.7002	1.629	3.788	4.697	142679	protein_coding	dual specificity phosphatase 19
ENSG00000259024	TVP23C-CDRT4	2.75878	0.00127631	2.50492	0.00256923	40.7564	2.828	16.603	13.917	100533496	protein_coding	TVP23C-CDRT4 readthrough
ENSG00000059588	TARBP1	-1.53617	0.00128408	-0.774657	0.119157	159.108	18.21	6.164	10.449	6894	protein_coding	TAR (HIV-1) RNA binding protein 1
ENSG00000111731	C2CD5	0.767345	0.00129038	1.61143	1.40219e-14	220.366	10.057	17.053	30.603	9847	protein_coding	C2 calcium dependent domain containing 5
ENSG00000139618	BRCA2	2.50473	0.00129038	0.988671	0.258715	71.0566	2.353	12.751	4.635	675	protein_coding	BRCA2 DNA repair associated
ENSG00000249846	LINC02021	-2.73011	0.00129145	0.660702	0.351267	14.7015	3.45	0.526	5.451	105374104	lncRNA	long intergenic non-protein coding RNA 2021
ENSG00000072401	UBE2D1	1.10057	0.00129823	0.283442	0.491183	72.5593	12.411	26.546	15.124	7321	protein_coding	ubiquitin conjugating enzyme E2 D1
ENSG00000272888	LINC01578	-1.08848	0.00134135	0.615827	0.0711539	303.995	132.452	62.261	202.84	NA	lncRNA	NA
ENSG00000075618	FSCN1	-0.513234	0.00134625	-1.74056	1.07612e-33	762.192	102.413	71.776	30.657	6624	protein_coding	fascin actin-bundling protein 1
ENSG00000129195	PIMREG	-0.921114	0.00135186	-2.45928	8.36156e-20	176.733	93.641	49.398	16.945	54478	protein_coding	PICALM interacting mitotic regulator
ENSG00000144320	LNPK	1.13751	0.00135593	0.553985	0.139949	319.975	29.447	64.292	42.927	80856	protein_coding	lunapark	ER junction formation factor
ENSG00000171246	NPTX1	-1.24268	0.00137129	-3.12531	1.23836e-16	215.564	25.28	10.684	3.182	4884	protein_coding	neuronal pentraxin 1
ENSG00000159259	CHAF1B	1.07155	0.00137504	-1.18931	0.000431905	136.517	8.237	17.243	3.65	8208	protein_coding	chromatin assembly factor 1 subunit B
ENSG00000223551	TMSB4XP4	-1.6193	0.00137922	-2.30737	1.08206e-06	141.992	186.499	60.709	37.732	NA	processed_pseudogene	NA
ENSG00000224877	NDUFAF8	-1.36186	0.00137922	-2.36417	1.17228e-09	612.23	1276.78	496.773	247.975	284184	protein_coding	NADH:ubiquinone oxidoreductase complex assembly factor 8
ENSG00000074660	SCARF1	-1.2471	0.0013824	-1.40811	0.000158738	65.8032	8.782	3.693	3.305	8578	protein_coding	scavenger receptor class F member 1
ENSG00000181649	PHLDA2	-0.803189	0.00139789	-4.36545	2.55373e-66	388.079	236.729	135.61	11.471	7262	protein_coding	pleckstrin homology like domain family A member 2
ENSG00000128656	CHN1	-1.15618	0.00139956	-0.674384	0.0674116	143.036	54.195	24.252	33.948	1123	protein_coding	chimerin 1
ENSG00000123066	MED13L	-1.37436	0.00142626	0.661802	0.144756	968.638	62.119	23.928	98.173	23389	protein_coding	mediator complex subunit 13L
ENSG00000234284	ZNF879	1.78863	0.00142627	1.74779	0.00124387	45.0102	2.727	9.145	8.762	345462	protein_coding	zinc finger protein 879
ENSG00000130669	PAK4	1.02317	0.00143637	0.696824	0.0308121	112.108	13.188	26.825	21.383	10298	protein_coding	p21 (RAC1) activated kinase 4
ENSG00000116667	C1orf21	-1.14685	0.00143672	-1.19995	0.000419117	166.033	20.076	9.056	8.713	81563	protein_coding	chromosome 1 open reading frame 21
ENSG00000125772	GPCPD1	-1.19743	0.00144615	0.335419	0.413935	91.9079	19.416	8.593	24.453	56261	protein_coding	glycerophosphocholine phosphodiesterase 1
ENSG00000172465	TCEAL1	0.88722	0.00144787	2.10852	1.88523e-18	181.32	33.596	62.084	144.643	9338	protein_coding	transcription elongation factor A like 1
ENSG00000135093	USP30	1.30843	0.00144931	1.85124	8.96306e-07	91.0336	9.942	23.971	34.911	84749	protein_coding	ubiquitin specific peptidase 30
ENSG00000104976	SNAPC2	-1.40787	0.00145305	-1.97937	4.38387e-06	63.9694	127.858	48.814	34.033	6618	protein_coding	small nuclear RNA activating complex polypeptide 2
ENSG00000168297	PXK	-1.07559	0.00147203	-0.609055	0.074649	96.5767	14.752	6.994	9.65	54899	protein_coding	PX domain containing serine/threonine kinase like
ENSG00000204624	DISP3	-1.70986	0.00147203	-4.11861	2.15418e-07	24.9809	4.98	1.553	0.264	57540	protein_coding	dispatched RND transporter family member 3
ENSG00000176142	TMEM39A	1.00857	0.00147593	-0.312172	0.397568	202.589	14.284	28.663	11.488	55254	protein_coding	transmembrane protein 39A
ENSG00000166741	NNMT	-3.09558	0.00148516	-4.56294	3.53068e-06	14.4138	8.086	1.086	0.333	4837	protein_coding	nicotinamide N-methyltransferase
ENSG00000105011	ASF1B	0.946749	0.0014865	-1.6768	2.31391e-08	124.997	31.866	61.39	9.948	55723	protein_coding	anti-silencing function 1B histone chaperone
ENSG00000269343	ZNF587B	-1.46541	0.00149995	-0.826883	0.0670401	36.2047	5.037	1.829	2.846	100293516	protein_coding	zinc finger protein 587B
ENSG00000173457	PPP1R14B	-1.27914	0.00151057	-2.45974	1.94866e-11	436.535	288.95	119.072	52.54	26472	protein_coding	protein phosphatase 1 regulatory inhibitor subunit 14B
ENSG00000166860	ZBTB39	1.02405	0.00154231	-0.0892967	0.843806	76.5528	2.446	4.969	2.297	9880	protein_coding	zinc finger and BTB domain containing 39
ENSG00000258056	AC009779.3	-2.36696	0.00154419	-0.593745	0.426124	15.1101	4.893	0.951	3.231	105369779	lncRNA	uncharacterized LOC105369779
ENSG00000204580	DDR1	-1.31909	0.00155464	-0.0303779	0.957427	94.4407	15.263	6.142	14.853	780	protein_coding	discoidin domain receptor tyrosine kinase 1
ENSG00000144711	IQSEC1	1.23535	0.00156104	0.613212	0.137689	107.627	2.715	6.409	4.149	9922	protein_coding	IQ motif and Sec7 domain ArfGEF 1
ENSG00000198315	ZKSCAN8	1.66072	0.0015752	1.64187	0.00107124	217.867	3.719	11.597	11.446	7745	protein_coding	zinc finger with KRAB and SCAN domains 8
ENSG00000164118	CEP44	0.893713	0.001578	1.26228	1.14338e-06	157.707	9.797	18.143	23.457	80817	protein_coding	centrosomal protein 44
ENSG00000196247	ZNF107	1.16349	0.00157951	0.591135	0.132063	90.7587	3.251	7.261	4.897	51427	protein_coding	zinc finger protein 107
ENSG00000261609	GAN	2.09614	0.00157951	0.749236	0.31947	26.9348	0.806	3.577	1.353	8139	protein_coding	gigaxonin
ENSG00000125458	NT5C	-1.33778	0.0015839	-0.360676	0.454165	119.909	106.146	41.858	82.345	30833	protein_coding	5'	3'-nucleotidase	cytosolic
ENSG00000140859	KIFC3	-2.71099	0.0015883	-2.3781	0.00412999	28.4087	10.026	1.58	2.132	3801	protein_coding	kinesin family member C3
ENSG00000198624	CCDC69	2.06253	0.00159282	0.566084	0.459772	66.892	5.719	22.24	7.908	26112	protein_coding	coiled-coil domain containing 69
ENSG00000205765	C5orf51	1.10488	0.00160726	0.351368	0.380784	192.119	8.923	19.138	11.404	285636	protein_coding	chromosome 5 open reading frame 51
ENSG00000011243	AKAP8L	0.578916	0.00160803	1.20388	1.5762e-13	483.451	62.119	92.56	142.77	26993	protein_coding	A-kinase anchoring protein 8 like
ENSG00000100167	SEPTIN3	1.52884	0.00161362	0.488125	0.403168	35.3026	1.416	4.089	2.036	55964	protein_coding	septin 3
ENSG00000133318	RTN3	0.696886	0.00161489	1.1555	7.14516e-09	490.771	34.16	55.48	76.115	10313	protein_coding	reticulon 3
ENSG00000164162	ANAPC10	1.13106	0.00162088	0.788438	0.0300278	89.3945	21.472	47.061	37.21	10393	protein_coding	anaphase promoting complex subunit 10
ENSG00000280128	AL662795.2	-1.01669	0.00162198	0.126043	0.756695	124.293	11.131	5.488	12.143	NA	TEC	NA
ENSG00000105497	ZNF175	1.34699	0.00164584	1.35243	0.000938006	107.466	10.253	25.541	25.582	7728	protein_coding	zinc finger protein 175
ENSG00000122952	ZWINT	0.676105	0.00164654	-1.05899	2.35409e-07	404.533	117.822	188.255	56.561	11130	protein_coding	ZW10 interacting kinetochore protein
ENSG00000106991	ENG	-0.811153	0.0016501	-1.71533	4.05912e-13	255.05	34.294	19.548	10.422	2022	protein_coding	endoglin
ENSG00000129355	CDKN2D	-0.95749	0.0016501	-1.43596	5.26577e-07	118.816	45.526	23.454	16.887	1032	protein_coding	cyclin dependent kinase inhibitor 2D
ENSG00000135976	ANKRD36	-1.57419	0.0016501	0.0249881	0.971424	73.6504	7.376	2.513	7.497	375248	protein_coding	ankyrin repeat domain 36
ENSG00000130962	PRRG1	-1.14032	0.00165298	-0.0890861	0.852724	167.837	21.902	10.072	20.602	5638	protein_coding	proline rich and Gla domain 1
ENSG00000167552	TUBA1A	-0.800745	0.00165298	-1.2047	2.6113e-07	1255.95	331.108	190.068	143.632	7846	protein_coding	tubulin alpha 1a
ENSG00000064313	TAF2	1.27656	0.00166603	0.558484	0.201848	284.488	18.261	43.826	26.653	6873	protein_coding	TATA-box binding protein associated factor 2
ENSG00000083857	FAT1	-1.1887	0.00167129	-0.478716	0.243393	990.695	47.786	20.986	34.285	2195	protein_coding	FAT atypical cadherin 1
ENSG00000285793	AC125232.1	-1.179	0.00168464	0.359764	0.36432	73.6011	10.338	4.566	13.251	285074	lncRNA	anaphase promoting complex subunit 1 pseudogene
ENSG00000171621	SPSB1	-1.67249	0.00168731	-0.815937	0.121952	32.7	5.341	1.754	3.059	80176	protein_coding	splA/ryanodine receptor domain and SOCS box containing 1
ENSG00000100359	SGSM3	-0.831785	0.00169165	-1.26346	2.34904e-07	464.374	89.596	50.337	37.284	27352	protein_coding	small G protein signaling modulator 3
ENSG00000081842	PCDHA6	0.936218	0.0016934	2.24368	1.10591e-18	131.702	3.141	6.039	14.84	56142	protein_coding	protocadherin alpha 6
ENSG00000168612	ZSWIM1	1.09734	0.00169637	0.297658	0.477414	75.0913	5.137	11.009	6.3	90204	protein_coding	zinc finger SWIM-type containing 1
ENSG00000062370	ZNF112	1.80837	0.00170471	1.8514	0.000743789	79.3357	3.816	13.076	13.483	7771	protein_coding	zinc finger protein 112
ENSG00000152784	PRDM8	-1.74875	0.00170762	1.23402	0.0101493	51.4144	5.11	1.622	11.932	56978	protein_coding	PR/SET domain 8
ENSG00000153179	RASSF3	-1.17577	0.00171198	0.0639856	0.893484	69.8068	7.353	3.298	7.687	283349	protein_coding	Ras association domain family member 3
ENSG00000100344	PNPLA3	-1.49973	0.00171248	-3.04801	5.94937e-10	35.1427	7.241	2.552	0.883	80339	protein_coding	patatin like phospholipase domain containing 3
ENSG00000109929	SC5D	0.926796	0.00172085	1.11944	5.5083e-05	164.715	12.49	23.559	26.896	6309	protein_coding	sterol-C5-desaturase
ENSG00000116731	PRDM2	1.60989	0.00173936	1.11556	0.0308014	135.153	4.004	12.236	8.845	7799	protein_coding	PR/SET domain 2
ENSG00000163389	POGLUT1	1.01298	0.00174603	-0.363101	0.333652	94.3228	11.323	22.741	8.799	56983	protein_coding	protein O-glucosyltransferase 1
ENSG00000141510	TP53	0.74355	0.00174789	-1.50364	1.44747e-11	347.076	46.695	78.224	16.463	7157	protein_coding	tumor protein p53
ENSG00000166439	RNF169	1.56108	0.00174789	0.53352	0.339598	172.799	4.669	13.297	6.498	254225	protein_coding	ring finger protein 169
ENSG00000205085	FAM71F2	-3.91169	0.00174953	-1.08363	0.4492	24.4285	5.536	0.342	2.552	346653	protein_coding	family with sequence similarity 71 member F2
ENSG00000156853	ZNF689	1.02562	0.00175265	0.00245812	0.995839	87.8299	4.77	9.74	4.799	115509	protein_coding	zinc finger protein 689
ENSG00000107130	NCS1	-0.701668	0.00175408	-1.53975	2.31332e-14	633.899	51.426	31.649	17.682	23413	protein_coding	neuronal calcium sensor 1
ENSG00000196505	GDAP2	1.05204	0.00175445	0.858962	0.00848047	104.854	3.919	8.033	7.029	54834	protein_coding	ganglioside induced differentiation associated protein 2
ENSG00000023287	RB1CC1	0.636657	0.00175469	1.34311	8.35159e-14	659.194	19.735	30.661	50.018	9821	protein_coding	RB1 inducible coiled-coil 1
ENSG00000114166	KAT2B	-0.996591	0.00176091	1.64422	1.97517e-09	238.622	10.45	5.236	32.704	8850	protein_coding	lysine acetyltransferase 2B
ENSG00000083812	ZNF324	1.35314	0.00176275	0.388637	0.442364	69.8874	3.143	7.894	4.072	25799	protein_coding	zinc finger protein 324
ENSG00000166707	ZCCHC18	-2.32832	0.00176605	-1.34591	0.0539441	17.7086	8.876	1.623	3.284	644353	protein_coding	zinc finger CCHC-type containing 18
ENSG00000178502	KLHL11	1.35052	0.00177871	0.859405	0.0503435	176.29	3.751	9.559	6.799	55175	protein_coding	kelch like family member 11
ENSG00000163053	SLC16A14	2.81235	0.00178372	3.63644	7.80087e-06	16.4359	0.256	1.906	3.207	151473	protein_coding	solute carrier family 16 member 14
ENSG00000136450	SRSF1	-0.533397	0.00179333	-1.16669	2.56847e-14	2038.66	1091.37	754.179	486.08	6426	protein_coding	serine and arginine rich splicing factor 1
ENSG00000164114	MAP9	1.29081	0.0017995	1.98265	1.01982e-07	87.2228	3.63	8.819	14.215	79884	protein_coding	microtubule associated protein 9
ENSG00000132694	ARHGEF11	1.04182	0.00180253	1.04254	0.00106573	292.874	6.661	13.722	13.733	9826	protein_coding	Rho guanine nucleotide exchange factor 11
ENSG00000164031	DNAJB14	0.984384	0.00181016	1.36833	2.55343e-06	361.224	28.858	57.068	74.575	79982	protein_coding	DnaJ heat shock protein family (Hsp40) member B14
ENSG00000111341	MGP	-1.02614	0.00181349	-3.62434	5.17459e-35	885.483	934.241	458.548	75.692	4256	protein_coding	matrix Gla protein
ENSG00000120733	KDM3B	0.64089	0.00182669	1.18041	1.47041e-10	669.241	19.193	29.987	43.557	51780	protein_coding	lysine demethylase 3B
ENSG00000172159	FRMD3	-1.44214	0.00184268	-3.12266	2.1346e-11	50.601	5.747	2.115	0.656	257019	protein_coding	FERM domain containing 3
ENSG00000268362	AC092279.1	-3.18022	0.00184657	0.0890816	0.942363	14.7147	3.258	0.378	3.352	NA	lncRNA	NA
ENSG00000142875	PRKACB	1.12963	0.00186473	1.65079	7.28016e-07	128.762	9.313	19.99	28.62	5567	protein_coding	protein kinase cAMP-activated catalytic subunit beta
ENSG00000166747	AP1G1	0.820631	0.00186473	1.09615	7.39632e-06	673.726	19.227	33.915	41.063	164	protein_coding	adaptor related protein complex 1 subunit gamma 1
ENSG00000186566	GPATCH8	1.40041	0.00186473	0.941566	0.0374518	345.816	13.81	36.238	26.366	23131	protein_coding	G-patch domain containing 8
ENSG00000142599	RERE	-1.34931	0.00187339	-0.415476	0.394127	196.788	45.681	18.246	34.266	473	protein_coding	arginine-glutamic acid dipeptide repeats
ENSG00000033327	GAB2	-1.04008	0.00188274	0.99742	0.000605171	93.7421	3.448	1.674	6.877	9846	protein_coding	GRB2 associated binding protein 2
ENSG00000080839	RBL1	1.20679	0.00188274	-0.344639	0.453022	86.9777	4.663	10.721	3.674	5933	protein_coding	RB transcriptional corepressor like 1
ENSG00000138496	PARP9	-1.74318	0.00188274	0.863528	0.0829676	29.5797	2.59	0.761	4.628	83666	protein_coding	poly(ADP-ribose) polymerase family member 9
ENSG00000143816	WNT9A	1.73745	0.00188274	-0.418961	0.573656	23.1252	0.86	2.851	0.64	7483	protein_coding	Wnt family member 9A
ENSG00000198814	GK	-0.793352	0.00188274	-4.28838	1.16119e-76	988.907	171.933	99.325	8.811	2710	protein_coding	glycerol kinase
ENSG00000232040	ZBED9	1.99494	0.00188486	2.53948	2.04662e-05	29.6555	0.454	1.817	2.747	114821	protein_coding	zinc finger BED-type containing 9
ENSG00000084070	SMAP2	-1.1088	0.0018873	-1.05724	0.00200405	382.208	109.887	51.005	52.785	64744	protein_coding	small ArfGAP2
ENSG00000276728	AC142472.1	-2.65046	0.0018873	1.07339	0.0963695	17.3685	2.596	0.419	5.461	NA	lncRNA	NA
ENSG00000099800	TIMM13	-0.896655	0.00190859	-1.66719	3.57716e-10	235.909	115.231	61.935	36.264	26517	protein_coding	translocase of inner mitochondrial membrane 13
ENSG00000204282	TNRC6C-AS1	-1.16831	0.00191413	-1.74543	1.59044e-06	42.345	6.519	2.901	1.946	100131096	lncRNA	TNRC6C antisense RNA 1
ENSG00000100483	VCPKMT	1.43388	0.00192694	0.0946757	0.88455	36.1668	4.187	11.344	4.501	79609	protein_coding	valosin containing protein lysine methyltransferase
ENSG00000164758	MED30	1.46263	0.00193059	0.406721	0.471585	59.3582	21.579	59.765	29.001	90390	protein_coding	mediator complex subunit 30
ENSG00000232611	AL683813.2	2.02717	0.00195461	1.6081	0.0135442	18.7129	0.659	2.668	2.002	NA	lncRNA	NA
ENSG00000169926	KLF13	-1.82338	0.00195786	-0.796251	0.198522	96.5765	7.491	2.116	4.257	51621	protein_coding	Kruppel like factor 13
ENSG00000179151	EDC3	1.20625	0.00196429	0.41194	0.348155	171.048	24.132	54.674	31.499	80153	protein_coding	enhancer of mRNA decapping 3
ENSG00000107551	RASSF4	-1.24652	0.0019722	-0.468543	0.286847	109.708	25.218	10.69	18.232	83937	protein_coding	Ras association domain family member 4
ENSG00000147174	GCNA	2.00535	0.00198079	1.36809	0.03973	21.5162	0.867	3.424	2.204	93953	protein_coding	germ cell nuclear acidic peptidase
ENSG00000264343	NOTCH2NLA	-1.06845	0.00200396	0.284108	0.462541	97.4263	18.126	8.589	21.975	388677	protein_coding	notch 2 N-terminal like A
ENSG00000215302	AC127502.1	2.34697	0.00200928	0.939591	0.27494	22.3753	1.971	10.823	3.945	NA	transcribed_unprocessed_pseudogene	NA
ENSG00000238045	AC009133.1	-1.21372	0.00201817	-0.354081	0.417672	80.6648	12.006	5.167	9.38	NA	lncRNA	NA
ENSG00000279369	AC046185.3	-1.84521	0.00201984	0.229638	0.738445	28.1072	5.14	1.435	6.002	NA	TEC	NA
ENSG00000121653	MAPK8IP1	1.11306	0.00202693	0.0901832	0.85839	56.9084	3.226	7.009	3.456	9479	protein_coding	mitogen-activated protein kinase 8 interacting protein 1
ENSG00000170954	ZNF415	2.55794	0.00203293	1.29421	0.143225	19.1206	1.246	7.004	2.909	55786	protein_coding	zinc finger protein 415
ENSG00000251562	MALAT1	-1.29144	0.00203293	0.432212	0.358045	16428.3	7702.03	3146.56	10392	378938	lncRNA	metastasis associated lung adenocarcinoma transcript 1
ENSG00000204406	MBD5	1.13996	0.00203413	2.04167	4.4309e-10	125.496	9.888	20.919	39.09	55777	protein_coding	methyl-CpG binding domain protein 5
ENSG00000116005	PCYOX1	0.868575	0.00205209	1.73243	5.23132e-12	749.241	35.638	64.903	118.113	51449	protein_coding	prenylcysteine oxidase 1
ENSG00000157193	LRP8	-0.881695	0.00208678	-2.55655	3.78963e-23	420.311	30.937	16.798	5.257	7804	protein_coding	LDL receptor related protein 8
ENSG00000106351	AGFG2	1.23422	0.00208978	0.374618	0.429571	51.086	5.538	13.082	7.176	3268	protein_coding	ArfGAP with FG repeats 2
ENSG00000171951	SCG2	-1.11504	0.00209381	-2.71107	2.97762e-15	88.9517	22.186	10.317	3.4	7857	protein_coding	secretogranin II
ENSG00000183386	FHL3	-1.69774	0.00209381	-0.790146	0.150884	28.9762	9.959	3.194	5.744	2275	protein_coding	four and a half LIM domains 3
ENSG00000163002	NUP35	-1.07984	0.00209481	-1.24604	0.000227157	63.1251	28.046	13.178	11.747	129401	protein_coding	nucleoporin 35
ENSG00000116016	EPAS1	-0.655342	0.00209596	-1.20906	7.19088e-10	221.997	16.629	10.562	7.206	2034	protein_coding	endothelial PAS domain protein 1
ENSG00000136643	RPS6KC1	0.82931	0.00209596	1.07501	1.40789e-05	169.399	7.012	12.406	14.71	26750	protein_coding	ribosomal protein S6 kinase C1
ENSG00000113070	HBEGF	-1.078	0.00211109	-1.326	6.82797e-05	129.024	28.062	13.227	11.279	1839	protein_coding	heparin binding EGF like growth factor
ENSG00000132801	ZSWIM3	1.56532	0.0021136	1.2264	0.0154211	31.2075	1.472	4.346	3.423	140831	protein_coding	zinc finger SWIM-type containing 3
ENSG00000103175	WFDC1	-1.00214	0.0021429	-5.91014	2.99347e-61	227.612	74.389	37.128	1.327	58189	protein_coding	WAP four-disulfide core domain 1
ENSG00000076321	KLHL20	1.06251	0.00214724	0.87538	0.00980184	156.013	10.832	22.337	19.61	27252	protein_coding	kelch like family member 20
ENSG00000124208	TMEM189-UBE2V1	8.07905	0.0021487	8.05255	0.00134668	35.9939	0	5.545	5.443	387522	protein_coding	TMEM189-UBE2V1 readthrough
ENSG00000126953	TIMM8A	-1.14237	0.00216575	-2.0082	1.20618e-08	47.9029	16.91	7.655	4.203	1678	protein_coding	translocase of inner mitochondrial membrane 8A
ENSG00000169122	FAM110B	-2.33771	0.00217895	-0.588509	0.490946	37.5774	6.613	1.266	4.247	90362	protein_coding	family with sequence similarity 110 member B
ENSG00000130714	POMT1	0.930593	0.00219771	1.46335	9.69792e-08	192.309	23.008	43.506	63.061	10585	protein_coding	protein O-mannosyltransferase 1
ENSG00000167930	FAM234A	0.619353	0.00219771	1.01295	2.39415e-08	225.43	36.006	55.17	72.495	83986	protein_coding	family with sequence similarity 234 member A
ENSG00000226688	ENTPD1-AS1	1.00438	0.00221315	0.300628	0.436682	103.552	6.083	12.148	7.453	728558	lncRNA	ENTPD1 antisense RNA 1
ENSG00000058866	DGKG	-1.63259	0.0022197	-3.39696	1.87282e-11	37.4925	134.907	43.522	13.026	1608	protein_coding	diacylglycerol kinase gamma
ENSG00000211450	SELENOH	-1.10744	0.0022197	-0.267928	0.532881	624.22	560.746	260.213	465.631	280636	protein_coding	selenoprotein H
ENSG00000213533	STIMATE	1.03186	0.00222503	-0.0174029	0.971625	176.013	12.363	25.109	12.179	375346	protein_coding	STIM activating enhancer
ENSG00000105088	OLFM2	-0.605681	0.0022351	-1.72032	4.3182e-21	270.213	105.046	69.102	31.905	93145	protein_coding	olfactomedin 2
ENSG00000178607	ERN1	1.38916	0.00228264	0.604987	0.219266	69.8298	2.634	6.654	3.857	2081	protein_coding	endoplasmic reticulum to nucleus signaling 1
ENSG00000172366	MCRIP2	-1.53028	0.00228308	-1.90426	7.32476e-05	37.8767	20.152	6.896	5.333	84331	protein_coding	MAPK regulated corepressor interacting protein 2
ENSG00000164687	FABP5	-1.1517	0.00229851	-5.46919	1.16768e-29	116.856	143.555	64.657	3.19	2171	protein_coding	fatty acid binding protein 5
ENSG00000263006	ROCK1P1	2.96379	0.00231061	2.90858	0.00174655	11.7948	0.36	3.001	2.889	727758	transcribed_unprocessed_pseudogene	Rho associated coiled-coil containing protein kinase 1 pseudogene 1
ENSG00000112592	TBP	1.04875	0.00231557	0.0411669	0.932615	112.25	19.263	39.547	19.674	6908	protein_coding	TATA-box binding protein
ENSG00000175550	DRAP1	-0.879691	0.00232367	-1.45871	2.91875e-08	1121.49	1066.19	579.356	387.832	10589	protein_coding	DR1 associated protein 1
ENSG00000125089	SH3TC1	-4.47336	0.00233105	-2.32882	0.0439467	16.7143	6.561	0.367	1.526	54436	protein_coding	SH3 domain and tetratricopeptide repeats 1
ENSG00000153207	AHCTF1	1.1081	0.00233105	0.479694	0.221965	629.678	38.332	82.5	53.454	25909	protein_coding	AT-hook containing transcription factor 1
ENSG00000169914	OTUD3	1.55806	0.00233712	1.46553	0.00362214	59.041	1.355	3.986	3.832	23252	protein_coding	OTU deubiquitinase 3
ENSG00000113594	LIFR	-1.52676	0.00233943	0.193082	0.763516	239.068	11.482	3.969	13.082	3977	protein_coding	LIF receptor subunit alpha
ENSG00000129933	MAU2	0.940478	0.00234393	1.25932	1.04305e-05	236.059	8.576	16.482	20.555	23383	protein_coding	MAU2 sister chromatid cohesion factor
ENSG00000268001	CARD8-AS1	1.99138	0.00234583	2.58219	1.51319e-05	22.5015	0.81	3.207	4.808	100505812	lncRNA	CARD8 antisense RNA 1
ENSG00000182149	IST1	0.974423	0.00235161	1.0202	0.000779834	652.182	192.123	377.267	389.555	9798	protein_coding	IST1 factor associated with ESCRT-III
ENSG00000163728	TTC14	0.625088	0.00238325	2.01452	2.43048e-30	440.031	19.843	30.614	80.22	151613	protein_coding	tetratricopeptide repeat domain 14
ENSG00000090061	CCNK	1.06615	0.00239314	0.912417	0.00765941	207.824	84.679	176.954	158.783	8812	protein_coding	cyclin K
ENSG00000188786	MTF1	1.64539	0.00239577	1.11511	0.0416793	111.788	3.548	10.516	7.283	4520	protein_coding	metal regulatory transcription factor 1
ENSG00000105879	CBLL1	1.20494	0.00240559	0.872267	0.0272959	149.272	11.109	25.485	20.174	79872	protein_coding	Cbl proto-oncogene like 1
ENSG00000214106	PAXIP1-AS2	1.24814	0.00240559	2.50215	2.29258e-12	62.7726	1.393	3.236	7.71	NA	lncRNA	NA
ENSG00000138363	ATIC	-0.825557	0.00240743	-1.22826	1.18919e-06	297.088	91.894	51.755	39.166	471	protein_coding	5-aminoimidazole-4-carboxamide ribonucleotide formyltransferase/IMP cyclohydrolase
ENSG00000155629	PIK3AP1	-1.67677	0.00241386	-1.27423	0.0216233	53.6325	7.235	2.283	3.095	118788	protein_coding	phosphoinositide-3-kinase adaptor protein 1
ENSG00000131378	RFTN1	-1.07142	0.00242809	-2.47147	3.22044e-14	180.353	42.539	20.272	7.654	23180	protein_coding	raftlin	lipid raft linker 1
ENSG00000214548	MEG3	-0.969454	0.00243016	-1.18889	8.08182e-05	234.79	15.554	7.964	6.836	55384	lncRNA	maternally expressed 3
ENSG00000106070	GRB10	-1.07106	0.00244013	-0.901849	0.00870697	98.6626	8.832	4.196	4.769	2887	protein_coding	growth factor receptor bound protein 10
ENSG00000220842	RPL21P16	-1.47305	0.00244696	-1.58612	0.00055913	971.58	1756.62	632.78	585.154	NA	processed_pseudogene	NA
ENSG00000185019	UBOX5	1.43414	0.00246203	0.289916	0.627686	38.6215	1.445	3.927	1.764	22888	protein_coding	U-box domain containing 5
ENSG00000099810	MTAP	-1.21367	0.00247205	-0.543483	0.208296	225.162	31.964	13.763	21.998	4507	protein_coding	methylthioadenosine phosphorylase
ENSG00000135241	PNPLA8	1.16483	0.00248663	1.48122	3.59133e-05	159.765	10.044	22.378	27.832	50640	protein_coding	patatin like phospholipase domain containing 8
ENSG00000136141	LRCH1	-1.06971	0.00250927	0.587291	0.0740088	63.7785	3.763	1.789	5.648	23143	protein_coding	leucine rich repeats and calponin homology domain containing 1
ENSG00000265817	FSBP	-1.00443	0.00251305	1.10956	0.000104535	107.036	4.867	2.425	10.478	25788	protein_coding	RAD54 homolog B
ENSG00000177822	TENM3-AS1	-2.98518	0.00252048	-1.6091	0.0936639	10.0516	5.205	0.704	1.706	NA	lncRNA	NA
ENSG00000175183	CSRP2	-1.01335	0.00252713	-2.53988	6.54712e-16	137.762	107.097	53.038	18.401	1466	protein_coding	cysteine and glycine rich protein 2
ENSG00000175602	CCDC85B	-1.29056	0.00253686	-1.40074	0.000521835	636.663	307.233	125.56	116.331	11007	protein_coding	coiled-coil domain containing 85B
ENSG00000118503	TNFAIP3	2.13961	0.00255086	1.27299	0.0769338	29.6416	1.887	8.027	4.468	7128	protein_coding	TNF alpha induced protein 3
ENSG00000139263	LRIG3	-2.18721	0.00255917	-0.604768	0.408038	32.0995	4.253	1.374	2.796	121227	protein_coding	leucine rich repeats and immunoglobulin like domains 3
ENSG00000125447	GGA3	1.63178	0.00259831	1.03859	0.0595046	130.508	14.686	44.457	29.467	23163	protein_coding	golgi associated	gamma adaptin ear containing	ARF binding protein 3
ENSG00000134313	KIDINS220	0.697868	0.00259831	1.19504	1.11282e-08	1034.33	24.05	39.007	55.058	57498	protein_coding	kinase D interacting substrate 220
ENSG00000173825	TIGD3	2.54734	0.0026199	0.566929	0.611251	10.3741	0.482	2.853	0.721	220359	protein_coding	tigger transposable element derived 3
ENSG00000272391	POM121C	1.42299	0.00265694	0.863119	0.0746558	291.088	13.096	34.563	23.462	100101267	protein_coding	POM121 transmembrane nucleoporin C
ENSG00000043143	JADE2	-1.51184	0.00267842	2.23009	4.33407e-07	184.067	10.908	3.84	50.529	23338	protein_coding	jade family PHD finger 2
ENSG00000171792	RHNO1	1.10209	0.00269954	0.813425	0.0261475	94.4752	10.681	22.654	18.675	83695	protein_coding	RAD9-HUS1-RAD1 interacting nuclear orphan 1
ENSG00000166128	RAB8B	0.968042	0.00272654	1.26278	2.1377e-05	116.424	14.18	27.356	33.523	51762	protein_coding	RAB8B	member RAS oncogene family
ENSG00000237149	ZNF503-AS2	-2.07853	0.00273125	-0.234218	0.76495	16.2206	3.869	0.943	3.314	100131213	lncRNA	ZNF503 antisense RNA 2
ENSG00000149231	CCDC82	0.938871	0.00273366	1.01869	0.000526254	174.878	21.054	40.238	42.707	79780	protein_coding	coiled-coil domain containing 82
ENSG00000184792	OSBP2	-1.44171	0.00273366	-4.87323	2.11533e-29	466.073	132.391	48.734	4.646	23762	protein_coding	oxysterol binding protein 2
ENSG00000070759	TESK2	1.72701	0.0027368	2.58665	5.62696e-07	34.0166	0.908	3.002	5.45	10420	protein_coding	testis associated actin remodelling kinase 2
ENSG00000185340	GAS2L1	-0.99531	0.00274208	-1.77183	8.07701e-09	101.496	16.799	8.346	4.855	10634	protein_coding	growth arrest specific 2 like 1
ENSG00000089876	DHX32	0.898681	0.00275799	1.20152	1.38416e-05	118.497	8.882	16.388	20.217	55760	protein_coding	DEAH-box helicase 32 (putative)
ENSG00000197362	ZNF786	1.06127	0.00275799	0.847045	0.0154486	63.6222	3.196	6.699	5.767	136051	protein_coding	zinc finger protein 786
ENSG00000133119	RFC3	-0.731528	0.00276479	-1.81453	4.65726e-15	118.453	25.983	15.648	7.386	5983	protein_coding	replication factor C subunit 3
ENSG00000170340	B3GNT2	-0.673773	0.00276479	-1.00063	1.66257e-06	214.549	32.133	20.151	16.079	10678	protein_coding	UDP-GlcNAc:betaGal beta-1	3-N-acetylglucosaminyltransferase 2
ENSG00000171823	FBXL14	-1.44364	0.00278843	-0.465725	0.362142	37.0254	5.889	2.159	4.267	144699	protein_coding	F-box and leucine rich repeat protein 14
ENSG00000241343	RPL36A	-1.54118	0.00281243	-1.86445	0.000123072	217.041	387.395	132.915	106.187	6173	protein_coding	ribosomal protein L36a
ENSG00000132819	RBM38	1.38951	0.00287573	-0.391321	0.499767	51.5238	5.287	13.735	4.001	55544	protein_coding	RNA binding motif protein 38
ENSG00000103490	PYCARD	-1.23183	0.00288394	-0.995108	0.0131839	142.449	97.408	41.39	48.763	29108	protein_coding	PYD and CARD domain containing
ENSG00000151131	C12orf45	-1.22964	0.00288394	-2.22393	3.16394e-09	162.641	73.461	31.146	15.686	121053	protein_coding	chromosome 12 open reading frame 45
ENSG00000104853	CLPTM1	1.10388	0.00288575	0.971469	0.00678935	390.422	59.6	127.311	116.133	1209	protein_coding	CLPTM1 regulator of GABA type A receptor forward trafficking
ENSG00000164074	ABHD18	1.22884	0.00293319	1.14664	0.00367736	99.2196	5.3	12.269	11.605	80167	protein_coding	abhydrolase domain containing 18
ENSG00000167118	URM1	-0.764792	0.00294685	-1.61313	1.95534e-11	156.685	56.848	33.456	18.575	81605	protein_coding	ubiquitin related modifier 1
ENSG00000182606	TRAK1	0.738095	0.00296073	1.75144	4.88223e-16	304.043	12.695	21.263	42.727	22906	protein_coding	trafficking kinesin protein 1
ENSG00000169567	HINT1	0.992228	0.00296315	1.79054	1.89534e-09	202.443	117.78	234.288	408.595	3094	protein_coding	histidine triad nucleotide binding protein 1
ENSG00000178585	CTNNBIP1	-0.901968	0.00297434	-1.47889	1.2176e-07	195.635	92.728	49.842	33.298	56998	protein_coding	catenin beta interacting protein 1
ENSG00000236824	BCYRN1	-1.01436	0.00297695	-3.39366	6.34047e-28	447.264	4523.95	2238.17	429.589	618	scRNA	brain cytoplasmic RNA 1
ENSG00000115239	ASB3	1.11285	0.00298606	1.70476	4.86944e-07	106.397	9.268	20.186	30.352	51130	protein_coding	ankyrin repeat and SOCS box containing 3
ENSG00000258655	ARHGAP5-AS1	-2.20047	0.00300292	-1.16505	0.0892844	12.3036	3.603	0.784	1.611	NA	lncRNA	NA
ENSG00000100599	RIN3	1.20846	0.00300727	1.28402	0.000744087	64.1668	2.478	5.844	6.068	79890	protein_coding	Ras and Rab interactor 3
ENSG00000149489	ROM1	-1.34445	0.00300831	-1.74892	4.07399e-05	52.335	37.36	14.766	11.234	6094	protein_coding	retinal outer segment membrane protein 1
ENSG00000099308	MAST3	1.14273	0.00302501	0.19369	0.69074	77.585	3.097	6.747	3.463	23031	protein_coding	microtubule associated serine/threonine kinase 3
ENSG00000168813	ZNF507	1.13472	0.00302737	0.480417	0.247959	234.244	6.801	14.81	9.41	22847	protein_coding	zinc finger protein 507
ENSG00000279161	AC093503.3	-2.41761	0.00302737	-1.4677	0.0558366	14.7602	3.311	0.616	1.197	NA	TEC	NA
ENSG00000123572	NRK	-1.04798	0.00303785	-1.73251	2.41347e-07	64.1611	3.753	1.818	1.126	203447	protein_coding	Nik related kinase
ENSG00000187486	KCNJ11	-2.70029	0.00303785	-4.1291	8.62416e-06	12.7707	4.231	0.678	0.222	3767	protein_coding	potassium inwardly rectifying channel subfamily J member 11
ENSG00000278558	TMEM191B	-2.06957	0.00303785	-0.755802	0.304699	26.1297	9.449	2.185	5.499	728229	protein_coding	transmembrane protein 191B
ENSG00000118402	ELOVL4	0.97584	0.00304142	1.03964	0.000810378	77.0421	4.607	9.059	9.48	6785	protein_coding	ELOVL fatty acid elongase 4
ENSG00000129173	E2F8	1.66268	0.00304527	-1.79952	0.00253978	51.2729	3.2	9.709	0.879	79733	protein_coding	E2F transcription factor 8
ENSG00000161714	PLCD3	1.59349	0.00304722	1.13536	0.0348873	93.0522	6.185	18.294	13.359	113026	protein_coding	phospholipase C delta 3
ENSG00000089177	KIF16B	1.95579	0.00306353	2.34833	0.00012494	55.5319	1.494	5.865	7.682	55614	protein_coding	kinesin family member 16B
ENSG00000115827	DCAF17	1.13991	0.00306559	0.899548	0.0172837	95.2627	4.706	10.344	8.719	80067	protein_coding	DDB1 and CUL4 associated factor 17
ENSG00000143476	DTL	1.26292	0.00306559	-2.1788	5.50074e-07	156.132	12.33	29.567	2.978	51514	protein_coding	denticleless E3 ubiquitin protein ligase homolog
ENSG00000168137	SETD5	-1.19321	0.00306758	-0.302029	0.525119	667.726	59.005	25.802	47.808	55209	protein_coding	SET domain containing 5
ENSG00000137770	CTDSPL2	1.07323	0.00307023	0.66232	0.0729223	499.841	60.397	126.474	95.12	51496	protein_coding	CTD small phosphatase like 2
ENSG00000157450	RNF111	1.38202	0.00307023	1.54421	0.000431693	205.973	16.175	41.547	46.503	54778	protein_coding	ring finger protein 111
ENSG00000157823	AP3S2	1.2528	0.00307023	0.787218	0.0671145	145.346	14.408	34.445	24.965	10239	protein_coding	adaptor related protein complex 3 subunit sigma 2
ENSG00000168283	BMI1	-1.08923	0.00308543	0.631979	0.0909064	523.786	170.727	80.254	264.272	648	protein_coding	BMI1 proto-oncogene	polycomb ring finger
ENSG00000171224	FAM241B	1.88103	0.00310223	1.52277	0.0152498	25.4812	2.957	10.845	8.449	219738	protein_coding	family with sequence similarity 241 member B
ENSG00000126012	KDM5C	1.01679	0.00312296	1.11548	0.00058135	1124.82	49.527	100.127	107.217	8242	protein_coding	lysine demethylase 5C
ENSG00000214063	TSPAN4	-0.77176	0.00313465	-1.8293	2.30913e-14	190.852	78.873	46.259	22.17	7106	protein_coding	tetraspanin 4
ENSG00000165244	ZNF367	0.603897	0.00313562	-2.9141	5.93221e-39	226.942	19.677	29.917	2.618	195828	protein_coding	zinc finger protein 367
ENSG00000161920	MED11	-1.25663	0.00318005	-0.257739	0.599816	45.4375	27.766	11.684	23.252	400569	protein_coding	mediator complex subunit 11
ENSG00000100350	FOXRED2	1.06061	0.00319368	-0.599031	0.116055	161.414	12.584	26.032	8.261	80020	protein_coding	FAD dependent oxidoreductase domain containing 2
ENSG00000147475	ERLIN2	0.852397	0.00321883	1.4768	1.15407e-08	311.512	22.857	41.055	63.292	11160	protein_coding	ER lipid raft associated 2
ENSG00000167380	ZNF226	0.926587	0.00321883	1.10356	0.000159332	137.065	20.614	38.817	43.778	7769	protein_coding	zinc finger protein 226
ENSG00000130558	OLFM1	-0.702081	0.00322052	-3.48111	1.09546e-50	316.294	213.467	131.086	19.135	10439	protein_coding	olfactomedin 1
ENSG00000134690	CDCA8	0.765533	0.0032412	-1.15171	6.42461e-06	168.474	19.128	32.51	8.625	55143	protein_coding	cell division cycle associated 8
ENSG00000158417	EIF5B	-0.529244	0.00327224	-1.1369	1.3178e-12	2684.34	222.877	154.444	101.345	9669	protein_coding	eukaryotic translation initiation factor 5B
ENSG00000197122	SRC	1.18908	0.00328501	1.3213	0.000535462	148.782	10.102	22.805	24.982	6714	protein_coding	SRC proto-oncogene	non-receptor tyrosine kinase
ENSG00000013016	EHD3	-0.887714	0.00329111	-1.7531	4.53445e-10	116.937	10.293	5.568	3.052	30845	protein_coding	EH domain containing 3
ENSG00000115446	UNC50	-1.22435	0.00330101	0.607855	0.115175	48.4999	12.945	5.541	19.708	25972	protein_coding	unc-50 inner nuclear membrane RNA binding protein
ENSG00000035681	NSMAF	1.06362	0.00330479	1.06095	0.00196148	146.689	15.881	33.056	33.091	8439	protein_coding	neutral sphingomyelinase activation associated factor
ENSG00000062725	APPBP2	0.722897	0.00333336	1.0503	2.64428e-06	237.606	7.078	11.686	14.663	10513	protein_coding	amyloid beta precursor protein binding protein 2
ENSG00000129317	PUS7L	1.26871	0.00337111	0.787284	0.0737941	201.878	6.481	15.674	11.18	83448	protein_coding	pseudouridine synthase 7 like
ENSG00000158050	DUSP2	-2.35548	0.00337766	-0.958186	0.200655	10.9559	3.088	0.603	1.586	1844	protein_coding	dual specificity phosphatase 2
ENSG00000053770	AP5M1	0.832319	0.00340121	1.12525	1.45659e-05	128.107	8.493	15.108	18.59	55745	protein_coding	adaptor related protein complex 5 subunit mu 1
ENSG00000099624	ATP5F1D	-1.19589	0.00341479	-2.30404	4.13224e-10	443.267	741.039	323.242	149.96	513	protein_coding	ATP synthase F1 subunit delta
ENSG00000103066	PLA2G15	1.00825	0.00341967	0.270658	0.52014	56.4914	10.143	20.425	12.253	23659	protein_coding	phospholipase A2 group XV
ENSG00000254759	NAP1L1P1	-0.737975	0.00341967	-1.17854	4.52509e-07	164.322	80.233	48.16	35.481	NA	processed_pseudogene	NA
ENSG00000184232	OAF	-0.98621	0.003485	-3.36204	3.93746e-20	71.3724	20.415	10.321	2.055	220323	protein_coding	out at first homolog
ENSG00000214293	APTR	-1.3265	0.00349846	-0.249314	0.640764	58.2063	30.047	12.067	25.316	100505854	lncRNA	Alu-mediated CDKN1A/p21 transcriptional regulator
ENSG00000246695	RASSF8-AS1	-1.45203	0.00353665	-0.73864	0.144756	29.9614	5.111	1.876	3.04	NA	lncRNA	NA
ENSG00000121486	TRMT1L	1.24804	0.00354201	1.3579	0.000742474	181.864	8.317	19.545	21.115	81627	protein_coding	tRNA methyltransferase 1 like
ENSG00000135870	RC3H1	1.04063	0.00358663	0.690402	0.0547375	209.496	3.582	7.411	5.773	149041	protein_coding	ring finger and CCCH-type domains 1
ENSG00000196296	ATP2A1	2.95774	0.00359307	1.86282	0.0781837	18.1866	0.932	5.551	2.795	487	protein_coding	ATPase sarcoplasmic/endoplasmic reticulum Ca2+ transporting 1
ENSG00000281468	AC006504.7	-2.95525	0.00360114	-0.282027	0.781934	10.101	11.746	1.525	9.71	NA	lncRNA	NA
ENSG00000076864	RAP1GAP	-1.02633	0.00361182	-2.819	1.8398e-15	63.4382	9.773	4.822	1.402	5909	protein_coding	RAP1 GTPase activating protein
ENSG00000084731	KIF3C	1.15063	0.00362516	1.17257	0.00177972	169.87	8.495	18.696	18.978	3797	protein_coding	kinesin family member 3C
ENSG00000166387	PPFIBP2	-1.40995	0.00364139	-1.40408	0.00290709	42.5792	15.601	5.866	6.062	8495	protein_coding	PPFIA binding protein 2
ENSG00000152229	PSTPIP2	1.35453	0.00368624	0.277247	0.630392	101.425	10.898	27.628	13.171	9050	protein_coding	proline-serine-threonine phosphatase interacting protein 2
ENSG00000178665	ZNF713	1.38769	0.00370338	1.12998	0.0159912	65.5923	2.789	7.237	6.053	349075	protein_coding	zinc finger protein 713
ENSG00000109501	WFS1	1.1504	0.00371744	-0.421843	0.35283	94.9268	17.841	39.592	13.45	7466	protein_coding	wolframin ER transmembrane glycoprotein
ENSG00000173230	GOLGB1	0.78918	0.00378171	1.4342	4.12247e-09	994.836	16.106	27.835	43.515	2804	protein_coding	golgin B1
ENSG00000103042	SLC38A7	1.11309	0.00378417	0.272978	0.554475	110.815	6.176	13.331	7.456	55238	protein_coding	solute carrier family 38 member 7
ENSG00000102409	BEX4	1.86593	0.00379311	2.29724	0.000107203	26.6678	2.094	7.553	10.176	56271	protein_coding	brain expressed X-linked 4
ENSG00000116678	LEPR	-0.654628	0.00379311	-1.23823	2.09231e-09	235.042	20.601	13.069	8.727	3953	protein_coding	leptin receptor
ENSG00000103540	CCP110	1.40005	0.00380727	1.13207	0.0170197	186.698	9.03	23.524	19.482	9738	protein_coding	centriolar coiled-coil protein 110
ENSG00000104112	SCG3	-0.641124	0.00382907	-2.80541	7.64009e-37	186.162	31.374	20.129	4.456	29106	protein_coding	secretogranin III
ENSG00000170248	PDCD6IP	0.898164	0.00384891	1.09937	0.000142837	855.746	60.174	111.855	128.612	10015	protein_coding	programmed cell death 6 interacting protein
ENSG00000164330	EBF1	-1.85672	0.00385794	-1.13524	0.080607	144.419	23.582	6.552	10.912	1879	protein_coding	EBF transcription factor 1
ENSG00000131023	LATS1	1.08945	0.00387267	1.11943	0.00174824	286.465	6.343	13.484	13.767	9113	protein_coding	large tumor suppressor kinase 1
ENSG00000133316	WDR74	-1.00678	0.00387267	-1.41835	1.30318e-05	111.99	52.063	26.015	19.539	54663	protein_coding	WD repeat domain 74
ENSG00000186687	LYRM7	1.48396	0.00387267	1.04843	0.0410411	250.428	16.394	45.185	33.428	90624	protein_coding	LYR motif containing 7
ENSG00000102871	TRADD	-1.2017	0.00391439	-0.148137	0.77145	41.8961	10.035	4.381	9.082	8717	protein_coding	TNFRSF1A associated via death domain
ENSG00000150764	DIXDC1	-1.45806	0.00391884	-0.276897	0.654536	251.978	23.334	8.457	19.173	85458	protein_coding	DIX domain containing 1
ENSG00000277701	AC159540.2	-1.63494	0.00391884	0.107169	0.885072	94.0863	15.858	5.086	16.81	NA	lncRNA	NA
ENSG00000149554	CHEK1	1.00391	0.00395171	-0.196904	0.652676	143.044	20.841	41.817	18.178	1111	protein_coding	checkpoint kinase 1
ENSG00000142541	RPL13A	-0.857463	0.00396485	-1.30114	1.63321e-06	13887.6	13078.9	7218.63	5307.53	23521	protein_coding	ribosomal protein L13a
ENSG00000155729	KCTD18	1.1095	0.00396765	1.36399	0.000130811	108.788	8.315	17.748	21.155	130535	protein_coding	potassium channel tetramerization domain containing 18
ENSG00000162599	NFIA	-1.42429	0.00398262	-0.217556	0.725813	139.981	10.051	3.796	8.713	4774	protein_coding	nuclear factor I A
ENSG00000128228	SDF2L1	-1.1631	0.00401769	-2.32391	3.3731e-10	161.96	113.644	50.698	22.648	23753	protein_coding	stromal cell derived factor 2 like 1
ENSG00000130449	ZSWIM6	-1.04365	0.00403275	0.228289	0.596387	299.265	17.033	8.259	19.944	57688	protein_coding	zinc finger SWIM-type containing 6
ENSG00000167840	ZNF232	1.24945	0.00405709	0.503602	0.296622	46.2399	5.17	12.363	7.382	7775	protein_coding	zinc finger protein 232
ENSG00000196843	ARID5A	-1.3448	0.00407773	-0.932157	0.0400547	40.7799	10.693	4.202	5.671	10865	protein_coding	AT-rich interaction domain 5A
ENSG00000083828	ZNF586	-1.36541	0.00411519	0.378555	0.447409	46.5376	8.1	3.175	10.489	54807	protein_coding	zinc finger protein 586
ENSG00000084234	APLP2	0.537989	0.00418114	1.43034	2.25511e-18	2535	252.032	365.924	679.352	334	protein_coding	amyloid beta precursor like protein 2
ENSG00000196172	ZNF681	1.8309	0.00418114	0.560607	0.449876	29.0881	0.833	3.043	1.243	148213	protein_coding	zinc finger protein 681
ENSG00000072121	ZFYVE26	1.09486	0.00418341	1.52847	1.33098e-05	139.891	3.285	6.986	9.501	23503	protein_coding	zinc finger FYVE-type containing 26
ENSG00000012211	PRICKLE3	1.95921	0.00418469	0.767681	0.326739	19.5523	1.195	4.632	2.136	4007	protein_coding	prickle planar cell polarity protein 3
ENSG00000171817	ZNF540	2.00678	0.00419388	3.36798	5.89859e-08	30.2704	1.762	6.459	16.341	163255	protein_coding	zinc finger protein 540
ENSG00000159082	SYNJ1	1.51111	0.00420274	1.77059	0.000305222	90.8719	1.822	5.305	6.281	8867	protein_coding	synaptojanin 1
ENSG00000104490	NCALD	-1.37637	0.00425765	-1.69228	0.000206741	45.4712	11.514	4.434	3.603	83988	protein_coding	neurocalcin delta
ENSG00000103254	ANTKMT	-1.35865	0.00428699	-1.56647	0.000415722	51.9484	29.665	11.697	10.17	65990	protein_coding	adenine nucleotide translocase lysine methyltransferase
ENSG00000174721	FGFBP3	-0.928052	0.00430489	-2.88841	1.86552e-18	76.9217	14.639	7.71	1.984	143282	protein_coding	fibroblast growth factor binding protein 3
ENSG00000254602	AP000662.1	-2.08081	0.00433784	-0.38447	0.642483	16.4639	2.909	0.691	2.274	NA	lncRNA	NA
ENSG00000284968	AC093827.4	-3.0267	0.00435506	-0.470685	0.663957	10.8013	2.638	0.32	1.868	NA	lncRNA	NA
ENSG00000221988	PPT2	-2.07782	0.00436068	-0.903158	0.240098	42.22	20.923	4.998	11.369	9374	protein_coding	palmitoyl-protein thioesterase 2
ENSG00000170946	DNAJC24	1.21115	0.00437312	0.799887	0.0625099	152.549	21.264	48.638	36.628	120526	protein_coding	DnaJ heat shock protein family (Hsp40) member C24
ENSG00000204588	LINC01123	-2.91517	0.00437312	-2.17273	0.0247989	19.7062	5.128	0.675	1.147	440894	lncRNA	long intergenic non-protein coding RNA 1123
ENSG00000148840	PPRC1	-1.30656	0.00438473	-1.79397	3.0139e-05	98.2133	11.716	4.716	3.424	23082	protein_coding	PPARG related coactivator 1
ENSG00000143891	GALM	1.02241	0.00439848	1.07995	0.00128886	58.6441	5.06	10.214	10.623	130589	protein_coding	galactose mutarotase
ENSG00000223764	LINC02593	-0.777945	0.00440292	1.40267	3.44377e-10	154.286	6.533	3.81	17.292	100130417	lncRNA	long intergenic non-protein coding RNA 2593
ENSG00000084463	WBP11	1.0183	0.00441809	0.251653	0.553461	667.298	168.764	340.849	200.411	51729	protein_coding	WW domain binding protein 11
ENSG00000143322	ABL2	0.719854	0.00445286	1.06853	3.09159e-06	161.806	2.549	4.2	5.344	27	protein_coding	ABL proto-oncogene 2	non-receptor tyrosine kinase
ENSG00000159216	RUNX1	-1.39411	0.00447384	-0.142899	0.79605	74.1281	12.08	4.574	10.994	861	protein_coding	RUNX family transcription factor 1
ENSG00000105472	CLEC11A	-0.929327	0.00448136	-1.43142	2.27904e-06	107.171	32.52	17.06	12.059	6320	protein_coding	C-type lectin domain containing 11A
ENSG00000145675	PIK3R1	-1.30317	0.00448519	-0.592812	0.222017	292.992	30.9	12.519	20.448	5295	protein_coding	phosphoinositide-3-kinase regulatory subunit 1
ENSG00000105143	SLC1A6	-1.09818	0.0044871	-4.58601	1.90467e-20	48.0817	22.157	10.367	0.954	6511	protein_coding	solute carrier family 1 member 6
ENSG00000186409	CCDC30	2.45799	0.0044871	2.09846	0.0115592	25.6708	0.681	3.886	2.961	728621	protein_coding	coiled-coil domain containing 30
ENSG00000187391	MAGI2	4.09298	0.00450201	0.694536	0.693977	17.5953	0.342	5.986	0.52	9863	protein_coding	membrane associated guanylate kinase	WW and PDZ domain containing 2
ENSG00000179271	GADD45GIP1	-0.993282	0.00450248	-1.57665	6.9735e-07	1160.01	291.701	146.518	97.776	90480	protein_coding	GADD45G interacting protein 1
ENSG00000248919	ATP5MF-PTCD1	3.21347	0.00451002	3.26907	0.00235272	20.4883	0.325	3.133	3.259	100526740	protein_coding	ATP5MF-PTCD1 readthrough
ENSG00000120925	RNF170	-1.55848	0.00458417	0.848778	0.13074	105.925	18.094	6.047	32.113	81790	protein_coding	ring finger protein 170
ENSG00000139567	ACVRL1	-1.3011	0.00460665	-2.40643	5.97519e-09	197.815	30.687	12.562	5.778	94	protein_coding	activin A receptor like type 1
ENSG00000226824	AC006001.2	-1.59895	0.00463084	-0.718619	0.220977	59.731	17.227	5.688	10.469	NA	lncRNA	NA
ENSG00000091127	PUS7	-0.89985	0.00463245	-1.72371	4.95992e-09	116.332	15.899	8.51	4.814	54517	protein_coding	pseudouridine synthase 7
ENSG00000173559	NABP1	-1.1854	0.00464523	-0.232619	0.619947	43.1162	8.524	3.76	7.255	64859	protein_coding	nucleic acid binding protein 1
ENSG00000121104	FAM117A	1.37379	0.00467011	0.770491	0.127686	90.5062	11.378	28.821	19.061	81558	protein_coding	family with sequence similarity 117 member A
ENSG00000172954	LCLAT1	1.14478	0.00467011	0.63975	0.13143	84.0378	3.608	8.02	5.673	253558	protein_coding	lysocardiolipin acyltransferase 1
ENSG00000117152	RGS4	-2.66663	0.00467176	-4.47218	2.28664e-06	14.6447	8.979	1.616	0.448	5999	protein_coding	regulator of G protein signaling 4
ENSG00000135090	TAOK3	0.811119	0.00467258	1.29241	5.56496e-07	312.02	19.512	34.202	47.799	51347	protein_coding	TAO kinase 3
ENSG00000111725	PRKAB1	1.44513	0.00473689	1.29814	0.00862437	114.508	20.403	53.554	48.434	5564	protein_coding	protein kinase AMP-activated non-catalytic subunit beta 1
ENSG00000049860	HEXB	-1.15934	0.00474519	-0.556754	0.198701	270.889	77.843	34.588	52.522	3074	protein_coding	hexosaminidase subunit beta
ENSG00000092853	CLSPN	0.735195	0.00474527	-3.0371	2.3906e-33	341.743	18.895	31.451	2.298	63967	protein_coding	claspin
ENSG00000155438	NIFK	-0.583404	0.00484204	-1.28811	5.80961e-12	309.195	330.587	220.557	135.443	84365	protein_coding	nucleolar protein interacting with the FHA domain of MKI67
ENSG00000157600	TMEM164	-0.886593	0.0048513	-1.91104	1.7644e-11	283.22	35.122	18.972	9.404	84187	protein_coding	transmembrane protein 164
ENSG00000125885	MCM8	0.709694	0.00487401	-1.40505	7.92177e-09	201.763	11.301	18.451	4.258	84515	protein_coding	minichromosome maintenance 8 homologous recombination repair factor
ENSG00000090020	SLC9A1	1.38102	0.00489034	0.860874	0.0908741	53.3425	2.263	5.559	3.906	6548	protein_coding	solute carrier family 9 member A1
ENSG00000186665	C17orf58	1.15031	0.00492725	1.10066	0.00495368	65.6096	7.063	15.686	15.164	284018	protein_coding	chromosome 17 open reading frame 58
ENSG00000163539	CLASP2	0.911885	0.00494788	1.58571	4.76525e-08	341.735	16.061	30.294	48.225	23122	protein_coding	cytoplasmic linker associated protein 2
ENSG00000099875	MKNK2	-0.544291	0.0049856	-1.20714	3.50302e-12	459.233	83.057	56.879	35.977	2872	protein_coding	MAPK interacting serine/threonine kinase 2
ENSG00000077585	GPR137B	2.25996	0.00499888	3.64472	3.6482e-07	28.1742	1.391	6.881	17.784	7107	protein_coding	G protein-coupled receptor 137B
ENSG00000092470	WDR76	0.909967	0.00502886	-1.74053	2.33491e-08	174.386	22.145	41.286	6.63	79968	protein_coding	WD repeat domain 76
ENSG00000179776	CDH5	-1.77187	0.00504549	-2.20952	0.000303926	74.1483	18.913	5.587	4.443	1003	protein_coding	cadherin 5
ENSG00000134333	LDHA	-0.465243	0.00505715	-1.85737	2.20161e-38	2367.5	1457.35	1055.84	402.192	3939	protein_coding	lactate dehydrogenase A
ENSG00000171853	TRAPPC12	0.787105	0.00505715	1.30287	2.83561e-07	143.338	16.637	28.682	40.963	51112	protein_coding	trafficking protein particle complex 12
ENSG00000174652	ZNF266	0.756648	0.00507308	1.46619	4.93264e-10	129.338	7.316	12.389	20.264	10781	protein_coding	zinc finger protein 266
ENSG00000105880	DLX5	-1.73557	0.00507843	-0.105163	0.888123	22.9259	6.537	1.978	6.092	1749	protein_coding	distal-less homeobox 5
ENSG00000170312	CDK1	0.674203	0.00507843	-1.3394	1.34848e-09	468.325	98.026	156.582	38.735	983	protein_coding	cyclin dependent kinase 1
ENSG00000157654	PALM2AKAP2	-1.1642	0.00509832	-1.19668	0.00240936	315.473	26.996	12.039	11.778	445815	protein_coding	PALM2 and AKAP2 fusion
ENSG00000101577	LPIN2	-1.15261	0.00513937	0.575387	0.172376	149.961	9.051	4.101	13.497	9663	protein_coding	lipin 2
ENSG00000121964	GTDC1	-1.13318	0.00519652	-1.90843	6.47141e-07	84.3221	27.887	12.453	7.365	79712	protein_coding	glycosyltransferase like domain containing 1
ENSG00000176014	TUBB6	-0.390453	0.00519934	-1.65697	2.84242e-41	947.946	351.907	268.593	111.639	84617	protein_coding	tubulin beta 6 class V
ENSG00000091879	ANGPT2	-1.59382	0.0052005	-3.48426	4.16871e-09	33.3715	4.494	1.485	0.415	285	protein_coding	angiopoietin 2
ENSG00000164941	INTS8	0.736264	0.00521035	1.5118	3.47057e-11	182.934	20.796	34.49	59.126	55656	protein_coding	integrator complex subunit 8
ENSG00000179163	FUCA1	1.0451	0.00523203	1.46414	1.41375e-05	58.5874	4.226	8.735	11.654	2517	protein_coding	alpha-L-fucosidase 1
ENSG00000077514	POLD3	0.789633	0.00524392	-1.30848	1.60143e-06	166.245	17.222	29.697	6.942	10714	protein_coding	DNA polymerase delta 3	accessory subunit
ENSG00000100749	VRK1	-0.762255	0.00531583	-2.31601	1.67003e-20	179.536	92.156	54.569	18.539	7443	protein_coding	VRK serine/threonine kinase 1
ENSG00000166971	AKTIP	0.774478	0.00538129	1.04349	3.40809e-05	106.672	12.577	21.546	25.87	64400	protein_coding	AKT interacting protein
ENSG00000184923	NUTM2A	6.75329	0.00540267	7.9008	0.000463977	23.3017	0	1.614	3.575	728118	protein_coding	NUT family member 2A
ENSG00000138449	SLC40A1	4.18797	0.00547152	5.32434	0.000109598	18.3786	0.27	4.894	10.399	30061	protein_coding	solute carrier family 40 member 1
ENSG00000042317	SPATA7	1.2825	0.00547233	1.26674	0.00394754	41.5614	3.305	8.067	7.938	55812	protein_coding	spermatogenesis associated 7
ENSG00000004975	DVL2	0.766104	0.00547519	1.04647	3.40002e-05	230.727	17.729	30.121	36.532	1856	protein_coding	dishevelled segment polarity protein 2
ENSG00000183242	WT1-AS	-2.84638	0.00550775	1.50771	0.125004	22.4922	4.289	0.609	13.054	51352	lncRNA	WT1 antisense RNA
ENSG00000158352	SHROOM4	-1.46058	0.00551729	-1.24497	0.0144751	182.65	19.324	7.096	8.172	57477	protein_coding	shroom family member 4
ENSG00000174483	BBS1	1.27541	0.005529	2.29891	1.21115e-08	92.425	5.344	13.23	26.407	582	protein_coding	Bardet-Biedl syndrome 1
ENSG00000225630	MTND2P28	1.39953	0.00555166	0.475434	0.408924	71.7619	13.864	36.476	19.196	NA	unprocessed_pseudogene	NA
ENSG00000140199	SLC12A6	1.05636	0.00558209	2.37946	6.15824e-13	218.248	3.492	7.269	18.14	9990	protein_coding	solute carrier family 12 member 6
ENSG00000087884	AAMDC	-0.852269	0.00558721	-1.2079	1.89586e-05	381.559	431.065	238.686	186.504	28971	protein_coding	adipogenesis associated Mth938 domain containing
ENSG00000165449	SLC16A9	-1.26391	0.00560717	-0.0390626	0.947799	46.2464	4.462	1.859	4.35	220963	protein_coding	solute carrier family 16 member 9
ENSG00000167182	SP2	1.15403	0.00560717	1.04481	0.00959553	84.9361	5.718	12.775	11.877	6668	protein_coding	Sp2 transcription factor
ENSG00000154473	BUB3	-0.701982	0.00560862	-1.15366	4.89999e-07	343.459	95.39	58.681	43.075	9184	protein_coding	BUB3 mitotic checkpoint protein
ENSG00000123505	AMD1	-0.498839	0.00566195	-1.34895	4.94563e-17	366.334	49.931	35.351	19.651	262	protein_coding	adenosylmethionine decarboxylase 1
ENSG00000119185	ITGB1BP1	-0.82326	0.00578702	-1.89751	9.95698e-13	267.062	151.204	85.623	40.844	9270	protein_coding	integrin subunit beta 1 binding protein 1
ENSG00000160051	IQCC	1.37365	0.00580527	0.425813	0.474269	25.7857	2.057	5.313	2.758	55721	protein_coding	IQ motif containing C
ENSG00000137218	FRS3	2.26345	0.00583947	1.63618	0.0446288	18.6372	0.893	4.239	2.747	10817	protein_coding	fibroblast growth factor receptor substrate 3
ENSG00000125449	ARMC7	1.15201	0.00586286	0.852832	0.0408301	51.6831	4.25	9.4	7.622	79637	protein_coding	armadillo repeat containing 7
ENSG00000153208	MERTK	-1.02455	0.00586286	0.738723	0.02972	75.8847	6.329	3.124	10.598	10461	protein_coding	MER proto-oncogene	tyrosine kinase
ENSG00000001084	GCLC	1.11355	0.00588106	0.607672	0.152719	107.919	7.815	16.772	11.768	2729	protein_coding	glutamate-cysteine ligase catalytic subunit
ENSG00000013374	NUB1	0.804541	0.00588106	1.00619	0.000194357	493.283	72.467	125.965	144.862	51667	protein_coding	negative regulator of ubiquitin like proteins 1
ENSG00000123416	TUBA1B	-0.435411	0.00590147	-2.62492	6.36207e-84	3941.32	1327.26	981.587	215.152	10376	protein_coding	tubulin alpha 1b
ENSG00000065534	MYLK	-0.600074	0.00591954	-7.06106	7.80094e-186	820.984	264.574	174.423	2.038	4638	protein_coding	myosin light chain kinase
ENSG00000154328	NEIL2	-0.764316	0.00592493	-1.20016	4.20503e-06	87.8402	17.102	10.07	7.447	252969	protein_coding	nei like DNA glycosylase 2
ENSG00000140465	CYP1A1	-2.23219	0.00596772	-2.93466	0.000485139	12.5656	3.418	0.72	0.422	1543	protein_coding	cytochrome P450 family 1 subfamily A member 1
ENSG00000132386	SERPINF1	-0.821173	0.00598653	-1.58145	5.53601e-09	242.759	86.361	48.813	28.829	5176	protein_coding	serpin family F member 1
ENSG00000176095	IP6K1	1.19553	0.00598653	1.00792	0.0167541	244.221	12.919	29.492	25.796	9807	protein_coding	inositol hexakisphosphate kinase 1
ENSG00000116095	PLEKHA3	1.00704	0.00598826	0.520499	0.174769	155.018	22.09	43.937	31.326	65977	protein_coding	pleckstrin homology domain containing A3
ENSG00000081041	CXCL2	2.42757	0.00604371	1.20853	0.214594	12.2331	1.401	7.241	3.158	2920	protein_coding	C-X-C motif chemokine ligand 2
ENSG00000179051	RCC2	-0.552951	0.00609555	-1.18603	6.53479e-11	334.697	31.39	21.401	13.802	55920	protein_coding	regulator of chromosome condensation 2
ENSG00000119673	ACOT2	1.41164	0.00610428	0.899121	0.0842616	104.118	14.909	39.396	27.862	10965	protein_coding	acyl-CoA thioesterase 2
ENSG00000029534	ANK1	-1.06866	0.00619234	-0.784784	0.0399676	103.019	6.69	3.193	3.899	286	protein_coding	ankyrin 1
ENSG00000116668	SWT1	1.56925	0.00619234	2.70647	5.12868e-08	27.6829	0.723	2.113	4.652	54823	protein_coding	SWT1 RNA endoribonuclease homolog
ENSG00000196876	SCN8A	1.58315	0.00619234	0.579439	0.370003	58.339	0.971	2.98	1.452	6334	protein_coding	sodium voltage-gated channel alpha subunit 8
ENSG00000216316	AL022722.1	-0.953576	0.00620977	-1.2994	5.61799e-05	166.475	183.797	94.987	74.632	NA	processed_pseudogene	NA
ENSG00000080608	PUM3	-0.852791	0.00621138	-2.02924	2.73883e-13	407.261	103.92	57.375	25.415	9933	protein_coding	pumilio RNA binding family member 3
ENSG00000159905	ZNF221	2.67208	0.00622095	2.23987	0.0183073	17.3482	0.679	4.35	3.181	7638	protein_coding	zinc finger protein 221
ENSG00000258900	HNRNPCP1	-2.53606	0.00628154	-1.07612	0.229864	13.3347	11.799	2.054	5.572	NA	processed_pseudogene	NA
ENSG00000179085	DPM3	-1.55899	0.00629042	-0.779886	0.176802	36.8182	69.527	23.545	40.508	54344	protein_coding	dolichyl-phosphate mannosyltransferase subunit 3	regulatory
ENSG00000214706	IFRD2	-0.856281	0.00629042	-2.10606	1.19573e-12	122.708	43.407	23.987	10.223	7866	protein_coding	interferon related developmental regulator 2
ENSG00000259086	KIAA1143P1	1.12266	0.00632196	0.31691	0.518116	60.2671	47.68	103.988	59.505	NA	processed_pseudogene	NA
ENSG00000224631	RPS27AP16	-1.50889	0.00633567	-1.69295	0.00109643	136.819	201.078	70.693	62.129	NA	transcribed_processed_pseudogene	NA
ENSG00000214362	RPS3AP36	-0.941233	0.00641737	-1.2383	0.000105448	251.497	190.266	99.146	80.706	NA	processed_pseudogene	NA
ENSG00000130592	LSP1	-0.925864	0.00644303	-3.4325	1.25559e-25	162.014	119.228	62.464	10.971	4046	protein_coding	lymphocyte specific protein 1
ENSG00000183963	SMTN	-0.956797	0.00648816	-1.7866	1.71089e-08	191.535	41.461	21.409	12.14	6525	protein_coding	smoothelin
ENSG00000176273	SLC35G1	-1.05255	0.00649412	-0.217057	0.623223	51.3039	6.105	2.951	5.25	159371	protein_coding	solute carrier family 35 member G1
ENSG00000054983	GALC	1.33745	0.00650993	1.44209	0.00171933	126.533	8.298	20.623	22.132	2581	protein_coding	galactosylceramidase
ENSG00000177697	CD151	-0.589363	0.00651207	-1.19796	9.1606e-10	282.165	148.79	98.976	65.175	977	protein_coding	CD151 molecule (Raph blood group)
ENSG00000172006	ZNF554	1.03913	0.00653828	0.858189	0.0217684	68.7379	3.564	7.367	6.459	115196	protein_coding	zinc finger protein 554
ENSG00000180479	ZNF571	1.79289	0.00658876	1.46358	0.02358	22.4684	1.105	3.919	3.117	51276	protein_coding	zinc finger protein 571
ENSG00000001461	NIPAL3	1.14867	0.00661865	2.44663	1.72037e-11	87.9983	1.86	3.974	9.785	57185	protein_coding	NIPA like domain containing 3
ENSG00000179168	GGN	-2.27298	0.00662148	-2.22838	0.00500179	16.5118	5.774	1.173	1.236	199720	protein_coding	gametogenetin
ENSG00000104517	UBR5	-1.00749	0.00665582	0.914464	0.00965745	868.591	131.352	65.287	247.34	51366	protein_coding	ubiquitin protein ligase E3 component n-recognin 5
ENSG00000164008	C1orf50	1.5998	0.0066663	1.4403	0.0106477	59.769	3.273	9.806	8.859	79078	protein_coding	chromosome 1 open reading frame 50
ENSG00000256087	ZNF432	1.38977	0.00667379	0.599761	0.279988	55.0206	4.087	10.856	6.275	9668	protein_coding	zinc finger protein 432
ENSG00000108582	CPD	0.916122	0.00673063	1.6732	2.51427e-08	546.073	11.792	22.221	37.574	1362	protein_coding	carboxypeptidase D
ENSG00000131650	KREMEN2	-1.54982	0.00674528	-2.78538	2.17262e-06	22.7235	5.036	1.719	0.721	79412	protein_coding	kringle containing transmembrane protein 2
ENSG00000184857	TMEM186	-1.13224	0.00674528	-0.716963	0.0832366	58.9907	18.131	8.279	11.021	25880	protein_coding	transmembrane protein 186
ENSG00000153767	GTF2E1	1.01662	0.00675057	-0.109443	0.825602	160.899	19.073	38.196	17.495	2960	protein_coding	general transcription factor IIE subunit 1
ENSG00000137802	MAPKBP1	1.1988	0.00682584	2.14737	5.34756e-08	138.874	2.53	5.771	11.233	23005	protein_coding	mitogen-activated protein kinase binding protein 1
ENSG00000149346	SLX4IP	0.848134	0.00682993	1.02264	0.000391956	74.2867	2.118	3.814	4.3	128710	protein_coding	SLX4 interacting protein
ENSG00000122574	WIPF3	-1.01674	0.00684826	-1.02188	0.00409421	92.8814	9.22	4.554	4.527	644150	protein_coding	WAS/WASL interacting protein family member 3
ENSG00000167578	RAB4B	-1.18559	0.00686133	-0.942033	0.0277987	102.413	54.096	23.775	28.078	53916	protein_coding	RAB4B	member RAS oncogene family
ENSG00000185917	SETD4	1.05828	0.00687843	1.1821	0.00118523	72.7895	11.052	23.357	25.147	54093	protein_coding	SET domain containing 4
ENSG00000171806	METTL18	1.14049	0.00687994	0.830188	0.0485079	39.3663	5.649	12.509	10.054	92342	protein_coding	methyltransferase like 18
ENSG00000111364	DDX55	-0.679261	0.00691869	-1.41773	3.62434e-10	330.726	83.378	52.068	31.224	57696	protein_coding	DEAD-box helicase 55
ENSG00000080603	SRCAP	1.38183	0.0069269	1.40268	0.00377804	357.584	7.015	18.652	18.928	10847	protein_coding	Snf2 related CREBBP activator protein
ENSG00000116791	CRYZ	1.12962	0.00696133	1.62787	1.42965e-05	63.3362	6.856	14.834	21.065	1429	protein_coding	crystallin zeta
ENSG00000033178	UBA6	0.635582	0.0069629	1.28982	3.85587e-10	375.21	17.689	27.53	43.257	55236	protein_coding	ubiquitin like modifier activating enzyme 6
ENSG00000125753	VASP	-1.09076	0.00697716	-0.547383	0.197405	259.269	98.321	46.045	67.488	7408	protein_coding	vasodilator stimulated phosphoprotein
ENSG00000236058	RPL17P36	-1.40617	0.00698653	-1.66051	0.000698562	55.4716	79.277	29.945	25.148	NA	processed_pseudogene	NA
ENSG00000111696	NT5DC3	2.02576	0.00700988	0.241165	0.811311	68.0164	2.124	8.741	2.839	51559	protein_coding	5'-nucleotidase domain containing 3
ENSG00000145375	SPATA5	-0.862248	0.00701018	-1.0133	0.000720074	130.404	7.013	3.862	3.484	166378	protein_coding	spermatogenesis associated 5
ENSG00000182742	HOXB4	-1.24656	0.00703457	-0.0812671	0.88725	36.9331	6.469	2.72	6.103	3214	protein_coding	homeobox B4
ENSG00000176909	MAMSTR	-1.89188	0.00712664	-0.976994	0.147293	15.4283	3.694	1	1.881	284358	protein_coding	MEF2 activating motif and SAP domain containing transcriptional regulator
ENSG00000168216	LMBRD1	0.811382	0.00716675	1.87354	2.85627e-13	140.268	11.543	20.269	42.259	55788	protein_coding	LMBR1 domain containing 1
ENSG00000168061	SAC3D1	-1.1134	0.00718904	-2.80197	3.40908e-14	274.248	106.124	49.037	15.227	29901	protein_coding	SAC3 domain containing 1
ENSG00000125898	FAM110A	-1.4598	0.0071972	-0.48677	0.390988	25.9769	5.288	1.919	3.764	83541	protein_coding	family with sequence similarity 110 member A
ENSG00000034510	TMSB10	-0.890714	0.00724578	-1.67776	1.48742e-08	952.992	1611.15	868.947	503.496	9168	protein_coding	thymosin beta 10
ENSG00000160932	LY6E	-0.828651	0.00725699	-2.66672	2.98835e-22	314.257	146.429	82.436	23.046	4061	protein_coding	lymphocyte antigen 6 family member E
ENSG00000141543	EIF4A3	0.43212	0.00731566	-1.00263	8.06583e-12	606.394	238.132	321.433	118.849	9775	protein_coding	eukaryotic translation initiation factor 4A3
ENSG00000243678	NME2	-0.821659	0.00734406	-1.83986	1.14947e-11	781.88	587.586	332.416	164.121	4831	protein_coding	NME/NM23 nucleoside diphosphate kinase 2
ENSG00000186951	PPARA	1.05646	0.00735055	0.686573	0.0840467	133.936	4.852	10.164	7.822	5465	protein_coding	peroxisome proliferator activated receptor alpha
ENSG00000118518	RNF146	0.735901	0.00738376	1.062	1.91937e-05	168.427	18.58	30.726	38.518	81847	protein_coding	ring finger protein 146
ENSG00000090863	GLG1	0.932305	0.00742524	1.42256	6.25983e-06	990.632	35.367	67.421	94.723	2734	protein_coding	golgi glycoprotein 1
ENSG00000102898	NUTF2	-0.551253	0.0074267	-1.04942	1.75135e-08	458.71	224.586	153.149	108.477	10204	protein_coding	nuclear transport factor 2
ENSG00000151247	EIF4E	-0.693663	0.00743952	-1.12488	1.70919e-06	488.891	126.428	78.078	57.936	1977	protein_coding	eukaryotic translation initiation factor 4E
ENSG00000262481	TMEM256-PLSCR3	3.49146	0.00745782	2.81092	0.0264598	12.0025	0.686	4.496	2.841	NA	protein_coding	NA
ENSG00000118257	NRP2	-1.30908	0.00751856	-3.05086	1.50467e-11	116.649	13.937	5.636	1.718	8828	protein_coding	neuropilin 2
ENSG00000176771	NCKAP5	0.720884	0.00752695	-2.78396	2.08464e-27	286.941	17.57	28.958	2.594	344148	protein_coding	NCK associated protein 5
ENSG00000273084	AC092171.5	-2.8035	0.00756842	0.896864	0.295148	13.3956	4.476	0.646	8.308	NA	lncRNA	NA
ENSG00000198517	MAFK	-1.15525	0.00760614	-0.403652	0.395424	124.89	20.036	9.14	15.178	7975	protein_coding	MAF bZIP transcription factor K
ENSG00000188761	BCL2L15	-3.38446	0.007752	-3.21065	0.0073942	25.9168	5.279	0.339	0.382	440603	protein_coding	BCL2 like 15
ENSG00000125954	CHURC1-FNTB	5.83509	0.0078331	6.70294	0.00104758	30.527	0.698	59.218	106.674	100529261	protein_coding	CHURC1-FNTB readthrough
ENSG00000092421	SEMA6A	-1.82571	0.00788697	-1.15028	0.0962668	173.256	17.87	5.151	8.085	57556	protein_coding	semaphorin 6A
ENSG00000183111	ARHGEF37	-2.31959	0.00788697	2.34808	9.67982e-06	22.6244	0.589	0.119	3.011	389337	protein_coding	Rho guanine nucleotide exchange factor 37
ENSG00000196381	ZNF781	-2.21399	0.00792743	1.43282	0.0495165	20.9129	2.678	0.534	6.662	163115	protein_coding	zinc finger protein 781
ENSG00000260643	AC092718.3	1.45172	0.00792743	0.50367	0.421599	31.9246	5.054	13.392	6.951	NA	protein_coding	NA
ENSG00000160214	RRP1	-0.553171	0.00793256	-1.54997	8.07627e-17	319.95	51.805	35.355	17.692	8568	protein_coding	ribosomal RNA processing 1
ENSG00000130821	SLC6A8	1.04171	0.00794757	0.263943	0.573656	145.024	11.117	22.851	13.608	6535	protein_coding	solute carrier family 6 member 8
ENSG00000121989	ACVR2A	1.26921	0.00796197	0.866933	0.0681738	61.1753	3.33	8.07	6.079	92	protein_coding	activin A receptor type 2A
ENSG00000006015	REX1BD	-1.0482	0.00797458	-0.872618	0.0226677	289.164	215.328	104.123	117.571	55049	protein_coding	required for excision 1-B domain containing
ENSG00000148362	PAXX	-0.967072	0.00798977	-1.71466	2.24082e-07	184.947	127.766	65.274	38.892	286257	protein_coding	PAXX non-homologous end joining factor
ENSG00000117691	NENF	-1.36597	0.00800676	-1.18716	0.0164507	120.434	76.656	29.747	33.686	29937	protein_coding	neudesin neurotrophic factor
ENSG00000111052	LIN7A	-1.21691	0.00805117	-1.40513	0.00123072	79.1465	9.836	4.318	3.711	8825	protein_coding	lin-7 homolog A	crumbs cell polarity complex component
ENSG00000086619	ERO1B	2.11666	0.00808942	2.13355	0.00463524	37.7393	1.722	6.764	7.009	56605	protein_coding	endoplasmic reticulum oxidoreductase 1 beta
ENSG00000189164	ZNF527	1.32546	0.00810324	0.519931	0.349843	65.3432	3.474	8.371	4.871	84503	protein_coding	zinc finger protein 527
ENSG00000205903	ZNF316	1.08931	0.00810968	0.806504	0.0466986	259.666	6.901	14.737	12.114	100131017	protein_coding	zinc finger protein 316
ENSG00000156232	WHAMM	1.08665	0.0081231	0.032495	0.954655	120.711	13.486	28.438	13.851	123720	protein_coding	WASP homolog associated with actin	golgi membranes and microtubules
ENSG00000167513	CDT1	0.838068	0.00814219	-1.66271	7.82557e-08	124.378	11.433	20.43	3.596	81620	protein_coding	chromatin licensing and DNA replication factor 1
ENSG00000143554	SLC27A3	-1.14341	0.00814619	-0.765756	0.0661967	43.9953	12.398	5.612	7.4	11000	protein_coding	solute carrier family 27 member 3
ENSG00000101844	ATG4A	1.00505	0.0081814	0.934044	0.00979277	60.6483	5.05	10.166	9.638	115201	protein_coding	autophagy related 4A cysteine peptidase
ENSG00000112599	GUCA1B	1.79917	0.00818505	-0.311322	0.743463	16.5877	1.159	4.002	0.932	2979	protein_coding	guanylate cyclase activator 1B
ENSG00000106367	AP1S1	-1.05566	0.00821558	-1.43114	0.000104825	274.65	276.911	133.944	103.277	1174	protein_coding	adaptor related protein complex 1 subunit sigma 1
ENSG00000048405	ZNF800	1.22642	0.00822904	0.699977	0.143555	101.332	6.412	14.903	10.308	168850	protein_coding	zinc finger protein 800
ENSG00000230699	AL645608.2	-1.59352	0.00824052	-0.72843	0.220474	19.1419	2.507	0.834	1.513	NA	lncRNA	NA
ENSG00000151725	CENPU	0.605694	0.00827345	-1.40509	6.25198e-11	245.177	55.242	83.99	20.822	79682	protein_coding	centromere protein U
ENSG00000263934	SNORD3A	-1.49709	0.00827971	-1.23704	0.0216042	21.4421	18.804	6.638	7.978	780851	snoRNA	small nucleolar RNA	C/D box 3A
ENSG00000100209	HSCB	-1.13637	0.00831159	-0.905485	0.0292367	50.9191	37.429	16.986	20.185	150274	protein_coding	HscB mitochondrial iron-sulfur cluster cochaperone
ENSG00000162585	FAAP20	-0.89373	0.00831961	-1.29625	2.985e-05	97.2197	44.024	23.594	17.89	199990	protein_coding	FA core complex associated protein 20
ENSG00000179134	SAMD4B	1.26086	0.00831961	1.03479	0.02582	229.034	26.277	62.826	53.829	55095	protein_coding	sterile alpha motif domain containing 4B
ENSG00000166033	HTRA1	-0.55827	0.00832894	-1.21172	1.03054e-10	738.644	145.412	98.692	62.756	5654	protein_coding	HtrA serine peptidase 1
ENSG00000184867	ARMCX2	4.08173	0.00837731	4.38622	0.0022164	13.4788	0.195	3.521	4.666	9823	protein_coding	armadillo repeat containing X-linked 2
ENSG00000185386	MAPK11	-0.724596	0.00838145	-1.44454	1.23419e-08	96.2879	17.395	10.547	6.41	5600	protein_coding	mitogen-activated protein kinase 11
ENSG00000224914	LINC00863	1.01353	0.00840846	1.12959	0.00144231	88.2163	6.032	12.292	13.194	439994	lncRNA	long intergenic non-protein coding RNA 863
ENSG00000187688	TRPV2	-1.53235	0.00846173	-0.951706	0.0992414	46.2955	13.302	4.565	6.736	51393	protein_coding	transient receptor potential cation channel subfamily V member 2
ENSG00000178896	EXOSC4	-1.18912	0.00846538	-1.16245	0.00676571	80.7505	50.986	22.363	22.819	54512	protein_coding	exosome component 4
ENSG00000119408	NEK6	-1.14417	0.00847876	-0.503796	0.269982	83.8217	20.086	9.072	14.217	10783	protein_coding	NIMA related kinase 6
ENSG00000185482	STAC3	2.44013	0.00853602	2.50535	0.00427658	11.9495	0.716	3.902	4.051	246329	protein_coding	SH3 and cysteine rich domain 3
ENSG00000229267	SNHG31	-1.9393	0.00854623	-1.49189	0.0357086	14.2515	4.299	1.117	1.562	101928103	lncRNA	small nucleolar RNA host gene 31
ENSG00000072415	MPP5	0.85371	0.00859717	1.2515	2.04865e-05	221.118	9.621	17.392	23.055	64398	protein_coding	membrane palmitoylated protein 5
ENSG00000103150	MLYCD	1.48623	0.00861787	0.922992	0.107024	66.508	2.622	7.332	5.064	23417	protein_coding	malonyl-CoA decarboxylase
ENSG00000196787	H2AC11	2.25087	0.00862801	3.03668	8.17963e-05	16.997	0.469	2.223	3.836	8969	protein_coding	H2A clustered histone 11
ENSG00000227946	AC007383.1	1.13046	0.00866468	2.98755	2.38824e-17	66.7635	9.794	21.335	77.284	NA	lncRNA	NA
ENSG00000262814	MRPL12	-1.04847	0.0088249	-2.51459	1.49719e-12	330.879	176.542	85.319	30.848	6182	protein_coding	mitochondrial ribosomal protein L12
ENSG00000099998	GGT5	-1.98527	0.00883948	-4.32336	3.3557e-08	24.4389	5.699	1.425	0.267	2687	protein_coding	gamma-glutamyltransferase 5
ENSG00000133401	PDZD2	-1.04377	0.00884522	-1.58645	1.19596e-05	204.932	14.602	7.109	4.867	23037	protein_coding	PDZ domain containing 2
ENSG00000100097	LGALS1	-0.881491	0.00887499	-2.42279	1.29995e-16	1499.26	2096.09	1137.62	390.827	3956	protein_coding	galectin 1
ENSG00000130517	PGPEP1	0.797257	0.00888749	1.89193	5.00505e-13	145.317	2.873	4.99	10.732	54858	protein_coding	pyroglutamyl-peptidase I
ENSG00000164082	GRM2	1.10889	0.00891645	-3.27975	2.8213e-09	40.9818	1.62	3.526	0.165	2912	protein_coding	glutamate metabotropic receptor 2
ENSG00000213888	LINC01521	-1.33748	0.00896728	0.0696618	0.913879	40.3178	6.86	2.705	7.193	NA	lncRNA	NA
ENSG00000055483	USP36	-1.06625	0.00900892	-1.01893	0.00878965	199.239	20.986	10.096	10.345	57602	protein_coding	ubiquitin specific peptidase 36
ENSG00000076513	ANKRD13A	0.774689	0.00905297	1.36509	2.08893e-07	300.135	19.515	33.439	50.343	88455	protein_coding	ankyrin repeat domain 13A
ENSG00000280138	AC027290.3	-1.09369	0.00913109	-0.413446	0.363585	141.312	2.727	1.277	2.046	NA	TEC	NA
ENSG00000196678	ERI2	1.03416	0.009253	1.67754	2.17785e-06	101.122	9.613	19.63	30.903	112479	protein_coding	ERI1 exoribonuclease family member 2
ENSG00000106009	BRAT1	-1.08777	0.00927243	-0.922353	0.0219043	150.717	16.391	7.692	8.625	221927	protein_coding	BRCA1 associated ATM activator 1
ENSG00000114446	IFT57	1.1553	0.00927243	1.975	4.60785e-07	81.4432	7.076	15.784	27.754	55081	protein_coding	intraflagellar transport 57
ENSG00000196417	ZNF765	1.4596	0.00942897	0.751663	0.205274	57.2948	2.058	5.773	3.476	91661	protein_coding	zinc finger protein 765
ENSG00000116396	KCNC4	-1.29421	0.00943316	-1.62505	0.000355133	41.9908	4.324	1.801	1.409	3749	protein_coding	potassium voltage-gated channel subfamily C member 4
ENSG00000197619	ZNF615	1.27385	0.00949182	1.73948	0.000103879	92.812	5.401	12.577	17.421	284370	protein_coding	zinc finger protein 615
ENSG00000154217	PITPNC1	-0.962314	0.0095058	-1.07614	0.0018181	204.084	69.818	36.008	33.047	26207	protein_coding	phosphatidylinositol transfer protein cytoplasmic 1
ENSG00000101986	ABCD1	-0.687286	0.00954496	-1.50318	3.90933e-10	168.782	17.18	10.668	6.062	215	protein_coding	ATP binding cassette subfamily D member 1
ENSG00000064652	SNX24	-0.764797	0.00962341	-1.00728	0.000229601	100.987	28.488	16.811	14.234	28966	protein_coding	sorting nexin 24
ENSG00000116688	MFN2	1.16556	0.009658	0.200712	0.721325	298.343	21.146	47.257	24.324	9927	protein_coding	mitofusin 2
ENSG00000198718	TOGARAM1	1.25661	0.00970555	1.4158	0.00167004	124.837	3.722	8.961	9.955	23116	protein_coding	TOG array regulator of axonemal microtubules 1
ENSG00000171735	CAMTA1	-0.952766	0.00977251	-1.6539	1.68635e-06	76.7207	84.23	43.543	26.892	23261	protein_coding	calmodulin binding transcription activator 1
ENSG00000220804	LINC01881	1.90253	0.00981442	1.9094	0.00578374	22.4338	4.738	17.915	17.96	NA	transcribed_unprocessed_pseudogene	NA
ENSG00000184985	SORCS2	0.676949	0.00988023	-2.23041	1.11099e-16	119.903	5.657	9.066	1.207	57537	protein_coding	sortilin related VPS10 domain containing receptor 2
ENSG00000198618	PPIAP22	-0.633234	0.00988425	-1.54308	6.0906e-13	1547.53	2216.75	1429.3	760.781	NA	processed_pseudogene	NA
ENSG00000158321	AUTS2	-1.26606	0.00988557	-0.358824	0.525119	143.861	16.116	6.74	12.538	26053	protein_coding	activator of transcription and developmental regulator AUTS2
ENSG00000177106	EPS8L2	2.48588	0.00991147	0.213546	0.871375	11.4571	0.959	5.101	1.058	64787	protein_coding	EPS8 like 2
ENSG00000110436	SLC1A2	-2.21593	0.00993368	-4.04502	2.19889e-06	44.5082	5.97	1.286	0.379	6506	protein_coding	solute carrier family 1 member 2
ENSG00000171574	ZNF584	1.50437	0.0100015	0.605668	0.351926	37.1305	3.678	10.452	5.538	201514	protein_coding	zinc finger protein 584
ENSG00000101236	RNF24	-1.62724	0.0100227	-0.643647	0.337151	63.8524	4.941	1.648	3.148	11237	protein_coding	ring finger protein 24
ENSG00000130224	LRCH2	0.834985	0.0100283	1.52024	6.07235e-08	85.4146	2.667	4.744	7.627	57631	protein_coding	leucine rich repeats and calponin homology domain containing 2
ENSG00000148950	IMMP1L	1.62962	0.0100604	2.01444	0.000398779	23.1625	6.737	20.912	27.235	196294	protein_coding	inner mitochondrial membrane peptidase subunit 1
ENSG00000170577	SIX2	-2.16935	0.0100862	-2.06703	0.00887284	11.1901	2.763	0.614	0.653	10736	protein_coding	SIX homeobox 2
ENSG00000133135	RNF128	-1.35774	0.0101205	-1.75418	0.000431746	28.5266	5.327	2.07	1.583	79589	protein_coding	ring finger protein 128
ENSG00000162129	CLPB	1.10567	0.0101933	0.582718	0.199087	142.68	4.078	8.767	6.194	81570	protein_coding	ClpB homolog	mitochondrial AAA ATPase chaperonin
ENSG00000197557	TTC30A	1.3732	0.0102605	2.01515	2.40491e-05	46.0304	0.908	2.36	3.683	92104	protein_coding	tetratricopeptide repeat domain 30A
ENSG00000100276	RASL10A	-2.15099	0.0102664	-2.19708	0.0072828	10.9399	6.793	1.494	1.534	10633	protein_coding	RAS like family 10 member A
ENSG00000177685	CRACR2B	-1.49954	0.0103463	-1.76685	0.001683	34.7936	8.588	3.045	2.545	283229	protein_coding	calcium release activated channel regulator 2B
ENSG00000106460	TMEM106B	0.86235	0.0104022	2.01973	3.21376e-12	295.541	13.463	24.372	54.388	54664	protein_coding	transmembrane protein 106B
ENSG00000182704	TSKU	-1.67028	0.010411	-0.878189	0.148545	26.7138	3.976	1.343	2.162	25987	protein_coding	tsukushi	small leucine rich proteoglycan
ENSG00000136874	STX17	0.753342	0.0104238	2.25935	5.73585e-20	158.978	5.235	8.833	24.986	55014	protein_coding	syntaxin 17
[truncated: 2,625 more rows]

## Sheet: FPKM Table
Ensembl Gene ID	Gene Symbol	Control Rep1 FPKM	Control Rep2 FPKM	Control Rep3 FPKM	4hr Rep1 FPKM	4hr Rep2 FPKM	4hr Rep3 FPKM	24hr Rep1 FPKM	24hr Rep2 FPKM	24hr Rep3 FPKM
ENSG00000000003	TSPAN6	11.7503	8.20893	9.65305	11.2627	8.98448	11.2553	25.5583	22.1766	21.5045
ENSG00000000005	TNMD	0.296835	0.310996	1.13163	0.255237	0.501467	0.278386	0	0	0
ENSG00000000419	DPM1	189.866	110.701	136.123	138.559	145.609	137.447	97.0654	116.001	98.1319
ENSG00000000457	SCYL3	5.79342	4.52583	4.27986	5.39708	5.24909	6.7079	6.56952	6.07228	6.37784
ENSG00000000460	C1orf112	3.69234	1.52323	2.69666	2.4371	2.87391	4.48996	1.3413	3.88469	2.28568
ENSG00000000971	CFH	52.9182	59.2757	61.9844	44.1621	47.355	44.0874	50.2502	54.6581	51.2018
ENSG00000001036	FUCA2	4.2686	9.12992	7.5414	10.2163	8.77958	5.14858	10.2586	7.24222	13.481
ENSG00000001084	GCLC	4.73441	8.59449	10.1174	20.061	18.8065	11.4491	12.1245	11.2475	11.9326
ENSG00000001167	NFYA	19.9922	26.6196	21.8093	41.1567	41.8058	43.17	32.902	30.3	28.5001
ENSG00000001460	STPG1	0.0502458	0.0994556	0.135618	0.207793	0.242405	0.0883428	0.825334	0.85309	1.03422
ENSG00000001461	NIPAL3	0.962152	2.80044	1.81877	3.98532	4.4485	3.4884	10.3495	9.65152	9.35519
ENSG00000001497	LAS1L	48.4279	53.2608	53.7119	55.3178	45.3453	49.1167	27.5738	25.7521	24.6948
ENSG00000001561	ENPP4	2.0589	2.50637	1.88081	2.47315	2.3568	2.36401	3.90436	3.4193	5.26798
ENSG00000001617	SEMA3F	14.3589	17.2962	12.4471	12.0264	12.4432	11.9099	6.09063	6.5147	6.18503
ENSG00000001626	CFTR	5.902	0	0	0	0	0	0	0	0
ENSG00000001629	ANKIB1	5.52903	19.877	11.728	13.5059	26.3857	31.319	48.28	49.3031	41.2399
ENSG00000001630	CYP51A1	28.871	29.1534	31.0964	32.5314	31.4322	32.9776	32.8248	36.2093	35.6332
ENSG00000001631	KRIT1	44.062	28.7628	34.1671	28.2964	14.4694	11.1035	71.1708	64.0918	84.9841
ENSG00000002016	RAD52	2.96871	10.3793	17.3805	20.477	24.5025	13.2387	10.347	10.7145	29.7499
ENSG00000002079	MYH16	0	0	0	0	0.165688	0	0.0392537	0	0.0405044
ENSG00000002330	BAD	171.751	71.3666	99.3654	107.59	81.8566	143.936	119.287	138.445	118.726
ENSG00000002549	LAP3	71.3404	73.2457	63.029	84.3485	82.6901	56.7139	38.7817	38.1483	56.2224
ENSG00000002586	CD99	368.874	252.391	321.688	243.997	225.339	228.074	355.295	376.361	340.393
ENSG00000002587	HS3ST1	0.0414382	0	0	0	0	0	0.0670271	0	0.0345132
ENSG00000002726	AOC1	0.814634	0	0.683769	0	0.300979	0	0	0.34275	0
ENSG00000002746	HECW1	0	1.49784	0	0	0	0	0.0249107	0	0
ENSG00000002822	MAD1L1	36.6186	37.4954	29.2271	62.2017	49.2865	53.5267	26.9175	19.7384	23.5539
ENSG00000002834	LASP1	73.4712	140.6	92.7104	136.38	141.713	112.721	165.249	125.564	151.021
ENSG00000002919	SNX11	5.60708	4.49522	7.2468	9.79828	7.87021	6.65847	3.93523	8.47576	8.02747
ENSG00000002933	TMEM176A	1.45001	2.06611	1.87306	1.70327	0.530927	0.617777	0	0	0
ENSG00000003056	M6PR	180.872	219.026	268.345	236.163	237.669	227.688	175.546	163.237	173.674
ENSG00000003096	KLHL13	8.27727	10.1179	16.2626	6.25032	6.16666	4.87782	7.51039	7.04514	8.25312
ENSG00000003137	CYP26B1	0.0728764	0.214417	0.127046	0.116619	0	0	0.110249	0	0
ENSG00000003147	ICA1	1.95191	5.62964	2.48744	2.62467	3.98624	3.93485	11.4481	17.7322	20.6638
ENSG00000003249	DBNDD1	9.49484	6.93316	10.0894	6.53181	10.925	10.1308	6.18544	11.4908	7.05842
ENSG00000003393	ALS2	9.14272	18.2934	19.006	22.1107	30.7368	28.3564	32.0398	33.4483	45.0326
ENSG00000003400	CASP10	2.34355	9.80102	1.6298	3.52842	3.35526	0.994683	13.2135	7.67685	9.02531
ENSG00000003402	CFLAR	13.4236	22.7865	13.8255	8.57517	7.35511	5.58286	29.4693	31.2138	38.1332
ENSG00000003436	TFPI	3.45288	1.95669	1.59179	0.788078	2.96398	1.89686	2.52927	1.66127	3.91957
ENSG00000003509	NDUFAF7	34.2425	19.7762	23.8346	35.9995	32.1943	33.2264	38.1349	32.7363	37.1672
ENSG00000003756	RBM5	156.009	318.792	238.991	322.626	331.162	292.644	492.352	448.359	551.575
ENSG00000003987	MTMR7	0	0	0	0.0547814	0	0.0597651	0.0516575	0	0
ENSG00000003989	SLC7A2	0	0	0	0.0345653	0.114192	0	0	0.0389947	0
ENSG00000004059	ARF5	125.887	73.445	112.929	80.0742	88.7415	99.2363	130.279	103.222	115.867
ENSG00000004139	SARM1	5.22794	5.97093	6.12961	6.84425	7.6921	7.82683	4.08394	4.87428	4.58756
ENSG00000004142	POLDIP2	39.5827	38.9125	47.8052	52.9487	48.8617	54.3724	26.6312	27.7705	28.1596
ENSG00000004399	PLXND1	76.4869	121.457	101.03	42.6377	47.4126	40.7126	32.6588	25.4582	30.3904
ENSG00000004455	AK2	150.339	108.182	128.032	98.5475	56.6205	63.9307	48.4188	28.4778	44.5672
ENSG00000004468	CD38	1.06246	1.63517	0.259177	0.235145	0.093011	0.406657	0	0	0.996816
ENSG00000004478	FKBP4	209.961	121.002	294.829	220.888	277.266	311.21	120.088	177.182	144.831
ENSG00000004487	KDM1A	26.0317	32.6838	31.0248	36.7219	34.4004	32.7006	36.7801	38.8944	40.2369
ENSG00000004534	RBM6	109.068	173.068	136.126	122.066	126.667	138.603	152.223	206.273	211.387
ENSG00000004660	CAMKK1	15.7079	11.5211	13.5755	1.06605	1.54213	1.258	1.55028	1.80103	1.42172
ENSG00000004700	RECQL	44.0748	54.0552	65.3591	77.7268	76.6043	81.0125	60.8061	53.9195	65.5986
ENSG00000004766	VPS50	18.5458	16.3846	41.0586	26.4835	41.2514	28.0914	52.056	47.5001	44.5283
ENSG00000004776	HSPB6	0.232182	0	0	0.351432	0.172167	0	0.164722	0	0.166954
ENSG00000004777	ARHGAP33	1.01167	7.38324	3.02148	2.8582	4.88189	5.08117	3.3603	4.89862	5.73643
ENSG00000004779	NDUFAB1	431.907	233.35	294.838	209.462	205.407	207.315	125.877	120.798	106.559
ENSG00000004799	PDK4	5.14083	2.92554	3.03326	0.387766	0.768531	0.337574	2.83571	3.01867	3.85349
ENSG00000004809	SLC22A16	0.195197	0	0	0	0.136316	0	0	0.194811	0
ENSG00000004838	ZMYND10	0.761532	3.20958	2.34839	4.99134	2.44204	1.27458	0.551492	1.71679	1.50569
ENSG00000004846	ABCB5	0	0.107107	0	0.0448953	0.0444074	0.0981683	0	0	0.124184
ENSG00000004848	ARX	0	0	0	0	0	0	0	0	0.0782708
ENSG00000004864	SLC25A13	8.52553	16.0266	11.2666	7.97606	9.24046	8.49757	8.03402	7.79428	8.52168
ENSG00000004866	ST7	7.6359	12.2928	11.4538	6.6551	7.5249	5.63761	9.23969	15.0495	6.97849
ENSG00000004897	CDC27	22.3649	23.7342	19.024	35.4099	31.0118	30.2144	39.2056	26.4806	47.1056
ENSG00000004939	SLC4A1	2.92811	3.64218	1.09297	2.7514	3.66099	1.71633	1.30362	0.884114	0.782622
ENSG00000004948	CALCR	0	0	0.085556	0	0	0.0853379	0	0	0
ENSG00000004961	HCCS	54.8953	52.3131	49.8482	41.2488	40.3938	52.165	31.2431	31.2133	32.3984
ENSG00000004975	DVL2	14.4502	20.7345	18.0023	27.6855	37.31	25.3687	36.4739	39.8837	33.2397
ENSG00000005007	UPF1	37.7439	34.9893	39.027	51.0971	49.5551	54.5306	32.6297	36.0409	28.9752
ENSG00000005020	SKAP2	0.825483	2.68842	1.83517	5.36399	0.293285	3.33826	0.902645	2.42911	0.793314
ENSG00000005022	SLC25A5	398.161	304.522	328.474	343.444	290.43	345.415	172.731	193.102	168.59
ENSG00000005059	MCUB	52.2043	32.469	47.7722	26.3632	24.1167	41.8109	41.5231	33.4234	37.2039
ENSG00000005075	POLR2J	53.9169	28.9015	24.8364	39.9621	41.2777	38.4252	33.915	26.1176	22.5502
ENSG00000005100	DHX33	10.3926	15.2075	12.3767	8.87553	8.56968	8.50073	7.83708	6.72887	6.58099
ENSG00000005102	MEOX1	1.42524	0.233904	0.633997	0.189785	0	0	0	0	0.0929381
ENSG00000005108	THSD7A	0	0.028879	0	0.0489648	0.0243182	0.193143	0.0695938	0	0.0955931
ENSG00000005156	LIG3	146.022	55.7963	87.2069	75.2235	62.4586	97.8669	51.2978	53.1411	29.395
ENSG00000005175	RPAP3	59.1353	82.7675	58.9655	92.9665	79.2805	94.0624	90.2852	88.1373	92.3745
ENSG00000005187	ACSM3	0	0	1.35353	0	0.845325	0.207563	0.420507	1.83866	2.18552
ENSG00000005189	REXO5	7.04458	3.43555	1.72042	2.92283	4.49966	2.1028	5.2379	5.02179	5.97201
ENSG00000005194	CIAPIN1	158.663	120.137	149.067	115.391	128.23	90.7184	65.9317	72.1581	96.1861
ENSG00000005206	SPPL2B	23.7561	40.3933	40.9481	44.1903	47.1923	31.2954	39.0208	40.8639	44.88
ENSG00000005238	FAM214B	5.73976	16.5569	11.5077	4.74136	7.07584	4.5799	7.81189	7.37145	8.57213
ENSG00000005243	COPZ2	21.1595	7.22902	35.0293	12.2894	9.69919	24.8238	30.9308	7.83765	8.10213
ENSG00000005249	PRKAR2B	141.903	252.615	220.685	123.014	124.03	133.54	72.7384	54.8345	62.4629
ENSG00000005302	MSL3	41.9347	53.9103	46.9636	38.8645	55.3961	42.0704	35.1545	31.3422	34.2936
ENSG00000005339	CREBBP	22.4322	48.1893	31.5671	112.756	80.419	93.6511	134.856	119.015	114.433
ENSG00000005379	TSPOAP1	0.0732206	0	0.0639173	0	0	0	0	0	0
ENSG00000005436	GCFC2	18.3082	20.8597	19.762	18.0061	14.0993	16.8667	23.6025	22.8029	25.029
ENSG00000005448	WDR54	29.8493	8.98713	20.0731	15.3224	19.2133	17.732	22.2158	25.6345	21.7235
ENSG00000005469	CROT	4.07213	6.15996	5.48353	21.6409	16.4794	13.6903	10.2805	13.5967	17.4765
ENSG00000005471	ABCB4	1.54807	0	0	0.129105	0	0	0.0666888	0	0
ENSG00000005483	KMT2E	27.4835	28.8488	21.7406	31.2041	26.5346	29.284	47.8962	47.6657	59.0846
ENSG00000005486	RHBDD2	16.9429	11.3676	24.5258	39.7098	38.3456	15.7074	30.7932	56.1519	11.7502
ENSG00000005513	SOX8	20.1292	15.8	14.6481	6.79461	6.85136	6.99786	1.10132	0.981734	1.12816
ENSG00000005700	IBTK	38.8741	26.4719	24.8558	23.8216	20.7467	22.8986	31.2972	27.5932	28.5473
ENSG00000005801	ZNF195	27.3646	21.7676	30.6788	17.1362	12.3782	16.245	13.0722	15.088	22.7628
ENSG00000005810	MYCBP2	176.779	114.268	66.9625	54.2203	36.3214	37.8414	56.3977	45.7093	53.7054
ENSG00000005812	FBXL3	43.6636	49.9733	38.88	79.6739	79.7236	73.2779	82.5505	92.1252	95.812
ENSG00000005844	ITGAL	0	1.76445	0.0524222	1.36412	1.97231	0	1.89946	1.51653	2.32161
ENSG00000005882	PDK2	27.9506	20.5581	15.0186	34.6178	30.3849	32.8577	52.3948	47.8967	49.1093
ENSG00000005884	ITGA3	6.68413	5.86383	10.1748	5.03145	4.17725	10.0539	5.82828	11.5893	5.41159
ENSG00000005889	ZFX	17.3433	31.4852	24.3109	17.3277	31.0314	23.901	38.0916	62.9352	64.551
ENSG00000005893	LAMP2	18.8793	20.6909	19.2114	20.9643	23.1774	21.1301	25.15	27.3495	24.924
ENSG00000005961	ITGA2B	0.387097	0.350084	2.60833	1.09497	2.67663	1.18791	4.61302	0.835437	5.68449
ENSG00000005981	ASB4	0	0	0	0	0.0709924	0	0	0.0801451	0
ENSG00000006007	GDE1	17.5636	19.4765	15.2613	21.4946	22.9108	24.3405	29.5112	26.479	28.7721
ENSG00000006015	REX1BD	331.401	112.52	202.062	112.82	106.358	93.1896	123.778	113.838	115.097
ENSG00000006016	CRLF1	2.59637	1.46505	1.20926	0	0	0.313021	1.01596	0.657974	1.17273
ENSG00000006025	OSBPL7	17.3559	15.8686	17.2059	36.6525	27.5237	33.7347	20.6707	26.5999	39.2857
ENSG00000006042	TMEM98	30.4909	17.3103	22.2093	13.6328	25.9761	30.9124	48.7206	55.4161	59.48
ENSG00000006047	YBX2	0.513655	0.196907	1.22779	1.88115	1.92724	0.517431	0.148332	0.567387	0.546888
ENSG00000006062	MAP3K14	0.66307	0.896383	1.4343	1.67562	3.01063	0.984989	0.825883	0.915347	1.24542
ENSG00000006071	ABCC8	6.86654	3.49634	2.5571	0.54233	3.90443	1.71163	1.0787	2.13855	3.26903
ENSG00000006118	TMEM132A	39.6139	56.2667	39.7623	42.9539	40.8474	44.7158	25.276	30.7127	13.8472
ENSG00000006125	AP2B1	60.1103	178.476	193.719	306.921	252.14	237.928	346.096	343.379	433.342
ENSG00000006128	TAC1	0	0	0.379326	0	0	0	0	0	0
ENSG00000006194	ZNF263	23.496	18.8722	25.9731	28.0515	31.6838	26.9883	14.883	22.3876	16.2446
ENSG00000006210	CX3CL1	0.36318	0.304386	0.402143	0.0409977	0.0402407	0	0.0776247	0.136911	0.0397227
ENSG00000006282	SPATA20	32.8547	30.9353	38.2455	22.1393	25.227	38.8429	46.2062	38.0762	36.9937
ENSG00000006283	CACNA1G	1.10895	2.15675	1.34534	1.03594	0.995544	0.81954	0.27203	0.197344	0.0743129
ENSG00000006327	TNFRSF12A	104.634	80.0453	67.2799	40.4263	43.3843	47.6361	57.6032	41.5597	43.8122
ENSG00000006377	DLX6	4.10225	6.23527	2.38522	2.21845	4.17439	2.96785	4.12962	5.15565	3.87631
ENSG00000006432	MAP3K9	0.654288	1.66732	0.896141	1.32839	1.42599	1.34132	1.1232	1.00951	0.857092
ENSG00000006451	RALA	176.58	189.186	151.202	161.488	140.376	135.808	132.002	141.092	166.345
ENSG00000006453	BAIAP2L1	3.81658	1.95835	4.7939	3.90646	1.58562	1.5208	1.59062	0.388322	2.53761
ENSG00000006459	KDM7A	4.29338	7.42263	5.31129	3.86635	3.77139	3.05641	17.0722	15.4401	16.1348
ENSG00000006468	ETV1	115.401	157.815	158.005	54.5308	67.2271	52.5821	11.702	8.8028	6.23259
ENSG00000006530	AGK	23.7039	40.0146	41.865	41.223	44.9405	37.7037	53.1273	32.4149	24.4447
ENSG00000006534	ALDH3B1	2.7974	3.27321	3.69441	0.976271	1.35358	1.55483	0.556421	1.00788	1.06532
ENSG00000006555	TTC22	0	0.172073	0	0.0683794	0.0672441	0	0	0	0
ENSG00000006576	PHTF2	29.3613	26.0146	24.4738	30.9305	22.4776	27.021	50.286	47.6241	46.5839
ENSG00000006606	CCL26	0	0	0	0	0	0.53522	0	0	0
ENSG00000006607	FARP2	7.49835	19.5859	14.1314	22.033	22.1089	17.5145	17.185	19.0078	18.8898
ENSG00000006625	GGCT	159.316	78.4875	122.275	72.277	81.9882	76.1513	40.5087	40.552	41.5152
ENSG00000006634	DBF4	17.3797	27.8004	18.6088	30.8584	30.1838	29.623	14.1499	10.5595	12.8843
ENSG00000006638	TBXA2R	1.08933	0	0.890784	0.35262	0.678406	0.151189	0.260006	0	0.396796
ENSG00000006652	IFRD1	27.7604	25.1182	13.5171	13.7272	13.9518	14.6306	15.2769	15.6158	20.7826
ENSG00000006695	COX10	4.99956	9.73359	10.4184	10.0342	11.5465	12.5814	6.49326	8.66726	9.66012
ENSG00000006704	GTF2IRD1	7.11358	3.95825	9.04302	4.61251	5.39165	5.2704	6.61704	8.0577	11.5796
ENSG00000006712	PAF1	231.014	178.436	215.521	312.851	286.41	368.789	331.468	376.794	309.594
ENSG00000006715	VPS41	65.7406	94.8073	80.8003	109.392	108.942	115.269	217.299	170.139	200.783
ENSG00000006740	ARHGAP44	0.703757	2.97762	0.568659	2.24503	1.8097	2.23836	1.19688	1.36516	1.40942
ENSG00000006744	ELAC2	35.3443	50.3124	62.5412	47.0594	70.955	62.9141	34.5552	29.9427	27.643
ENSG00000006747	SCIN	0.176482	0.248237	0.0872554	0.214219	0.265434	0.146567	0.102045	0.98976	0.0265209
ENSG00000006756	ARSD	4.79	3.05815	4.3139	2.43667	4.01881	4.27935	8.56967	5.7309	6.48732
ENSG00000006757	PNPLA4	15.6174	18.8684	9.42615	21.2072	14.4691	19.574	12.3809	19.0921	13.8482
ENSG00000006831	ADIPOR2	20.2293	34.9943	25.1454	44.8049	27.685	34.1202	50.2555	61.9232	46.6979
ENSG00000006837	CDKL3	4.2856	2.77964	1.43956	8.61238	6.49166	12.3032	5.7515	5.87619	10.4733
ENSG00000007047	MARK4	35.8876	60.2437	45.7663	55.9803	55.6824	63.0185	98.0503	98.324	100.116
ENSG00000007062	PROM1	0	0.0825829	0	0	0.347592	0	0	0	0
ENSG00000007080	CCDC124	265.967	199.562	229.776	241.551	231.177	262.989	148.762	139.579	106.346
ENSG00000007129	CEACAM21	0	0	0	0	0	0.19189	0	0	0
ENSG00000007168	PAFAH1B1	58.2154	83.2746	88.927	101.035	102.607	78.3067	103.358	113.692	113.171
ENSG00000007171	NOS2	0	0	0	0.0599513	0.117402	0	0	0.0637807	0
ENSG00000007174	DNAH9	0.511027	0.336616	0.443837	0.135067	0.13239	0.294152	0	0.447599	0.784741
ENSG00000007202	KIAA0100	22.6173	35.0803	46.3183	32.6216	45.7346	35.1088	26.7166	34.9473	27.1844
ENSG00000007237	GAS7	7.03071	17.8718	10.6178	8.93035	7.63094	7.91218	3.60402	4.75704	4.72626
ENSG00000007255	TRAPPC6A	23.0624	8.94362	11.024	13.8516	10.8656	15.4052	11.2639	13.2285	8.27637
ENSG00000007264	MATK	14.6207	17.8601	11.7101	13.4229	8.15883	12.997	2.15681	1.95015	2.51535
ENSG00000007312	CD79B	0	0	0	0	0	1.51379	0	0	0
ENSG00000007341	ST7L	29.4451	27.5397	23.9306	32.4415	18.2705	20.4771	31.8119	36.3669	27.5529
ENSG00000007350	TKTL1	0	0	0	0	0	0	0.0992408	0.117635	0
ENSG00000007372	PAX6	0	1.37781	0	0.132589	0.307268	0.119093	0	0	0.261865
ENSG00000007376	RPUSD1	24.1644	28.6338	20.9495	24.3703	25.8249	20.7382	6.84685	9.46603	6.68144
ENSG00000007384	RHBDF1	6.16753	19.3126	11.438	7.77061	11.0213	4.99624	20.1572	11.2983	15.8634
ENSG00000007392	LUC7L	205.052	180.043	173.307	231.886	235.405	226.535	155.64	180.387	166.335
ENSG00000007402	CACNA2D2	12.0203	12.145	10.7739	11.2188	13.4991	11.8305	10.1879	10.5296	9.95771
ENSG00000007516	BAIAP3	3.89033	3.73035	2.70235	11.4513	10.081	7.45844	2.61581	3.30286	3.25802
ENSG00000007520	TSR3	328.374	149.439	194.41	158.751	169.112	178.97	129.169	112.084	106.246
ENSG00000007541	PIGQ	32.3449	14.0946	47.6106	17.3534	27.2047	21.7545	43.8416	40.1102	49.6737
ENSG00000007545	CRAMP1	8.64134	11.5938	5.73254	23.7263	24.2511	42.0523	24.2522	39.2436	18.0979
ENSG00000007866	TEAD3	1.34622	0.702298	1.77931	1.52788	1.88844	1.48739	3.1834	3.10069	2.39024
ENSG00000007908	SELE	0	0	0	0.241413	0.159248	0.263429	0.533507	0.453603	0.476985
ENSG00000007923	DNAJC11	38.9774	52.9378	55.6926	65.71	58.0735	73.6513	30.1344	36.1411	46.5133
ENSG00000007933	FMO3	0	0	0	0	0.385589	0	0.372971	0	0
ENSG00000007944	MYLIP	2.33016	2.40322	3.04046	3.27042	3.22361	2.25164	2.60295	4.41725	3.95304
ENSG00000007968	E2F2	1.27055	1.74808	7.93295	2.08781	2.14021	1.732	0.0859787	0.0502898	0.131216
ENSG00000008018	PSMB1	521.961	206.463	277.208	226.909	226.122	247.683	179.046	185.311	169.558
ENSG00000008056	SYN1	1.29753	0.468155	0.556316	2.13806	2.01919	1.78083	0.954885	2.78639	1.32014
ENSG00000008083	JARID2	15.824	30.4247	24.1533	2.83342	2.82847	2.05801	7.14432	7.14253	7.99178
ENSG00000008086	CDKL5	0.97382	1.21183	0.724005	2.38906	1.97009	0.825818	2.14883	0.770983	2.14562
ENSG00000008118	CAMK1G	23.7064	65.0607	52.7958	4.60563	5.94246	4.09241	5.99968	6.56858	5.52103
ENSG00000008128	CDK11A	61.9402	45.099	51.6033	67.2273	67.2134	49.7674	56.814	55.4494	50.7639
ENSG00000008130	NADK	26.9554	31.557	22.5991	15.353	13.7883	15.2671	14.7895	26.2613	17.8504
ENSG00000008226	DLEC1	0.333805	0	0.0988222	0.0886758	0.260717	0.096707	0	0.312613	0.0865036
ENSG00000008256	CYTH3	42.0423	61.7424	63.8202	30.6901	32.8755	34.8838	47.4079	53.4093	54.042
ENSG00000008277	ADAM22	2.20554	3.95175	1.43871	3.23058	2.21286	2.84177	4.69033	5.74368	5.12802
ENSG00000008282	SYPL1	48.8072	38.9862	43.8553	39.8908	37.5103	46.058	53.7515	50.1045	50.3029
ENSG00000008283	CYB561	0.535851	0.208479	0.560448	0.335432	0	0.457672	0.475196	0.558951	0.650911
ENSG00000008294	SPAG9	78.0852	189.149	128.623	132.464	112.137	129.419	164.591	182.545	234.013
ENSG00000008300	CELSR3	8.19183	5.04289	6.74148	7.40413	6.77731	8.81653	5.2133	6.02407	5.35723
ENSG00000008311	AASS	1.42024	1.7423	1.81709	4.66575	4.70432	4.56963	10.7549	10.17	9.08704
ENSG00000008323	PLEKHG6	0	0	0.167359	0	0	0	0	0	0
ENSG00000008324	SS18L2	29.0533	17.7109	8.9735	14.1521	23.2804	18.2477	11.4645	9.60605	7.33144
ENSG00000008382	MPND	43.8437	22.6944	35.3449	24.8409	28.0297	19.6097	16.0715	14.7986	12.3514
ENSG00000008394	MGST1	0	0	0	0.252641	0.130019	0.370405	0	0	0
ENSG00000008405	CRY1	31.5604	34.4771	38.9571	12.2377	14.63	10.4417	14.8223	12.6971	17.7264
ENSG00000008441	NFIX	6.63594	17.9521	11.6622	9.96857	9.05242	8.07501	12.9677	14.893	13.7819
ENSG00000008513	ST3GAL1	8.21877	12.3465	9.87335	2.86913	3.59094	2.36799	1.46805	1.42256	1.95281
ENSG00000008516	MMP25	0.237331	0.309936	0.13185	0.244349	0.240168	0.265717	0.230557	0.525294	0.338904
ENSG00000008517	IL32	22.4869	11.3596	14.7924	10.2109	9.31047	8.8489	14.6706	9.17775	7.13097
ENSG00000008710	PKD1	23.3388	35.8692	34.4809	34.3573	47.1495	35.1266	28.8158	33.5227	22.9841
ENSG00000008735	MAPK8IP2	2.3021	1.34965	1.70635	2.91161	3.48197	3.7286	1.57939	1.7349	1.42324
ENSG00000008838	MED24	49.1692	68.0931	52.8984	58.4576	75.0435	52.4979	72.3223	74.4728	64.8444
ENSG00000008853	RHOBTB2	19.7847	17.1778	20.2544	5.70344	6.14858	6.1954	6.70782	5.9087	5.73161
ENSG00000008869	HEATR5B	2.19903	6.34589	3.88304	7.35353	9.03325	6.86419	16.2844	16.9293	19.0064
ENSG00000008952	SEC62	645.624	359.872	376.403	454.799	422.766	461.974	485.248	463.169	496.013
ENSG00000008988	RPS20	3994.21	1783.03	2199.03	1653.67	1700.65	1902.31	1666.59	1605.41	1724.29
ENSG00000009307	CSDE1	200.66	412.995	309.245	474.316	474.729	397.565	503.802	572.75	570.34
ENSG00000009335	UBE3C	24.0095	59.0689	33.8035	36.5399	47.7046	39.5037	50.058	43.0217	61.9537
ENSG00000009413	REV3L	3.19734	4.20273	2.16871	3.18612	2.44158	2.26689	7.14448	7.53584	7.09758
ENSG00000009694	TENM1	0.02264	0	0	0	0.0395942	0.0218291	0	0	0
ENSG00000009724	MASP2	0	0	0	0.111114	0.217372	0	0	0.122164	0.212989
ENSG00000009765	IYD	0.755724	0.988703	0	0	0.247945	0	0.0321864	1.42148	0
ENSG00000009780	FAM76A	2.57485	6.22063	5.49226	9.19205	7.65141	14.3485	6.37374	7.4492	9.82732
ENSG00000009790	TRAF3IP3	0	1.09625	0	0.0810207	0	0	0.0765255	0	0
ENSG00000009830	POMT2	9.88354	6.25154	13.4289	20.0316	6.70496	20.2089	11.5601	4.56087	5.24816
ENSG00000009844	VTA1	38.0797	36.315	32.6905	51.1156	48.8181	43.4958	39.1279	40.4579	38.0139
ENSG00000009950	MLXIPL	0.0996546	0	0	0.376539	0.0740429	0.140391	0.24294	0	0.368132
ENSG00000009954	BAZ1B	66.6622	88.2667	78.173	79.2902	74.5553	71.8871	70.4923	69.9496	70.571
ENSG00000010017	RANBP9	12.0673	18.0876	12.7846	18.5427	22.0409	21.7357	35.8922	31.1897	27.8524
ENSG00000010030	ETV7	0.273557	0.222146	0.248272	0	0.221249	0.193368	0	0.179306	0.358737
ENSG00000010072	SPRTN	17.4392	21.757	33.8427	69.5084	62.648	79.3595	39.4967	43.4801	34.758
ENSG00000010165	EEF1AKNMT	15.4969	17.3737	19.6942	16.3959	15.0278	16.5951	12.7364	8.93827	5.11961
ENSG00000010219	DYRK4	5.65403	2.89914	3.72493	8.99904	4.4464	1.95228	10.1094	5.31648	6.53811
ENSG00000010244	ZNF207	42.3271	79.5597	43.2632	106.443	81.1179	123.597	38.9209	37.8341	62.0193
ENSG00000010256	UQCRC1	194.508	151.233	181.49	193.08	170.209	193.498	119.917	118.961	121.88
ENSG00000010270	STARD3NL	30.9049	24.0789	27.0888	19.3547	17.4249	17.134	25.4356	26.0357	23.3151
ENSG00000010278	CD9	3.99579	6.01403	1.68486	5.36003	3.0114	3.45862	3.12711	2.00523	5.45531
ENSG00000010292	NCAPD2	12.1349	32.0004	33.5435	47.1461	39.5382	46.0234	50.1534	50.4237	56.3973
ENSG00000010295	IFFO1	17.6687	12.85	17.2619	19.4748	20.6338	19.9446	17.5093	16.383	12.8254
ENSG00000010310	GIPR	0.374558	0.986587	0.650211	0.994702	2.03044	1.75591	3.52207	4.64169	4.54212
ENSG00000010318	PHF7	5.11554	12.2046	13.9005	10.0171	4.47996	8.96193	17.3195	20.7721	25.0558
ENSG00000010319	SEMA3G	0.879468	0.0580727	0.0520656	0.186714	0.228674	0.152452	0.0440443	0.20653	0
ENSG00000010322	NISCH	41.2213	85.3699	70.5718	120.912	92.9912	90.0243	120.895	128.679	118.887
ENSG00000010327	STAB1	6.6087	5.6605	5.61003	1.97104	2.47349	3.74526	0.914719	2.16205	1.46016
ENSG00000010361	FUZ	15.2818	8.65635	21.2216	10.6482	9.02358	12.2857	15.3816	15.9987	11.2689
ENSG00000010379	SLC6A13	0	0	0	1.3708	0.82964	0.794612	0	0.889325	0
ENSG00000010404	IDS	3.99557	5.74477	5.44584	8.69507	6.54821	7.13107	17.2057	20.1587	20.9137
ENSG00000010539	ZNF200	7.92116	4.35624	8.61563	14.1891	12.0241	8.83703	7.5336	8.27527	6.31033
ENSG00000010610	CD4	0	0	0	0	1.25654	0	0.233423	0.0919203	1.32284
ENSG00000010626	LRRC23	22.4403	6.5557	12.8332	16.5222	11.0183	8.88865	14.4099	13.2643	12.3272
ENSG00000010671	BTK	0	0	0	0.0948078	0	0	0.114243	0.124047	2.44679
ENSG00000010704	HFE	0.509811	2.22081	0.438214	1.65755	1.95802	1.06452	9.82599	6.40251	6.94847
ENSG00000010803	SCMH1	4.83462	8.27924	5.20261	2.83524	4.23033	3.62765	10.2106	10.5303	6.95434
ENSG00000010810	FYN	25.3858	41.0788	37.0587	21.8342	19.1002	19.7118	53.0939	62.2869	53.3056
ENSG00000010818	HIVEP2	0.411727	0.652498	0.424921	0.255512	3.14432	0.16892	1.49533	8.4836	7.68126
ENSG00000010932	FMO1	0	0	0	0	0	0.0943539	0	0	0
ENSG00000011007	ELOA	11.5293	21.452	21.3833	24.0971	22.3076	22.3813	20.862	32.5917	35.9889
ENSG00000011009	LYPLA2	14.2184	15.3728	12.8318	10.7808	21.73	16.2466	11.4653	18.5914	8.00445
ENSG00000011021	CLCN6	0.963898	3.58938	2.95146	0.818223	4.50376	1.10172	4.04515	2.06674	3.5506
ENSG00000011028	MRC2	95.6585	68.2172	81.5891	51.8796	49.073	55.0266	58.701	58.4967	53.4897
ENSG00000011052	NME1-NME2	0	0	6.11787	17.1606	38.2891	30.7609	17.2469	7.15138	3.5793
ENSG00000011105	TSPAN9	5.49264	6.07861	12.7153	9.81729	8.28253	6.53249	6.23293	5.25485	8.57806
ENSG00000011114	BTBD7	14.53	33.7772	34.914	14.5139	13.1602	17.1528	42.2475	21.3829	69.1022
ENSG00000011132	APBA3	5.6594	6.82332	6.27342	6.05017	14.596	14.043	11.8166	10.2429	5.43929
ENSG00000011143	MKS1	5.1578	9.06221	10.4074	21.3103	15.9903	13.5658	14.7301	14.5063	21.1042
ENSG00000011198	ABHD5	7.13178	14.3249	9.49213	21.8086	38.8468	23.9052	11.8513	11.9916	6.96892
ENSG00000011201	ANOS1	3.08544	1.54029	1.97072	1.96685	0.993928	2.0726	0.901978	1.55733	0.886964
ENSG00000011243	AKAP8L	53.3621	68.9895	64.0052	88.9939	97.2169	91.4686	143.076	148.486	136.747
ENSG00000011258	MBTD1	4.00224	6.61917	5.09113	4.68825	4.60172	4.66069	11.2825	11.922	12.5869
ENSG00000011260	UTP18	63.1786	52.2248	54.8775	23.6881	22.3429	23.4528	25.0359	21.8705	24.3847
ENSG00000011275	RNF216	13.8927	17.8245	19.392	36.2017	26.5927	22.1269	36.9616	31.4538	32.3637
ENSG00000011295	TTC19	54.0238	43.0742	51.7607	53.0534	59.3518	56.9202	47.5907	52.1679	63.8202
ENSG00000011304	PTBP1	81.4546	158.429	152.057	123.308	129.179	94.9227	78.7741	98.4107	78.2152
ENSG00000011332	DPF1	43.2818	50.2172	55.5831	25.6156	31.1951	39.8154	7.52365	9.44684	6.94935
ENSG00000011347	SYT7	2.30299	2.94694	3.57922	2.76572	2.80576	3.07605	0.139156	0.162674	0.0471494
ENSG00000011376	LARS2	6.71533	10.7052	10.4192	21.4746	18.4868	18.4812	13.1235	15.5915	15.93
ENSG00000011405	PIK3C2A	7.01728	40.3539	24.6157	27.9553	22.9595	27.9241	72.7663	65.5578	79.0815
ENSG00000011422	PLAUR	46.6477	33.9894	32.3132	25.8947	34.6169	31.0714	21.4779	32.2821	32.7793
ENSG00000011426	ANLN	40.5989	52.6498	49.622	52.1363	53.9083	43.5894	18.686	15.4835	17.5524
ENSG00000011451	WIZ	8.57263	12.4615	15.3051	15.4141	14.8194	14.9789	13.3124	11.3339	11.3657
ENSG00000011454	RABGAP1	19.0075	33.1959	27.2539	76.2589	59.6795	69.8296	63.6607	100.727	102.976
ENSG00000011465	DCN	1.03468	0	0	0	0	0.340504	0	0	0
ENSG00000011478	QPCTL	4.10538	2.6499	6.84483	4.81413	5.45876	6.91215	3.00598	2.88556	6.49462
ENSG00000011485	PPP5C	463.211	600.195	606.778	461.614	395.066	472.713	161.436	168.575	165.694
ENSG00000011523	CEP68	4.78662	3.56839	4.89304	3.04274	5.35766	3.36764	8.22061	8.07111	7.88658
ENSG00000011566	MAP4K3	14.5671	23.7519	19.4966	35.2015	10.8193	26.9021	36.4276	55.7631	36.9298
ENSG00000011590	ZBTB32	0	0	0	0	0.487063	0	0	0	0
ENSG00000011638	TMEM159	8.13511	7.74453	9.83305	5.21774	6.97967	7.9778	13.809	7.46488	14.2911
ENSG00000011677	GABRA3	0.0845837	0	0	0	0	0	0	0	0
ENSG00000012048	BRCA1	14.6901	11.0424	15.3481	9.03747	7.32638	11.1917	7.4535	8.80749	5.24919
ENSG00000012061	ERCC1	72.175	49.7176	70.6246	22.3112	29.1922	29.9428	34.4763	32.1005	51.302
ENSG00000012124	CD22	0	0	0	0	0.565218	0	0.622004	0.65787	0
ENSG00000012171	SEMA3B	3.87222	1.1892	2.72218	2.16368	1.72576	2.74335	6.16968	7.55681	4.44823
ENSG00000012174	MBTPS2	7.44351	8.77738	7.21984	8.56044	8.78943	6.87366	12.3162	13.5926	14.1891
ENSG00000012211	PRICKLE3	1.22895	1.29759	1.05875	5.11873	4.54637	4.23142	0.815378	2.72453	2.86868
ENSG00000012232	EXTL3	6.77314	18.6395	15.0418	15.4053	17.2943	13.0536	9.92668	25.8356	24.8842
ENSG00000012504	NR1H4	0	0	0.476803	0	0	0	0	0	0
ENSG00000012660	ELOVL5	123.008	110.796	118.652	99.6932	114.201	108.168	86.531	85.2241	88.1682
ENSG00000012779	ALOX5	0.134286	0.697165	0.146531	0	0.128742	0.143477	0	0	0
ENSG00000012817	KDM5D	0	0	0	0	0.36514	0	0	0	0
ENSG00000012822	CALCOCO1	17.9806	15.9537	21.6504	30.3801	25.9917	25.5686	113.393	132.294	127.588
ENSG00000012963	UBR7	48.6996	71.0368	64.8537	124.36	104.146	109.22	50.171	54.189	55.2935
ENSG00000012983	MAP4K5	35.7127	92.5355	49.8527	57.6218	54.0265	37.6776	120.364	109.931	116.975
ENSG00000013016	EHD3	7.68357	11.9094	11.287	5.87722	5.1802	5.64513	2.85386	2.73963	3.5616
ENSG00000013275	PSMC4	92.2105	55.3375	62.5782	68.4427	70.9571	78.8427	37.4155	34.3906	41.3197
ENSG00000013288	MAN2B2	20.4314	6.05588	4.96466	8.25837	9.05263	8.72212	10.0712	10.1001	7.85373
ENSG00000013293	SLC7A14	0.0866364	0	0	0.924929	0.88911	2.01473	1.71252	3.14157	0.0499881
ENSG00000013297	CLDN11	0.88679	2.1921	1.00088	0.914116	0.600528	1.49586	0.8609	0.341509	0.449399
ENSG00000013306	SLC25A39	71.1299	54.8504	79.1285	56.1979	45.6714	57.9226	37.7919	30.3574	36.2859
ENSG00000013364	MVP	31.1317	30.5696	33.5201	32.0813	26.9625	20.7797	41.7685	40.0218	38.5655
ENSG00000013374	NUB1	53.8486	103.302	60.2512	130.73	132.799	114.366	153.793	145.449	135.345
ENSG00000013375	PGM3	14.7916	23.2527	17.3206	31.271	34.2174	14.9643	35.2472	42.2062	48.9378
ENSG00000013392	RWDD2A	2.60516	2.64939	2.04643	5.90448	5.82799	5.50815	5.04361	6.69412	5.51627
ENSG00000013441	CLK1	79.3359	62.8632	74.9232	79.3809	68.4553	58.4553	155.894	169.325	171.449
ENSG00000013503	POLR3B	4.22224	15.4316	5.08567	21.4208	12.9905	12.412	6.4995	14.8466	11.1758
ENSG00000013523	ANGEL1	2.26931	1.36298	3.53851	3.41954	6.5917	2.93652	5.65063	8.05094	8.35145
ENSG00000013561	RNF14	45.1158	34.9108	43.8529	53.635	64.2259	65.2234	40.7946	55.8962	54.2592
ENSG00000013563	DNASE1L1	10.4367	10.56	11.8955	7.47374	7.85663	5.89335	10.0526	9.45284	8.53851
ENSG00000013573	DDX11	19.8638	38.1886	21.8771	35.0266	30.1691	43.2327	8.99814	14.0487	10.4275
ENSG00000013583	HEBP1	22.6189	15.1766	20.1913	24.0779	24.5683	19.0406	17.1149	16.5618	17.4878
ENSG00000013588	GPRC5A	0.274989	0.735543	0.840535	0.375747	0.073988	0.410626	0.393529	0.253654	0.591254
ENSG00000013619	MAMLD1	6.01848	15.3546	10.7231	5.10765	3.99943	6.28554	6.67354	2.47219	2.14012
ENSG00000013725	CD6	0	0	2.83737	0.870897	0	1.89708	0	0	0
ENSG00000013810	TACC3	100.355	71.2461	80.8102	80.7631	80.5337	77.7054	32.0456	28.575	28.5382
ENSG00000014123	UFL1	7.89359	9.43754	9.45968	24.7617	22.57	20.9308	29.6219	29.3772	30.3828
ENSG00000014138	POLA2	37.838	14.336	16.265	14.7273	12.4844	20.067	7.6812	4.89586	5.23666
ENSG00000014164	ZC3H3	2.9582	5.51611	4.89322	5.74676	7.46339	6.68605	3.18779	4.60542	3.71313
ENSG00000014216	CAPN1	27.5728	41.1056	43.7604	37.141	52.9459	37.7642	51.1883	56.9043	32.4831
ENSG00000014257	ACP3	0.195408	0.918223	0	0	0	0	0	0	0.0828805
ENSG00000014641	MDH1	171.482	104.244	118.865	126.687	103.972	118.532	120.57	132.077	108.382
ENSG00000014824	SLC30A9	76.714	85.7355	93.6252	91.387	94.6563	92.1322	94.1188	107.659	95.7642
ENSG00000014914	MTMR11	2.04126	2.7987	1.57565	3.45843	3.86589	2.91383	7.77232	9.04601	13.2135
ENSG00000014919	COX15	10.9434	15.771	14.1791	24.1251	10.7371	13.7619	19.251	20.0329	17.9745
ENSG00000015133	CCDC88C	3.21125	10.0773	11.3728	1.55498	7.30327	3.93101	3.37272	2.93037	4.30098
ENSG00000015153	YAF2	23.6329	18.7296	19.5104	28.9066	44.155	22.8925	34.2629	27.6542	32.388
ENSG00000015171	ZMYND11	65.904	133.03	94.8658	74.0324	61.1602	56.4519	100.246	94.8195	111.052
ENSG00000015285	WAS	9.35876	9.25957	10.548	5.68764	5.46407	4.75337	0.894175	0.447593	3.94177
ENSG00000015413	DPEP1	2.49338	0.890197	2.57211	0.22545	0.571238	0.907411	3.19689	1.41603	1.38712
ENSG00000015475	BID	327.987	213.012	201.215	95.4593	118.78	133.492	39.2724	27.982	33.6137
ENSG00000015479	MATR3	354.191	382.29	405.784	318.899	301.997	316.62	458.618	420.523	425.254
ENSG00000015520	NPC1L1	0	0	0	0	0.0561123	0	0	0	0
ENSG00000015532	XYLT2	14.3156	19.8946	18.5956	11.0816	11.0801	10.3565	29.0986	12.54	15.3282
ENSG00000015568	RGPD5	1.06647	37.3807	75.0131	23.5376	79.5229	112.18	152.732	113.976	85.3294
ENSG00000015592	STMN4	0	0	0	0	0.292606	0	0	0	0
ENSG00000015676	NUDCD3	88.0497	74.9455	84.767	135.692	128.815	116.475	97.0487	133.757	116.557
ENSG00000016082	ISL1	0	0.289061	0	0	0	0	0	0	0
ENSG00000016391	CHDH	0.883184	0.883492	0.519433	0.938107	0.985487	0.784981	0.207463	0.347383	0.302033
ENSG00000016864	GLT8D1	33.8558	29.3189	41.4698	33.4235	24.9825	31.3661	36.9403	43.069	41.3852
ENSG00000017260	ATP2C1	20.7248	50.0528	45.6816	44.3614	41.5382	47.4118	73.3622	84.8412	78.6906
ENSG00000017427	IGF1	5.2794	0.853519	1.45144	0.651315	0.579297	0.384056	0	0	0
ENSG00000017483	SLC38A5	10.1217	11.8137	14.9488	7.40029	10.2252	5.73887	0.242229	0.861783	0.713601
ENSG00000017797	RALBP1	149.91	77.3722	56.92	80.141	74.8	78.8159	89.0656	84.309	85.18
ENSG00000018189	RUFY3	15.8266	23.3111	19.8218	13.226	15.6146	17.6806	74.1562	64.5147	51.5908
ENSG00000018236	CNTN1	0.265674	0.483738	0.582084	0.195877	0.311523	0.403968	0.418056	2.51251	2.02068
ENSG00000018280	SLC11A1	3.95483	0.909815	2.68954	3.44494	0.553174	0.159388	0.687791	0.180961	0.200375
ENSG00000018408	WWTR1	24.7468	27.4596	24.4049	8.45017	9.08823	9.57716	31.2618	29.3545	27.7457
ENSG00000018510	AGPS	40.4604	48.7605	68.1027	77.3665	68.5204	67.3555	48.6956	50.2415	63.3507
ENSG00000018607	ZNF806	0	0	0	0	0	0.173346	0.300402	0	0
ENSG00000018610	CXorf56	52.2489	25.3687	44.6301	51.5732	41.0001	40.032	36.4156	29.4336	36.588
ENSG00000018625	ATP1A2	0.0698042	0.0692331	0	0	0.0554566	0.0615618	0.0534741	0	0
ENSG00000018699	TTC27	18.7071	21.797	6.40633	19.3558	13.0411	18.9756	18.8701	12.0467	7.42676
ENSG00000018869	ZNF582	4.56438	2.39797	6.38979	2.72039	4.73312	4.61458	2.3226	2.87994	6.49864
ENSG00000019144	PHLDB1	32.0808	32.1344	45.3538	13.3057	22.9926	21.7841	27.394	32.1725	25.2178
ENSG00000019186	CYP24A1	0	0.0951049	0	0	0	0	0	0	0
ENSG00000019485	PRDM11	0.960812	1.83041	1.57453	2.68576	2.593	1.96506	2.30984	2.45155	3.50919
ENSG00000019505	SYT13	0	0.059499	0	0.0488039	0	0	0	0.108731	0
ENSG00000019549	SNAI2	23.316	26.3238	25.6016	0.794143	1.05284	0.53987	6.67994	6.29119	4.99329
ENSG00000019582	CD74	0.10168	0.561441	0.269572	0.245553	0.921168	0.263919	0.0763489	0	0.87336
ENSG00000019991	HGF	0	0	0.112687	0	0	0	0	0	0
ENSG00000019995	ZRANB1	12.0765	18.1306	20.1657	28.257	28.0933	27.636	33.6055	29.476	34.321
ENSG00000020129	NCDN	4.34748	4.92169	5.69508	5.38255	7.29225	4.96874	6.80746	6.83305	7.43799
ENSG00000020181	ADGRA2	10.9413	14.7528	14.2429	12.4392	15.0713	12.865	14.7962	13.0694	13.5157
ENSG00000020256	ZFP64	15.1853	11.1591	12.7389	7.18975	10.2251	6.9604	10.5154	9.06362	8.29445
ENSG00000020426	MNAT1	89.8469	78.4325	85.5846	112.415	81.1427	89.5853	152.69	153.494	146.972
ENSG00000020577	SAMD4A	24.0583	58.3837	46.5019	12.276	15.0763	13.3942	18.2969	25.4518	20.7054
ENSG00000020633	RUNX3	1.17785	0.47288	0.610528	0	0.0600279	0.0970681	0.173042	0.0968614	0
ENSG00000020922	MRE11	14.6374	28.7363	13.6383	27.4488	20.6412	21.374	14.8013	52.3849	17.3925
ENSG00000021300	PLEKHB1	0	0.160568	0.143515	0.373223	0.371379	0.844933	1.91088	5.46935	5.26867
ENSG00000021355	SERPINB1	0.128591	0.937375	0.496353	0.224303	1.06774	0	2.32727	1.6306	3.65508
ENSG00000021461	CYP3A43	0.179202	0	0	0	0	0	0	0	0
ENSG00000021488	SLC7A9	0.165685	0	0	0	0.287263	0	0.252839	0	0
ENSG00000021574	SPAST	11.7681	11.5364	14.438	21.924	13.8415	13.2388	19.4973	22.8576	21.416
ENSG00000021645	NRXN3	1.04828	0.631836	1.02809	0.856724	0.698532	1.20476	0.117877	0.070074	0
ENSG00000021762	OSBPL5	8.82962	9.69436	13.7438	16.9683	14.2952	13.6138	11.3968	10.7404	10.2723
ENSG00000021776	AQR	16.4704	14.6608	16.8335	31.7792	19.4681	17.9854	16.1041	23.2013	24.5803
ENSG00000021826	CPS1	0.381223	1.24094	1.09001	2.44512	2.69645	0.756498	2.3388	1.40891	2.52988
ENSG00000021852	C8B	0	0	0	0	0.109847	0.144314	0	0	0
ENSG00000022267	FHL1	53.7353	78.5032	56.7483	56.6932	58.6264	59.6336	35.5416	29.5334	27.584
ENSG00000022277	RTF2	242.734	190.158	259.192	258.701	241.767	268.974	213.623	220.62	220.031
ENSG00000022355	GABRA1	0.0614428	0	0	0	0	0	0	0	0.05449
ENSG00000022556	NLRP2	0	1.56096	0	0	0.716907	1.61812	0	0	0.153701
ENSG00000022567	SLC45A4	1.55707	1.46873	0.581133	5.50256	5.18139	0.77375	2.55897	2.43881	1.99199
ENSG00000022840	RNF10	208.894	134.361	130.946	271.151	256.914	326.277	288.652	352.089	332.236
ENSG00000022976	ZNF839	8.3808	4.19201	4.67622	7.92518	10.2368	8.27354	8.03264	7.21398	9.48606
ENSG00000023041	ZDHHC6	97.2563	60.2428	48.0863	45.1145	70.0131	47.2044	38.3197	31.2016	21.6662
ENSG00000023171	GRAMD1B	6.20815	17.5331	13.8427	0.468399	1.98644	0.849571	4.2657	10.442	8.14942
ENSG00000023191	RNH1	111.049	56.2706	70.2598	46.6052	48.3488	52.0296	43.846	55.8297	36.4965
ENSG00000023228	NDUFS1	49.0428	84.8901	75.842	86.287	83.5316	62.6081	83.2089	95.2177	105.99
ENSG00000023287	RB1CC1	18.5702	23.4092	17.2254	33.0955	28.5722	30.3163	50.5301	45.1074	54.4168
ENSG00000023318	ERP44	17.113	17.3198	19.3628	21.9013	21.8938	22.1469	26.4654	25.2177	25.022
ENSG00000023330	ALAS1	13.4021	12.7795	14.6301	37.1562	39.4442	33.8826	18.2504	14.9996	17.845
ENSG00000023445	BIRC3	0.763602	0.184938	0.168928	0.118296	0.213132	0.174579	0.616377	0.300328	0.52105
ENSG00000023516	AKAP11	4.9489	9.45373	7.36454	12.4082	11.7918	9.87321	16.3815	15.1308	16.674
ENSG00000023572	GLRX2	19.5189	18.3887	21.5624	22.0136	23.6988	18.9721	13.8129	8.28564	13.6671
ENSG00000023608	SNAPC1	14.4062	10.5721	11.8224	27.0087	26.4186	30.8172	24.2271	23.5076	23.0463
ENSG00000023697	DERA	10.4922	8.09427	9.83553	19.6893	19.2027	17.1356	15.7706	14.0698	16.2912
ENSG00000023734	STRAP	132.751	87.2327	110.33	92.2901	99.3427	97.5335	81.8593	93.1851	74.089
ENSG00000023839	ABCC2	0.103881	0.0533061	0.561584	0.440624	0.41796	0.673665	0.659242	0.310855	0
ENSG00000023892	DEF6	11.2156	7.18555	8.87576	7.0014	6.96012	7.63637	12.3128	13.0629	11.9121
ENSG00000023902	PLEKHO1	32.2181	21.6555	23.9659	11.2215	8.495	10.3069	47.7972	42.6193	38.9141
ENSG00000023909	GCLM	31.716	29.3512	32.3832	4.94599	6.00059	7.54097	14.4899	11.7306	11.9149
ENSG00000024048	UBR2	6.8277	14.0737	8.23279	8.67882	8.65149	7.96566	14.3199	13.8077	14.5092
ENSG00000024422	EHD2	30.3732	131.457	41.5927	74.9739	106.651	60.3597	38.1612	79.1687	62.7329
ENSG00000024526	DEPDC1	7.82819	17.6502	16.7799	39.5522	40.3082	36.9428	10.4521	15.9481	14.1217
ENSG00000024862	CCDC28A	9.99551	6.25884	10.5091	21.9408	20.8543	23.7714	23.665	28.468	24.9632
ENSG00000025039	RRAGD	1.39321	1.76522	2.33446	2.13638	1.94916	1.78647	4.8866	5.09173	4.78033
ENSG00000025156	HSF2	26.4744	24.4908	26.2352	40.9998	45.1738	39.3933	33.1659	30.4034	35.1094
ENSG00000025293	PHF20	18.226	16.374	15.6871	21.0045	12.3293	11.8234	17.4308	17.7032	41.5765
ENSG00000025423	HSD17B6	3.69223	0.917009	3.05381	1.50891	0.926585	2.47171	4.2243	2.36919	1.7572
ENSG00000025434	NR1H3	9.01027	2.1774	9.60496	12.3472	4.67735	7.15646	4.09964	6.09192	5.60993
ENSG00000025708	TYMP	43.6788	1.8758	4.16896	2.58503	8.27827	0.801598	1.14084	0.744086	4.4079
ENSG00000025770	NCAPH2	51.0777	30.4593	35.4569	31.7759	30.1008	34.8628	15.4777	16.169	10.4412
ENSG00000025772	TOMM34	9.7368	9.94792	10.6091	10.6115	12.3825	12.1666	13.2268	10.379	12.8463
ENSG00000025796	SEC63	67.585	107.131	72.9954	85.0225	91.5822	68.5791	106.485	115.571	103.259
ENSG00000025800	KPNA6	6.96849	7.49302	10.9615	14.9313	12.6525	11.2642	12.0932	17.0876	15.2227
ENSG00000026025	VIM	253.073	221.009	227.566	168.85	177.045	169.51	173.224	156.948	165.344
ENSG00000026036	RTEL1-TNFRSF6B	2.22378	2.28815	2.45928	2.65626	1.78692	1.6465	2.41636	4.62536	1.58861
ENSG00000026103	FAS	6.41838	7.10562	4.95755	3.03285	6.48822	4.3221	7.37141	6.79662	9.3864
ENSG00000026297	RNASET2	91.4247	46.8108	53.6526	34.5863	35.6448	32.1042	38.3703	36.3787	40.1364
ENSG00000026508	CD44	4.33717	15.8422	7.62534	1.64222	7.47632	2.41041	3.14317	1.64619	4.21206
ENSG00000026559	KCNG1	0.571058	1.18397	0.582949	1.1351	2.13255	1.68375	0.246932	0.536131	0.12601
ENSG00000026652	AGPAT4	0.552323	0.470502	0.540414	1.49795	0.731795	0.420807	1.06613	2.00547	1.15511
ENSG00000026751	SLAMF7	0.0862602	0	0.0807833	0	0.0718281	0	0.138966	0	0
ENSG00000026950	BTN3A1	0.277117	0.277665	0.505905	1.05652	1.49638	0.412281	6.35935	3.05746	5.61716
ENSG00000027001	MIPEP	6.85002	3.16071	8.98221	6.96781	8.32042	6.26651	4.83097	3.01404	4.62912
ENSG00000027075	PRKCH	0	0.118277	0	0.0703709	0.730444	0	1.46428	0.86929	0
ENSG00000027644	INSRR	0.0574198	0.110266	0.0492499	0.0883927	0	0.0961772	0	0.0977819	0.0424056
ENSG00000027697	IFNGR1	47.0866	36.3072	41.3311	34.1539	35.1534	37.545	62.4228	47.0314	42.4432
ENSG00000027847	B4GALT7	13.0519	5.65084	5.39352	5.05959	9.05412	6.91474	7.47355	3.88892	5.39145
ENSG00000027869	SH2D2A	0	0	0.175662	0	0	0	0	0	0
ENSG00000028116	VRK2	0	0.759966	0.686544	0.618745	0.348783	0.992532	1.08312	0.351003	0.348817
ENSG00000028137	TNFRSF1B	0	0.331164	0	0.265937	0	0	0.250827	0.147224	0.128218
ENSG00000028203	VEZT	30.2248	30.4601	34.3665	30.3083	39.0782	30.65	51.2253	58.8346	58.6622
ENSG00000028277	POU2F2	0.687445	0.62713	5.65786	0.970679	0.134243	0.545968	0.097219	0.038162	0.139411
ENSG00000028310	BRD9	182.317	119.441	110.195	116.955	99.5564	98.0324	56.7507	60.1422	63.9888
ENSG00000028528	SNX1	26.1367	20.5696	24.6758	51.0834	40.5083	47.9317	83.1222	79.7385	69.1307
ENSG00000028839	TBPL1	28.7345	19.6871	28.9793	34.6583	37.4056	36.7821	18.7747	27.2083	18.8422
ENSG00000029153	ARNTL2	2.06583	3.52869	1.9608	2.54331	1.76246	2.97133	1.90598	2.49268	1.9299
ENSG00000029363	BCLAF1	218.536	415.643	298.765	527.581	551.376	533.953	419.567	386.766	420.064
ENSG00000029364	SLC39A9	16.8892	16.5843	16.2866	30.2387	28.0431	27.2579	25.7003	25.9035	24.6764
ENSG00000029534	ANK1	5.6944	7.62683	6.74815	2.84817	4.0137	2.71812	5.44749	2.61908	3.63022
ENSG00000029559	IBSP	0.865102	0	0	0	0	0.407485	0.176134	0	0
ENSG00000029639	TFB1M	12.0063	13.806	9.19956	14.1795	7.95124	10.6013	9.13353	11.0897	19.5526
ENSG00000029725	RABEP1	28.4358	75.6386	43.6329	66.7164	75.7312	57.4306	65.2487	68.4272	77.5159
ENSG00000029993	HMGB3	507.302	407.062	435.799	325.722	304.682	349.441	243.966	226.949	246.359
ENSG00000030066	NUP160	11.6605	14.9213	14.1662	19.3947	18.2618	17.6297	15.8193	14.768	14.2072
ENSG00000030110	BAK1	11.2212	7.1959	8.6392	9.86853	9.44077	9.60993	5.90191	4.50824	5.87471
ENSG00000030304	MUSK	0.0683722	0	0	0	0	0	0	0	0
ENSG00000030419	IKZF2	0.184354	1.4567	0.286423	0.119765	0.17935	0.163025	0.365979	1.37929	0.263219
ENSG00000030582	GRN	152.805	156.911	196.043	201.137	211.098	193.428	280.342	291.038	235.735
ENSG00000031003	FAM13B	7.32896	15.9944	9.46541	21.5993	18.5859	12.5303	26.0455	28.8201	24.0896
ENSG00000031081	ARHGAP31	0.159154	0.512738	0.52614	0.497949	0.748366	0.572405	3.10805	2.75534	3.42569
ENSG00000031691	CENPQ	9.50327	8.60239	9.05953	24.6333	21.3576	25.0097	6.84544	6.37287	5.9713
ENSG00000031698	SARS1	318.722	319.026	375.163	337.401	316.9	372.172	234.015	237.505	255.567
ENSG00000031823	RANBP3	105.739	124.813	124.174	182.818	167.362	235.033	134.764	146.773	133.071
ENSG00000032219	ARID4A	83.4558	54.5003	69.2558	51.7618	61.668	46.7777	86.5451	107.873	104.103
ENSG00000032389	EIPR1	28.8381	21.5328	27.8791	26.3416	19.6025	25.0996	20.2936	24.9778	24.3713
ENSG00000032444	PNPLA6	54.3624	39.6612	41.7954	41.1938	39.9916	43.0232	46.6657	55.8717	59.7368
ENSG00000032742	IFT88	22.8334	8.34304	6.52796	5.5071	7.30805	4.23081	15.995	26.6431	22.4321
ENSG00000033011	ALG1	16.1051	8.01291	10.9352	12.1693	10.5882	15.1908	7.83405	8.60176	15.2714
ENSG00000033030	ZCCHC8	11.7662	15.9282	11.7985	13.4838	10.9112	13.1464	20.736	21.733	19.956
ENSG00000033050	ABCF2	46.4989	60.8952	30.6252	66.7275	85.3985	85.5984	32.1464	44.81	44.8647
ENSG00000033100	CHPF2	11.8345	13.7987	14.6753	17.4697	16.2074	18.2257	19.8834	19.9416	17.7802
ENSG00000033122	LRRC7	12.5409	17.5839	14.3828	8.35431	9.97786	9.27558	9.11664	7.30066	6.61297
ENSG00000033170	FUT8	28.957	29.7497	16.861	18.1536	23.6363	29.9308	29.2036	29.6917	24.3116
ENSG00000033178	UBA6	16.5177	17.8279	18.7202	33.4284	24.1097	25.0522	41.0756	39.0151	49.681
ENSG00000033327	GAB2	2.84765	4.17501	3.32221	1.83794	1.74493	1.43869	7.67973	6.01147	6.94128
ENSG00000033627	ATP6V0A1	14.3594	35.9013	36.2776	47.1784	39.2886	40.621	57.9165	66.4611	82.8634
ENSG00000033800	PIAS1	5.30135	7.36223	6.00973	10.916	10.282	10.6349	12.462	12.3187	12.3821
ENSG00000033867	SLC4A7	34.7102	42.7942	27.7678	13.8553	14.0877	7.47191	17.7004	23.2136	23.7208
ENSG00000034053	APBA2	1.2263	0.832292	2.32346	3.20911	1.48727	0.802426	2.11551	0.775689	0.365079
ENSG00000034152	MAP2K3	83.9006	105.598	152.352	25.4137	35.9826	67.1518	50.9114	42.246	34.5676
ENSG00000034510	TMSB10	2364.96	973.423	1495.07	852.976	816.496	937.371	543.218	505.015	462.257
ENSG00000034533	ASTE1	2.13984	2.03711	2.01598	8.21245	10.7039	11.9699	9.49933	1.80314	4.124
ENSG00000034677	RNF19A	35.6969	43.2012	29.3329	42.5553	29.2672	42.3705	96.4503	82.2619	75.3219
ENSG00000034693	PEX3	9.11878	10.0991	10.738	9.06189	8.03569	5.86075	13.6426	15.4457	18.8643
ENSG00000034713	GABARAPL2	326.584	216.951	282.948	221.676	208.562	228.015	381.12	406.582	372.919
ENSG00000035115	SH3YL1	7.16538	25.445	15.9205	17.65	26.383	20.092	16.5709	20.1231	18.3692
ENSG00000035141	FAM136A	48.2381	47.8569	55.4544	50.3987	50.1153	46.6407	33.5893	32.5539	24.665
ENSG00000035403	VCL	43.9175	65.4876	55.1127	49.8045	58.9664	48.6341	39.0524	39.4925	41.6875
ENSG00000035499	DEPDC1B	5.51037	2.22832	6.10908	15.8539	16.5718	15.8045	5.55002	12.8831	5.59051
ENSG00000035664	DAPK2	0.954226	0.657797	3.16474	1.86755	0.937946	4.71743	1.72746	3.33308	4.53333
ENSG00000035681	NSMAF	18.1244	17.5742	11.9432	26.5975	33.7517	38.8179	23.1918	32.8159	43.264
ENSG00000035687	ADSS2	58.44	59.8082	77.5796	35.3209	36.8552	31.6234	39.7177	55.9558	42.007
ENSG00000035862	TIMP2	31.6351	32.3454	33.2828	32.541	31.2	29.3299	37.4131	34.5702	34.0943
ENSG00000035928	RFC1	72.6976	60.7014	49.697	141.12	132.712	161.585	100.089	93.6138	96.6917
ENSG00000036054	TBC1D23	17.2688	19.7998	14.8556	15.3741	15.4118	20.7967	24.8316	25.8341	24.6521
ENSG00000036257	CUL3	51.4598	140.765	121.901	155.212	150.596	149.16	149.931	169.66	189.872
ENSG00000036448	MYOM2	3.08162	2.62654	3.81585	6.83392	6.9338	5.31255	3.80237	5.60416	12.5255
ENSG00000036530	CYP46A1	2.3709	0.934456	0.260679	2.19523	0.945862	1.83946	2.38496	0.990813	1.73478
ENSG00000036549	AC118549.1	13.1662	23.0769	21.6417	26.0926	39.5587	31.2562	29.7989	30.5635	27.4515
ENSG00000036565	SLC18A1	0	0	0.59745	0.0964567	0	0.105133	0	0	0
ENSG00000036672	USP2	0	0	0	0.43114	0.32104	0.499533	0.146189	0.642671	0.150743
ENSG00000036828	CASR	0	0.029846	0	0	0	0.0538728	0	0.0554415	0
ENSG00000037042	TUBG2	12.3218	11.0377	13.1555	15.3182	15.695	11.4867	21.2776	28.4474	27.0391
ENSG00000037241	RPL26L1	305.782	184.915	208.235	133.801	132.223	168.493	104.202	100.581	142.245
ENSG00000037280	FLT4	18.271	30.6694	24.4882	15.4578	22.8229	14.7865	14.9958	13.3962	15.1839
ENSG00000037474	NSUN2	68.5355	63.1565	74.8239	56.1346	51.1804	54.696	35.2827	35.9095	33.9775
ENSG00000037637	FBXO42	2.5521	4.73339	5.75861	2.82575	3.06471	3.04253	2.56612	3.87163	2.89022
ENSG00000037749	MFAP3	3.91471	7.8234	6.73012	10.3725	15.4146	12.7061	9.98971	14.0213	16.866
ENSG00000037757	MRI1	58.1667	69.8346	74.0528	44.6623	50.0438	42.0242	47.7107	48.7226	54.4302
ENSG00000037897	METTL1	4.53533	11.2675	8.06584	11.4445	9.00799	2.95778	7.72166	3.31458	1.59038
ENSG00000037965	HOXC8	1.83043	2.13546	3.49578	1.20863	0.541779	1.55835	0.831347	1.34515	1.17582
ENSG00000038002	AGA	3.62683	5.53502	5.0929	2.74764	6.19952	7.26573	7.8395	12.4869	7.46516
ENSG00000038210	PI4K2B	20.1021	24.0949	24.4927	18.6643	16.5537	18.3895	13.9108	17.9574	14.8854
ENSG00000038219	BOD1L1	20.7797	32.7201	23.3053	49.8543	44.4792	45.7847	46.9623	66.3801	43.4832
ENSG00000038274	MAT2B	45.5803	36.4446	35.8671	37.6874	29.8225	39.022	58.8237	62.1588	57.9256
ENSG00000038295	TLL1	0	0	0.0594505	0	0	0	0	0	0
ENSG00000038358	EDC4	19.2311	21.7952	18.0242	28.0389	29.1479	31.1256	20.6115	26.5289	21.2923
ENSG00000038382	TRIO	8.56183	34.5847	26.4673	40.0439	24.722	28.938	52.0092	49.3473	48.3279
ENSG00000038427	VCAN	174.376	346.036	210.648	218.338	157.62	144.649	34.9148	33.7145	37.6939
ENSG00000038532	CLEC16A	3.64972	5.09021	3.99636	7.90824	7.47958	9.67208	7.00172	8.8323	8.2587
ENSG00000038945	MSR1	0.165638	0.79382	0.331067	0.154305	0.150006	0.340191	0.475263	0.342312	0.160122
ENSG00000039068	CDH1	0.399372	1.58579	0.3607	0.963497	0.0601071	0.0850993	0.0580258	0.724152	0.966879
ENSG00000039123	MTREX	105.608	164.172	122.046	153.049	157.982	130.541	178.758	166.673	160.173
ENSG00000039139	DNAH5	0	0.161639	0	0	0.130856	0	0	0	0
ENSG00000039319	ZFYVE16	11.2135	15.1591	10.6783	11.4474	11.8371	9.7975	29.9271	27.3984	27.7889
ENSG00000039523	RIPOR1	43.3263	88.2953	77.8318	59.2051	55.6079	46.5464	49.5955	60.0411	83.0109
ENSG00000039560	RAI14	27.0678	7.70175	22.3611	3.97567	4.19305	3.94271	5.07879	22.4526	11.1514
ENSG00000039600	SOX30	0	0	0	0.334995	0	0.365762	0	0	0
ENSG00000039650	PNKP	72.8514	66.6155	56.8008	45.8479	52.645	90.2484	73.8773	51.9901	85.7166
ENSG00000039987	BEST2	0	1.394	0	2.32324	0.126983	0	0	0	0
ENSG00000040199	PHLPP2	1.99033	4.63743	3.96756	5.3876	5.48156	4.02141	7.32661	6.16342	6.76015
ENSG00000040275	SPDL1	87.6431	136.658	97.9064	188.95	228.378	170.605	79.3513	69.3988	108.774
ENSG00000040341	STAU2	36.9838	44.3742	24.5279	53.3264	30.0358	45.47	94.3399	45.8094	88.4848
ENSG00000040487	SLC66A1	3.44179	6.04289	2.39171	3.19735	2.96123	4.90751	1.78235	4.48159	2.5017
ENSG00000040531	CTNS	4.05968	8.05275	4.46007	17.1414	19.2893	17.6807	8.2492	7.63717	10.7901
ENSG00000040608	RTN4R	5.15831	3.24784	3.61642	4.00858	3.7057	4.25146	1.2465	1.17252	0.774607
ENSG00000040633	PHF23	101.543	97.7475	117.808	69.6752	63.9817	65.3884	82.8704	76.77	86.1174
ENSG00000040731	CDH10	0	0	0	0	0.0773273	0	0	0	0
ENSG00000040933	INPP4A	8.95001	7.69216	20.6275	7.99774	16.3213	30.5436	35.953	34.8955	46.752
ENSG00000041353	RAB27B	0.50237	0.942954	0.920665	1.13346	0.370157	0.358444	0.346646	2.27925	0.241
ENSG00000041357	PSMA4	470.484	269.683	335.556	358.749	349.21	345.424	282.077	258.192	283.929
ENSG00000041802	LSG1	12.789	14.3328	20.944	23.131	22.0998	29.9054	17.6763	15.9671	9.4315
ENSG00000041880	PARP3	8.90173	11.6514	11.4046	10.774	5.65702	4.89344	8.76538	10.2375	12.4542
ENSG00000041982	TNC	3.10586	5.47673	9.9828	29.3344	4.14019	4.93049	0.953205	0.714506	1.10005
ENSG00000041988	THAP3	8.43416	10.3753	6.28817	7.47006	11.2231	7.92402	8.94903	12.3376	14.5987
ENSG00000042062	RIPOR3	0.115466	0.110688	0	0	0	0.0961479	0	0	0
ENSG00000042088	TDP1	16.0396	19.2962	17.5286	17.7149	16.2345	14.0936	16.0157	19.7583	11.1133
ENSG00000042286	AIFM2	1.50562	1.06776	0.97175	5.69748	3.68828	6.21266	2.5029	2.56527	1.55539
ENSG00000042304	C2orf83	0	0	0	0.135254	0	0.170583	0.127828	0	0.133503
ENSG00000042317	SPATA7	4.34205	2.8347	2.73915	6.04986	7.76358	10.3884	7.70628	8.06954	8.0387
ENSG00000042429	MED17	16.6388	24.7039	17.2877	12.3213	13.0099	14.1725	18.4833	18.0325	16.8998
ENSG00000042445	RETSAT	10.8311	9.09866	12.2029	17.5662	16.4561	13.9723	22.1633	19.0023	16.0835
ENSG00000042493	CAPG	1.16138	0.529795	0.400345	0.996904	0.81454	1.05417	3.20402	0.947447	0.357711
ENSG00000042753	AP2S1	289.678	141.383	191.178	165.602	126.883	176.925	99.7667	78.7281	91.0849
ENSG00000042781	USH2A	0	0	0	0.0413311	0	0.0452094	0	0	0
ENSG00000042832	TG	0	0.0822136	0	0.0793052	0.888426	0.713498	0	0	0
ENSG00000042980	ADAM28	0.238449	0.0453074	0.0842487	0.0386831	0.0769063	0.0421863	0	0.130211	0.0378321
ENSG00000043039	BARX2	0.30259	0	0.134242	0.120439	0.11829	0.131419	0.114011	0	0
ENSG00000043093	DCUN1D1	28.2208	41.1791	34.0168	59.9351	74.5089	61.8884	57.2946	53.2365	62.8918
ENSG00000043143	JADE2	4.49539	15.9611	12.2663	5.01979	2.46584	4.0333	46.7539	61.2047	43.628
ENSG00000043355	ZIC2	0.898984	0.83939	0.898835	0	0.0840522	0.0925747	0.321742	0.549774	0.317321
ENSG00000043514	TRIT1	13.996	10.2482	14.39	10.5308	12.1053	12.5395	12.4112	10.4322	12.0153
ENSG00000043591	ADRB1	0	0.307434	0.088628	0	0.0818089	0.0900954	0	0	0.0766069
ENSG00000044090	CUL7	8.60607	9.35592	9.38353	9.89072	8.98933	8.64207	17.9123	17.1395	15.8077
ENSG00000044115	CTNNA1	276.298	599.443	559.47	523.925	545.15	507.156	609.809	587.195	608.025
ENSG00000044446	PHKA2	9.70214	20.039	5.07353	18.0471	36.3048	30.5285	21.3293	32.7928	13.8819
ENSG00000044459	CNTLN	8.32274	11.3947	9.1812	10.9156	10.6432	9.60238	12.3101	12.2056	11.9559
ENSG00000044524	EPHA3	2.50337	4.39411	4.26614	3.78276	3.52601	3.13957	1.03028	1.01284	0.836412
ENSG00000044574	HSPA5	382.534	242.936	334.047	427.713	415.801	431.096	150.015	148.68	145.803
ENSG00000046604	DSG2	0	0	0.0509452	0.0465252	0	0.101599	0.0881856	0	0
ENSG00000046647	GEMIN8	8.95687	11.2789	4.71827	4.19322	6.73356	9.72412	13.0783	9.53515	13.1251
ENSG00000046651	OFD1	18.12	7.0399	5.44475	12.0503	7.893	6.92715	17.9425	15.422	20.2449
ENSG00000046653	GPM6B	0.459512	0.589829	0.0777893	0.145461	0.0722954	0.237211	0.272487	0.0813116	0.28425
ENSG00000046774	MAGEC2	0	0	0	0	0	0.2999	0	0	0
ENSG00000046889	PREX2	0.0524257	0.219315	0.290145	0.0727705	0.0483739	0.761953	0.0851711	0	0.0236522
ENSG00000047056	WDR37	5.0754	4.35508	6.04824	7.29843	5.30711	4.95972	5.14064	6.60244	8.43745
ENSG00000047188	YTHDC2	14.7778	17.0518	14.6768	11.1228	13.8306	10.6972	11.6625	11.0668	13.5842
ENSG00000047230	CTPS2	0.695512	1.68284	2.83465	1.06013	0.912413	5.22832	5.03215	8.19196	2.84016
ENSG00000047249	ATP6V1H	70.5306	49.3033	70.6208	64.6712	94.9131	90.0921	105.815	88.1123	114.8
ENSG00000047315	POLR2B	68.6252	106.95	74.9931	126.388	96.7818	114.896	86.9642	101.763	95.1434
ENSG00000047346	FAM214A	26.5532	28.3651	28.6548	24.3994	22.6201	24.6174	65.2581	75.5493	74.6217
ENSG00000047365	ARAP2	0	0	0.039229	0	0	0	0.0847663	0.100679	0
ENSG00000047410	TPR	22.592	81.8577	31.9225	84.2566	63.3166	49.0874	54.6736	56.0282	107.821
ENSG00000047457	CP	5.1777	3.64241	9.53109	4.04111	4.54243	2.91266	0.508755	0.72474	0.919015
ENSG00000047578	KIAA0556	13.984	7.95589	5.52201	8.43984	7.21814	10.9972	12.0018	16.1406	6.64704
ENSG00000047579	DTNBP1	18.8753	8.34711	15.5642	17.3021	15.2065	19.9386	18.8859	20.3249	20.5016
ENSG00000047597	XK	0.0579505	0.062103	0	0	0	0.0571144	0.0985958	0.0583929	0
ENSG00000047617	ANO2	0	0	0	0	0	1.26282	0	0	0
ENSG00000047621	C12orf4	13.2616	17.1968	28.008	12.1614	22.2031	13.756	24.7982	11.566	18.644
ENSG00000047634	SCML1	9.28234	12.5043	10.8076	6.83137	8.09947	10.885	13.6416	13.7002	12.25
ENSG00000047644	WWC3	7.79711	11.0248	12.598	8.77839	7.61414	8.47591	10.7771	13.092	11.9646
ENSG00000047648	ARHGAP6	0.383404	0.275074	0.441673	0.458104	0.448061	0.297132	0.633365	0.147548	0.200661
ENSG00000047662	FAM184B	0.307156	0.222351	0.365167	0.365942	0.577024	0.359162	0.207529	0	0.0354281
ENSG00000047849	MAP4	56.0596	62.9633	61.6955	59.0859	64.5071	61.6759	55.8257	48.5399	45.9689
ENSG00000047932	GOPC	13.8682	18.8683	19.5405	28.9089	28.417	26.0051	34.0237	37.1312	34.7781
ENSG00000047936	ROS1	0	0	0	0.0347527	0	0	0	0	0
ENSG00000048028	USP28	3.63329	8.28277	4.6939	10.5104	6.61145	13.2699	16.1198	7.59156	15.7149
ENSG00000048052	HDAC9	0.428857	1.95681	2.82028	0.730267	0.206137	1.1547	0.052082	0.0777716	0.0270173
ENSG00000048140	TSPAN17	14.653	11.4551	14.1559	10.0373	10.6438	12.3832	12.9322	13.4446	9.1094
ENSG00000048162	NOP16	149.499	74.6716	98.8494	36.2053	40.7627	39.6756	10.4891	13.1835	18.2244
ENSG00000048342	CC2D2A	10.6692	15.0413	13.2447	11.6714	10.5456	10.8227	20.1278	22.8585	18.5185
ENSG00000048392	RRM2B	141.788	147.394	183.194	118.3	132.558	79.2013	242.325	178.887	153.636
ENSG00000048405	ZNF800	3.99316	9.59527	5.64807	16.9301	19.0129	8.76662	11.0683	10.2818	9.57297
ENSG00000048471	SNX29	2.29823	3.72307	2.66088	4.23746	4.29816	3.7379	5.39454	5.76898	6.48465
ENSG00000048540	LMO3	2.35271	7.83112	3.35535	0.212253	0.94249	1.38503	0.241623	0.211477	0.253808
ENSG00000048544	MRPS10	27.0106	26.3391	29.3463	27.8093	30.2587	31.3125	26.529	29.3639	26.0267
ENSG00000048649	RSF1	346.94	256.644	182.655	88.7785	130.85	106.969	229.12	213.12	279.913
ENSG00000048707	VPS13D	5.43612	15.119	12.6107	9.60754	10.9611	10.0141	13.3227	15.6004	7.07338
ENSG00000048740	CELF2	25.0412	34.9398	32.6406	24.3307	24.1301	20.0004	10.4827	12.5796	12.1026
ENSG00000048828	FAM120A	46.4752	50.9352	55.2956	43.8828	41.9412	38.1188	40.3495	40.3772	38.8159
ENSG00000048991	R3HDM1	10.4716	59.4981	25.1263	42.3051	44.2494	34.9433	30.4856	26.9397	46.7542
ENSG00000049089	COL9A2	0	0	0.354643	0.0798041	0.651412	0.896997	0.616601	0.431553	0.371768
ENSG00000049130	KITLG	0.453177	0.826149	1.32714	0.334802	2.01401	1.25588	1.35505	0.334285	0.380867
ENSG00000049167	ERCC8	10.3947	14.8958	15.989	17.8355	25.015	21.6939	13.9349	21.5723	15.6626
ENSG00000049192	ADAMTS6	0.121999	0.12793	0.118073	0.142299	0.213391	0.511283	0	0.244937	0.714597
ENSG00000049239	H6PD	1.96744	2.2701	1.78764	2.08886	2.42545	2.49969	4.63097	4.81347	3.86468
ENSG00000049245	VAMP3	106.506	78.6951	64.5166	147.126	96.1302	142.056	87.4953	103.441	108.783
ENSG00000049246	PER3	0.333549	1.27466	0.764276	1.93479	0.935686	0.800039	2.89975	3.37135	4.56001
ENSG00000049249	TNFRSF9	0.355026	1.62871	0.0484726	0.43746	0.254726	0.143537	0.124825	0.197294	0.172478
ENSG00000049283	EPN3	0	0	0.164173	0	0	0	0	0	0
ENSG00000049323	LTBP1	7.84154	11.7501	15.4388	15.9495	9.96005	14.9931	9.54235	11.6046	15.2019
ENSG00000049449	RCN1	150.737	113.921	124.644	82.5859	83.6018	79.546	50.2897	42.5898	39.0566
ENSG00000049540	ELN	3.63104	3.3996	6.44058	2.67693	3.92716	0	5.02914	1.44821	2.65729
ENSG00000049541	RFC2	59.6652	58.4754	84.7973	87.0783	100.474	100.262	27.8651	30.6161	20.7555
ENSG00000049618	ARID1B	25.8516	35.8609	28.5218	37.3733	17.0094	12.2353	44.2758	30.6386	28.435
ENSG00000049656	CLPTM1L	84.1364	89.5152	99.3805	110.533	95.4256	100.67	76.8546	65.7283	61.4921
ENSG00000049759	NEDD4L	1.60035	0.745465	2.68072	3.73808	7.48588	5.15115	0.412313	0.490969	4.41718
ENSG00000049768	FOXP3	0	0	0.243571	0.267952	0.105749	0	0	0	0
ENSG00000049769	PPP1R3F	3.1005	0.848628	1.55883	2.57238	2.3907	9.68314	3.57555	5.97531	8.16549
ENSG00000049860	HEXB	131.631	45.2794	56.6189	32.9367	35.1673	35.6609	52.2327	54.6172	50.7164
ENSG00000049883	PTCD2	14.293	11.1179	17.7436	14.2025	11.6942	15.157	15.848	14.0727	7.44067
ENSG00000050030	NEXMIF	0	0	0	0	0.122803	0.0811548	0	0.0277966	0
ENSG00000050130	JKAMP	19.7941	45.0371	27.5511	37.8577	33.8942	39.1086	76.9104	69.5275	56.6521
ENSG00000050165	DKK3	3.08837	1.44485	1.48993	2.61768	2.86773	1.27547	2.09039	1.3925	2.22226
ENSG00000050327	ARHGEF5	0	0.206653	0	0	0	0	0.133966	0	0
ENSG00000050344	NFE2L3	2.88491	3.41912	2.96099	2.48704	1.77612	2.87825	1.30597	1.36378	1.25413
ENSG00000050393	MCUR1	18.645	17.3986	19.0343	31.1905	20.2877	28.957	20.4129	19.4709	8.82947
ENSG00000050405	LIMA1	5.44328	13.0826	8.35683	9.29464	12.3756	16.6754	30.1394	28.4956	24.8443
ENSG00000050426	LETMD1	37.3872	20.1621	20.443	16.2916	32.3548	20.8285	57.4959	59.8495	66.572
ENSG00000050438	SLC4A8	17.2502	35.8523	19.4097	26.7543	34.4843	23.6325	8.17628	20.2636	5.5855
ENSG00000050555	LAMC3	0.312306	0.673109	0.631649	0.448074	1.27463	0.7793	0.450839	0.295909	0.283893
ENSG00000050628	PTGER3	63.3788	74.9979	67.1616	6.69564	6.88733	5.62118	19.0694	18.1808	18.8132
ENSG00000050730	TNIP3	0	0.138573	0.254397	0	0	0	0	0	0.225256
ENSG00000050748	MAPK9	39.4913	53.3419	36.8216	63.5177	61.9641	64.8858	41.0562	43.1302	37.374
ENSG00000050767	COL23A1	0.631493	1.13042	0.886287	0.324711	0.718421	1.06397	1.82802	1.13606	0.831216
ENSG00000050820	BCAR1	31.4629	31.175	38.346	26.4627	31.8053	40.4348	37.117	42.8327	44.1725
ENSG00000051009	FAM160A2	4.05781	3.15335	3.07262	5.76333	5.25536	5.32406	6.6902	7.23054	6.36549
ENSG00000051108	HERPUD1	62.2203	62.2087	49.5486	66.0257	63.2923	63.5777	58.8357	63.6362	36.967
ENSG00000051128	HOMER3	24.1882	9.0079	7.36869	10.2365	7.59662	13.0718	11.7185	13.1508	10.4127
ENSG00000051180	RAD51	24.0802	16.5687	18.6326	28.4115	19.6783	19.2203	2.10275	3.33995	3.87953
ENSG00000051341	POLQ	5.10251	3.51227	7.55784	15.7454	7.55709	8.23613	3.11528	5.3883	4.95246
ENSG00000051382	PIK3CB	7.81658	15.7794	9.12006	7.72459	10.8202	12.7799	15.978	30.728	19.5978
ENSG00000051523	CYBA	919.878	359.946	565.734	392.965	374.867	543.992	359.639	334.142	242.196
ENSG00000051596	THOC3	144.006	104.575	168.858	100.893	113.912	124.591	63.184	69.1795	75.0053
ENSG00000051620	HEBP2	132.195	100.186	89.3652	69.6913	70.8681	73.9252	144.379	130.749	138.954
ENSG00000051825	MPHOSPH9	58.6003	53.874	51.8625	76.0691	65.2572	66.1942	83.746	69.2127	98.7224
ENSG00000052126	PLEKHA5	2.86716	4.23276	4.56297	3.24969	1.78819	2.60064	7.66507	7.37716	9.38374
ENSG00000052344	PRSS8	0.287871	0	0.14918	0	0	0	0.359028	0	0
ENSG00000052723	SIKE1	54.0686	87.3232	57.2366	117.118	111.341	96.9699	63.9555	66.6027	116.551
ENSG00000052749	RRP12	24.3396	15.2854	18.32	28.1176	23.4567	24.3677	17.5724	15.9988	15.6023
ENSG00000052795	FNIP2	1.38974	2.57782	2.0826	3.00204	2.38157	1.66458	1.47735	1.6408	2.83778
ENSG00000052802	MSMO1	7.87132	10.2149	9.47933	17.2222	16.7549	10.5144	7.44868	9.18638	7.01912
ENSG00000052841	TTC17	28.1317	53.9717	31.8649	61.9899	46.5307	57.116	69.0029	80.2669	104.485
ENSG00000052850	ALX4	0.0518896	0	0.135746	0.20331	0.199587	0.0886411	0	0.0899249	0.116827
ENSG00000053108	FSTL4	1.94398	1.82831	0.801427	1.48366	1.3249	1.57017	0.369379	0.120349	0.105677
ENSG00000053254	FOXN3	43.7594	97.9532	60.2329	32.7268	28.3553	38.0273	27.7744	29.0976	31.7424
ENSG00000053371	AKR7A2	52.9406	26.9987	43.1571	42.5853	36.1027	20.6875	27.1099	24.6917	25.7936
ENSG00000053372	MRTO4	59.5468	32.9645	36.5578	40.7457	42.164	33.2556	14.8883	8.91232	12.2516
ENSG00000053501	USE1	87.329	46.3592	53.7253	56.1697	62.5937	52.0515	72.8466	68.0334	63.1288
ENSG00000053524	MCF2L2	0.366482	0.831896	1.29184	3.50595	3.11729	3.05787	2.21931	2.63951	3.09551
ENSG00000053702	NRIP2	0.828516	0.225672	0	0.0912288	0	0.199065	0.558137	0.407437	0.356822
ENSG00000053747	LAMA3	0.698737	3.20275	0.235257	0.180312	0.406471	0.292055	0.310938	0.13469	0.156601
ENSG00000053770	AP5M1	8.68927	8.99492	7.79432	15.537	14.2858	15.5	15.1386	18.2089	22.4217
ENSG00000053900	ANAPC4	25.6305	15.8609	21.9884	26.1227	22.269	22.3862	17.461	19.8013	31.1285
ENSG00000053918	KCNQ1	0.10635	0.203336	0.361053	0.743973	0.0793146	0.176434	0.381499	0.267628	0.232373
ENSG00000054116	TRAPPC3	55.568	40.4879	40.7428	43.5665	42.5872	38.6444	57.9297	45.9521	26.4435
ENSG00000054118	THRAP3	46.8954	80.2388	63.8829	80.9724	79.231	78.3411	75.1481	70.8445	64.7129
ENSG00000054148	PHPT1	294.708	141.318	182.892	130.041	137.788	165.068	169.324	183.349	149
ENSG00000054179	ENTPD2	0	0.214162	0.370096	0.171613	0	0.184526	0	0	0
ENSG00000054267	ARID4B	78.3524	62.4739	62.4942	51.6974	41.9887	46.4933	99.4671	109.82	112.077
ENSG00000054277	OPN3	0.833524	2.00033	0.17121	3.69354	3.71348	4.01879	0.397114	0	0
ENSG00000054282	SDCCAG8	6.79254	14.6742	14.4143	11.3503	23.8753	18.2216	46.6172	41.382	41.9483
ENSG00000054356	PTPRN	0	0.332653	0	0	0	0	0	0.0511424	0
ENSG00000054392	HHAT	0.18019	0.120193	0.219717	0.198812	0.0979423	0	1.24693	1.44751	1.64155
ENSG00000054523	KIF1B	5.22276	9.81293	7.86544	8.3119	8.31207	7.31475	14.3928	14.4843	14.5853
ENSG00000054598	FOXC1	73.0599	79.5096	70.3182	2.40079	2.49772	2.04129	23.9476	21.8987	19.4105
ENSG00000054611	TBC1D22A	13.0489	11.8342	14.425	10.335	11.2876	14.3114	19.9498	14.7266	16.2988
ENSG00000054654	SYNE2	4.28656	7.82204	8.66255	7.35981	6.82083	6.20334	10.515	11.1279	13.4154
ENSG00000054690	PLEKHH1	0.255701	0.578624	0.163962	0.257388	0.596879	0.240803	0.288973	0.679854	0.297828
ENSG00000054793	ATP9A	1.21307	2.30014	2.42039	1.60522	2.1388	1.95895	9.61859	8.71864	9.17817
ENSG00000054938	CHRDL2	0	1.27089	0.243382	0.37971	0.48237	0	0	0	0
ENSG00000054965	FAM168A	16.3989	20.7418	21.2361	17.3398	17.9486	18.6053	35.3838	30.8114	29.0504
ENSG00000054967	RELT	7.13433	7.18197	6.40473	8.05682	12.9933	7.10735	2.33645	3.11819	2.59159
ENSG00000054983	GALC	4.24155	9.00127	11.6511	19.0543	29.2485	13.5667	19.7993	17.8233	28.7728
ENSG00000055044	NOP58	644.828	537.813	484.118	296.351	276.767	303.779	116.205	118.186	140.721
ENSG00000055070	SZRD1	24.9224	48.6155	32.1242	26.6535	19.4883	23.3601	25.2331	22.3246	27.4547
ENSG00000055118	KCNH2	0.642244	0.570854	0.728897	0.268408	0.475125	0.488661	0.334174	0.23116	0.251957
ENSG00000055130	CUL1	30.4872	39.014	35.4318	29.751	26.8956	28.5682	45.4201	56.4484	51.2032
ENSG00000055147	FAM114A2	15.6536	13.4618	16.7865	26.0467	22.0029	21.4201	26.6522	26.8058	29.6196
ENSG00000055163	CYFIP2	15.7689	18.2273	16.2047	26.2603	29.7304	19.9099	29.553	27.4402	26.6198
ENSG00000055208	TAB2	36.6049	41.0191	38.2677	18.5605	17.758	18.8712	32.4956	28.1396	27.6363
ENSG00000055211	GINM1	54.3598	51.1099	51.1066	51.7248	58.6327	52.7658	83.0546	83.5019	85.3912
ENSG00000055332	EIF2AK2	17.9594	28.2077	32.5268	68.411	72.2062	46.5189	45.0476	42.6422	44.2309
ENSG00000055483	USP36	22.2581	24.7566	15.9441	7.30251	15.9692	7.01624	12.1708	8.9937	9.86949
ENSG00000055609	KMT2C	7.01096	17.7171	7.85028	5.57482	7.54277	6.07281	23.2078	16.276	16.8022
ENSG00000055732	MCOLN3	0.229789	0.235298	0.113648	0	0.167339	0	0.312127	0.112765	0.511226
ENSG00000055813	CCDC85A	0.142255	0.445016	0.394352	0	0.0609313	0.200894	0.115923	0	0.292318
ENSG00000055917	PUM2	36.7694	109.382	73.9653	125.605	112.96	100.949	130.526	118.457	140.146
ENSG00000055950	MRPL43	57.9641	45.7963	38.4618	46.4166	55.5412	60.3514	66.6355	71.8318	62.0808
ENSG00000055955	ITIH4	0	0	0	5.71197	4.01207	1.91375	0.941548	1.83984	6.90096
ENSG00000055957	ITIH1	0	0	0	0	0	0	0	0.671042	0
ENSG00000056050	HPF1	28.8133	16.0372	29.3662	31.0402	32.2917	32.3199	24.0896	26.3722	21.646
ENSG00000056097	ZFR	52.197	70.2959	71.9149	85.5173	87.3118	73.3496	81.3033	81.2333	81.3742
ENSG00000056277	ZNF280C	0.959419	1.86544	1.02758	3.84348	3.6132	4.05645	3.87391	3.38214	3.46211
ENSG00000056291	NPFFR2	0	0	0.169521	0.153609	0.151572	0.167594	0	0	0
ENSG00000056487	PHF21B	0.605782	0.761572	0.588564	0.812467	1.2262	0.738507	1.02927	0.522707	0.505758
ENSG00000056558	TRAF1	0.703729	0.756698	0.75283	0.329432	0.275693	0.35942	0.895439	0.870174	1.19303
ENSG00000056586	RC3H2	14.9995	40.462	22.4397	25.837	38.4067	36.0975	35.3238	34.1082	34.7508
ENSG00000056736	IL17RB	0.225111	0.226398	0.844192	0.414346	0.273457	0.525513	0.176248	0	0.18311
ENSG00000056972	TRAF3IP2	0.412604	1.51138	1.22186	0	0.260289	0.14395	3.06046	1.5154	4.25044
ENSG00000056998	GYG2	2.93284	2.18427	1.59245	1.97585	1.68447	2.34306	1.1934	1.42274	1.94408
ENSG00000057019	DCBLD2	22.028	38.1444	26.3333	20.2084	17.7566	21.6243	27.9514	30.8098	30.0603
ENSG00000057252	SOAT1	8.73525	17.4173	11.9225	21.8696	18.2059	21.1492	33.4769	31.3009	29.5564
ENSG00000057294	PKP2	0	0.225986	0.551174	0.45346	0.448486	0.71461	0	0.0682701	0.701466
ENSG00000057468	MSH4	0.0905234	0.100245	0.0923941	0.261132	0.259602	0.0946391	0	0.193697	0.0849254
ENSG00000057593	F7	0	0	0	0	0	0	0.0809578	0	0
ENSG00000057608	GDI2	425.092	488.315	472.547	480.374	541.629	552.387	376.715	383.61	383.667
ENSG00000057657	PRDM1	0.320899	0.401785	0.780531	0	0	0	0.202752	0.1255	0.665173
ENSG00000057663	ATG5	19.8307	7.41564	16.112	19.4271	20.9237	18.1972	16.4106	15.8478	17.1095
ENSG00000057704	TMCC3	0.306857	0.690606	0.585429	0.0587266	0.347144	0.192622	0.29235	1.05891	0.129623
ENSG00000057757	PITHD1	50.0727	34.6648	45.5776	48.5717	43.2848	51.0443	23.6744	25.5787	25.0709
ENSG00000057935	MTA3	34.1605	64.7477	48.9946	22.2286	51.1722	40.6498	102.603	104.291	97.2182
ENSG00000058056	USP13	11.2744	11.4304	9.81208	9.77927	9.99935	8.1465	15.2771	12.1977	12.8052
ENSG00000058063	ATP11B	7.6302	15.4118	11.0573	13.9631	16.9131	14.9048	44.5185	37.9047	49.1286
ENSG00000058085	LAMC2	0.358762	0	0.12862	0	0.0565668	0	0.218998	0.0647257	0.169918
ENSG00000058091	CDK14	14.4779	30.618	24.5069	53.2876	29.8508	33.0464	52.0536	16.6357	42.3541
ENSG00000058262	SEC61A1	83.125	83.7271	81.3971	137.374	140.943	125.164	96.4036	87.672	99.4172
ENSG00000058272	PPP1R12A	340.711	305.057	153.593	160.448	106.917	156.477	216.732	204.159	196.381
ENSG00000058335	RASGRF1	0	0	0	0.0889686	0.057195	0	0	0	0
ENSG00000058404	CAMK2B	4.37583	6.10211	5.07158	4.23425	4.20553	2.86855	4.04517	3.91574	3.52263
ENSG00000058453	CROCC	32.2587	25.2926	24.3545	12.5772	12.5193	9.93441	13.3141	15.547	6.95926
ENSG00000058600	POLR3E	12.9233	20.3557	22.3144	19.2829	18.3673	19.2046	22.651	22.1556	16.4055
ENSG00000058668	ATP2B4	7.82147	10.2144	7.93751	5.56689	4.73199	5.91131	6.90143	7.71647	7.45446
ENSG00000058673	ZC3H11A	43.1081	52.1305	54.2922	52.9689	47.0152	49.2626	61.357	63.4003	70.2181
ENSG00000058729	RIOK2	54.3189	59.7642	71.3456	84.5223	91.1662	117.089	71.4899	72.0805	51.8355
ENSG00000058799	YIPF1	21.6716	18.1001	12.8183	17.0413	27.204	21.2405	16.5025	17.6893	14.2398
ENSG00000058804	NDC1	9.65245	9.53986	9.70182	10.2418	10.4992	8.77188	5.69875	5.47811	7.22899
ENSG00000058866	DGKG	85.7634	205.914	113.046	48.5618	46.4212	35.5836	13.7304	14.5299	10.8168
ENSG00000059122	FLYWCH1	29.0883	29.1652	44.0084	28.7881	35.9496	42.5631	33.5528	43.5931	25.4366
ENSG00000059145	UNKL	2.24359	1.83876	7.44711	5.22328	23.6212	5.65666	24.34	5.90396	21.8248
ENSG00000059377	TBXAS1	2.66441	0	0.703971	0	1.86843	0.701127	0	1.42804	0
ENSG00000059378	PARP12	0.720879	0.554511	0.767327	0.254471	0.620784	0.688638	1.93854	1.98394	1.57613
ENSG00000059573	ALDH18A1	15.0274	14.3224	18.717	32.689	31.2169	35.2561	18.8933	19.4177	12.4896
ENSG00000059588	TARBP1	33.4223	11.271	9.93788	6.09265	6.58149	5.81676	9.84286	10.2941	11.21
ENSG00000059691	GATB	32.3811	17.7434	20.5444	19.6329	17.3991	18.5678	40.2362	23.2014	21.9438
ENSG00000059728	MXD1	4.00694	16.2699	9.58843	32.6065	32.7344	31.1898	33.2287	34.1311	35.4745
ENSG00000059758	CDK17	8.24139	14.0724	8.43728	6.69775	7.762	8.23002	28.0863	22.3888	23.2023
ENSG00000059769	DNAJC25	11.4471	11.8092	7.26003	19.0496	19.8502	20.0597	7.23786	5.66257	7.53449
ENSG00000059804	SLC2A3	38.7512	26.1242	22.7477	1.58329	2.92573	3.08186	10.3933	9.12319	8.64339
ENSG00000059915	PSD	0	0.365456	1.42044	0	0.132662	0.313615	0.702088	0.467384	0.181018
ENSG00000060069	CTDP1	12.0461	10.1747	11.2539	13.2015	12.8418	13.9223	11.0005	8.72891	9.03323
ENSG00000060138	YBX3	867.243	905.682	1360.27	698.367	765.916	830.039	659.838	756.053	792.8
ENSG00000060140	STYK1	0	0	0	0.096594	0	0	0	0	0
ENSG00000060237	WNK1	22.9623	70.7752	18.6942	61.589	28.2306	35.5187	54.1447	89.5358	115.722
ENSG00000060303	RPS17P5	292.845	166.957	188.9	180.554	187.781	249.743	118.666	151.637	156.704
ENSG00000060339	CCAR1	259.116	184.21	223.347	237.745	184.158	207.936	219.369	226.77	217.958
ENSG00000060491	OGFR	43.4739	25.1218	36.9658	21.5793	28.3693	28.078	29.613	25.4167	25.861
ENSG00000060558	GNA15	0	0.485209	0.233383	0.105336	0	0.229724	0.0990501	0.115409	0
ENSG00000060642	PIGV	1.01522	0.868239	1.31181	0.39279	1.15624	0.934418	2.65687	1.60466	2.13431
ENSG00000060656	PTPRU	2.71709	1.53908	1.33	4.59428	3.9905	3.39976	1.58429	2.88094	5.58797
ENSG00000060688	SNRNP40	25.1	13.8906	21.0646	19.7288	21.9726	24.1079	9.61687	12.3855	8.50925
ENSG00000060709	RIMBP2	9.19355	13.2755	11.0344	7.6206	5.72891	3.99565	1.47971	1.86163	4.15714
ENSG00000060718	COL11A1	0.341619	0.714801	0.265137	0.712552	0.175533	0.585464	0.263745	0.207657	0.231167
ENSG00000060749	QSER1	4.07152	15.2816	7.06596	19.7894	19.0231	7.44876	8.90951	21.8601	9.7765
ENSG00000060762	MPC1	343.493	236.758	268.261	196.505	183.148	216.426	90.7892	91.2924	95.1191
ENSG00000060971	ACAA1	49.1656	34.6839	36.3431	49.4311	46.0689	48.5939	48.5196	33.7374	41.1859
ENSG00000060982	BCAT1	2.22281	4.98326	1.94993	3.22361	2.28011	2.4217	0.715676	1.28147	1.17599
ENSG00000061273	HDAC7	29.8444	35.2363	33.1084	9.01785	8.07161	20.3911	19.8572	23.2509	28.0033
ENSG00000061337	LZTS1	0.364337	0.550606	0.536893	0.60179	0.864355	0.69858	0.113567	0.0887031	0.120947
ENSG00000061455	PRDM6	0.663995	2.9447	1.01855	0.056812	0.168991	0.154647	0.58878	0.661329	0.356165
ENSG00000061656	SPAG4	0	0	0.257252	0.378846	0	0	0	0	0
ENSG00000061676	NCKAP1	76.3594	60.796	68.128	51.8921	43.9024	43.2209	88.7965	88.6429	83.8163
ENSG00000061794	MRPS35	98.263	140.329	126.747	155.633	143.595	171.433	91.1518	117.712	84.3346
ENSG00000061918	GUCY1B1	0	0	0	0.143369	0.14106	0	0	0	0
ENSG00000061936	SFSWAP	37.5083	49.6412	36.8597	82.0199	54.8961	56.8042	36.7951	46.932	62.0861
ENSG00000061938	TNK2	10.9293	41.0616	32.3403	26.917	29.5018	17.6645	41.934	29.5231	36.6356
ENSG00000061987	MON2	11.2191	14.6267	9.93912	13.8306	17.4111	28.028	25.6465	25.861	36.1792
ENSG00000062038	CDH3	6.48108	5.16728	9.69049	3.85975	2.58924	6.92208	0.253916	5.69467	1.58218
ENSG00000062096	ARSF	0	0.149178	0	0	0	0	0	0	0
ENSG00000062194	GPBP1	43.6507	41.4036	44.3823	44.9989	50.3869	37.6828	51.5763	49.5585	57.7109
ENSG00000062282	DGAT2	0.570434	0.135446	0.349156	0.210634	0.428133	0.237974	0.103287	0.120978	0
ENSG00000062370	ZNF112	0.91985	5.03125	5.49811	12.5472	12.1518	14.528	10.9203	14.7181	14.8096
ENSG00000062485	CS	35.0479	54.8501	59.851	72.452	77.3814	80.1851	79.8211	77.1695	69.3433
ENSG00000062524	LTK	0	0	0.0737936	0.0977917	0.137106	0	0.584309	0	0.0635279
ENSG00000062582	MRPS24	131.836	55.1627	104.811	98.5769	103.833	91.4948	75.2908	62.3892	74.0001
ENSG00000062598	ELMO2	19.6379	20.9122	20.9875	23.0752	15.6121	25.5396	18.0382	14.8591	14.4708
ENSG00000062650	WAPL	18.3594	23.8948	20.5361	30.5623	32.1981	29.3848	25.5412	26.2199	27.2808
ENSG00000062716	VMP1	83.4754	116.799	121.837	135.482	154.416	133.29	189.153	153.274	164.896
ENSG00000062725	APPBP2	6.34234	7.54403	7.34884	13.4748	11.2808	10.3025	15.9953	15.7181	12.2768
ENSG00000062822	POLD1	49.148	26.9045	49.4692	44.5873	49.0291	44.0729	14.4265	17.0256	11.8
ENSG00000063015	SEZ6	0.140601	0	0	0.0549484	0	0.435022	0	0	0.052775
ENSG00000063046	EIF4B	364.825	453.472	497.017	422.548	425.201	408.254	432.203	472.756	458.904
ENSG00000063127	SLC6A16	0.109306	3.84231	0.19774	0	3.34011	0	0.625259	1.38396	2.59715
ENSG00000063169	BICRA	2.54456	1.96699	6.0949	3.37315	3.79111	3.80275	6.7072	2.61742	3.93633
ENSG00000063176	SPHK2	17.198	19.4109	19.7475	24.9045	20.4926	26.8978	19.1216	19.561	16.208
ENSG00000063177	RPL18	2836.86	1224.9	1739	1206.78	1059.82	1268.31	935.985	986.677	912.92
ENSG00000063180	CA11	69.7863	36.563	54.6139	35.5766	28.2914	22.0372	41.6477	36.0989	34.8757
ENSG00000063241	ISOC2	35.7758	20.8967	26.6896	17.5506	21.8094	19.039	10.3847	7.01429	9.57679
ENSG00000063244	U2AF2	181.676	166.492	189.305	164.238	158.468	171.575	94.0816	98.7939	89.8631
ENSG00000063245	EPN1	182.26	181.861	228.667	174.337	187.724	185.511	146.895	145.291	141.38
ENSG00000063322	MED29	37.4164	19.2804	26.24	41.1869	54.7649	54.6067	46.5522	46.8482	41.5933
ENSG00000063438	AHRR	0	0.284909	0	0	2.02538	3.01823	0.283078	0	0
ENSG00000063587	ZNF275	2.54832	5.32707	3.28242	5.59598	4.98903	4.3568	3.15451	2.91897	3.14405
ENSG00000063601	MTMR1	5.88197	19.7137	14.5028	22.0707	19.6683	25.163	28.9551	21.1521	16.0939
ENSG00000063660	GPC1	6.9465	5.61475	6.0376	13.4403	15.7538	8.05171	4.86116	5.39517	3.91286
ENSG00000063761	ADCK1	4.67998	3.72389	3.619	5.94919	2.50515	4.32075	3.00961	7.03753	2.03988
ENSG00000063854	HAGH	123.341	74.8749	88.4233	90.2128	85.8672	85.9914	124.448	101.309	114.422
ENSG00000063978	RNF4	76.5948	74.7084	108.527	98.0125	108.291	116.362	69.506	72.6284	53.6961
ENSG00000064012	CASP8	32.1689	5.02503	23.6611	5.84722	11.7023	8.32455	31.7235	28.8335	25.2653
ENSG00000064042	LIMCH1	115.591	203.171	154.173	136.551	124.013	128.759	42.6025	51.8072	52.682
ENSG00000064102	INTS13	49.9161	24.4126	28.145	31.3362	28.1504	37.8635	24.6034	27.1511	21.7928
ENSG00000064115	TM7SF3	13.9477	12.9832	11.9694	11.7596	15.0211	11.2285	44.5433	48.678	50.1124
ENSG00000064195	DLX3	7.15209	9.99885	7.04882	1.13374	1.38825	1.13292	2.76332	2.09591	2.64703
ENSG00000064199	SPA17	4.20133	3.34742	4.38188	6.75076	5.8337	6.90128	17.7028	14.4586	12.2801
ENSG00000064205	CCN5	0.827906	0.149307	0.536329	0	0.236797	0	0.22783	0.100024	0.174333
ENSG00000064218	DMRT3	3.33806	5.8293	1.30865	0.302501	0.0991546	0.109603	0.854366	1.53387	0.95399
ENSG00000064225	ST3GAL6	1.09711	0	0.433575	0.781679	0.176251	0	0.186747	0.110963	0
ENSG00000064270	ATP2C2	1.79301	0.111456	0	0.0901687	0.0883335	0	0.121156	0	0
ENSG00000064300	NGFR	86.6957	93.2862	103.542	44.6055	44.154	47.99	6.89643	5.34831	5.59032
ENSG00000064309	CDON	5.28528	15.0464	10.9206	11.3645	6.93414	4.46969	9.6151	9.40602	11.9162
ENSG00000064313	TAF2	8.21365	27.3662	19.2044	43.9812	42.6066	44.8898	28.2865	28.0827	23.5887
ENSG00000064393	HIPK2	0.573235	1.49299	0.815251	1.32893	1.23209	1.04862	2.44266	2.11311	2.21266
ENSG00000064419	TNPO3	20.6968	25.4684	26.5577	29.0333	29.0681	32.1321	25.4039	23.9698	22.0045
ENSG00000064489	BORCS8-MEF2B	0	9.74804	9.28514	15.9908	13.0042	7.54701	5.35892	10.8284	4.7003
ENSG00000064490	RFXANK	51.5265	39.189	41.8148	43.9835	49.997	36.61	42.6403	57.3829	43.3479
ENSG00000064545	TMEM161A	15.6209	8.29718	6.46531	12.6383	10.7841	14.5371	17.7463	16.2826	8.08963
ENSG00000064547	LPAR2	4.87059	7.79955	6.48354	5.70344	12.1158	5.77253	5.76383	7.86374	5.8986
ENSG00000064601	CTSA	38.6487	39.3218	36.9418	53.1534	51.9162	63.4846	62.0669	54.0713	53.6
ENSG00000064607	SUGP2	60.7394	55.313	55.7338	33.3117	36.553	33.4202	34.698	31.6413	25.0343
ENSG00000064651	SLC12A2	9.16561	15.8829	20.187	22.3588	16.3178	23.9088	19.2346	17.9319	19.5455
ENSG00000064652	SNX24	30.9342	25.8328	28.6972	19.2142	14.9336	16.2848	11.8429	14.577	16.2816
ENSG00000064655	EYA2	7.76406	7.52097	8.76207	4.83353	6.19232	5.04427	3.89764	3.77138	3.75169
ENSG00000064666	CNN2	79.8966	106.047	114.921	106.81	131.843	103.531	57.6248	64.6184	49.1806
ENSG00000064687	ABCA7	47.8718	12.6574	22.4075	15.1757	19.9054	34.4336	57.1483	30.4657	52.8587
ENSG00000064692	SNCAIP	0.198415	0	0	0	0	0	0	0	0
ENSG00000064703	DDX20	15.6845	11.7827	11.7884	20.4258	14.8235	17.4221	8.12266	7.30756	6.6602
ENSG00000064726	BTBD1	53.0001	40.1804	47.3251	43.9396	35.0164	37.782	53.1666	53.3434	54.6338
ENSG00000064763	FAR2	8.83023	5.77794	15.9771	5.13761	11.2292	4.90744	1.3359	2.11455	0.69578
ENSG00000064787	BCAS1	0.727956	0.838111	0.954933	0.294664	0.601815	0.467333	0.0813096	0	0
ENSG00000064886	CHI3L2	0.410258	0	0	0	0.327222	0	0	0	0
ENSG00000064932	SBNO2	26.7585	24.4539	36.1404	22.0284	22.0831	18.1404	28.8132	20.8539	20.7252
ENSG00000064933	PMS1	19.8292	11.6785	37.6839	25.9518	27.748	34.1813	32.6281	31.6908	25.4796
ENSG00000064961	HMG20B	228.988	196.627	182.367	210.921	203.532	215.945	187.935	182.873	187.978
ENSG00000064989	CALCRL	1.52291	0.903779	1.25154	0.437801	0.269823	0.293774	2.48748	0.670434	0.974158
ENSG00000064995	TAF11	63.4751	43.5391	49.5358	41.8029	39.3838	43.0032	33.7278	35.9879	42.3301
ENSG00000064999	ANKS1A	3.09801	3.93315	2.8936	4.00656	4.47556	3.75165	6.74345	6.01019	5.82646
ENSG00000065000	AP3D1	91.0461	84.8315	78.2927	70.2573	71.876	71.3044	59.5522	63.6967	52.0689
ENSG00000065029	ZNF76	10.9439	13.2319	10.748	13.6062	19.7653	14.726	21.8024	21.665	18.5329
ENSG00000065054	SLC9A3R2	183.495	111.522	150.375	100.163	102.6	112.877	39.6554	47.7523	39.4717
ENSG00000065057	NTHL1	40.8701	22.9066	36.6406	26.2096	19.5942	26.8486	12.9924	11.0042	10.4399
ENSG00000065060	UHRF1BP1	1.51692	3.73336	2.78991	2.78777	3.4937	3.55526	6.27928	5.87731	6.2585
ENSG00000065135	GNAI3	16.4373	19.3662	16.6971	16.4767	17.3166	17.1662	23.6334	21.7053	21.612
ENSG00000065150	IPO5	51.747	58.7441	60.4632	69.688	51.8718	62.016	44.0978	52.8452	56.4251
ENSG00000065154	OAT	144.608	123.79	139.525	169.867	179.305	173.81	129.181	134.028	144.838
ENSG00000065183	WDR3	10.1753	30.7699	22.4599	35.8631	21.4867	25.7749	15.4024	20.6346	20.2431
ENSG00000065243	PKN2	23.5138	66.4829	41.0351	60.9518	58.4887	53.635	99.8944	112.435	123.581
ENSG00000065268	WDR18	190.965	64.4237	80.7362	50.6044	91.9168	62.3997	37.5292	44.6851	56.2358
ENSG00000065308	TRAM2	3.24373	5.5348	4.97332	4.34429	5.30158	4.55622	4.73197	4.26131	4.64241
ENSG00000065320	NTN1	0.292567	0.333841	0.334349	0.304353	0.112075	0.289973	0.107585	0	0.143318
ENSG00000065325	GLP2R	1.29491	1.22703	1.33749	0.51939	0.767339	0.85076	0	0	0
ENSG00000065328	MCM10	7.30137	16.2984	19.4194	52.9375	47.9769	52.691	2.91078	0.912809	0.628181
ENSG00000065357	DGKA	13.05	27.9286	38.9803	38.3634	10.7367	36.4432	62.807	67.3132	49.1592
ENSG00000065361	ERBB3	13.7716	23.241	12.4487	11.4016	6.97683	13.281	4.96359	2.42426	3.42504
ENSG00000065413	ANKRD44	0.547072	0.641823	2.28856	0.901865	5.80275	0.63507	1.22207	1.17506	11.5599
ENSG00000065427	KARS1	155.858	163.035	167.117	157.427	146.683	140.609	80.0069	66.5206	63.7043
ENSG00000065457	ADAT1	26.4654	20.8648	19.5817	21.2771	21.9484	26.6752	24.4431	27.7051	38.9164
ENSG00000065485	PDIA5	30.8407	17.1042	23.5163	15.6665	20.7353	10.9337	5.64894	7.61632	8.40703
ENSG00000065491	TBC1D22B	3.16144	3.94962	3.91312	4.45722	3.51851	3.3518	5.06839	5.90711	6.11288
ENSG00000065518	NDUFB4	152.571	100.21	91.5026	129.097	147.801	157.769	183.098	157.51	155.428
ENSG00000065526	SPEN	3.35795	12.9632	6.18198	4.90683	4.86459	5.2992	8.11793	7.66398	9.19327
ENSG00000065534	MYLK	283.154	215.815	294.754	168.373	182.658	172.24	1.65179	1.87943	2.58293
ENSG00000065548	ZC3H15	576.543	452.166	513.89	416.63	503.922	429.507	342.535	322.169	321.933
ENSG00000065559	MAP2K4	11.6644	49.3186	18.3734	63.0339	54.8326	55.5067	52.5007	33.0972	46.0925
ENSG00000065600	PACC1	16.4383	13.0799	17.8012	21.3437	21.5533	17.1018	16.6229	8.8066	9.87164
ENSG00000065609	SNAP91	0	0	0	0	0	0	0.704415	0.216476	0.063135
ENSG00000065613	SLK	16.6637	27.9285	30.7482	17.686	18.9377	16.8562	31.888	44.7341	42.3946
ENSG00000065615	CYB5R4	6.77667	10.0028	6.33282	17.0767	13.1035	16.742	14.9722	15.8646	13.2728
ENSG00000065618	COL17A1	0	1.23998	0.202642	0	2.20375	0.0495107	0.158448	0.151257	0
ENSG00000065621	GSTO2	0.687908	0.408123	0.262615	0.544968	0.657989	0.444946	0.271894	0.201297	0.38497
ENSG00000065665	SEC61A2	2.63194	11.0303	3.63567	7.53981	4.52985	6.07749	15.008	13.8748	7.90543
ENSG00000065675	PRKCQ	0	0	0	0	0.0828229	0	0	0	0
ENSG00000065717	TLE2	156.955	207.351	183.895	137.741	175.644	154.58	15.384	18.872	26.8205
ENSG00000065802	ASB1	74.5866	35.961	42.5436	19.5271	30.2682	17.5842	36.478	31.7537	42.613
ENSG00000065809	FAM107B	17.8064	54.3083	41.3988	33.9243	31.4155	27.5414	25.9655	21.5574	23.569
ENSG00000065833	ME1	0.18097	0.0972972	0.0899347	0	0	0	0.0787533	0	0
ENSG00000065882	TBC1D1	24.0437	19.264	29.665	13.8399	16.4056	23.7485	14.7057	13.2918	13.38
ENSG00000065883	CDK13	13.2066	17.8809	17.0445	15.9389	15.2115	14.8652	20.7603	22.8046	22.3962
ENSG00000065911	MTHFD2	504.805	594.12	583.41	559.546	624.534	593.223	222.709	199.235	193.134
ENSG00000065923	SLC9A7	1.20987	1.41109	1.10104	2.68273	1.63258	0.971978	2.93037	2.76202	2.93087
ENSG00000065970	FOXJ2	4.62978	8.06255	6.85168	5.72316	6.0504	6.37838	5.65248	5.50725	5.76968
ENSG00000065978	YBX1	1328.33	1473.35	1429.25	1492.22	1479.99	1578.49	937.679	829.745	807.462
ENSG00000065989	PDE4A	2.63821	4.88135	3.75212	2.77642	3.31087	3.67917	2.016	1.37201	1.64675
ENSG00000066027	PPP2R5A	11.0393	12.043	7.53096	13.1521	11.107	10.8021	19.9281	19.5975	22.9914
ENSG00000066032	CTNNA2	0.0704118	0	0.148524	0	0.730446	0	0.0913107	0	0
ENSG00000066044	ELAVL1	87.8905	92.6389	77.4651	75.0945	70.0584	70.8642	64.8306	55.6037	54.7853
ENSG00000066056	TIE1	16.3906	17.1205	12.3403	11.8342	18.4545	11.2402	18.6241	18.8074	14.8993
ENSG00000066084	DIP2B	4.61435	9.24624	7.27538	9.8105	9.06567	8.77181	13.8789	13.7146	13.1106
ENSG00000066117	SMARCD1	15.281	36.6805	22.7736	46.2959	63.7764	53.5447	34.3259	31.1889	35.7328
ENSG00000066135	KDM4A	18.0303	22.4482	27.8476	37.6118	37.3866	36.2867	33.6239	35.6101	36.1162
ENSG00000066136	NFYC	62.5715	54.3473	66.5164	92.5122	92.2701	84.8335	77.7251	116.5	107.781
ENSG00000066185	ZMYND12	0	0	0.209364	0	0	0	0	0	0.186724
ENSG00000066230	SLC9A3	1.83155	2.83538	3.06163	5.11261	3.99127	3.93074	3.52203	3.18906	2.24595
ENSG00000066248	NGEF	3.41	1.63576	0.478351	3.02312	0.213159	1.43053	0.433521	2.20115	0.759688
ENSG00000066279	ASPM	9.51797	12.5295	9.37874	17.5215	14.9085	16.7214	13.3439	14.5935	15.6008
ENSG00000066294	CD84	0.113174	0.078661	0.145167	0.0981465	0	0.0357281	0	0	0
ENSG00000066322	ELOVL1	29.4645	45.0571	53.2505	28.282	24.3189	25.1497	15.9759	20.6974	12.9836
ENSG00000066336	SPI1	0	0	0	0.223599	0	0	0	0.240583	0
ENSG00000066379	ZNRD1	38.3445	16.3482	29.8569	17.1154	21.0541	15.3014	14.1731	11.4711	11.544
ENSG00000066382	MPPED2	2.25645	2.95982	0.897324	0.768664	0.790959	1.96659	3.17487	1.84853	2.18588
ENSG00000066405	CLDN18	0.276695	0	0.0872223	0.137988	0	0	0	0	0
ENSG00000066422	ZBTB11	14.0158	13.8777	10.5527	22.8738	24.2315	21.3284	13.7395	13.9665	14.9258
ENSG00000066427	ATXN3	25.4693	29.8391	12.8807	11.938	13.8205	16.9127	26.4615	30.2148	33.5547
ENSG00000066455	GOLGA5	21.5396	27.2274	24.7306	45.4905	43.1254	43.8516	32.1072	34.0114	34.0617
ENSG00000066468	FGFR2	0	0.206168	0.185209	0.498974	0.476557	0.392845	0.276837	0.109286	0.243068
ENSG00000066557	LRRC40	18.3888	20.8259	18.9059	21.07	24.2367	22.5108	19.905	20.0478	17.3283
ENSG00000066583	ISOC1	7.19689	6.57303	3.58778	22.8654	22.5855	19.4966	17.7152	10.1435	13.6528
ENSG00000066629	EML1	6.61048	15.8431	19.9977	13.5386	19.1344	19.0278	16.7428	34.8236	19.6392
ENSG00000066651	TRMT11	13.4948	10.2946	13.8514	33.0568	25.6227	28.463	40.4313	41.1423	53.3558
ENSG00000066654	THUMPD1	30.6217	45.1318	34.351	81.5054	66.5076	60.6292	43.7782	44.8994	48.067
ENSG00000066697	MSANTD3	36.2935	29.5333	29.9403	25.6602	24.9664	17.9684	50.8925	39.2637	32.1834
ENSG00000066735	KIF26A	9.548	9.775	11.0646	6.22941	5.67139	6.14294	3.69537	3.22451	2.60087
ENSG00000066739	ATG2B	2.23588	3.85417	3.43353	4.34349	4.95491	3.7437	7.15216	8.05054	12.5127
ENSG00000066777	ARFGEF1	8.24732	12.6747	10.0894	10.2274	14.2732	7.10945	22.8378	26.3556	21.1759
ENSG00000066813	ACSM2B	0.129257	0	0	0	0	0	0.106115	0.252015	0
ENSG00000066827	ZFAT	3.18581	17.9715	5.96718	7.41834	10.7833	8.46432	15.9606	8.32078	19.3581
ENSG00000066855	MTFR1	54.2995	46.5366	37.4916	42.7642	44.6514	42.3606	36.2466	43.2036	45.464
ENSG00000066923	STAG3	0.892152	0.705936	1.50643	1.6884	1.4476	3.93343	1.50804	2.28201	2.03453
ENSG00000066926	FECH	38.9061	47.4868	34.4675	72.03	85.7311	82.5678	70.423	56.2195	73.4214
ENSG00000066933	MYO9A	14.5008	28.1396	16.7329	22.6331	17.9585	17.2899	33.3619	35.084	38.9362
ENSG00000067048	DDX3Y	0	0.0740033	0	0	0.123328	0.135878	0.0586285	0.139077	0
ENSG00000067057	PFKP	131.295	88.0776	152.703	67.5392	112.223	81.0783	51.6661	67.6803	72.4888
ENSG00000067064	IDI1	323.827	208.373	250.259	110.226	114.045	124.976	78.0102	71.2345	69.8985
ENSG00000067066	SP100	15.268	11.3438	5.06632	11.6341	10.2196	8.17569	50.1713	56.5963	44.7949
ENSG00000067082	KLF6	59.877	45.3601	46.5317	1.98866	2.37	2.70381	14.3704	11.7971	10.5642
ENSG00000067113	PLPP1	14.0225	14.3965	15.5748	6.30847	11.3579	10.2188	26.632	26.2262	18.725
ENSG00000067141	NEO1	5.76888	20.5428	12.5432	12.6735	17.7893	10.9257	13.2747	11.8462	14.1612
ENSG00000067167	TRAM1	74.067	155.617	116.15	159.704	147.275	128.187	164.812	187.666	157.033
ENSG00000067177	PHKA1	0	0	0	0.168485	0.0552694	0.377226	0.160475	0	0.220081
ENSG00000067182	TNFRSF1A	35.4715	47.2867	45.0491	11.408	12.6243	7.97413	39.8888	27.347	23.4629
ENSG00000067191	CACNB1	2.33604	6.74109	3.38072	1.86312	2.9751	1.86106	1.2205	2.12891	1.72066
ENSG00000067208	EVI5	18.8124	32.8275	17.593	33.95	22.2084	37.5099	42.5658	44.8344	47.5116
ENSG00000067221	STOML1	7.27309	4.06105	6.91343	3.47467	2.80126	2.41809	3.92615	3.32828	4.37944
ENSG00000067225	PKM	972.298	1100.09	1257.21	1002.62	1095.56	1036.97	572.722	619.51	558.774
ENSG00000067248	DHX29	22.0657	33.579	27.623	53.4866	50.3263	44.3975	45.31	37.4081	45.5989
ENSG00000067334	DNTTIP2	99.4989	88.6554	114.084	88.5579	90.0582	87.4634	55.9855	52.1941	54.5261
ENSG00000067365	METTL22	20.6699	32.5555	7.75603	13.8683	15.9041	25.086	26.5176	34.5742	29.4018
ENSG00000067369	TP53BP1	12.3484	30.152	35.9728	32.6851	27.2842	17.3499	49.601	61.1978	48.466
ENSG00000067445	TRO	26.9411	25.7361	28.5888	29.5858	28.3235	54.4098	82.5905	84.9533	90.3876
ENSG00000067533	RRP15	61.0876	37.7002	55.2048	46.0971	57.8223	45.7529	20.863	19.0482	17.2139
ENSG00000067560	RHOA	443.104	426.309	461.003	473.398	483.886	477.935	530.86	481.926	478.652
ENSG00000067596	DHX8	28.2932	46.2533	14.7905	34.8145	51.7121	77.504	62.2163	33.1947	48.934
ENSG00000067601	PMS2P4	2.4176	3.8549	7.69322	2.39535	8.45056	8.65734	9.71696	9.40482	8.87197
ENSG00000067606	PRKCZ	6.80106	5.22918	5.5152	5.43776	16.2106	5.63447	4.58	3.01646	2.95173
ENSG00000067646	ZFY	0	0	0.568606	0.516792	0	0.563551	1.0066	0.480322	0.5177
ENSG00000067704	IARS2	55.1323	49.6651	53.5123	53.2144	57.3238	56.6549	67.5534	72.4346	76.8363
ENSG00000067715	SYT1	0	0.13663	0.787002	0	0	0	0	0.824823	0
ENSG00000067798	NAV3	2.47277	6.75776	0.586351	1.51816	3.98948	1.67095	3.34509	0.0931015	0.3966
ENSG00000067829	IDH3G	52.5613	58.1389	48.4546	59.4579	57.1684	55.6979	52.3738	47.7243	45.9039
ENSG00000067836	ROGDI	27.9543	57.5946	53.4097	30.9108	55.9378	63.4524	69.2499	66.4538	34.4184
ENSG00000067840	PDZD4	20.9436	15.9758	18.167	17.8382	16.2156	23.5379	11.5738	22.3714	24.9561
ENSG00000067842	ATP2B3	0.186567	0.182993	0	0.0582357	0.161589	0.0766657	0.0528065	0.194107	0.168834
ENSG00000067900	ROCK1	50.9503	54.5085	46.086	44.5241	41.3077	37.313	74.0334	69.4554	68.4567
ENSG00000067955	CBFB	211.96	234.077	243.802	92.383	145.051	128.44	241.005	223.469	239.938
ENSG00000067992	PDK3	6.2158	8.37452	6.03566	4.02191	4.94342	2.86081	5.95492	4.32731	3.70704
ENSG00000068001	HYAL2	15.0817	10.0287	28.3597	8.78918	7.92219	9.3251	4.84359	3.25207	2.82732
ENSG00000068024	HDAC4	4.27855	13.7069	7.22747	7.67685	5.52348	3.63385	5.27561	4.61799	4.14069
ENSG00000068028	RASSF1	19.9994	15.3577	20.3023	14.7495	15.132	12.904	6.71727	6.91565	7.4155
ENSG00000068078	FGFR3	36.3611	42.5144	45.4576	36.1551	41.0512	43.3409	19.6256	22.3705	20.5481
ENSG00000068079	IFI35	23.755	9.26057	10.622	7.00323	5.17048	4.36421	25.9856	32.8593	39.4526
ENSG00000068097	HEATR6	6.03401	10.5891	4.14573	9.9519	14.2232	8.47411	10.8787	14.4751	13.0539
ENSG00000068120	COASY	26.1444	30.7458	26.3159	33.5653	33.8122	29.93	17.5765	22.9862	22.9564
ENSG00000068137	PLEKHH3	29.2575	17.6302	22.4255	6.83744	5.39232	6.17568	13.4093	13.009	11.9217
ENSG00000068305	MEF2A	22.7276	58.7298	30.2884	18.0418	23.3815	28.6765	69.3846	75.4337	96.2193
ENSG00000068308	OTUD5	26.1904	33.512	26.8882	42.411	32.0893	49.9314	38.6403	48.0958	30.1451
ENSG00000068323	TFE3	12.0226	14.5582	15.0316	14.0194	13.1142	11.8557	17.097	17.7012	17.2515
ENSG00000068354	TBC1D25	14.7431	17.0512	19.8983	12.5507	16.0536	13.1593	13.6215	21.2509	15.442
ENSG00000068366	ACSL4	5.0913	7.33882	6.83647	6.12807	6.34916	7.09273	12.7668	12.2213	13.1365
ENSG00000068383	INPP5A	15.4035	12.7371	15.5026	15.6017	15.1971	16.9184	11.7744	13.1486	11.0927
ENSG00000068394	GPKOW	23.8831	18.5997	19.5308	25.1059	24.3513	28.0097	26.014	21.6543	22.0449
ENSG00000068400	GRIPAP1	41.722	65.3057	30.8991	43.2735	55.2707	49.6657	90.8535	78.2421	100.105
ENSG00000068438	FTSJ1	83.152	53.9723	56.1847	36.863	39.8174	34.6193	16.4854	19.242	10.544
ENSG00000068489	PRR11	20.0563	25.6125	18.0477	43.1035	28.7852	24.9743	44.6953	31.0296	19.083
ENSG00000068615	REEP1	1.34338	1.30778	1.28559	4.25444	4.06937	1.62096	3.67925	5.74686	6.993
ENSG00000068650	ATP11A	3.94006	21.6419	7.38305	11.3837	12.8851	13.7872	15.6929	20.035	15.7693
ENSG00000068654	POLR1A	25.8193	38.1791	30.569	38.771	35.6237	32.2026	19.2937	12.7864	15.3583
ENSG00000068697	LAPTM4A	251.693	168.823	207.905	168.601	161.643	157.503	246.564	236.959	252.51
ENSG00000068724	TTC7A	1.58671	3.28541	2.71901	2.64332	3.31238	3.44109	2.61653	2.37075	2.21577
ENSG00000068745	IP6K2	110.632	117.01	123.357	206.835	203.256	191.224	218.409	204.775	183.816
ENSG00000068781	STON1-GTF2A1L	0	0	0	0	0	2.86677	0.639234	0.309906	0.221104
ENSG00000068784	SRBD1	7.99623	19.1083	11.6925	7.04356	10.0177	5.85615	7.99091	9.06041	8.14704
ENSG00000068796	KIF2A	67.7623	42.7143	46.0776	96.0836	59.5784	64.6043	55.8937	47.8743	58.5297
ENSG00000068831	RASGRP2	0	2.89593	2.1142	0.608224	1.4341	1.10784	0.91732	0	0.59432
ENSG00000068878	PSME4	19.4973	26.4737	31.7764	20.1131	21.141	23.3447	31.8185	26.6406	28.0692
ENSG00000068885	IFT80	17.2998	20.3688	23.3358	30.3482	33.5595	20.9282	65.8322	58.6972	71.7545
ENSG00000068903	SIRT2	12.7411	15.1613	16.6158	16.3176	21.982	32.4622	32.5011	39.0227	31.8478
ENSG00000068912	ERLEC1	38.199	40.8502	40.5311	36.543	39.1199	37.3945	64.8185	60.9464	63.7889
ENSG00000068971	PPP2R5B	8.40356	10.4778	8.69064	14.8337	15.4578	13.766	13.6288	18.5484	16.3946
ENSG00000068976	PYGM	0.121608	0	0.135563	0	0	0.133152	1.61395	0	0.386203
ENSG00000069011	PITX1	1.04317	0.647599	2.41868	0.203446	0.898493	0.662786	0.285571	0.538002	0.278615
ENSG00000069020	MAST4	0.391502	0.255844	0.194571	0.436924	0.512271	0.464598	0.256407	0.546082	0.0430773
ENSG00000069122	ADGRF5	1.1155	1.54777	1.17105	0.550617	0.989478	0.852051	0.0434881	0.103009	0.762106
ENSG00000069188	SDK2	0.975948	3.13853	2.01121	2.44393	4.90163	7.68829	2.78854	0.94582	4.00972
ENSG00000069248	NUP133	16.1382	14.322	12.1303	17.1343	22.94	29.9691	17.4023	16.7631	16.706
ENSG00000069275	NUCKS1	1124.46	564.054	609.615	613.535	548.202	525.693	572.675	599.728	552.848
ENSG00000069329	VPS35	62.9533	73.5892	82.2298	73.3558	65.1167	71.4911	83.4016	89.5256	118.519
ENSG00000069345	DNAJA2	106.435	118.205	124.35	99.5711	105.677	106.282	107.036	96.7422	100.608
ENSG00000069399	BCL3	8.52073	9.38749	14.4675	0.625298	0.52142	2.01895	5.20843	3.21698	6.34835
ENSG00000069424	KCNAB2	3.37123	9.64621	6.21765	12.9668	15.7503	11.3346	6.80651	5.98277	2.17749
ENSG00000069431	ABCC9	1.36872	3.45717	2.19888	1.44652	2.00834	3.35014	2.32081	2.76444	4.30731
ENSG00000069482	GAL	0.545651	1.08733	0	0	0	0	0	0	0
ENSG00000069493	CLEC2D	0.224803	0.0608165	1.72002	1.34637	3.69902	0.680482	1.52618	5.4337	0.95871
ENSG00000069509	FUNDC1	56.9167	43.7755	47.0274	67.7084	63.6223	62.3117	77.8404	74.5282	59.9196
ENSG00000069535	MAOB	0.994706	1.03484	0.684103	0.204364	0.502526	0.447031	0.096977	0	0.201391
ENSG00000069667	RORA	20.2917	9.56653	14.673	15.2526	9.56525	5.8796	10.005	8.69588	9.58215
ENSG00000069696	DRD4	0.233114	0.240537	0.394428	0.561318	0.184228	1.95453	2.55131	1.9051	1.74241
ENSG00000069702	TGFBR3	2.09158	2.00502	2.02732	0.371737	0.491467	0.910135	1.43474	1.11258	2.20629
ENSG00000069764	PLA2G10	0	0	0	0	0	0	0	0	0.617559
ENSG00000069812	HES2	10.6017	6.61029	5.22683	3.84324	3.82296	4.00583	3.52053	5.18385	6.23091
ENSG00000069849	ATP1B3	246.535	114.013	168.947	110.749	128.288	121.558	110.034	89.5275	95.4318
ENSG00000069869	NEDD4	46.5094	112.183	79.9378	64.4008	65.1261	66.3694	91.8874	121.193	120.948
ENSG00000069943	PIGB	18.5007	16.4301	7.296	15.4607	18.8061	24.1973	36.5274	33.4057	24.5386
ENSG00000069956	MAPK6	10.738	17.4596	16.8834	15.9745	11.6397	16.4525	15.4114	14.9191	16.6129
ENSG00000069966	GNB5	22.4042	22.1274	27.2285	44.5003	25.6862	39.8994	43.7259	36.3427	39.2345
ENSG00000069974	RAB27A	17.7839	22.1536	15.8592	53.6851	54.6457	45.9396	37.2657	30.0648	31.4038
ENSG00000069998	HDHD5	38.7657	17.8608	25.8019	13.2998	14.3163	15.5982	11.2566	8.78996	9.46601
ENSG00000070010	UFD1	256.92	188.089	228.8	208.058	223.246	251.723	127.609	127.37	122.357
ENSG00000070018	LRP6	10.3851	20.7974	14.2332	10.0248	10.1569	9.29428	19.6292	22.099	20.0401
ENSG00000070019	GUCY2C	0	0	0	0	0	0	0	0	0.0662738
ENSG00000070031	SCT	0	0	0	0	0	0	0	0.718171	0
ENSG00000070047	PHRF1	26.1188	31.4813	33.3542	34.006	31.0914	30.1259	24.4766	24.4798	26.9974
ENSG00000070061	ELP1	26.6555	21.796	22.491	21.5875	26.3345	31.1341	39.1476	31.9822	45.0876
ENSG00000070081	NUCB2	104.488	65.7825	54.0953	95.7457	68.8896	91.8907	207.7	208.488	249.955
ENSG00000070087	PFN2	121.18	134.433	147.805	71.7243	94.7285	88.5806	183.645	188.413	188.408
ENSG00000070159	PTPN3	2.92478	3.31371	1.70887	3.86587	1.90283	2.0494	2.49081	2.7138	1.20744
ENSG00000070182	SPTB	0	0	0	0.0339198	0	0.0369591	0.257574	0	0.0495895
ENSG00000070190	DAPP1	0	0	0	0	0.0952247	0	0	0	0
ENSG00000070193	FGF10	0.193587	0	0.146548	0	0.0447846	0	0	0.100829	0.0440272
ENSG00000070214	SLC44A1	6.51634	9.17353	7.08608	5.00973	5.33108	4.54658	13.7251	15.1515	17.9898
ENSG00000070269	TMEM260	11.4436	8.09385	11.1266	9.33466	8.20148	8.98326	12.2206	14.3864	10.2864
ENSG00000070366	SMG6	12.6603	21.0479	21.1089	23.7337	17.6462	19.9877	30.8125	21.6259	24.951
ENSG00000070367	EXOC5	34.5065	37.0403	40.1949	48.752	52.8473	41.6887	84.219	67.1429	86.1708
ENSG00000070371	CLTCL1	1.92675	2.09743	3.50933	2.55627	4.02991	2.75649	2.53011	2.00252	4.62749
ENSG00000070388	FGF22	0.888589	0.846296	0.750081	1.09067	1.74859	1.85828	0.483931	0.151072	0.427807
ENSG00000070404	FSTL3	16.2786	16.7695	8.44385	15.5525	20.834	17.3709	13.76	11.8234	10.5459
ENSG00000070413	DGCR2	21.3383	19.4633	22.8235	32.5388	30.8526	32.9303	21.7984	24.3584	21.5242
ENSG00000070423	RNF126	26.48	19.7021	27.6422	18.0031	22.459	20.3336	11.4609	11.8689	12.909
ENSG00000070444	MNT	7.89045	11.6058	6.63954	0.993741	1.21916	2.38358	4.80038	7.96248	6.80921
ENSG00000070476	ZXDC	3.14017	4.08121	4.66393	6.25226	5.70302	6.65668	4.14147	4.90134	4.37023
ENSG00000070495	JMJD6	36.9731	27.4401	34.1276	15.4962	15.4452	18.1696	13.437	12.8456	12.8832
ENSG00000070501	POLB	44.6332	32.2281	34.6911	80.6484	74.408	67.3166	74.4585	49.2292	66.5769
ENSG00000070526	ST6GALNAC1	1.21067	0	3.04852	0	0	0	1.72653	1.04062	1.9391
ENSG00000070540	WIPI1	13.647	9.06353	13.8808	17.2527	6.90292	18.7256	13.0727	9.9779	18.8815
ENSG00000070601	FRMPD1	0.42338	0.773139	0.806744	1.05174	1.40132	1.55981	2.86724	3.91575	0.798967
ENSG00000070610	GBA2	10.934	16.8646	9.16343	10.1227	15.3106	15.8548	20.9983	20.845	19.2205
ENSG00000070614	NDST1	7.44585	18.2422	9.3732	10.4284	11.9726	9.61429	10.3364	9.95198	21.4123
ENSG00000070669	ASNS	33.3235	61.3654	60.7921	72.5042	64.0329	70.4262	12.9793	17.5706	29.0116
ENSG00000070718	AP3M2	15.1498	18.8893	19.2325	19.825	17.8599	11.6242	16.4323	16.7826	13.894
ENSG00000070729	CNGB1	75.1986	48.3632	60.8378	36.4871	31.1067	31.2352	0.189029	0.393094	0.305024
ENSG00000070756	PABPC1	1145.88	1401.96	1633.61	1432.39	1378.92	1492.81	1097.65	1231.22	1412.27
ENSG00000070759	TESK2	0.627184	1.34635	0.749587	2.85995	2.56029	3.58476	6.92806	5.53786	3.88455
ENSG00000070761	CFAP20	91.4262	97.0729	79.1444	121.031	108.751	145.194	74.7641	113.471	73.2723
ENSG00000070770	CSNK2A2	36.5615	54.4328	46.6746	78.5795	86.6161	70.449	83.4743	75.194	78.2315
ENSG00000070778	PTPN21	0.43491	0.230774	0.82646	0.611387	0.363447	0.446669	1.15972	1.16012	1.20786
ENSG00000070785	EIF2B3	51.5838	28.8382	33.9387	34.4496	29.1638	31.8947	23.5505	19.1152	19.5264
ENSG00000070808	CAMK2A	0	0	0	0	0	0	0	0	0.168402
ENSG00000070814	TCOF1	50.0772	72.02	60.0604	62.2035	57.2525	57.7273	28.1591	23.0713	17.821
ENSG00000070831	CDC42	59.9033	74.4535	69.7153	64.9281	58.2126	65.332	50.909	47.1985	48.7304
ENSG00000070882	OSBPL3	0.21984	2.58698	0.817334	1.50542	0.11698	0.695511	0.685773	0.113787	0.0384439
ENSG00000070886	EPHA8	0	0	0.338277	0.0450114	0	0.148608	0	0	0
ENSG00000070915	SLC12A3	0.054578	0.142653	0	0.0577297	0	0	0.0412775	0	0.0849387
ENSG00000070950	RAD18	9.51182	26.9259	12.3951	21.6999	14.9106	12.1102	8.59614	4.69119	7.38507
ENSG00000070961	ATP2B1	8.17685	11.5196	7.1116	6.11592	11.079	12.4773	3.13475	3.54377	9.86634
ENSG00000070985	TRPM5	0	0	0	0	0	0	0.0546423	0.0702535	0.061272
ENSG00000071051	NCK2	26.7515	34.9866	36.2463	28.1093	41.0322	24.7436	30.2359	23.799	39.4701
ENSG00000071054	MAP4K4	87.5782	124.836	112.983	101.203	79.2865	81.8111	126.493	149.271	160.097
ENSG00000071073	MGAT4A	1.9058	3.18584	0.795715	5.52264	2.70127	2.43615	2.53816	2.61489	2.06795
ENSG00000071082	RPL31	5874.48	2420.1	3376.05	2750.19	2913.35	2976.32	2549.45	2558.73	2188.69
ENSG00000071127	WDR1	994.941	1070.35	1547.39	1146.82	1106.66	1176.34	605.344	562.981	665.77
ENSG00000071189	SNX13	6.16885	14.1495	9.31055	19.416	15.5532	12.2093	20.7344	18.3456	17.0122
ENSG00000071205	ARHGAP10	12.6648	14.8992	11.979	5.99513	7.24457	7.44748	13.5332	13.7806	11.2395
ENSG00000071242	RPS6KA2	16.9447	32.6383	33.2212	37.5074	31.1285	36.507	12.8479	16.7433	18.0912
ENSG00000071243	ING3	11.895	13.1783	13.867	30.4049	32.3352	28.2069	25.0849	26.0671	21.3292
ENSG00000071246	VASH1	17.3799	24.5658	21.806	14.524	15.2647	13.7282	11.976	11.893	11.8146
ENSG00000071282	LMCD1	24.3692	24.3387	26.616	6.56183	6.03486	1.68646	1.71383	0.408642	1.08248
ENSG00000071462	BUD23	162.013	90.8136	142.949	108.093	102.191	113.15	73.1746	57.6759	73.5588
ENSG00000071537	SEL1L	11.5139	40.6741	37.8138	81.3292	66.9514	49.5055	62.4474	66.8485	78.3355
ENSG00000071539	TRIP13	164.744	136.185	138.524	135.54	125.908	135.042	14.3073	38.1252	17.546
ENSG00000071553	ATP6AP1	47.5785	70.8941	51.9637	84.1791	85.7727	80.1941	113.049	97.1344	103.563
ENSG00000071564	TCF3	163.26	126.67	136.493	143.457	136.296	157.292	105.612	86.9203	94.9145
ENSG00000071575	TRIB2	72.5213	67.1586	81.7321	3.70545	3.66152	5.13386	12.3503	13.4079	11.8164
ENSG00000071626	DAZAP1	151.987	160.899	168.634	134.551	134.594	121.453	93.9715	108.392	103.153
ENSG00000071655	MBD3	56.6092	36.0405	42.3302	47.4978	32.9066	50.6591	26.1314	33.236	26.1839
ENSG00000071794	HLTF	42.7169	60.8311	45.8983	43.095	42.1381	37.6425	59.9344	63.3167	61.9878
ENSG00000071859	FAM50A	453.996	331.061	378.987	292.314	291.424	304.013	212.546	215.707	224.016
ENSG00000071889	FAM3A	31.1337	26.9365	13.1857	30.5807	23.3865	29.1591	32.3534	25.5592	30.3779
ENSG00000071894	CPSF1	109.696	53.5647	70.295	59.2728	61.0612	54.9669	38.9867	63.3798	55.5252
ENSG00000071909	MYO3B	0.357826	0.249837	0.322034	0.094999	0.110004	0.123103	0.0461771	0.21893	0.171648
ENSG00000071967	CYBRD1	7.24042	9.15986	8.32724	9.82994	11.7056	13.9049	38.4567	33.9368	47.1045
ENSG00000071991	CDH19	0.0454133	0	0	0	0	0	0	0	0
ENSG00000071994	PDCD2	87.3917	59.7975	56.3394	44.9417	36.3357	47.5096	49.6628	38.9392	51.7667
ENSG00000072041	SLC6A15	0.334588	1.97817	5.05886	2.39979	2.57831	3.03207	0.73104	1.59748	0.0666914
ENSG00000072042	RDH11	73.0663	61.122	59.183	63.1581	56.888	53.0949	54.4608	56.0782	64.1123
ENSG00000072062	PRKACA	55.6615	90.2756	96.7662	135.152	162.669	142.487	169.9	155.611	149.165
ENSG00000072071	ADGRL1	34.3905	53.8824	33.4589	32.4045	38.0927	30.5127	37.9946	40.9373	35.6477
ENSG00000072080	SPP2	0	0	0	0	0	3.10472	2.62385	0	3.01876
ENSG00000072110	ACTN1	39.4411	105.017	72.835	74.6732	101.516	104.871	81.6423	38.1072	66.0952
ENSG00000072121	ZFYVE26	2.10232	4.44245	3.30918	7.27369	7.63784	6.04528	9.35609	12.2234	6.92341
ENSG00000072133	RPS6KA6	0.338582	0.564877	0.927153	0.792625	0.428961	0.539616	6.22128	3.55649	6.06127
ENSG00000072134	EPN2	13.8073	12.6029	11.4344	52.3482	28.498	24.7514	41.8516	35.2891	30.6562
ENSG00000072135	PTPN18	8.83896	19.3918	13.6346	24.7219	27.2063	27.1653	18.0527	11.7712	12.2359
ENSG00000072163	LIMS2	1.35436	0.54701	1.1364	1.09711	1.64829	2.32294	1.93625	0.790379	1.43014
ENSG00000072182	ASIC4	0.185611	0.178807	0	0.847355	0.449413	0.60744	0.244984	0.0789795	0.383886
ENSG00000072195	SPEG	5.57473	3.40757	6.44448	7.8669	4.78025	7.81717	6.39005	5.64258	5.91464
ENSG00000072201	LNX1	0.161248	0.0846897	1.25846	0	0.213161	0	5.54761	4.63204	1.82872
ENSG00000072210	ALDH3A2	30.1894	13.2004	11.2261	43.3754	24.1648	27.1325	42.962	34.3619	48.737
ENSG00000072274	TFRC	38.1672	79.0512	63.4898	80.401	82.5525	67.4611	15.9934	18.8288	20.432
ENSG00000072310	SREBF1	44.5298	38.4325	38.8958	26.0256	14.2648	10.1693	8.16808	4.63194	7.367
ENSG00000072364	AFF4	8.15663	57.1145	15.357	41.6007	59.1623	21.4138	50.7903	72.4849	73.2152
ENSG00000072401	UBE2D1	14.5577	12.7347	9.94103	28.7723	26.1461	24.7186	17.7361	11.8997	15.7352
ENSG00000072415	MPP5	9.06567	10.9598	8.83609	21.7037	15.3261	15.1472	20.5	30.846	17.8176
ENSG00000072422	RHOBTB1	28.429	49.3326	56.8734	5.02175	1.25041	0.855666	14.4226	28.5246	17.6378
ENSG00000072501	SMC1A	58.5665	166.072	102.845	214.451	181.626	155.556	66.6581	70.528	95.6156
ENSG00000072506	HSD17B10	108.213	52.5439	64.9657	64.9088	49.1566	49.406	31.9361	35.6935	30.8341
ENSG00000072518	MARK2	7.78541	14.4019	12.7105	19.8851	23.2335	20.6298	17.6028	19.2933	17.8337
ENSG00000072571	HMMR	31.7392	33.5549	35.7488	32.8906	41.1449	40.7527	12.1263	13.8136	21.2391
ENSG00000072609	CHFR	26.4077	27.6769	34.8202	37.7689	30.3865	32.1637	28.759	24.6648	33.7392
ENSG00000072657	TRHDE	0	0.0273114	0	0	0	0.0266063	0	0	0
ENSG00000072682	P4HA2	13.9583	8.74212	11.2986	10.1127	11.0756	9.09162	12.6388	8.68221	10.5569
ENSG00000072694	FCGR2B	0	0.0647921	0	0	0	0	0	0	0
ENSG00000072736	NFATC3	7.20592	11.7891	10.7076	10.8089	20.6427	13.514	14.0211	17.6413	11.0518
ENSG00000072756	TRNT1	36.2869	50.4223	43.2245	62.5233	53.8063	45.9483	35.8614	29.9459	45.2609
ENSG00000072778	ACADVL	162.881	153.102	160.301	141.747	181.682	169.682	327.698	388.448	374.089
ENSG00000072786	STK10	28.5493	26.6358	26.1667	13.2214	9.77906	11.5714	24.7714	22.3006	29.1939
ENSG00000072803	FBXW11	31.663	31.6213	30.2669	63.2044	56.3003	56.156	58.9723	73.026	85.4941
ENSG00000072818	ACAP1	2.06787	1.20564	0.465693	0.424091	0.143318	1.38608	0.292222	0	1.09969
ENSG00000072832	CRMP1	23.5436	23.3432	25.3057	18.8989	19.3581	16.1706	7.59608	7.9488	7.15022
ENSG00000072840	EVC	4.07624	8.89651	8.05353	9.34612	9.08041	7.04804	7.29067	8.58777	8.79541
ENSG00000072849	DERL2	79.2493	50.1773	60.7493	79.2283	75.5867	60.8349	70.1063	59.7895	73.4305
ENSG00000072858	SIDT1	0	1.25074	0	0	0	0	0.470511	1.6853	0
ENSG00000072864	NDE1	39.9516	78.2213	57.4992	29.2279	51.1121	32.0892	51.9944	57.1871	77.5088
ENSG00000072954	TMEM38A	1.4557	1.06896	0.960432	1.44043	1.93707	1.79658	3.69932	3.46077	1.86462
ENSG00000072958	AP1M1	41.6462	79.7866	68.862	129.065	90.217	83.8065	78.7238	74.0006	74.8812
ENSG00000073008	PVR	20.0823	29.7779	19.2572	14.2609	15.3693	28.1613	10.1051	8.44409	10.4579
ENSG00000073050	XRCC1	21.1821	20.5748	23.6347	23.2437	19.1468	23.5444	22.4891	26.0001	22.7612
ENSG00000073060	SCARB1	31.8648	54.8516	41.7359	35.8135	65.2116	46.8848	11.7737	13.7389	10.7114
ENSG00000073067	CYP2W1	0	0	0	0.1956	0	0.10723	0	0	0
ENSG00000073111	MCM2	60.8764	112.364	117.033	176.989	167.073	150.94	13.2528	16.2593	17.4082
ENSG00000073146	MOV10L1	0.164089	1.16816	0	0.342144	0.187702	0	0.878516	0.384211	0.53206
ENSG00000073150	PANX2	2.25319	1.69348	1.66235	2.3545	1.8613	2.23894	1.9362	1.3466	0.934144
ENSG00000073169	SELENOO	12.3211	7.15413	8.13401	7.14276	8.15033	10.5757	6.61728	8.96256	6.51057
ENSG00000073282	TP63	0	0.0678743	0	0	0	0	0	0	0
ENSG00000073331	ALPK1	1.01934	1.62119	3.11177	2.18057	2.04167	4.15573	10.6529	10.9191	13.2264
ENSG00000073350	LLGL2	9.91147	0.989075	1.81358	13.1486	9.15738	6.64288	17.4642	15.3071	10.774
ENSG00000073417	PDE8A	8.76117	10.4711	9.99301	8.99813	11.799	7.80441	15.1162	16.6741	15.8091
ENSG00000073464	CLCN4	5.34888	8.84314	7.13916	4.1937	4.45945	3.92811	5.44063	4.88712	5.95208
ENSG00000073536	NLE1	16.1845	12.5023	9.39826	8.86774	15.763	5.61754	3.17017	3.70176	5.83415
ENSG00000073578	SDHA	113.686	123.839	125.39	172.26	142.324	162.738	105.629	98.3318	135.838
ENSG00000073584	SMARCE1	161.156	216.302	228.847	231.931	247.692	239.695	228.42	245.312	262.168
ENSG00000073605	GSDMB	0.751241	0.978219	0.957547	9.40702	1.87217	1.65232	4.1123	5.8531	2.87624
ENSG00000073614	KDM5A	46.0742	26.3496	22.7124	32.3921	28.2063	26.25	39.4215	32.4073	42.8685
ENSG00000073670	ADAM11	2.81445	2.33194	2.47802	3.01306	2.88727	3.16901	2.974	1.69907	1.33304
ENSG00000073711	PPP2R3A	3.96863	3.17273	0.696879	4.1358	4.01693	5.21103	5.27551	3.07679	3.49175
ENSG00000073712	FERMT2	103.489	175.462	159.198	81.2538	70.8304	70.7082	112.259	121.952	139.033
ENSG00000073734	ABCB11	0.0863539	0.13311	0.204264	0	0.180349	0.0799619	1.05273	0.0410834	0
ENSG00000073737	DHRS9	1.43961	0.342614	0.660455	0	0	0.208012	0.180304	0	0
ENSG00000073754	CD5L	0	0	0	0	0	0.903237	0	0	0
ENSG00000073756	PTGS2	0.130875	0.0713896	0.0665632	0	0	0.0837014	0.156901	0	0.0613896
ENSG00000073792	IGF2BP2	55.6061	94.7475	76.7934	55.3783	48.4866	51.1961	109.357	111.156	132.394
ENSG00000073803	MAP3K13	19.3745	23.5767	15.768	20.7312	17.7732	16.9827	22.7004	23.639	24.3709
ENSG00000073849	ST6GAL1	0.155788	0.397463	0.425745	0.781389	0.70163	0.208493	0.120945	1.52946	0.264824
ENSG00000073861	TBX21	2.2674	0.718989	0.516865	0.576398	3.0061	0.104312	0.181598	0.209291	0.274254
ENSG00000073905	VDAC1P1	0	0.479629	2.55491	0	0	0	0	0.866565	0
ENSG00000073910	FRY	0.027675	0.0281004	0.0515194	0	0.0909863	0.589723	0.0877439	0	0.503946
ENSG00000073921	PICALM	46.6515	104.324	64.1523	84.45	77.0023	66.4047	126.934	138.146	172.035
ENSG00000073969	NSF	19.2581	45.6696	24.4716	55.9982	56.9022	58.5866	51.6542	46.79	52.7524
ENSG00000074047	GLI2	0.152578	0.717028	0.251082	0.200337	0.0890758	0.299504	0.431902	0.145828	0.220213
ENSG00000074054	CLASP1	6.52327	20.9906	17.798	22.8248	21.9764	20.0593	25.9774	32.602	36.3581
ENSG00000074071	MRPS34	173.616	107.579	121.972	77.4653	76.2086	75.4916	65.3707	69.2778	64.5862
ENSG00000074181	NOTCH3	21.2068	40.1987	37.2162	31.9518	24.9551	24.4546	12.3594	24.1218	28.0088
ENSG00000074201	CLNS1A	298.255	244.217	323.306	202.95	224.807	276.348	286.311	310.636	280.6
ENSG00000074211	PPP2R2C	0.0751985	0	0.0602321	0	0.11393	0	0	0	0
ENSG00000074219	TEAD2	34.7057	25.4507	28.3587	12.3363	13.4209	11.8348	10.5608	8.54723	9.06507
ENSG00000074266	EED	30.6547	27.274	29.5197	38.495	37.783	41.1962	32.2047	30.7533	27.6101
ENSG00000074276	CDHR2	0	0.0653097	0.369176	0	0.891029	0	0.056189	0.116792	0.0577352
ENSG00000074317	SNCB	1.97855	2.12089	6.06457	4.0193	1.81615	1.98457	0.348476	0.39692	0.520469
ENSG00000074319	TSG101	53.0038	37.3121	46.3814	55.9517	65.5982	87.6556	103.339	101.34	85.5765
ENSG00000074356	NCBP3	20.6744	29.928	38.5439	28.0146	30.5532	32.0997	65.6473	52.9784	50.8856
ENSG00000074370	ATP2A3	0.808201	0.424016	0.243233	3.48939	7.68746	0.343373	0.766304	0.180374	0.137662
ENSG00000074410	CA12	2.4765	0.919454	2.32362	1.31727	0.522285	0.333268	0.398553	0.227504	0
ENSG00000074416	MGLL	1.41537	1.60712	6.36878	10.2568	0.483288	6.01514	1.32301	0.0629565	0.664006
ENSG00000074527	NTN4	79.1151	68.1838	76.5038	30.8739	27.0166	23.7087	51.2988	47.0215	45.9067
ENSG00000074582	BCS1L	59.8406	14.7832	21.4747	38.5494	20.804	29.4984	18.011	14.6681	31.545
ENSG00000074590	NUAK1	7.36238	13.8666	10.4645	1.39986	0.827413	1.33463	6.51667	6.80942	6.71255
ENSG00000074603	DPP8	9.90785	17.1406	14.4048	22.1086	25.1023	14.3802	21.1975	21.1349	23.4265
ENSG00000074621	SLC24A1	8.11415	11.4178	8.07725	10.0082	4.16539	11.9409	14.6348	20.7303	25.8997
ENSG00000074657	ZNF532	2.94805	10.2408	6.8212	5.40303	5.76036	5.84212	19.1862	12.8743	9.21523
ENSG00000074660	SCARF1	10.1144	6.37478	9.85609	3.4808	4.33649	3.26075	2.40711	4.19748	3.30998
ENSG00000074695	LMAN1	52.5197	83.403	90.3417	104.664	107.847	91.6348	101.408	86.2756	117.02
ENSG00000074696	HACD3	37.9125	59.8753	38.9553	50.4684	49.2693	50.1591	45.0594	59.0452	55.0433
ENSG00000074706	IPCEF1	0	0	0.0432058	0	0	0	0	0.0438432	0
ENSG00000074755	ZZEF1	4.00667	13.0134	11.5995	11.5149	15.6197	13.4291	15.2179	14.3624	17.8491
ENSG00000074800	ENO1	1641.11	1867.71	1883.29	1491.95	1360.34	1476.53	347.789	294.104	351.523
ENSG00000074803	SLC12A1	0	0	0	0	0	0	0	0.0338275	0
ENSG00000074842	MYDGF	273.206	125.937	169.396	165.572	174.466	174.46	146.79	132.673	149.968
ENSG00000074855	ANO8	8.45075	14.5217	12.406	10.7217	13.0043	10.2801	11.5859	11.4387	10.1313
ENSG00000074935	TUBE1	8.63959	16.958	17.7849	34.2223	20.3406	25.5512	23.5921	24.7118	28.016
ENSG00000074964	ARHGEF10L	2.84772	2.22759	2.35863	0.646304	0.682614	0.541904	2.21878	2.6219	2.18973
ENSG00000074966	TXK	0.298276	0	0.532573	0	0	0.270164	0	0	0
ENSG00000075035	WSCD2	0	0	0	0	0	0	0.0490467	0	0
ENSG00000075043	KCNQ2	0.998838	1.24949	7.79581	0.815597	9.42444	0.970245	0	0	0.441293
ENSG00000075089	ACTR6	43.2668	29.4805	38.661	35.7155	31.0508	37.2125	46.6792	60.9616	49.8918
ENSG00000075131	TIPIN	39.533	27.1087	37.4283	21.8811	23.4934	26.0311	12.9862	9.0249	15.5382
ENSG00000075142	SRI	64.5153	47.6365	59.2849	38.8327	54.4391	61.6402	66.9262	54.8571	61.9749
ENSG00000075151	EIF4G3	11.2646	20.0162	16.5902	25.8907	24.6562	21.7718	35.5898	32.5929	31.4615
ENSG00000075188	NUP37	20.3962	19.5606	16.2373	35.9515	35.215	31.948	17.0371	18.9926	17.6863
ENSG00000075213	SEMA3A	2.57232	8.68632	2.61105	1.22425	0.236056	1.6535	0.511361	0.878263	0.827038
ENSG00000075218	GTSE1	10.003	15.0013	9.17222	18.0098	22.6302	17.337	6.96403	9.00152	7.49154
ENSG00000075223	SEMA3C	0.292308	0.69568	0.527804	0.332757	4.36024	0.879799	2.84445	0	0.750003
ENSG00000075234	TTC38	9.05851	6.37563	15.0135	25.7499	27.8288	23.3045	20.3204	15.4964	13.5594
ENSG00000075239	ACAT1	118.17	117.593	125.725	111.71	133.711	125.706	127.853	126.911	128.011
ENSG00000075240	GRAMD4	35.7368	21.5177	30.531	13.4049	20.4261	10.9997	24.0197	13.8661	20.3348
ENSG00000075275	CELSR1	3.92189	4.3982	4.57673	5.87916	3.34902	4.50535	5.59977	5.48656	9.62119
ENSG00000075290	WNT8B	0.150564	0	0	0	0	0	0	0	0
ENSG00000075292	ZNF638	182.862	92.9094	119.555	105.753	113.35	94.7534	169.647	213.896	185.364
ENSG00000075303	SLC25A40	2.91127	13.3343	11.2209	22.7489	10.8775	7.80969	11.3409	17.9699	12.2596
ENSG00000075336	TIMM21	119.45	120.441	120.022	139.551	143.037	130.525	47.902	50.012	44.1238
ENSG00000075340	ADD2	0.248407	2.36024	0.11762	1.3572	0.422902	2.14177	0.849277	0.05903	0.103006
ENSG00000075391	RASAL2	2.46733	6.79908	3.51265	2.61645	2.52016	2.0986	3.55974	4.40175	4.2081
ENSG00000075399	VPS9D1	9.61483	14.4685	7.71275	10.3991	25.3932	3.90465	16.3404	13.8261	11.2947
ENSG00000075407	ZNF37A	6.32913	9.58401	7.17627	12.5898	11.068	10.7461	9.19299	9.77049	9.28028
ENSG00000075413	MARK3	47.3452	59.831	42.2914	52.9501	53.3996	45.3046	59.1861	68.6453	49.5613
ENSG00000075415	SLC25A3	706.64	346.221	520.378	507.384	478.907	521.496	406.105	392.938	370.679
ENSG00000075420	FNDC3B	12.6815	22.5058	16.2801	10.3463	19.0788	10.3228	20.9361	18.4586	23.4522
ENSG00000075426	FOSL2	5.52796	5.7101	3.88254	1.33088	1.44325	2.83937	12.0179	7.61777	7.92478
ENSG00000075429	CACNG5	0	0.0281157	0	0.0229892	0.022628	0.0251107	0	0.0257712	0
ENSG00000075461	CACNG4	2.75015	3.79402	4.82488	3.32655	2.73033	2.74008	0.833991	0.601836	0.458292
ENSG00000075539	FRYL	8.19801	18.6765	14.128	11.1434	10.2294	15.0555	21.8035	17.6196	23.4745
ENSG00000075568	TMEM131	6.93119	17.7208	10.2394	13.5843	10.7606	10.6448	16.3429	16.4948	17.4708
ENSG00000075618	FSCN1	100.435	98.5924	108.212	64.6821	76.0027	74.6447	32.6836	30.3389	28.949
ENSG00000075624	ACTB	3262.83	3809.8	3982.27	3657.05	3784.82	3761.14	1341.25	1225.81	1284.34
ENSG00000075643	MOCOS	0.28989	0.535921	0.313873	0.121047	0.27837	0.264717	0.115158	2.4963	0.357381
[truncated: 30,390 more rows]

## Sheet: KEGG Pathways - 4hr
Genes in KEGG Pathways Enriched at 4hr
[truncated: 1,179 more rows]

[truncated: 1 more sheets: KEGG Pathways - 24hr]
