# Supplementary material for: Inactivation of the CIC-DUX4 oncogene through P300/CBP inhibition, a therapeutic approach for CIC-DUX4 sarcoma
Source: Oncogenesis. 2021 Oct 12;10(10):68. doi: 10.1038/s41389-021-00357-4 (PMC8511258; doi:10.1038/s41389-021-00357-4)
Supplement: Supplementary file 10 — Crystal structure iP300v [file 41389_2021_357_MOESM10_ESM.cif]

data_mc_20_hw_9208d_vial_face_abs
_audit_creation_date               2021-01-19
_audit_creation_method
;
Olex2 1.2
(compiled May 29 2018 13:30:08 for OlexSys, GUI svn.r5506)
;
_shelx_SHELXL_version_number       '2018/3'
_audit_contact_author_address      ?
_audit_contact_author_email        ?
_audit_contact_author_name         ''
_audit_contact_author_phone        ?
_publ_contact_author_id_orcid      ?
_publ_section_references
;
Dolomanov, O.V., Bourhis, L.J., Gildea, R.J, Howard, J.A.K. & Puschmann, H.
 (2009), J. Appl. Cryst. 42, 339-341.

Sheldrick, G.M. (2008). Acta Cryst. A64, 112-122.

Sheldrick, G.M. (2015). Acta Cryst. A71, 3-8.
;
_chemical_name_common              ?
_chemical_name_systematic          ?
_chemical_formula_moiety           'C29 H27 F5 N6 O4, C H4 O'
_chemical_formula_sum              'C30 H31 F5 N6 O5'
_chemical_formula_weight           650.61
_chemical_absolute_configuration   ad
_chemical_melting_point            ?
loop_
  _atom_type_symbol
  _atom_type_description
  _atom_type_scat_dispersion_real
  _atom_type_scat_dispersion_imag
  _atom_type_scat_source
 'C' 'C' 0.0181 0.0091 'International Tables Vol C Tables 4.2.6.8 and 6.1.1.4'
 'H' 'H' 0.0000 0.0000 'International Tables Vol C Tables 4.2.6.8 and 6.1.1.4'
 'F' 'F' 0.0727 0.0534 'International Tables Vol C Tables 4.2.6.8 and 6.1.1.4'
 'N' 'N' 0.0311 0.0180 'International Tables Vol C Tables 4.2.6.8 and 6.1.1.4'
 'O' 'O' 0.0492 0.0322 'International Tables Vol C Tables 4.2.6.8 and 6.1.1.4'

_shelx_space_group_comment
;
The symmetry employed for this shelxl refinement is uniquely defined
by the following loop, which should always be used as a source of
symmetry information in preference to the above space-group names.
They are only intended as comments.
;
_space_group_crystal_system        'trigonal'
_space_group_IT_number             152
_space_group_name_H-M_alt          'P 31 2 1'
_space_group_name_Hall             'P 31 2"'
loop_
  _space_group_symop_operation_xyz
 'x, y, z'
 '-y, x-y, z+1/3'
 '-x+y, -x, z+2/3'
 'y, x, -z'
 'x-y, -y, -z+2/3'
 '-x, -x+y, -z+1/3'

_cell_length_a                     10.4747(4)
_cell_length_b                     10.4747(4)
_cell_length_c                     48.085(2)
_cell_angle_alpha                  90
_cell_angle_beta                   90
_cell_angle_gamma                  120
_cell_volume                       4569.0(4)
_cell_formula_units_Z              6
_cell_measurement_reflns_used      9760
_cell_measurement_temperature      150.0
_cell_measurement_theta_max        66.60
_cell_measurement_theta_min        2.76
_shelx_estimated_absorpt_T_max     0.969
_shelx_estimated_absorpt_T_min     0.845
_exptl_absorpt_coefficient_mu      1.020
_exptl_absorpt_correction_T_max    0.9845
_exptl_absorpt_correction_T_min    0.8615
_exptl_absorpt_correction_type     numerical
_exptl_absorpt_process_details
;
SADABS-2016/2 (Bruker,2016) was used for absorption correction.
wR2(int) was 0.1258 before and 0.0658 after correction.
The Ratio of minimum to maximum transmission is 0.8751.
The \l/2 correction factor is Not present.
;
_exptl_absorpt_special_details     ?
_exptl_crystal_colour              'clear light colourless'
_exptl_crystal_colour_lustre       clear
_exptl_crystal_colour_modifier     light
_exptl_crystal_colour_primary      colourless
_exptl_crystal_density_diffrn      1.419
_exptl_crystal_density_meas        ?
_exptl_crystal_density_method      ?
_exptl_crystal_description         plate
_exptl_crystal_F_000               2028
loop_
  _exptl_crystal_face_index_h
  _exptl_crystal_face_index_k
  _exptl_crystal_face_index_l
  _exptl_crystal_face_perp_dist
 0.00 0.00 -1.00 0.0150
 0.00 0.00 1.00 0.0150
 1.00 -1.00 0.00 0.0730
 -2.00 1.00 -2.00 0.0840
 -1.00 2.00 1.00 0.0610
 1.00 -2.00 -1.00 0.0540
 1.00 1.00 2.00 0.0660
 0.00 1.00 0.00 0.0650
 1.00 0.00 1.00 0.0790
 -1.00 -1.00 -1.00 0.0440
 0.00 -1.00 0.00 0.0440

_exptl_crystal_recrystallization_method 
 'Crystallised through slow evaporation of MeOH solution'
_exptl_crystal_size_max            0.171
_exptl_crystal_size_mid            0.143
_exptl_crystal_size_min            0.031
_exptl_transmission_factor_max     ?
_exptl_transmission_factor_min     ?
_diffrn_reflns_av_R_equivalents    0.0399
_diffrn_reflns_av_unetI/netI       0.0214
_diffrn_reflns_Laue_measured_fraction_full  1.000
_diffrn_reflns_Laue_measured_fraction_max  1.000
_diffrn_reflns_limit_h_max         12
_diffrn_reflns_limit_h_min         -12
_diffrn_reflns_limit_k_max         12
_diffrn_reflns_limit_k_min         -11
_diffrn_reflns_limit_l_max         57
_diffrn_reflns_limit_l_min         -57
_diffrn_reflns_number              51189
_diffrn_reflns_point_group_measured_fraction_full  1.000
_diffrn_reflns_point_group_measured_fraction_max  1.000
_diffrn_reflns_theta_full          66.684
_diffrn_reflns_theta_max           66.684
_diffrn_reflns_theta_min           2.757
_diffrn_ambient_temperature        150.0
_diffrn_detector                   'Bruker Photon II area detector'
_diffrn_detector_area_resol_mean   7.3910
_diffrn_detector_type              'Hybrid area detector'
_diffrn_measured_fraction_theta_full  1.000
_diffrn_measured_fraction_theta_max  1.000
_diffrn_measurement_device         'three-circle diffractometer'
_diffrn_measurement_device_type    'Bruker D8 Venture'
_diffrn_measurement_method         '\f and \w scans'
_diffrn_orient_matrix_type         'Bruker AXS Inc. convention APEX3'
_diffrn_radiation_collimation      'focussed source'
_diffrn_radiation_monochromator    mirror
_diffrn_radiation_probe            x-ray
_diffrn_radiation_type             CuK\a
_diffrn_radiation_wavelength       1.54178
_diffrn_source                     'microfocus sealed X-ray tube'
_diffrn_source_type
;
'Incoatec microfocus 3.0 (cu) X-ray Source'
;
_diffrn_special_details            ?
_diffrn_standards_number           0
_reflns_Friedel_coverage           0.706
_reflns_Friedel_fraction_full      1.000
_reflns_Friedel_fraction_max       1.000
_reflns_number_gt                  5251
_reflns_number_total               5393
_reflns_special_details
;
 Reflections were merged by SHELXL according to the crystal
 class for the calculation of statistics and refinement.
 
 _reflns_Friedel_fraction is defined as the number of unique
 Friedel pairs measured divided by the number that would be
 possible theoretically, ignoring centric projections and
 systematic absences.
;
_reflns_threshold_expression       'I > 2\s(I)'
_computing_cell_refinement         'APEX3 v2017.3-0 (Bruker AXS Inc., 2017)'
_computing_data_collection         'Bruker Instrument Service v6.2.6'
_computing_data_reduction          'SAINT V8.38A (Bruker AXS Inc., 2017)'
_computing_molecular_graphics      'Olex2 (Dolomanov et al., 2009)'
_computing_publication_material    'Olex2 (Dolomanov et al., 2009)'
_computing_structure_refinement    'XL (Sheldrick, 2008)'
_computing_structure_solution      'ShelXT (Sheldrick, 2015)'
_refine_diff_density_max           0.225
_refine_diff_density_min           -0.218
_refine_diff_density_rms           0.039
_refine_ls_abs_structure_details
;
 Flack x determined using 2106 quotients [(I+)-(I-)]/[(I+)+(I-)]
 (Parsons, Flack and Wagner, Acta Cryst. B69 (2013) 249-259).
;
_refine_ls_abs_structure_Flack     0.02(5)
_refine_ls_extinction_coef         .
_refine_ls_extinction_method       none
_refine_ls_goodness_of_fit_ref     1.045
_refine_ls_hydrogen_treatment      constr
_refine_ls_matrix_type             full
_refine_ls_number_parameters       439
_refine_ls_number_reflns           5393
_refine_ls_number_restraints       0
_refine_ls_R_factor_all            0.0451
_refine_ls_R_factor_gt             0.0442
_refine_ls_restrained_S_all        1.045
_refine_ls_shift/su_max            0.001
_refine_ls_shift/su_mean           0.000
_refine_ls_structure_factor_coef   Fsqd
_refine_ls_weighting_details      
 'w=1/[\s^2^(Fo^2^)+(0.0542P)^2^+2.2360P] where P=(Fo^2^+2Fc^2^)/3'
_refine_ls_weighting_scheme        calc
_refine_ls_wR_factor_gt            0.1166
_refine_ls_wR_factor_ref           0.1175
_refine_special_details           
 'There is a 50% disordered MeOH molecule within the model spanning a symmetry site, the disorder is due to competing H-bonding through the N - H ... O atoms. The model refinement is stable without the need for restraints.'
_olex2_refinement_description
;
1. Fixed Uiso
 At 1.2 times of:
  All C(H) groups, All C(H,H) groups, All N(H) groups
 At 1.5 times of:
  All C(H,H,H) groups, All O(H) groups
2. Others
 Fixed Sof: O1M(0.5) H1M(0.5) O2M(0.5) H2M(0.5) C1M(0.5) H1MA(0.5) H1MB(0.5)
 H1MC(0.5) C2M(0.5) H2MA(0.5) H2MB(0.5) H2MC(0.5)
3.a Ternary CH refined with riding coordinates:
 C8(H8), C17(H17)
3.b Secondary CH2 refined with riding coordinates:
 C7(H7A,H7B), C12(H12A,H12B), C16(H16A,H16B), C27(H27A,H27B)
3.c Aromatic/amide H refined with riding coordinates:
 N3(H3), N6(H6), C2(H2), C3(H3A), C5(H5), C6(H6A), C19(H19), C21(H21),
 C22(H22), C25(H25), C26(H26)
3.d Idealised Me refined as rotating group:
 C1M(H1MA,H1MB,H1MC), C2M(H2MA,H2MB,H2MC), C9(H9A,H9B,H9C), C29(H29A,H29B,H29C)
3.e Idealised tetrahedral OH refined as rotating group:
 O1M(H1M), O2M(H2M)
;
_atom_sites_solution_hydrogens     geom
_atom_sites_solution_primary       dual
_atom_sites_solution_secondary     ?
loop_
  _atom_site_label
  _atom_site_type_symbol
  _atom_site_fract_x
  _atom_site_fract_y
  _atom_site_fract_z
  _atom_site_U_iso_or_equiv
  _atom_site_adp_type
  _atom_site_occupancy
  _atom_site_site_symmetry_order
  _atom_site_calc_flag
  _atom_site_refinement_flags_posn
  _atom_site_refinement_flags_adp
  _atom_site_refinement_flags_occupancy
  _atom_site_disorder_assembly
  _atom_site_disorder_group
 F1 F 0.2212(8) -0.2169(4) 0.80380(7) 0.196(3) Uani 1 1 d . . . . .
 F2 F 0.5584(4) 0.4967(4) 0.83334(5) 0.0987(10) Uani 1 1 d . . . . .
 F3 F 0.7346(5) 0.7111(6) 0.82467(7) 0.168(2) Uani 1 1 d . . . . .
 F4 F 0.7180(4) 0.5266(7) 0.80281(8) 0.147(2) Uani 1 1 d . . . . .
 F5 F 0.6556(3) 0.3317(3) 0.59911(6) 0.0858(9) Uani 1 1 d . . . . .
 O1 O 0.6045(3) 0.5497(3) 0.73808(5) 0.0601(7) Uani 1 1 d . . . . .
 O1M O 0.6769(9) 0.9861(10) 0.77870(15) 0.095(2) Uani 0.5 1 d . . P . .
 H1M H 0.735244 0.972787 0.768793 0.142 Uiso 0.5 1 calc GR . P . .
 O2 O 0.5780(3) 0.2289(3) 0.72619(5) 0.0511(6) Uani 1 1 d . . . . .
 O2M O 0.8925(7) 0.3755(7) 0.65707(16) 0.0719(16) Uani 0.5 1 d . . P A -1
 H2M H 0.939500 0.330678 0.654700 0.108 Uiso 0.5 1 calc GR . P A -1
 O3 O 0.3241(2) 0.3923(2) 0.67435(4) 0.0411(5) Uani 1 1 d . . . . .
 O4 O 0.9182(3) 1.2820(4) 0.59082(9) 0.0969(13) Uani 1 1 d . . . . .
 N1 N 0.4561(4) 0.4649(3) 0.77595(5) 0.0491(7) Uani 1 1 d . . . . .
 N2 N 0.4361(3) 0.3162(3) 0.70616(5) 0.0345(5) Uani 1 1 d . . . . .
 N3 N 0.5926(3) 0.2897(3) 0.67950(5) 0.0390(6) Uani 1 1 d . . . . .
 H3 H 0.656156 0.263582 0.673849 0.047 Uiso 1 1 calc R . . . .
 N4 N 1.1319(3) 1.1095(4) 0.59396(6) 0.0550(8) Uani 1 1 d . . . . .
 N5 N 1.0819(3) 1.1693(3) 0.61273(6) 0.0465(7) Uani 1 1 d . . . . .
 N6 N 1.1128(4) 1.5097(3) 0.58797(7) 0.0564(8) Uani 1 1 d . . . . .
 H6 H 1.207152 1.566821 0.591667 0.068 Uiso 1 1 calc R . . . .
 C1 C 0.2422(14) -0.0782(8) 0.79999(11) 0.127(4) Uani 1 1 d . . . . .
 C1M C 0.7540(18) 1.087(2) 0.7988(3) 0.134(6) Uani 0.5 1 d . . P . .
 H1MA H 0.829609 1.178664 0.790077 0.201 Uiso 0.5 1 calc GR . P . .
 H1MB H 0.801254 1.048600 0.811094 0.201 Uiso 0.5 1 calc GR . P . .
 H1MC H 0.686735 1.107352 0.809600 0.201 Uiso 0.5 1 calc GR . P . .
 C2 C 0.1292(10) -0.0571(8) 0.79992(12) 0.118(3) Uani 1 1 d . . . . .
 H2 H 0.031994 -0.136872 0.802711 0.142 Uiso 1 1 calc R . . . .
 C2M C 0.9919(12) 0.5287(9) 0.65773(19) 0.064(3) Uani 0.5 1 d . . P A -1
 H2MA H 0.963379 0.577449 0.643669 0.096 Uiso 0.5 1 calc GR . P A -1
 H2MB H 1.091809 0.547834 0.653810 0.096 Uiso 0.5 1 calc GR . P A -1
 H2MC H 0.989683 0.567276 0.676184 0.096 Uiso 0.5 1 calc GR . P A -1
 C3 C 0.1551(6) 0.0847(6) 0.79568(8) 0.0888(18) Uani 1 1 d . . . . .
 H3A H 0.073842 0.101191 0.794989 0.107 Uiso 1 1 calc R . . . .
 C4 C 0.2973(5) 0.2036(5) 0.79239(7) 0.0581(10) Uani 1 1 d . . . . .
 C5 C 0.4118(7) 0.1758(6) 0.79282(9) 0.0787(14) Uani 1 1 d . . . . .
 H5 H 0.509934 0.254719 0.790545 0.094 Uiso 1 1 calc R . . . .
 C6 C 0.3856(10) 0.0318(8) 0.79660(11) 0.109(2) Uani 1 1 d . . . . .
 H6A H 0.464302 0.011377 0.796800 0.130 Uiso 1 1 calc R . . . .
 C7 C 0.3156(5) 0.3542(5) 0.78851(8) 0.0590(10) Uani 1 1 d . . . . .
 H7A H 0.234028 0.344741 0.776660 0.071 Uiso 1 1 calc R . . . .
 H7B H 0.305878 0.391157 0.806878 0.071 Uiso 1 1 calc R . . . .
 C8 C 0.5492(7) 0.6033(5) 0.79074(8) 0.0817(16) Uani 1 1 d . . . . .
 H8 H 0.620807 0.674278 0.776911 0.098 Uiso 1 1 calc R . . . .
 C9 C 0.4631(11) 0.6735(8) 0.80263(12) 0.131(3) Uani 1 1 d . . . . .
 H9A H 0.389783 0.665409 0.789014 0.196 Uiso 1 1 calc GR . . . .
 H9B H 0.531328 0.777753 0.806695 0.196 Uiso 1 1 calc GR . . . .
 H9C H 0.413170 0.622419 0.819776 0.196 Uiso 1 1 calc GR . . . .
 C10 C 0.6377(7) 0.5820(8) 0.81294(10) 0.0977(19) Uani 1 1 d . . . . .
 C11 C 0.4887(4) 0.4574(4) 0.74891(6) 0.0436(7) Uani 1 1 d . . . . .
 C12 C 0.3731(3) 0.3293(4) 0.73193(6) 0.0403(7) Uani 1 1 d . . . . .
 H12A H 0.335181 0.236834 0.742713 0.048 Uiso 1 1 calc R . . . .
 H12B H 0.289459 0.345378 0.727952 0.048 Uiso 1 1 calc R . . . .
 C13 C 0.5440(3) 0.2735(3) 0.70565(6) 0.0382(7) Uani 1 1 d . . . . .
 C14 C 0.5298(3) 0.3551(3) 0.66129(6) 0.0356(6) Uani 1 1 d . . . . .
 C15 C 0.4147(3) 0.3565(3) 0.68042(6) 0.0336(6) Uani 1 1 d . . . . .
 C16 C 0.4708(4) 0.2781(4) 0.63292(6) 0.0422(7) Uani 1 1 d . . . . .
 H16A H 0.474871 0.185799 0.632063 0.051 Uiso 1 1 calc R . . . .
 H16B H 0.367091 0.253369 0.630402 0.051 Uiso 1 1 calc R . . . .
 C17 C 0.5664(4) 0.3831(4) 0.61044(7) 0.0457(8) Uani 1 1 d . . . . .
 H17 H 0.504584 0.392939 0.595694 0.055 Uiso 1 1 calc R . . . .
 C18 C 0.6608(3) 0.5280(3) 0.62474(6) 0.0358(6) Uani 1 1 d . . . . .
 C19 C 0.7601(4) 0.6633(4) 0.61307(6) 0.0392(7) Uani 1 1 d . . . . .
 H19 H 0.775283 0.672714 0.593524 0.047 Uiso 1 1 calc R . . . .
 C20 C 0.8372(3) 0.7851(3) 0.63044(6) 0.0362(6) Uani 1 1 d . . . . .
 C21 C 0.8126(3) 0.7680(3) 0.65911(6) 0.0376(7) Uani 1 1 d . . . . .
 H21 H 0.863405 0.851451 0.670876 0.045 Uiso 1 1 calc R . . . .
 C22 C 0.7164(3) 0.6327(3) 0.67078(6) 0.0378(7) Uani 1 1 d . . . . .
 H22 H 0.701842 0.622026 0.690333 0.045 Uiso 1 1 calc R . . . .
 C23 C 0.6414(3) 0.5128(3) 0.65307(6) 0.0335(6) Uani 1 1 d . . . . .
 C24 C 0.9451(3) 0.9311(3) 0.61907(6) 0.0385(7) Uani 1 1 d . . . . .
 C25 C 1.0492(4) 0.9653(4) 0.59795(7) 0.0488(8) Uani 1 1 d . . . . .
 H25 H 1.059421 0.893535 0.587650 0.059 Uiso 1 1 calc R . . . .
 C26 C 0.9706(4) 1.0667(4) 0.62807(7) 0.0433(7) Uani 1 1 d . . . . .
 H26 H 0.919044 1.084387 0.642431 0.052 Uiso 1 1 calc R . . . .
 C27 C 1.1407(4) 1.3277(4) 0.61316(9) 0.0559(9) Uani 1 1 d . . . . .
 H27A H 1.242383 1.378167 0.605687 0.067 Uiso 1 1 calc R . . . .
 H27B H 1.144739 1.360810 0.632592 0.067 Uiso 1 1 calc R . . . .
 C28 C 1.0459(4) 1.3698(4) 0.59595(8) 0.0506(8) Uani 1 1 d . . . . .
 C29 C 1.0345(6) 1.5711(5) 0.57326(11) 0.0785(14) Uani 1 1 d . . . . .
 H29A H 1.021862 1.540296 0.553737 0.118 Uiso 1 1 calc GR . . . .
 H29B H 1.091218 1.678917 0.574323 0.118 Uiso 1 1 calc GR . . . .
 H29C H 0.937550 1.535401 0.581822 0.118 Uiso 1 1 calc GR . . . .

loop_
  _atom_site_aniso_label
  _atom_site_aniso_U_11
  _atom_site_aniso_U_22
  _atom_site_aniso_U_33
  _atom_site_aniso_U_23
  _atom_site_aniso_U_13
  _atom_site_aniso_U_12
 F1 0.427(10) 0.069(2) 0.0718(19) 0.0076(16) 0.016(3) 0.109(4)
 F2 0.115(2) 0.137(3) 0.0527(13) 0.0092(15) -0.0057(15) 0.070(2)
 F3 0.145(4) 0.166(4) 0.087(2) -0.049(2) -0.034(2) -0.002(3)
 F4 0.083(2) 0.264(6) 0.098(2) -0.056(3) -0.0255(19) 0.090(3)
 F5 0.0823(18) 0.0559(14) 0.1007(18) -0.0221(13) 0.0362(15) 0.0206(13)
 O1 0.0587(16) 0.0482(14) 0.0446(12) -0.0003(11) -0.0006(11) 0.0052(13)
 O1M 0.081(5) 0.118(6) 0.076(4) -0.011(4) 0.014(4) 0.043(5)
 O2 0.0496(14) 0.0665(16) 0.0492(13) 0.0084(12) -0.0022(11) 0.0381(13)
 O2M 0.058(3) 0.051(3) 0.104(4) -0.006(3) 0.005(3) 0.025(3)
 O3 0.0351(11) 0.0409(12) 0.0520(12) 0.0083(10) -0.0001(9) 0.0224(10)
 O4 0.0401(16) 0.0583(19) 0.177(4) 0.044(2) -0.0164(19) 0.0132(15)
 N1 0.0607(19) 0.0431(16) 0.0388(13) 0.0005(12) -0.0003(13) 0.0225(14)
 N2 0.0313(12) 0.0323(13) 0.0387(12) 0.0004(10) -0.0016(10) 0.0149(11)
 N3 0.0385(14) 0.0408(14) 0.0455(14) 0.0016(11) 0.0014(11) 0.0257(12)
 N4 0.0473(17) 0.0464(17) 0.0619(17) 0.0113(14) 0.0053(14) 0.0163(14)
 N5 0.0379(14) 0.0309(14) 0.0640(17) 0.0056(12) -0.0074(13) 0.0122(12)
 N6 0.0492(18) 0.0412(16) 0.0718(19) 0.0096(14) -0.0086(15) 0.0173(14)
 C1 0.247(12) 0.061(3) 0.039(2) 0.007(2) 0.016(5) 0.051(6)
 C1M 0.109(11) 0.155(14) 0.091(8) -0.029(9) -0.005(8) 0.031(10)
 C2 0.153(7) 0.064(4) 0.053(3) -0.001(3) -0.006(4) -0.009(4)
 C2M 0.037(4) 0.047(4) 0.096(8) -0.009(4) -0.005(6) 0.011(4)
 C3 0.087(3) 0.086(4) 0.046(2) 0.003(2) -0.001(2) 0.007(3)
 C4 0.067(2) 0.059(2) 0.0367(16) 0.0060(16) 0.0083(16) 0.023(2)
 C5 0.114(4) 0.073(3) 0.064(3) 0.023(2) 0.024(3) 0.058(3)
 C6 0.198(8) 0.108(5) 0.063(3) 0.024(3) 0.032(4) 0.109(6)
 C7 0.062(2) 0.074(3) 0.0472(18) 0.0021(18) 0.0100(17) 0.038(2)
 C8 0.117(4) 0.054(2) 0.045(2) -0.0107(18) -0.008(2) 0.021(3)
 C9 0.250(10) 0.097(4) 0.085(4) -0.036(3) -0.045(5) 0.116(6)
 C10 0.088(4) 0.125(5) 0.054(3) -0.020(3) -0.009(3) 0.033(4)
 C11 0.0474(19) 0.0373(17) 0.0411(16) 0.0040(13) -0.0024(14) 0.0176(15)
 C12 0.0359(16) 0.0420(17) 0.0415(15) 0.0002(13) -0.0013(13) 0.0184(14)
 C13 0.0344(16) 0.0343(16) 0.0464(16) -0.0012(13) -0.0039(13) 0.0174(13)
 C14 0.0368(16) 0.0298(15) 0.0423(15) 0.0000(12) -0.0015(12) 0.0182(13)
 C15 0.0278(14) 0.0231(13) 0.0454(15) 0.0001(11) -0.0019(12) 0.0094(12)
 C16 0.0429(18) 0.0368(17) 0.0449(16) -0.0041(13) -0.0028(14) 0.0185(15)
 C17 0.0496(19) 0.0391(17) 0.0437(16) -0.0036(13) -0.0003(14) 0.0186(16)
 C18 0.0343(15) 0.0327(15) 0.0417(15) -0.0014(12) -0.0025(12) 0.0177(13)
 C19 0.0387(16) 0.0397(17) 0.0377(15) 0.0029(13) 0.0004(13) 0.0185(14)
 C20 0.0295(14) 0.0347(16) 0.0458(16) 0.0026(13) -0.0021(12) 0.0171(13)
 C21 0.0300(15) 0.0325(15) 0.0476(16) -0.0046(12) -0.0029(12) 0.0136(13)
 C22 0.0316(15) 0.0358(16) 0.0415(15) -0.0024(13) -0.0002(12) 0.0134(13)
 C23 0.0275(14) 0.0307(15) 0.0434(15) -0.0020(12) -0.0005(12) 0.0155(12)
 C24 0.0345(16) 0.0350(16) 0.0437(15) 0.0033(13) -0.0045(13) 0.0157(13)
 C25 0.051(2) 0.0384(17) 0.0514(18) 0.0054(15) 0.0048(16) 0.0178(16)
 C26 0.0336(16) 0.0416(18) 0.0513(17) 0.0045(14) -0.0059(13) 0.0163(14)
 C27 0.051(2) 0.0330(18) 0.074(2) 0.0046(16) -0.0163(18) 0.0137(16)
 C28 0.043(2) 0.0368(18) 0.070(2) 0.0061(16) -0.0027(16) 0.0189(16)
 C29 0.070(3) 0.060(3) 0.107(4) 0.026(3) -0.006(3) 0.034(2)

_geom_special_details
;
 All esds (except the esd in the dihedral angle between two l.s. planes)
 are estimated using the full covariance matrix.  The cell esds are taken
 into account individually in the estimation of esds in distances, angles
 and torsion angles; correlations between esds in cell parameters are only
 used when they are defined by crystal symmetry.  An approximate (isotropic)
 treatment of cell esds is used for estimating esds involving l.s. planes.
;
loop_
  _geom_bond_atom_site_label_1
  _geom_bond_atom_site_label_2
  _geom_bond_distance
  _geom_bond_site_symmetry_2
  _geom_bond_publ_flag
 F1 C1 1.369(8) . ?
 F2 C10 1.307(7) . ?
 F3 C10 1.344(7) . ?
 F4 C10 1.330(8) . ?
 F5 C17 1.401(4) . ?
 O1 C11 1.226(4) . ?
 O1M H1M 0.8400 . ?
 O1M C1M 1.361(15) . ?
 O2 C13 1.220(4) . ?
 O2M H2M 0.8400 . ?
 O2M C2M 1.411(11) . ?
 O3 C15 1.217(4) . ?
 O4 C28 1.210(5) . ?
 N1 C7 1.472(5) . ?
 N1 C8 1.464(5) . ?
 N1 C11 1.357(4) . ?
 N2 C12 1.442(4) . ?
 N2 C13 1.408(4) . ?
 N2 C15 1.362(4) . ?
 N3 H3 0.8800 . ?
 N3 C13 1.335(4) . ?
 N3 C14 1.455(4) . ?
 N4 N5 1.345(4) . ?
 N4 C25 1.327(5) . ?
 N5 C26 1.344(4) . ?
 N5 C27 1.453(4) . ?
 N6 H6 0.8800 . ?
 N6 C28 1.326(5) . ?
 N6 C29 1.455(5) . ?
 C1 C2 1.308(12) . ?
 C1 C6 1.371(13) . ?
 C1M H1MA 0.9800 . ?
 C1M H1MB 0.9800 . ?
 C1M H1MC 0.9800 . ?
 C2 H2 0.9500 . ?
 C2 C3 1.385(10) . ?
 C2M H2MA 0.9800 . ?
 C2M H2MB 0.9800 . ?
 C2M H2MC 0.9800 . ?
 C3 H3A 0.9500 . ?
 C3 C4 1.393(7) . ?
 C4 C5 1.369(7) . ?
 C4 C7 1.502(6) . ?
 C5 H5 0.9500 . ?
 C5 C6 1.403(7) . ?
 C6 H6A 0.9500 . ?
 C7 H7A 0.9900 . ?
 C7 H7B 0.9900 . ?
 C8 H8 1.0000 . ?
 C8 C9 1.531(9) . ?
 C8 C10 1.502(8) . ?
 C9 H9A 0.9800 . ?
 C9 H9B 0.9800 . ?
 C9 H9C 0.9800 . ?
 C11 C12 1.519(4) . ?
 C12 H12A 0.9900 . ?
 C12 H12B 0.9900 . ?
 C14 C15 1.522(4) . ?
 C14 C16 1.547(4) . ?
 C14 C23 1.524(4) . ?
 C16 H16A 0.9900 . ?
 C16 H16B 0.9900 . ?
 C16 C17 1.510(5) . ?
 C17 H17 1.0000 . ?
 C17 C18 1.501(4) . ?
 C18 C19 1.390(4) . ?
 C18 C23 1.375(4) . ?
 C19 H19 0.9500 . ?
 C19 C20 1.396(5) . ?
 C20 C21 1.397(4) . ?
 C20 C24 1.479(4) . ?
 C21 H21 0.9500 . ?
 C21 C22 1.382(4) . ?
 C22 H22 0.9500 . ?
 C22 C23 1.391(4) . ?
 C24 C25 1.399(5) . ?
 C24 C26 1.378(5) . ?
 C25 H25 0.9500 . ?
 C26 H26 0.9500 . ?
 C27 H27A 0.9900 . ?
 C27 H27B 0.9900 . ?
 C27 C28 1.518(5) . ?
 C29 H29A 0.9800 . ?
 C29 H29B 0.9800 . ?
 C29 H29C 0.9800 . ?

loop_
  _geom_angle_atom_site_label_1
  _geom_angle_atom_site_label_2
  _geom_angle_atom_site_label_3
  _geom_angle
  _geom_angle_site_symmetry_1
  _geom_angle_site_symmetry_3
  _geom_angle_publ_flag
 C1M O1M H1M 109.5 . . ?
 C2M O2M H2M 109.5 . . ?
 C8 N1 C7 119.3(3) . . ?
 C11 N1 C7 121.9(3) . . ?
 C11 N1 C8 117.4(3) . . ?
 C13 N2 C12 121.5(2) . . ?
 C15 N2 C12 126.7(3) . . ?
 C15 N2 C13 111.4(2) . . ?
 C13 N3 H3 123.4 . . ?
 C13 N3 C14 113.1(2) . . ?
 C14 N3 H3 123.4 . . ?
 C25 N4 N5 104.4(3) . . ?
 N4 N5 C27 120.0(3) . . ?
 C26 N5 N4 112.4(3) . . ?
 C26 N5 C27 127.5(3) . . ?
 C28 N6 H6 119.2 . . ?
 C28 N6 C29 121.7(4) . . ?
 C29 N6 H6 119.2 . . ?
 F1 C1 C6 115.8(11) . . ?
 C2 C1 F1 120.1(10) . . ?
 C2 C1 C6 124.1(7) . . ?
 O1M C1M H1MA 109.5 . . ?
 O1M C1M H1MB 109.5 . . ?
 O1M C1M H1MC 109.5 . . ?
 H1MA C1M H1MB 109.5 . . ?
 H1MA C1M H1MC 109.5 . . ?
 H1MB C1M H1MC 109.5 . . ?
 C1 C2 H2 120.9 . . ?
 C1 C2 C3 118.3(7) . . ?
 C3 C2 H2 120.9 . . ?
 O2M C2M H2MA 109.5 . . ?
 O2M C2M H2MB 109.5 . . ?
 O2M C2M H2MC 109.5 . . ?
 H2MA C2M H2MB 109.5 . . ?
 H2MA C2M H2MC 109.5 . . ?
 H2MB C2M H2MC 109.5 . . ?
 C2 C3 H3A 119.2 . . ?
 C2 C3 C4 121.6(7) . . ?
 C4 C3 H3A 119.2 . . ?
 C3 C4 C7 118.1(5) . . ?
 C5 C4 C3 117.8(5) . . ?
 C5 C4 C7 124.0(4) . . ?
 C4 C5 H5 119.7 . . ?
 C4 C5 C6 120.6(6) . . ?
 C6 C5 H5 119.7 . . ?
 C1 C6 C5 117.5(7) . . ?
 C1 C6 H6A 121.2 . . ?
 C5 C6 H6A 121.2 . . ?
 N1 C7 C4 115.5(3) . . ?
 N1 C7 H7A 108.4 . . ?
 N1 C7 H7B 108.4 . . ?
 C4 C7 H7A 108.4 . . ?
 C4 C7 H7B 108.4 . . ?
 H7A C7 H7B 107.5 . . ?
 N1 C8 H8 107.1 . . ?
 N1 C8 C9 113.3(5) . . ?
 N1 C8 C10 110.7(4) . . ?
 C9 C8 H8 107.1 . . ?
 C10 C8 H8 107.1 . . ?
 C10 C8 C9 111.2(4) . . ?
 C8 C9 H9A 109.5 . . ?
 C8 C9 H9B 109.5 . . ?
 C8 C9 H9C 109.5 . . ?
 H9A C9 H9B 109.5 . . ?
 H9A C9 H9C 109.5 . . ?
 H9B C9 H9C 109.5 . . ?
 F2 C10 F3 106.0(4) . . ?
 F2 C10 F4 107.5(6) . . ?
 F2 C10 C8 114.0(5) . . ?
 F3 C10 C8 111.1(6) . . ?
 F4 C10 F3 105.6(6) . . ?
 F4 C10 C8 112.1(4) . . ?
 O1 C11 N1 122.7(3) . . ?
 O1 C11 C12 120.4(3) . . ?
 N1 C11 C12 117.0(3) . . ?
 N2 C12 C11 110.2(3) . . ?
 N2 C12 H12A 109.6 . . ?
 N2 C12 H12B 109.6 . . ?
 C11 C12 H12A 109.6 . . ?
 C11 C12 H12B 109.6 . . ?
 H12A C12 H12B 108.1 . . ?
 O2 C13 N2 122.8(3) . . ?
 O2 C13 N3 130.2(3) . . ?
 N3 C13 N2 107.0(3) . . ?
 N3 C14 C15 100.8(2) . . ?
 N3 C14 C16 116.2(2) . . ?
 N3 C14 C23 112.6(2) . . ?
 C15 C14 C16 115.2(3) . . ?
 C15 C14 C23 109.2(2) . . ?
 C23 C14 C16 103.1(2) . . ?
 O3 C15 N2 126.0(3) . . ?
 O3 C15 C14 126.9(3) . . ?
 N2 C15 C14 107.0(2) . . ?
 C14 C16 H16A 110.2 . . ?
 C14 C16 H16B 110.2 . . ?
 H16A C16 H16B 108.5 . . ?
 C17 C16 C14 107.8(3) . . ?
 C17 C16 H16A 110.2 . . ?
 C17 C16 H16B 110.2 . . ?
 F5 C17 C16 109.0(3) . . ?
 F5 C17 H17 110.8 . . ?
 F5 C17 C18 109.8(3) . . ?
 C16 C17 H17 110.8 . . ?
 C18 C17 C16 105.7(3) . . ?
 C18 C17 H17 110.8 . . ?
 C19 C18 C17 128.7(3) . . ?
 C23 C18 C17 110.7(3) . . ?
 C23 C18 C19 120.7(3) . . ?
 C18 C19 H19 120.4 . . ?
 C18 C19 C20 119.1(3) . . ?
 C20 C19 H19 120.4 . . ?
 C19 C20 C21 119.2(3) . . ?
 C19 C20 C24 121.2(3) . . ?
 C21 C20 C24 119.6(3) . . ?
 C20 C21 H21 119.2 . . ?
 C22 C21 C20 121.7(3) . . ?
 C22 C21 H21 119.2 . . ?
 C21 C22 H22 121.0 . . ?
 C21 C22 C23 118.1(3) . . ?
 C23 C22 H22 121.0 . . ?
 C18 C23 C14 111.8(3) . . ?
 C18 C23 C22 121.2(3) . . ?
 C22 C23 C14 127.0(3) . . ?
 C25 C24 C20 128.9(3) . . ?
 C26 C24 C20 127.2(3) . . ?
 C26 C24 C25 103.9(3) . . ?
 N4 C25 C24 112.2(3) . . ?
 N4 C25 H25 123.9 . . ?
 C24 C25 H25 123.9 . . ?
 N5 C26 C24 107.2(3) . . ?
 N5 C26 H26 126.4 . . ?
 C24 C26 H26 126.4 . . ?
 N5 C27 H27A 109.4 . . ?
 N5 C27 H27B 109.4 . . ?
 N5 C27 C28 111.0(3) . . ?
 H27A C27 H27B 108.0 . . ?
 C28 C27 H27A 109.4 . . ?
 C28 C27 H27B 109.4 . . ?
 O4 C28 N6 123.7(3) . . ?
 O4 C28 C27 121.6(3) . . ?
 N6 C28 C27 114.7(3) . . ?
 N6 C29 H29A 109.5 . . ?
 N6 C29 H29B 109.5 . . ?
 N6 C29 H29C 109.5 . . ?
 H29A C29 H29B 109.5 . . ?
 H29A C29 H29C 109.5 . . ?
 H29B C29 H29C 109.5 . . ?

loop_
  _geom_torsion_atom_site_label_1
  _geom_torsion_atom_site_label_2
  _geom_torsion_atom_site_label_3
  _geom_torsion_atom_site_label_4
  _geom_torsion
  _geom_torsion_site_symmetry_1
  _geom_torsion_site_symmetry_2
  _geom_torsion_site_symmetry_3
  _geom_torsion_site_symmetry_4
  _geom_torsion_publ_flag
 F1 C1 C2 C3 -179.3(4) . . . . ?
 F1 C1 C6 C5 -179.6(4) . . . . ?
 F5 C17 C18 C19 67.7(4) . . . . ?
 F5 C17 C18 C23 -110.6(3) . . . . ?
 O1 C11 C12 N2 14.7(4) . . . . ?
 N1 C8 C10 F2 -66.8(7) . . . . ?
 N1 C8 C10 F3 173.6(5) . . . . ?
 N1 C8 C10 F4 55.7(7) . . . . ?
 N1 C11 C12 N2 -166.3(3) . . . . ?
 N3 C14 C15 O3 -174.8(3) . . . . ?
 N3 C14 C15 N2 7.9(3) . . . . ?
 N3 C14 C16 C17 -114.0(3) . . . . ?
 N3 C14 C23 C18 120.3(3) . . . . ?
 N3 C14 C23 C22 -60.9(4) . . . . ?
 N4 N5 C26 C24 0.1(4) . . . . ?
 N4 N5 C27 C28 93.8(4) . . . . ?
 N5 N4 C25 C24 0.4(4) . . . . ?
 N5 C27 C28 O4 22.2(6) . . . . ?
 N5 C27 C28 N6 -159.8(4) . . . . ?
 C1 C2 C3 C4 -2.0(9) . . . . ?
 C2 C1 C6 C5 0.0(10) . . . . ?
 C2 C3 C4 C5 1.5(6) . . . . ?
 C2 C3 C4 C7 -178.7(4) . . . . ?
 C3 C4 C5 C6 -0.3(7) . . . . ?
 C3 C4 C7 N1 -160.1(3) . . . . ?
 C4 C5 C6 C1 -0.4(8) . . . . ?
 C5 C4 C7 N1 19.7(6) . . . . ?
 C6 C1 C2 C3 1.2(11) . . . . ?
 C7 N1 C8 C9 -45.1(5) . . . . ?
 C7 N1 C8 C10 80.6(5) . . . . ?
 C7 N1 C11 O1 179.1(4) . . . . ?
 C7 N1 C11 C12 0.2(5) . . . . ?
 C7 C4 C5 C6 179.9(4) . . . . ?
 C8 N1 C7 C4 -124.0(4) . . . . ?
 C8 N1 C11 O1 12.6(6) . . . . ?
 C8 N1 C11 C12 -166.3(4) . . . . ?
 C9 C8 C10 F2 60.1(7) . . . . ?
 C9 C8 C10 F3 -59.5(7) . . . . ?
 C9 C8 C10 F4 -177.4(6) . . . . ?
 C11 N1 C7 C4 69.7(5) . . . . ?
 C11 N1 C8 C9 121.7(4) . . . . ?
 C11 N1 C8 C10 -112.5(4) . . . . ?
 C12 N2 C13 O2 8.8(5) . . . . ?
 C12 N2 C13 N3 -172.3(3) . . . . ?
 C12 N2 C15 O3 -10.2(5) . . . . ?
 C12 N2 C15 C14 167.1(3) . . . . ?
 C13 N2 C12 C11 67.8(4) . . . . ?
 C13 N2 C15 O3 176.7(3) . . . . ?
 C13 N2 C15 C14 -6.0(3) . . . . ?
 C13 N3 C14 C15 -7.7(3) . . . . ?
 C13 N3 C14 C16 -133.0(3) . . . . ?
 C13 N3 C14 C23 108.4(3) . . . . ?
 C14 N3 C13 O2 -176.6(3) . . . . ?
 C14 N3 C13 N2 4.6(3) . . . . ?
 C14 C16 C17 F5 107.8(3) . . . . ?
 C14 C16 C17 C18 -10.1(4) . . . . ?
 C15 N2 C12 C11 -104.6(3) . . . . ?
 C15 N2 C13 O2 -177.7(3) . . . . ?
 C15 N2 C13 N3 1.1(3) . . . . ?
 C15 C14 C16 C17 128.4(3) . . . . ?
 C15 C14 C23 C18 -128.7(3) . . . . ?
 C15 C14 C23 C22 50.1(4) . . . . ?
 C16 C14 C15 O3 -48.8(4) . . . . ?
 C16 C14 C15 N2 133.9(3) . . . . ?
 C16 C14 C23 C18 -5.8(3) . . . . ?
 C16 C14 C23 C22 173.0(3) . . . . ?
 C16 C17 C18 C19 -174.9(3) . . . . ?
 C16 C17 C18 C23 6.7(4) . . . . ?
 C17 C18 C19 C20 -180.0(3) . . . . ?
 C17 C18 C23 C14 -0.5(4) . . . . ?
 C17 C18 C23 C22 -179.3(3) . . . . ?
 C18 C19 C20 C21 0.0(5) . . . . ?
 C18 C19 C20 C24 179.4(3) . . . . ?
 C19 C18 C23 C14 -179.0(3) . . . . ?
 C19 C18 C23 C22 2.1(5) . . . . ?
 C19 C20 C21 C22 1.5(5) . . . . ?
 C19 C20 C24 C25 -40.7(5) . . . . ?
 C19 C20 C24 C26 142.8(3) . . . . ?
 C20 C21 C22 C23 -1.1(5) . . . . ?
 C20 C24 C25 N4 -177.5(3) . . . . ?
 C20 C24 C26 N5 177.3(3) . . . . ?
 C21 C20 C24 C25 138.7(4) . . . . ?
 C21 C20 C24 C26 -37.8(5) . . . . ?
 C21 C22 C23 C14 -179.4(3) . . . . ?
 C21 C22 C23 C18 -0.7(5) . . . . ?
 C23 C14 C15 O3 66.6(4) . . . . ?
 C23 C14 C15 N2 -110.7(3) . . . . ?
 C23 C14 C16 C17 9.7(3) . . . . ?
 C23 C18 C19 C20 -1.8(5) . . . . ?
 C24 C20 C21 C22 -177.9(3) . . . . ?
 C25 N4 N5 C26 -0.3(4) . . . . ?
 C25 N4 N5 C27 -175.7(3) . . . . ?
 C25 C24 C26 N5 0.1(4) . . . . ?
 C26 N5 C27 C28 -80.8(5) . . . . ?
 C26 C24 C25 N4 -0.3(4) . . . . ?
 C27 N5 C26 C24 175.0(3) . . . . ?
 C29 N6 C28 O4 3.0(7) . . . . ?
 C29 N6 C28 C27 -175.0(4) . . . . ?

_shelx_res_file
;
TITL mc_20_hw_9208d_vial_face_abs_a.res in P3(1)21
    mc_20_hw_9208d_vial_face_abs.res
    created by SHELXL-2018/3 at 14:33:58 on 19-Jan-2021
REM Old TITL 9208d_vial_face_abs in P3(1)21
REM SHELXT solution in P3(1)21
REM R1 0.359, Rweak 0.123, Alpha 0.007, Orientation as input
REM Flack x = 0.342 ( 0.052 ) from Parsons' quotients
REM Formula found by SHELXT: C67 N12 O12
CELL 1.54178 10.4747 10.4747 48.0852 90 90 120
ZERR 6 0.0004 0.0004 0.002 0 0 0
LATT -1
SYMM -Y,+X-Y,0.333+Z
SYMM +Y-X,-X,0.667+Z
SYMM +Y,+X,-Z
SYMM -Y+X,-Y,0.667-Z
SYMM -X,-X+Y,0.333-Z
SFAC C H F N O
UNIT 180 186 30 36 30

L.S. 4 0 0
PLAN  4
SIZE 0.031 0.143 0.171
TEMP -123.15
CONF
BOND $H
list 4
MORE -1
fmap 2 53
acta
REM <olex2.extras>
REM <HklSrc "%./mc_20_hw_9208d_vial_face_abs.hkl">
REM </olex2.extras>

WGHT    0.054200    2.236000
FVAR       0.23974
F1    3    0.221199   -0.216939    0.803803    11.00000    0.42692    0.06926 =
         0.07178    0.00763    0.01565    0.10878
F2    3    0.558422    0.496671    0.833344    11.00000    0.11548    0.13717 =
         0.05271    0.00920   -0.00574    0.07001
F3    3    0.734620    0.711108    0.824668    11.00000    0.14463    0.16572 =
         0.08650   -0.04930   -0.03405   -0.00222
F4    3    0.718025    0.526614    0.802814    11.00000    0.08299    0.26423 =
         0.09837   -0.05565   -0.02548    0.08956
F5    3    0.655594    0.331689    0.599114    11.00000    0.08228    0.05586 =
         0.10072   -0.02206    0.03617    0.02062
O1    5    0.604462    0.549744    0.738081    11.00000    0.05874    0.04823 =
         0.04462   -0.00034   -0.00060    0.00524
O1M   5    0.676864    0.986115    0.778696    10.50000    0.08089    0.11841 =
         0.07610   -0.01117    0.01419    0.04274
AFIX 147
H1M   2    0.735244    0.972787    0.768793    10.50000   -1.50000
AFIX   0

O2    5    0.577970    0.228861    0.726192    11.00000    0.04964    0.06649 =
         0.04923    0.00844   -0.00225    0.03815
PART -1
O2M   5    0.892544    0.375455    0.657071    10.50000    0.05820    0.05080 =
         0.10437   -0.00558    0.00463    0.02545
AFIX 147
H2M   2    0.939500    0.330678    0.654700    10.50000   -1.50000
AFIX   0

PART 0
O3    5    0.324148    0.392344    0.674347    11.00000    0.03506    0.04094 =
         0.05196    0.00827   -0.00014    0.02239
O4    5    0.918216    1.281976    0.590824    11.00000    0.04007    0.05829 =
         0.17733    0.04440   -0.01636    0.01324
N1    4    0.456089    0.464923    0.775954    11.00000    0.06067    0.04313 =
         0.03881    0.00046   -0.00030    0.02253
N2    4    0.436060    0.316202    0.706158    11.00000    0.03129    0.03235 =
         0.03871    0.00043   -0.00159    0.01495
N3    4    0.592594    0.289726    0.679499    11.00000    0.03846    0.04078 =
         0.04549    0.00159    0.00139    0.02565
AFIX  43
H3    2    0.656156    0.263582    0.673849    11.00000   -1.20000
AFIX   0
N4    4    1.131923    1.109547    0.593955    11.00000    0.04728    0.04641 =
         0.06194    0.01134    0.00534    0.01629
N5    4    1.081911    1.169305    0.612730    11.00000    0.03794    0.03089 =
         0.06401    0.00556   -0.00740    0.01216
N6    4    1.112848    1.509669    0.587970    11.00000    0.04922    0.04119 =
         0.07180    0.00956   -0.00858    0.01733
AFIX  43
H6    2    1.207152    1.566821    0.591667    11.00000   -1.20000
AFIX   0
C1    1    0.242196   -0.078232    0.799991    11.00000    0.24708    0.06106 =
         0.03889    0.00716    0.01636    0.05120

C1M   1    0.754010    1.087254    0.798770    10.50000    0.10875    0.15491 =
         0.09146   -0.02920   -0.00549    0.03105
AFIX 137
H1MA  2    0.829609    1.178664    0.790077    10.50000   -1.50000
H1MB  2    0.801254    1.048600    0.811094    10.50000   -1.50000
H1MC  2    0.686735    1.107352    0.809600    10.50000   -1.50000
AFIX   0

C2    1    0.129218   -0.057079    0.799922    11.00000    0.15340    0.06383 =
         0.05251   -0.00062   -0.00620   -0.00920
AFIX  43
H2    2    0.031994   -0.136872    0.802711    11.00000   -1.20000
AFIX   0

PART -1
C2M   1    0.991942    0.528703    0.657734    10.50000    0.03657    0.04679 =
         0.09584   -0.00889   -0.00453    0.01127
AFIX 137
H2MA  2    0.963379    0.577449    0.643669    10.50000   -1.50000
H2MB  2    1.091809    0.547834    0.653810    10.50000   -1.50000
H2MC  2    0.989683    0.567276    0.676184    10.50000   -1.50000
AFIX   0

PART 0
C3    1    0.155082    0.084667    0.795677    11.00000    0.08706    0.08551 =
         0.04554    0.00257   -0.00081    0.00686
AFIX  43
H3A   2    0.073842    0.101191    0.794989    11.00000   -1.20000
AFIX   0
C4    1    0.297272    0.203621    0.792390    11.00000    0.06715    0.05925 =
         0.03672    0.00603    0.00832    0.02314
C5    1    0.411783    0.175795    0.792823    11.00000    0.11419    0.07294 =
         0.06424    0.02284    0.02398    0.05816
AFIX  43
H5    2    0.509934    0.254719    0.790545    11.00000   -1.20000
AFIX   0
C6    1    0.385592    0.031841    0.796600    11.00000    0.19830    0.10848 =
         0.06287    0.02443    0.03204    0.10929
AFIX  43
H6A   2    0.464302    0.011377    0.796800    11.00000   -1.20000
AFIX   0
C7    1    0.315621    0.354200    0.788507    11.00000    0.06189    0.07371 =
         0.04716    0.00210    0.01001    0.03816
AFIX  23
H7A   2    0.234028    0.344741    0.776660    11.00000   -1.20000
H7B   2    0.305878    0.391157    0.806878    11.00000   -1.20000
AFIX   0
C8    1    0.549203    0.603291    0.790741    11.00000    0.11656    0.05406 =
         0.04544   -0.01073   -0.00785    0.02092
AFIX  13
H8    2    0.620807    0.674278    0.776911    11.00000   -1.20000
AFIX   0
C9    1    0.463124    0.673540    0.802626    11.00000    0.24955    0.09718 =
         0.08461   -0.03633   -0.04492    0.11599
AFIX 137
H9A   2    0.389783    0.665409    0.789014    11.00000   -1.50000
H9B   2    0.531328    0.777753    0.806695    11.00000   -1.50000
H9C   2    0.413170    0.622419    0.819776    11.00000   -1.50000
AFIX   0
C10   1    0.637725    0.581979    0.812936    11.00000    0.08783    0.12476 =
         0.05392   -0.01994   -0.00855    0.03318
C11   1    0.488676    0.457449    0.748910    11.00000    0.04738    0.03731 =
         0.04115    0.00398   -0.00239    0.01755
C12   1    0.373107    0.329313    0.731932    11.00000    0.03588    0.04197 =
         0.04153    0.00023   -0.00128    0.01837
AFIX  23
H12A  2    0.335181    0.236834    0.742713    11.00000   -1.20000
H12B  2    0.289459    0.345378    0.727952    11.00000   -1.20000
AFIX   0
C13   1    0.543963    0.273504    0.705647    11.00000    0.03435    0.03432 =
         0.04644   -0.00119   -0.00393    0.01745
C14   1    0.529773    0.355050    0.661292    11.00000    0.03677    0.02981 =
         0.04230    0.00003   -0.00152    0.01820
C15   1    0.414667    0.356478    0.680418    11.00000    0.02776    0.02312 =
         0.04543    0.00007   -0.00190    0.00936
C16   1    0.470786    0.278121    0.632925    11.00000    0.04292    0.03677 =
         0.04493   -0.00415   -0.00276    0.01850
AFIX  23
H16A  2    0.474871    0.185799    0.632063    11.00000   -1.20000
H16B  2    0.367091    0.253369    0.630402    11.00000   -1.20000
AFIX   0
C17   1    0.566446    0.383134    0.610444    11.00000    0.04957    0.03907 =
         0.04373   -0.00359   -0.00025    0.01858
AFIX  13
H17   2    0.504584    0.392939    0.595694    11.00000   -1.20000
AFIX   0
C18   1    0.660847    0.527952    0.624743    11.00000    0.03425    0.03268 =
         0.04168   -0.00137   -0.00254    0.01766
C19   1    0.760107    0.663264    0.613068    11.00000    0.03868    0.03974 =
         0.03768    0.00292    0.00037    0.01853
AFIX  43
H19   2    0.775283    0.672714    0.593524    11.00000   -1.20000
AFIX   0
C20   1    0.837185    0.785067    0.630442    11.00000    0.02945    0.03470 =
         0.04583    0.00259   -0.00209    0.01706
C21   1    0.812633    0.767979    0.659108    11.00000    0.03003    0.03255 =
         0.04763   -0.00456   -0.00289    0.01360
AFIX  43
H21   2    0.863405    0.851451    0.670876    11.00000   -1.20000
AFIX   0
C22   1    0.716370    0.632738    0.670782    11.00000    0.03164    0.03576 =
         0.04148   -0.00242   -0.00017    0.01337
AFIX  43
H22   2    0.701842    0.622026    0.690333    11.00000   -1.20000
AFIX   0
C23   1    0.641408    0.512813    0.653070    11.00000    0.02755    0.03075 =
         0.04336   -0.00201   -0.00048    0.01548
C24   1    0.945092    0.931066    0.619069    11.00000    0.03453    0.03500 =
         0.04368    0.00328   -0.00454    0.01571
C25   1    1.049167    0.965295    0.597949    11.00000    0.05067    0.03844 =
         0.05143    0.00540    0.00475    0.01780
AFIX  43
H25   2    1.059421    0.893535    0.587650    11.00000   -1.20000
AFIX   0
C26   1    0.970562    1.066698    0.628068    11.00000    0.03362    0.04163 =
         0.05129    0.00449   -0.00585    0.01633
AFIX  43
H26   2    0.919044    1.084387    0.642431    11.00000   -1.20000
AFIX   0
C27   1    1.140696    1.327735    0.613162    11.00000    0.05123    0.03303 =
         0.07380    0.00457   -0.01632    0.01373
AFIX  23
H27A  2    1.242383    1.378167    0.605687    11.00000   -1.20000
H27B  2    1.144739    1.360810    0.632592    11.00000   -1.20000
AFIX   0
C28   1    1.045877    1.369834    0.595948    11.00000    0.04347    0.03678 =
         0.07005    0.00608   -0.00272    0.01886
C29   1    1.034477    1.571080    0.573264    11.00000    0.07003    0.05995 =
         0.10747    0.02616   -0.00554    0.03394
AFIX 137
H29A  2    1.021862    1.540296    0.553737    11.00000   -1.50000
H29B  2    1.091218    1.678917    0.574323    11.00000   -1.50000
H29C  2    0.937550    1.535401    0.581822    11.00000   -1.50000
AFIX   0
HKLF 4


REM  mc_20_hw_9208d_vial_face_abs_a.res in P3(1)21
REM wR2 = 0.117538, GooF = S = 1.04522, Restrained GooF = 1.04522 for all data
REM R1 = 0.044158 for 5251 Fo > 4sig(Fo) and 0.045097 for all 5393 data
REM 439 parameters refined using 0 restraints

END

WGHT      0.0542      2.2360

REM Highest difference peak  0.225,  deepest hole -0.218,  1-sigma level  0.039
Q1    1   0.5757  0.3766  0.5854  11.00000  0.05    0.22
Q2    1   0.3611 -0.1431  0.8150  11.00000  0.05    0.19
Q3    1   0.6465  0.4292  0.8131  11.00000  0.05    0.18
Q4    1   0.9438  0.9237  0.5985  11.00000  0.05    0.18
;
_shelx_res_checksum                48558
_shelx_hkl_file
;
   0   1   0   50.39    2.10
  -1   1   0   45.00    2.20
  -1   0   0   50.39    2.10
   1   1   0  732.53   29.90
  -2   1   0  700.93   30.00
  -1   2   0  686.73   28.80
   2   0   0 1100.99   44.60
  -2   2   0 1018.00   44.80
   0   2   0 1052.79   44.70
  -2   0   0 1104.99   44.60
  -3   2   0   53.69    2.80
  -3   2   0   49.99    2.80
   2  -3   0   66.19    2.70
  -3   1   0   52.99    2.70
  -3   2   0   53.79    2.70
   1   2   0   58.99    2.70
   1   2   0   63.89    2.70
  -3   1   0   52.39    2.70
   2   1   0   61.19    2.70
   1  -3   0   64.49    2.60
  -2  -1   0   63.69    2.70
  -1   3   0   51.89    3.00
  -1   3   0   49.30    2.80
  -2   3   0   66.49    2.70
  -1   3   0   54.89    2.60
  -2   3   0   59.39    2.90
  -3   0   0  935.41   37.10
   0   3   0  788.62   37.10
   3   0   0  938.11   37.10
   0   3   0  862.81   37.10
   0   3   0  867.91   37.40
  -3   3   0  913.81   37.40
   0  -3   0  850.01   37.10
   3   0   0  906.31   37.20
  -3   3   0  831.92   37.30
  -3   3   0  913.71   37.10
  -3   0   0  927.41   37.20
  -3   0   0  891.91   37.20
  -4   2   0  360.86   15.50
   2  -4   0  365.16   15.40
   2   2   0  358.96   15.50
  -4   2   0  348.17   15.60
   2   2   0  378.86   15.40
  -4   2   0  368.16   15.60
  -2  -2   0  359.26   15.10
  -2  -2   0  358.36   15.00
  -2   4   0  356.76   15.00
  -2   4   0  357.56   15.40
  -2   4   0  334.87   15.30
  -2   4   0  359.06   15.00
   1  -4   0  193.28    8.40
  -4   3   0  192.88    8.70
   1   3   0  178.38    8.40
   1   3   0  188.08    8.50
  -4   3   0  204.08    8.70
  -4   1   0  201.98    8.50
  -4   1   0  197.88    8.50
   3  -4   0  192.08    8.40
   3   1   0  192.58    8.30
   1  -4   0  197.98    8.30
   3   1   0  188.08    8.40
  -4   1   0  197.98    8.50
  -4   1   0  199.98    8.30
  -1   4   0  180.98    8.40
  -1   4   0  186.68    8.50
  -3   4   0  192.48    8.20
  -3   4   0  190.58    8.60
   4  -1   0  199.98    8.20
  -3  -1   0  191.38    8.30
  -3  -1   0  187.68    8.20
  -1   4   0  188.78    8.20
  -4   4   0   71.19    3.60
  -4   0   0   68.99    3.20
   0   4   0   68.59    3.30
  -4   0   0   64.79    3.20
  -4   0   0   67.19    3.50
   0   4   0   63.29    3.30
  -4   0   0   68.79    3.70
   0  -4   0   67.89    3.10
  -4   4   0   62.29    3.50
   0   4   0   70.29    3.40
   4  -4   0   70.19    3.30
   4   0   0   69.99    3.20
   0  -4   0   70.39    3.30
  -4   4   0   68.59    3.30
  -5   2   0   38.90    2.30
   2   3   0   41.90    2.20
   2   3   0   43.70    2.30
  -5   3   0   42.00    2.50
  -5   2   0   40.80    2.40
  -5   3   0   48.40    2.50
   3   2   0   41.60    2.30
   3   2   0   40.70    2.10
  -5   3   0   39.60    2.30
   2  -5   0   44.50    2.10
  -5   2   0   45.40    2.40
   2   3   0   42.60    2.30
  -3  -2   0   41.00    2.20
  -3   5   0   43.40    2.30
  -2  -3   0   44.70    2.30
  -3   5   0   43.50    2.60
  -2  -3   0   37.30    2.10
  -3  -2   0   38.70    2.10
  -2   5   0   43.70    2.10
  -3   5   0   42.10    2.60
  -2   5   0   42.60    2.50
  -2   5   0   37.90    2.50
  -5   1   0    6.10    0.80
   1   4   0    9.80    1.00
   1   4   0    8.60    0.90
  -5   1   0    9.60    0.80
  -5   1   0    6.40    1.00
   1   4   0    8.70    1.00
  -5   1   0    8.30    0.90
   1  -5   0   10.50    0.90
  -1   5   0    6.90    1.10
  -4   5   0    6.60    1.10
   5  -1   0    7.40    0.80
  -1   5   0    8.90    1.10
  -1   5   0    8.60    0.80
  -4   5   0    5.00    1.00
   5  -1   0    9.40    0.70
  -4   5   0    5.70    0.80
  -5   5   0  172.68    8.00
  -5   0   0  176.68    7.80
   5   0   0  175.28    7.80
  -5   0   0  180.38    7.80
   5   0   0  172.08    7.70
  -5   5   0  184.08    8.30
  -5   0   0  166.08    7.90
   0   5   0  170.78    8.10
   0  -5   0  184.38    7.90
   0   5   0  180.18    8.00
  -5   5   0  174.38    8.30
   5  -5   0  174.38    8.00
   0   5   0  175.48    7.90
  -6   3   0   31.20    2.00
   3  -6   0   31.10    1.70
  -6   3   0   28.70    2.00
   3   3   0   29.10    1.80
  -6   3   0   32.80    2.10
  -3   6   0   29.50    2.10
  -3  -3   0   28.10    1.80
  -3   6   0   30.00    2.20
   4  -6   0   18.30    1.20
  -6   4   0   15.80    1.50
  -6   4   0   17.40    1.40
  -6   2   0   14.80    1.30
  -6   4   0   15.40    1.50
  -6   2   0   17.00    1.40
   2   4   0   16.40    1.30
   4   2   0   18.10    1.30
  -6   2   0   15.60    1.30
   2   4   0   16.20    1.30
  -4   6   0   18.50    1.30
  -2   6   0   16.90    1.80
  -2  -4   0   19.90    1.40
  -2   6   0   15.80    1.20
  -4   6   0   17.10    1.60
  -4  -2   0   18.90    1.30
  -4   6   0   20.10    1.80
  -4  -2   0   18.10    1.30
   1   5   0   41.40    2.30
  -6   5   0   35.70    2.20
   5  -6   0   38.50    2.20
  -6   5   0   32.50    2.40
  -6   1   0   34.70    2.30
  -6   5   0   32.90    2.50
   1  -6   0   40.90    2.20
   5   1   0   40.10    2.20
   1   5   0   37.70    2.40
  -1   6   0   34.60    2.30
   6  -5   0   36.30    2.20
  -5   6   0   35.50    2.50
  -5  -1   0   37.50    2.20
  -5   6   0   35.00    2.60
  -5  -1   0   36.60    2.10
  -5   6   0   34.90    2.10
  -1   6   0   35.50    2.50
  -1  -5   0   41.60    2.20
  -1   6   0   36.90    2.10
  -6   6   0    0.40    0.50
  -6   0   0    0.80    0.50
   0  -6   0    1.40    0.50
   0   6   0    1.50    0.70
  -6   6   0    0.10    0.60
   6  -6   0    0.00    0.40
  -6   0   0    1.10    0.40
   0   6   0    0.80    0.40
   6   0   0    1.40    0.40
  -6   6   0    0.80    0.50
  -7   3   0    3.30    0.70
  -7   3   0    1.30    0.60
  -7   4   0    1.00    0.80
   4   3   0    3.70    0.70
  -7   4   0    2.00    0.70
   3   4   0    2.70    0.80
   4  -7   0    3.20    0.60
  -7   4   0    1.80    0.80
  -7   3   0    2.60    0.90
  -3   7   0    1.70    0.80
  -4   7   0    3.20    1.00
  -3   7   0    3.00    0.90
  -4   7   0    3.90    0.90
  -4  -3   0    3.80    0.70
   5   2   0   12.40    1.20
  -7   2   0   14.80    1.90
   5  -7   0   11.70    1.10
  -7   5   0   11.70    1.30
   2   5   0   11.90    1.20
  -7   5   0    9.80    1.40
  -2   7   0   11.10    1.20
  -2  -5   0   12.60    1.30
  -5  -2   0   14.30    1.20
  -5   7   0   15.00    1.60
  -5   7   0   12.60    1.10
  -5   7   0   15.30    1.80
  -2   7   0   12.30    1.50
   7  -5   0   12.90    1.30
  -2   7   0   10.40    1.90
  -2  -5   0   11.80    1.00
   1   6   0   10.70    1.20
   6  -7   0    8.50    1.10
   1  -7   0   11.30    1.00
  -7   6   0   11.60    1.50
  -7   6   0   10.10    1.20
  -7   1   0   11.50    1.30
  -6  -1   0   10.30    1.20
  -6   7   0   11.70    1.50
  -1   7   0   10.10    1.60
  -1  -6   0   10.70    1.20
  -1  -6   0   12.60    1.20
  -1   7   0   12.50    1.20
  -6   7   0   10.00    1.10
   7  -6   0   10.50    1.30
  -6  -1   0   10.90    1.00
  -7   7   0  110.89    5.50
  -7   0   0  105.09    5.50
   0  -7   0  108.79    5.10
  -7   7   0  128.89    6.30
   7  -7   0  107.79    5.50
   0   7   0  109.69    5.60
  -8   4   0   23.30    1.90
  -8   4   0   23.20    2.00
   4   4   0   23.20    1.80
  -4  -4   0   21.20    1.80
   8  -4   0   23.50    2.00
  -4  -4   0   24.40    1.60
  -4   8   0   23.20    2.20
   5   3   0   64.19    3.50
  -8   3   0   60.09    3.60
  -8   5   0   58.99    3.60
  -8   5   0   62.89    3.80
   3   5   0   58.79    3.40
  -5   8   0   65.79    4.10
  -5  -3   0   62.19    3.10
  -5  -3   0   62.09    3.40
  -3  -5   0   59.89    3.10
  -3   8   0   66.29    4.00
  -3  -5   0   57.49    3.40
   8  -5   0   60.69    3.60
  -8   6   0   19.00    2.10
   6  -8   0   17.80    1.60
  -8   6   0   19.60    2.40
  -8   2   0   20.10    1.80
   6   2   0   18.80    1.60
  -6  -2   0   19.60    1.60
  -6   8   0   19.10    2.80
  -6   8   0   17.90    1.50
  -6  -2   0   19.10    1.40
  -2  -6   0   21.40    1.50
   1  -8   0   18.00    1.10
   1  -8   0   16.50    1.50
  -8   7   0   18.80    1.50
   7  -8   0   16.70    1.60
  -8   1   0   16.70    1.30
  -8   7   0   19.70    2.10
  -8   7   0   17.60    1.10
   1   7   0   17.30    1.70
   1   7   0   17.20    1.20
  -8   1   0   15.50    1.70
  -8   7   0   19.10    1.80
  -8   7   0   17.00    1.00
  -8   1   0   17.60    1.10
  -1  -7   0   17.60    1.10
  -7   8   0   17.40    1.50
  -7   8   0   18.60    1.50
  -1  -7   0   16.90    1.10
   8  -7   0   17.20    1.70
  -7  -1   0   18.80    1.30
  -1  -7   0   19.60    1.40
  -7  -1   0   17.30    1.10
  -1   8   0   17.70    1.20
  -7   8   0   16.30    1.00
  -7   8   0   16.40    1.10
  -7  -1   0   16.20    1.20
  -1   8   0   16.80    1.70
  -1  -7   0   16.40    1.10
  -7   8   0   16.70    2.00
  -1   8   0   19.10    1.70
   0  -8   0   35.90    1.80
  -8   8   0   39.00    2.30
  -8   8   0   37.70    1.80
   0  -8   0   37.20    2.10
  -8   0   0   36.90    1.90
   0   8   0   35.90    2.60
  -8   8   0   38.40    1.90
   0  -8   0   36.40    1.90
  -8   8   0   41.00    3.50
   0   8   0   37.20    1.90
  -8   8   0   36.20    2.50
   0  -8   0   34.50    2.10
  -8   0   0   37.60    2.00
   8  -8   0   33.20    2.50
   0   8   0   37.00    2.20
  -8   0   0   35.70    1.80
  -9   5   0   54.69    2.70
  -9   5   0   56.89    2.60
  -9   4   0   55.09    3.00
   4   5   0   54.69    3.40
   5   4   0   60.09    3.40
  -9   5   0   57.79    3.50
  -9   4   0   56.89    2.60
  -9   4   0   58.09    3.50
  -9   4   0   54.49    2.70
  -9   5   0   57.69    3.00
  -9   5   0   58.99    3.70
  -5   9   0   64.89    4.10
  -5  -4   0   52.49    2.80
   9  -4   0   57.19    3.60
  -4  -5   0   58.39    3.00
  -5   9   0   57.29    2.80
  -4   9   0   51.19    2.70
  -5   9   0   61.09    3.10
  -5  -4   0   59.99    3.40
  -4  -5   0   57.09    3.40
  -4  -5   0   58.09    2.70
  -5  -4   0   59.09    3.00
  -4  -5   0   53.39    2.80
  -5  -4   0   58.19    2.70
  -4   9   0   56.39    3.10
   9  -5   0   57.29    3.60
  -4  -5   0   54.09    2.70
  -5  -4   0   58.09    2.70
  -4   9   0   63.09    4.10
  -9   3   0  139.79    6.30
  -9   6   0  149.99    6.70
  -9   3   0  147.19    6.60
   6   3   0  148.99    7.10
   3   6   0  143.29    7.20
  -9   3   0  141.69    7.20
  -9   6   0  151.28    7.30
  -9   6   0  141.69    6.30
   3  -9   0  134.69    6.40
  -9   6   0  145.69    6.30
  -9   6   0  157.58    7.70
  -3   9   0  133.69    6.40
  -3   9   0  147.09    6.80
  -6   9   0  157.68    6.80
  -6  -3   0  140.49    6.30
   9  -6   0  151.28    7.30
  -6  -3   0  149.39    6.70
  -6  -3   0  149.59    7.10
  -6  -3   0  139.09    6.40
  -6   9   0  145.49    6.40
  -6  -3   0  151.28    6.40
  -3  -6   0  141.19    6.40
  -6  -3   0  154.78    6.60
   9  -3   0  144.19    7.30
  -3  -6   0  147.29    6.30
  -3  -6   0  129.59    6.40
  -3  -6   0  146.59    6.70
  -6   9   0  160.18    8.00
   7   2   0    8.60    1.30
  -9   7   0    8.60    1.20
   2   7   0    7.80    1.20
  -9   7   0    9.10    0.70
  -9   2   0    8.60    0.70
  -9   7   0    8.10    1.20
   2  -9   0   10.30    0.90
  -9   7   0    9.40    0.80
  -9   2   0    7.80    1.00
  -9   7   0    7.70    1.50
  -9   2   0    5.20    1.10
  -7  -2   0   10.00    0.90
  -7   9   0    8.60    0.70
  -2  -7   0   10.60    1.20
  -2  -7   0   11.50    0.90
  -7  -2   0    7.20    1.00
  -7   9   0    8.40    1.20
   9  -2   0    6.50    1.20
  -7   9   0    9.80    0.90
  -2   9   0   10.40    0.90
  -7  -2   0    8.10    0.80
   9  -7   0    8.70    1.30
  -2  -7   0   10.30    0.90
  -7   9   0    8.90    1.70
  -2  -7   0   11.20    0.80
  -2   9   0    9.30    1.20
  -7  -2   0    9.10    1.00
  -7  -2   0    9.20    0.80
   1  -9   0    2.40    0.60
  -9   8   0    2.70    0.50
   1   8   0    3.00    0.60
   1  -9   0    2.90    0.60
  -9   1   0    2.90    0.50
  -9   8   0    2.50    0.40
   1  -9   0    3.10    0.40
  -9   8   0    2.60    0.70
  -9   1   0    1.80    0.50
  -8   9   0    3.10    0.60
  -1  -8   0    4.00    0.70
  -1  -8   0    3.20    0.60
  -8  -1   0    2.90    0.50
  -1  -8   0    2.60    0.50
  -1   9   0    3.30    0.60
  -1   9   0    2.10    0.70
  -1  -8   0    3.00    0.50
  -8  -1   0    2.20    0.60
  -8   9   0    2.70    0.70
  -8  -1   0    3.80    0.50
  -8   9   0    2.50    0.40
  -9   9   0    1.00    0.40
  -9   0   0    1.30    0.50
  -9   0   0    1.10    0.40
   0  -9   0    1.00    0.40
   0  -9   0    0.90    0.30
  -9   9   0    0.30    0.50
  -9   9   0    0.90    0.30
   0   9   0    0.80    0.50
  -9   0   0    1.20    0.40
 -10   5   0    1.60    0.60
 -10   5   0    2.00    0.40
 -10   5   0    1.70    0.30
  -5  -5   0    2.50    0.70
  -5  -5   0    2.70    0.50
  -5  -5   0    2.70    0.50
  -5  10   0    2.50    0.50
  -5  10   0    2.10    0.70
  -5  -5   0    3.10    0.50
 -10   4   0   12.00    1.20
 -10   6   0   12.60    1.20
 -10   6   0   13.10    0.80
 -10   4   0   12.80    0.80
 -10   4   0   12.80    0.90
 -10   6   0   12.40    0.90
  -4  10   0   11.20    1.30
  -6  10   0   12.30    1.00
  -6  -4   0   11.70    0.90
  -6  10   0   12.00    1.30
  -4  -6   0   13.10    1.20
  -4  -6   0   12.90    0.90
  -6  -4   0   12.50    1.20
  -6  -4   0   12.40    1.00
  -4  -6   0   11.70    0.90
  -4  10   0   12.90    1.00
  -4  -6   0   12.50    0.90
  -6  -4   0   12.70    0.90
 -10   3   0    3.60    0.70
 -10   7   0    3.80    0.50
 -10   7   0    3.60    0.40
 -10   3   0    4.10    0.50
   3   7   0    4.90    0.70
 -10   7   0    3.00    0.70
   3 -10   0    3.50    0.60
  -3  -7   0    3.40    0.70
  -7  -3   0    3.30    1.00
  -3  10   0    3.60    0.80
  -7  -3   0    4.00    0.60
  -7  -3   0    4.20    0.50
  -7  -3   0    3.80    0.50
  -7  10   0    4.00    0.60
  -3  10   0    3.40    0.60
  -3  -7   0    4.40    0.60
  -3  -7   0    3.70    0.50
  -7  10   0    3.80    0.80
  -7  -3   0    3.50    0.60
  -3  -7   0    3.20    0.50
 -10   8   0    2.70    0.50
 -10   8   0    2.10    0.30
 -10   2   0    1.10    0.50
   2   8   0    3.80    0.60
   2 -10   0    3.00    0.50
 -10   2   0    2.60    0.50
   8 -10   0    2.20    0.40
 -10   8   0    1.60    0.60
  -8  10   0    1.10    0.60
  -8  -2   0    2.30    0.50
  -2  10   0    2.10    0.80
  -2  10   0    3.60    0.50
  -2  -8   0    3.60    0.70
  -2  -8   0    3.20    0.40
  -8  -2   0    2.30    0.50
  -8  -2   0    1.40    0.50
  -8  10   0    1.40    0.40
  -8  10   0    2.30    0.50
  -2  -8   0    2.40    0.50
  -2  -8   0    3.20    0.70
 -10   9   0    5.20    0.90
 -10   9   0    6.70    0.50
 -10   1   0    7.10    0.60
 -10   9   0    5.80    0.70
   1   9   0    6.10    0.70
   1 -10   0    6.10    0.70
 -10   1   0    5.10    0.70
  -9  -1   0    7.20    0.60
  -9  -1   0    6.80    0.60
  -9  -1   0    4.40    0.70
  -1  -9   0    5.80    0.70
  -1  10   0    5.90    0.70
  -9  10   0    6.20    0.50
  -9  10   0    5.60    0.90
  -1  -9   0    5.00    0.70
  -9  10   0    6.20    0.70
  -1  -9   0    7.00    0.60
   0  10   0    6.90    0.70
 -10  10   0    5.50    0.80
 -10  10   0    6.10    0.60
 -10   0   0    5.30    0.70
   0 -10   0    5.50    0.50
   0 -10   0    5.70    0.70
   0 -10   0    7.10    0.60
 -10  10   0    7.30    0.70
  10 -10   0    8.10    0.60
 -10   0   0    7.20    0.60
   5   6   0   19.00    1.20
 -11   5   0   18.60    1.00
 -11   6   0   18.90    1.00
 -11   5   0   20.80    1.40
 -11   5   0   19.30    1.10
 -11   6   0   20.60    1.40
 -11   6   0   19.00    1.10
  -6  -5   0   17.20    1.10
  -6  -5   0   16.70    1.00
  -6  -5   0   19.00    1.10
  -6  -5   0   19.30    1.30
  -5  -6   0   21.20    1.40
  -5  11   0   18.50    1.40
  -5  -6   0   17.50    1.20
  -6  11   0   18.00    1.10
  -5  -6   0   18.90    1.10
  -5  -6   0   18.40    1.10
  -5  11   0   19.40    1.20
  -6  11   0   19.30    1.40
   4   7   0   17.70    1.10
 -11   7   0   17.30    1.00
 -11   4   0   14.20    1.10
 -11   7   0   16.20    1.30
 -11   7   0   16.90    0.90
 -11   4   0   15.80    0.90
  -7  -4   0   13.80    1.10
  -4  -7   0   16.30    1.00
  -7  11   0   15.80    1.00
  -7  -4   0   16.00    1.00
  -4  -7   0   16.70    1.00
  -7  -4   0   15.10    0.90
  -4  -7   0   15.80    1.00
  -4  11   0   16.70    1.00
  -7  -4   0   15.00    0.90
  -4  -7   0   15.20    1.20
  -4  11   0   14.70    1.20
  -7  11   0   13.00    1.20
   3   8   0    9.90    0.80
 -11   3   0    9.90    0.80
 -11   8   0    9.30    0.60
 -11   8   0    9.10    1.00
 -11   8   0    9.10    0.70
  -3  -8   0   10.10    0.80
  -8  -3   0    9.50    0.80
  -3  -8   0   10.70    1.00
  -3  11   0    8.90    1.00
  -3  -8   0   10.40    0.70
  -8  -3   0    8.50    0.90
  -3  -8   0   10.20    0.70
  -8  -3   0    8.80    0.60
  -8  -3   0    9.00    0.90
  -3  11   0    9.80    0.80
  -8  11   0    8.60    0.80
  -8  11   0   10.10    1.00
   9 -11   0    1.00    0.20
 -11   9   0    1.10    0.30
   2   9   0    0.90    0.40
 -11   9   0    1.50    0.60
 -11   2   0    0.90    0.30
 -11   2   0    0.80    0.40
 -11   9   0    1.10    0.30
  -2  11   0    1.50    0.40
  -2  -9   0    1.30    0.40
  -9  -2   0    0.80    0.30
  -2  -9   0    1.10    0.30
  -2  -9   0    1.30    0.30
  -9  -2   0    1.40    0.30
  -9  11   0    1.10    0.40
  -9  11   0    1.70    0.50
  -9  11   0    0.80    0.20
  -2  -9   0    1.40    0.40
   1  10   0    1.30    0.40
 -11  10   0    0.70    0.30
  10 -11   0    0.90    0.20
 -11   1   0    0.80    0.30
 -11  10   0    0.60    0.40
 -11  10   0    0.70    0.20
 -10  11   0    0.90    0.40
 -10  -1   0    1.40    0.30
  -1 -10   0    1.40    0.30
  11 -10   0    1.00    0.20
  -1  11   0    1.00    0.30
  -1 -10   0    1.20    0.20
 -10  11   0    1.00    0.30
 -10  11   0    0.70    0.20
 -12   6   0    7.00    0.60
   6   6   0    8.20    0.70
 -12   6   0    8.00    0.70
  -6  12   0    7.40    0.60
  12  -6   0    7.10    0.60
  -6  -6   0    7.30    0.80
  -6  -6   0    7.50    0.60
  -6  -6   0    7.10    0.60
  -6  -6   0    7.70    0.50
  -6  12   0    6.40    0.90
 -12   5   0    1.90    0.40
 -12   7   0    2.10    0.50
 -12   7   0    2.00    0.50
 -12   5   0    2.00    0.40
 -12   7   0    1.80    0.20
   5   7   0    2.20    0.40
  -5  -7   0    1.70    0.30
  -5  12   0    2.00    0.50
  12  -7   0    1.90    0.20
  -5  -7   0    2.00    0.30
  -7  -5   0    1.60    0.30
  -7  12   0    1.90    0.40
  -5  12   0    2.40    0.40
  -7  12   0    1.70    0.50
  -5  -7   0    1.80    0.30
  -5  -7   0    1.70    0.50
  -7  -5   0    1.50    0.30
  -7  -5   0    1.90    0.50
 -12   8   0    3.20    0.30
 -12   4   0    3.30    0.40
 -12   8   0    2.30    0.50
 -12   4   0    2.10    0.40
   4   8   0    3.10    0.50
 -12   8   0    2.90    0.40
   8   4   0    3.70    0.50
  -4  -8   0    3.40    0.50
  -8  12   0    1.80    0.50
  -4  12   0    3.40    0.40
  -4  -8   0    2.90    0.70
  -4  -8   0    3.40    0.40
  -8  -4   0    3.90    0.40
  -8  -4   0    2.50    0.30
  -8  12   0    3.20    0.50
  -8  -4   0    2.90    0.30
  12  -8   0    3.30    0.30
  -1   0  -1  285.07   11.40
  -1   1   1  264.27   11.40
   0   1  -1  264.97   11.40
  -1   1  -1    6.50    0.40
  -1   0   1    6.70    0.30
   1   0  -1    6.10    0.40
   0   1   1    5.10    0.40
  -2   2   1  418.96   18.30
  -2   0  -1  457.05   18.20
   0   2  -1  404.56   18.20
   2   0   1  452.35   18.20
   1   1   1  455.85   19.00
  -2   1   1  443.66   19.00
  -2   1  -1  448.76   19.10
   1   1  -1  461.05   18.90
  -1   2   1  424.76   18.30
  -1   2  -1  441.36   18.30
   2   0  -1 1226.88   49.60
   0   2   1 1152.48   49.70
  -2   0   1 1245.08   49.70
  -2   2  -1 1135.39   49.80
  -3   3   1  255.97   11.00
   0   3  -1  252.77   11.00
   3   0   1  266.87   10.90
  -3   3   1  257.07   11.20
   0   3  -1  235.18   11.00
  -3   0  -1  262.27   11.00
   0  -3   1  261.37   10.90
  -3   3   1  247.68   11.20
   0   3  -1  250.77   10.90
  -3   0  -1  267.67   10.90
   2   1   1  398.36   15.90
  -3   1  -1  383.56   16.00
  -3   1  -1  386.36   16.10
  -3   1  -1  351.16   16.00
   1   2  -1  373.56   16.00
  -3   2   1  388.96   16.10
   1   2  -1  363.66   16.00
   1  -3   1  366.76   15.90
  -3   2   1  375.16   16.00
   2  -3  -1  382.26   15.90
   2   1   1  386.76   16.00
  -1   3  -1  355.36   16.10
  -2   3   1  354.16   15.60
  -2   3   1  373.66   15.40
  -1  -2   1  358.86   15.40
  -2  -1  -1  384.66   15.40
  -1   3  -1  366.66   15.40
  -1   3  -1  335.77   15.50
  -2   3   1  384.16   15.60
  -3   2  -1 1742.33   72.39
  -3   2  -1 1722.13   72.19
   2   1  -1 1776.32   71.99
  -3   2  -1 1603.54   72.29
   2   1  -1 1761.72   72.09
   2  -3   1 1792.12   72.09
   1  -3  -1 1662.73   71.99
   1   2   1 1737.53   72.09
  -3   1   1 1751.42   72.19
   1   2   1 1707.63   72.09
  -3   1   1 1754.82   72.19
  -2   3  -1 1771.32   70.19
  -1   3   1 1627.74   70.19
  -2   3  -1 1724.73   70.49
  -2   3  -1 1585.24   70.39
  -1   3   1 1726.53   70.39
  -1  -2  -1 1672.73   70.29
  -1   3   1 1569.24   70.39
  -2  -1   1 1769.52   70.29
  -2  -1   1 1706.33   70.19
   3   0  -1  300.87   12.40
  -3   3  -1  291.37   12.70
  -3   3  -1  283.47   12.60
   0   3   1  280.07   12.40
   0  -3  -1  285.37   12.40
   0   3   1  277.37   12.50
  -3   0   1  289.97   12.50
   3   0  -1  303.37   12.40
  -3   0   1  312.87   12.40
  -3   3  -1  280.57   12.40
  -3   0   1  305.77   12.40
   0   3   1  286.97   12.50
  -4   4   1    1.00    0.40
  -4   4   1    0.80    0.50
   0  -4   1    1.20    0.40
   0   4  -1    1.00    0.40
   4   0   1    1.20    0.40
  -4   0  -1    1.30    0.40
  -4   0  -1    0.90    0.30
   4  -4  -1    0.50    0.40
   4   0   1    1.10    0.40
  -4   0  -1    0.60    0.40
   0   4  -1    1.70    0.50
  -4   4   1    0.70    0.50
  -4   1  -1  168.78    7.00
  -4   1  -1  172.18    7.20
  -4   3   1  167.58    7.40
   3   1   1  161.28    7.00
  -4   3   1  151.58    7.30
  -4   1  -1  158.98    7.20
  -4   1  -1  171.68    7.20
   3   1   1  161.18    7.10
   1   3  -1  158.28    7.10
   1   3  -1  142.99    7.00
   3  -4  -1  159.78    7.10
  -4   3   1  180.38    7.80
   1  -4   1  165.08    7.10
   3   1   1  141.39    6.90
   1  -4   1  167.08    7.00
  -3  -1  -1  143.69    6.80
  -3   4   1  163.08    7.20
  -1   4  -1  162.68    6.90
  -3  -1  -1  158.58    6.90
  -3   4   1  142.09    7.90
  -1  -3   1  157.78    6.80
  -3  -1  -1  162.78    6.90
   4  -1   1  169.38    6.80
  -1   4  -1  148.29    7.10
  -3   4   1  159.58    6.90
  -1   4  -1  159.08    7.10
  -4   2  -1  183.18    8.20
   2  -4  -1  179.18    7.90
  -4   2   1  187.68    8.20
  -4   2  -1  179.68    8.20
  -4   2   1  186.58    8.10
  -4   2  -1  186.88    8.10
   2   2   1  175.78    8.00
   2   2   1  183.48    8.00
   2   2  -1  198.88    7.90
  -4   2   1  175.98    8.10
   2   2  -1  181.98    8.00
   2  -4  -1  181.18    7.90
   2  -4   1  189.38    7.90
  -2   4  -1  183.08    8.10
  -2  -2  -1  176.08    7.80
  -2  -2   1  180.98    7.80
  -2  -2  -1  174.78    7.80
  -2   4   1  184.28    8.10
  -2  -2   1  189.18    7.90
  -2   4   1  172.18    8.10
  -2   4   1  176.88    7.70
  -2   4  -1  191.78    7.80
  -2   4   1  177.08    7.70
  -2   4  -1  182.88    7.70
  -2   4  -1  170.18    8.00
   3   1  -1   15.60    1.00
  -4   1   1   16.90    0.90
   1   3   1   15.60    1.00
   3  -4   1   14.10    1.00
  -4   1   1   13.80    1.10
  -4   3  -1   12.50    1.20
  -3  -1   1   12.50    1.00
   4  -1  -1   14.90    0.90
  -3   4  -1   14.10    1.00
  -1   4   1   13.10    1.20
  -1   4   1   16.20    1.00
  -3   4  -1   11.70    1.20
  -1   4   1   13.50    1.10
  -4   4  -1   59.89    3.10
  -4   4  -1   61.49    3.40
   0   4   1   61.29    3.00
  -4   0   1   64.89    3.00
   0  -4  -1   62.49    3.00
   4   0  -1   63.59    3.00
   0   4   1   63.29    3.20
   4  -4   1   59.49    3.10
  -4   0   1   66.59    3.00
   0   4   1   61.69    3.20
  -4   0   1   62.99    2.90
  -4   4  -1   62.79    3.30
  -4   0   1   58.69    3.20
   4   0  -1   63.69    2.90
   5   0   1   80.19    3.70
  -5   0  -1   81.09    3.80
   5   0   1   66.79    3.70
   5   0   1   81.89    3.80
  -5   5   1   66.49    4.10
  -5   0  -1   74.69    3.70
  -5   0  -1   84.79    3.90
   0   5  -1   84.29    3.90
   5  -5  -1   86.89    3.90
   0   5  -1   66.79    3.90
  -5   0  -1   81.29    3.80
  -5   5   1   88.09    3.90
   0  -5   1   88.59    3.90
  -5   5   1   78.89    4.30
   0   5  -1   78.99    4.10
  -5   4   1  208.18    9.30
   1  -5   1  197.18    8.80
   4   1   1  196.88    8.90
   4   1   1  201.78    8.80
   1   4  -1  199.68    8.90
   4   1   1  179.78    8.90
   4  -5  -1  199.78    8.90
  -5   1  -1  207.98    9.00
   1   4  -1  197.18    8.90
   1  -5   1  203.38    8.80
   1   4  -1  203.88    9.00
  -5   4   1  204.98    9.30
  -5   4   1  207.58    9.00
  -5   1  -1  206.98    8.80
  -5   1  -1  208.88    8.90
  -5   1  -1  211.58    9.00
  -4  -1  -1  199.18    8.90
  -1   5  -1  210.08    9.30
  -1   5  -1  200.08    8.90
  -4   5   1  198.08    9.40
  -1  -4   1  203.08    9.00
  -4  -1  -1  220.38    8.90
  -4   5   1  190.18    8.90
   5  -1   1  207.18    8.80
  -4   5   1  197.38    9.40
  -1  -4   1  208.18    8.80
  -1   5  -1  202.98    9.20
   5  -1   1  209.48    9.00
  -4  -1  -1  200.18    8.90
  -5   3   1    5.00    0.90
   3   2   1    7.20    0.70
  -5   2  -1    7.70    0.90
  -5   2  -1    6.70    0.90
   3   2   1    9.80    0.90
   2   3  -1    9.70    0.90
   3  -5  -1    9.80    0.80
  -5   2  -1    6.10    0.90
   2   3  -1    6.80    0.80
   3   2   1    9.10    0.80
  -5   3   1    5.00    0.80
  -3   5   1    4.80    0.90
  -3   5   1    8.50    0.70
  -3   5   1    8.00    0.80
  -2   5  -1    7.50    1.10
  -3   5   1    6.00    1.00
  -2  -3   1   10.90    0.90
  -2  -3   1    8.50    0.90
  -2   5  -1    7.80    0.80
  -3  -2  -1    7.40    0.80
  -2   5  -1    7.30    1.00
   2   3   1  124.89    5.80
  -5   2   1  130.29    5.90
  -5   3  -1  129.89    6.00
  -5   2   1  123.59    6.30
   2   3   1  124.79    5.80
   3   2  -1  129.29    5.80
   3   2  -1  127.99    5.60
   2  -5  -1  126.89    5.60
   3  -5   1  129.69    5.70
   2  -5  -1  130.89    5.60
  -5   3  -1  128.09    6.00
  -5   2   1  127.99    5.90
  -5   3  -1  127.59    5.90
   2   3   1  115.19    5.60
  -2   5   1  127.89    5.60
  -3   5  -1  130.79    5.60
  -3   5  -1  127.99    6.10
  -2   5   1  119.89    6.00
  -3  -2   1  126.99    5.70
  -2   5   1  125.59    6.10
  -3  -2   1  131.39    5.70
  -2  -3  -1  123.69    5.80
  -3   5  -1  128.99    5.70
  -3   5  -1  128.09    6.20
   1   4   1    9.90    1.00
  -5   1   1    9.20    0.90
   1  -5  -1    9.70    1.30
  -5   4  -1   10.80    1.10
  -5   1   1    9.60    0.80
   4  -5   1   12.20    1.00
   4   1  -1   11.70    0.80
  -5   4  -1    9.70    1.20
   1   4   1   12.50    1.10
  -5   4  -1   10.20    1.20
  -5   1   1    9.00    1.10
  -5   1   1   10.20    0.90
   4   1  -1   10.20    0.90
  -1   5   1   10.60    1.20
   5  -1  -1   10.40    0.90
  -4   5  -1   12.00    1.00
   5  -1  -1    8.90    0.80
  -4  -1   1   11.10    1.00
  -4   5  -1   10.30    1.30
  -1   5   1    9.80    1.10
  -4   5  -1   11.10    1.30
   5  -4   1   12.10    1.10
  -4  -1   1   11.60    1.00
  -5   5  -1  133.09    6.60
  -5   0   1  141.09    6.10
   0   5   1  119.29    6.30
   0  -5  -1  127.19    6.20
   5   0  -1  140.79    6.10
  -5   5  -1  142.59    6.70
  -5   0   1  144.19    6.30
   0   5   1  130.29    6.20
   0   5   1  130.09    6.50
  -5   5  -1  146.39    6.80
   5  -5   1  144.19    7.10
  -6   6   1   28.30    2.30
  -6   0  -1   26.90    1.90
   0   6  -1   28.10    1.90
   0   6  -1   27.90    2.20
  -6   0  -1   28.50    1.80
  -6   6   1   31.90    2.40
  -6   6   1   27.60    1.90
   6  -6  -1   28.00    1.90
   6   0   1   29.90    1.80
   0  -6   1   30.70    1.90
  -6   5   1   45.10    2.50
  -6   1  -1   43.80    2.40
  -6   5   1   38.90    2.70
  -6   1  -1   36.80    2.30
   5  -6  -1   44.60    2.40
  -6   1  -1   47.30    2.50
   5   1   1   40.60    2.30
  -6   5   1   41.80    2.80
   1   5  -1   45.30    2.50
   1   5  -1   41.10    2.50
  -5  -1  -1   45.00    2.40
  -1   6  -1   36.80    2.50
  -1   6  -1   41.70    2.80
  -5   6   1   38.20    2.70
  -1   6  -1   43.00    2.30
   6  -5  -1   46.70    2.50
  -1  -5   1   44.10    2.40
  -5   6   1   38.00    2.80
  -5  -1  -1   41.20    2.30
  -5   6   1   44.40    2.40
   6  -1   1   39.10    2.60
   4   2   1   47.10    2.40
  -6   4   1   40.90    2.60
   2  -6   1   45.20    2.30
   2   4  -1   42.40    2.40
  -6   2  -1   43.00    2.50
  -6   2  -1   40.40    2.50
  -6   4   1   39.90    2.70
  -6   2  -1   40.90    2.50
  -6   4   1   42.50    2.50
   4  -6  -1   46.50    2.30
  -2   6  -1   42.10    2.30
  -4  -2  -1   44.50    2.30
  -2  -4   1   43.80    2.40
  -2   6  -1   42.60    2.70
  -4   6   1   45.50    2.80
   6  -2   1   41.50    2.50
  -4   6   1   43.40    2.30
  -4   6   1   43.00    2.80
  -4  -2  -1   46.80    2.40
  -6   3  -1    3.60    0.80
  -6   3   1    3.10    0.70
  -6   3   1    2.50    0.70
  -6   3  -1    3.10    0.70
   3   3   1    2.30    0.70
  -6   3  -1    4.20    0.70
  -6   3   1    4.20    0.70
   3   3   1    3.60    0.60
  -3  -3   1    6.60    1.00
  -3   6  -1    5.60    1.00
  -3   6   1    3.20    0.90
  -3  -3  -1    6.30    0.90
  -3  -3   1    6.90    0.90
  -3   6  -1    3.80    0.90
  -6   2   1   22.70    1.70
   2   4   1   25.90    1.80
  -6   2   1   29.70    1.90
  -6   4  -1   27.10    2.00
   4   2  -1   30.80    1.80
  -6   4  -1   25.50    2.00
  -6   4  -1   28.80    1.90
   2   4   1   29.60    1.80
   4  -6   1   31.10    1.70
  -6   2   1   22.90    1.70
  -2   6   1   29.00    1.70
  -4   6  -1   27.80    2.10
  -4  -2   1   31.10    1.80
  -4  -2   1   30.50    1.80
  -2   6   1   26.20    2.30
  -2  -4  -1   33.60    1.90
  -2   6   1   28.40    2.20
  -4   6  -1   26.50    2.20
  -4   6  -1   28.50    1.70
   5  -6   1   86.89    4.30
  -6   1   1   84.09    4.40
   5   1  -1   91.99    4.30
   1   5   1   84.69    4.50
  -6   5  -1   86.39    4.80
   1   5   1   90.39    4.30
  -6   5  -1   88.19    4.40
  -6   5  -1   90.99    4.70
   1  -6  -1   88.79    4.20
   6  -5   1   89.39    4.40
  -1  -5  -1   87.79    4.30
  -5   6  -1   85.89    4.80
  -5  -1   1   84.59    4.10
  -1   6   1   86.49    4.20
  -1   6   1   80.89    4.60
  -5   6  -1   91.19    4.80
  -5   6  -1   86.39    4.20
   6  -6   1    4.00    0.70
   0  -6  -1    3.40    0.70
  -6   6  -1    3.80    0.90
  -6   0   1    4.50    0.70
  -6   0   1    4.70    0.80
   0   6   1    3.80    0.70
  -6   6  -1    2.90    0.70
   0   6   1    3.00    0.90
  -6   6  -1    3.30    0.90
   6   0  -1    3.70    0.60
   7  -7  -1    4.30    0.90
  -7   7   1    5.10    0.90
  -7   7   1    4.70    1.10
  -7   0  -1    2.70    0.80
  -7   6   1   10.50    1.40
  -7   6   1    8.00    1.10
   1   6  -1    9.00    1.10
   6  -7  -1   10.50    1.10
   6   1   1   11.20    1.30
  -7   1  -1    7.30    1.10
   1  -7   1    8.30    0.90
  -1  -6   1    8.90    0.90
  -6   7   1   12.90    1.60
  -6  -1  -1    9.20    1.20
  -6   7   1    7.90    1.00
  -1  -6   1    9.20    1.10
  -6  -1  -1    7.60    0.90
  -1   7  -1   11.30    1.50
  -1   7  -1   10.50    1.10
   7  -6  -1    8.00    1.20
  -6  -1  -1   10.50    1.20
  -7   5   1   17.00    1.90
   5  -7  -1   21.80    1.50
  -7   5   1   20.50    2.60
   5   2   1   22.70    1.60
   2   5  -1   21.30    1.60
  -7   5   1   19.20    1.70
  -7   2  -1   21.50    2.00
  -5   7   1   18.10    1.40
  -2  -5   1   21.50    1.60
  -2   7  -1   21.10    1.50
   7  -5  -1   19.30    1.70
  -2   7  -1   22.40    1.90
  -5   7   1   20.40    2.00
  -2   7  -1   17.50    2.00
  -5   7   1   19.40    1.90
  -5  -2  -1   22.50    1.60
  -2  -5   1   22.10    1.40
  -7   4   1   25.30    2.10
   4   3   1   26.90    1.90
   3   4  -1   29.90    2.50
  -7   3  -1   26.90    2.10
  -7   3  -1   28.70    2.00
  -7   3  -1   28.00    2.00
   4  -7  -1   25.90    1.70
  -7   4   1   29.30    2.10
  -3  -4   1   26.70    2.20
  -3   7  -1   29.30    2.30
  -4   7   1   27.80    2.30
  -3   7  -1   30.50    2.30
  -4  -3  -1   26.90    1.90
  -4   7   1   29.40    2.60
  -7   4  -1   15.40    1.60
   4  -7   1   18.60    1.30
   3   4   1   21.10    2.10
  -7   4  -1   15.70    2.00
  -7   4  -1   16.20    1.60
  -7   3   1   17.90    1.70
  -7   3   1   17.10    1.50
   4   3  -1   17.80    1.40
  -4   7  -1   18.20    1.80
  -4  -3   1   16.40    1.40
  -3   7   1   16.00    1.90
  -3  -4  -1   17.50    2.00
  -4   7  -1   17.00    2.70
  -3   7   1   17.80    1.80
   5  -7   1    5.30    0.80
  -7   5  -1    5.60    0.90
  -7   2   1    3.40    0.90
  -7   5  -1    4.70    1.20
   2   5   1    7.00    1.00
   5   2  -1    6.50    0.90
  -2  -5  -1    5.80    0.90
  -5   7  -1    4.70    0.70
  -5  -2   1    4.80    0.80
  -2   7   1    6.30    1.20
  -5   7  -1    4.40    1.00
  -5   7  -1    4.10    1.00
  -2   7   1    5.10    0.80
   7  -5   1    5.20    0.90
   1   6   1   11.70    1.30
   6  -7   1   13.60    1.20
  -7   1   1   15.00    1.40
   1  -7  -1   13.10    1.00
  -7   6  -1   14.80    1.40
  -7   6  -1   12.40    1.60
  -1   7   1   13.50    1.20
  -1   7   1   11.30    1.50
  -1   7   1   14.40    1.70
  -6  -1   1   13.20    1.20
  -6   7  -1   11.30    1.60
  -1  -6  -1   14.50    1.20
   7  -6   1   15.40    1.50
  -1  -6  -1   12.30    1.30
  -6   7  -1   12.80    1.20
  -6  -1   1   10.90    1.30
   7  -7   1  162.18    7.40
  -7   0   1  163.58    7.50
  -7   7  -1  160.78    8.10
  -7   7  -1  153.08    7.40
   0   7   1  145.69    7.40
   0  -7  -1  152.78    7.00
  -8   0  -1    4.00    0.50
  -8   8   1    3.70    1.30
   0  -8   1    6.00    0.70
   0   8  -1    5.40    1.10
  -8   0  -1    3.70    0.60
   8  -8  -1    4.10    0.90
  -8   8   1    4.60    0.60
  -8   8   1    4.30    0.90
  -8   8   1    5.30    0.50
   0  -8   1    5.40    0.90
   0  -8   1    6.50    0.90
   0   8  -1    5.20    0.90
  -8   8   1    3.90    0.80
  -8   7   1    2.90    0.50
   1  -8   1    4.00    0.60
   1  -8   1    2.50    0.70
  -8   7   1    3.30    0.70
   1   7  -1    5.80    0.80
  -8   7   1    2.50    0.40
  -8   7   1    1.80    0.70
  -8   1  -1    2.70    0.80
  -8   1  -1    3.20    0.70
  -8   1  -1    4.60    0.60
   1   7  -1    3.20    0.80
   7  -8  -1    3.70    0.90
  -8   7   1    1.20    0.80
   1  -8   1    3.50    0.60
   8  -7  -1    3.20    0.90
  -7   8   1    3.10    0.80
  -1   8  -1    6.20    0.80
  -7   8   1    3.50    0.50
  -1  -7   1    2.90    1.00
  -7   8   1    1.90    0.90
  -1   8  -1    3.00    0.80
  -7   8   1    3.40    0.60
  -1  -7   1    4.30    0.70
  -1  -7   1    5.50    0.60
  -1   8  -1    3.40    0.90
  -1  -7   1    3.80    0.60
  -7   8   1    1.80    0.70
  -1  -7   1    3.20    0.50
  -8   6   1    4.10    1.10
   6  -8  -1    5.80    0.90
   2   6  -1    5.20    1.40
  -8   2  -1    5.30    1.00
  -6   8   1    6.60    1.80
  -2  -6   1    9.20    1.00
  -6  -2  -1    8.80    1.00
  -6   8   1    5.80    0.90
  -6  -2  -1    7.10    1.10
  -2  -6   1    5.80    1.40
   8  -6  -1    5.50    1.50
  -8   5   1   39.50    2.80
   5   3   1   34.50    2.40
  -8   3  -1   34.40    2.50
   3   5  -1   40.40    2.50
  -8   5   1   35.00    2.50
  -3   8  -1   39.50    2.90
   8  -5  -1   36.10    2.60
  -3  -5   1   39.80    2.20
  -5  -3  -1   35.50    2.40
  -5  -3  -1   36.00    2.10
  -5   8   1   41.20    3.00
  -3  -5   1   39.80    2.50
   4   4   1   12.70    1.40
  -8   4  -1   13.10    1.50
  -8   4   1   13.50    1.50
  -8   4   1   14.50    1.50
   4   4  -1   11.60    1.30
  -8   4  -1   13.70    1.50
  -4   8   1   10.70    1.60
  -4   8  -1   11.20    1.70
   8  -4   1   15.20    1.50
  -4  -4   1   12.70    1.10
  -4  -4   1   11.50    1.30
  -4  -4  -1   11.00    1.30
  -4  -4  -1   12.30    1.10
  -8   5  -1    2.90    0.80
   3   5   1    4.10    0.80
  -8   3   1    3.30    0.90
  -8   5  -1    2.70    0.90
  -3  -5  -1    3.60    0.80
  -5   8  -1    5.10    1.10
   8  -5   1    3.90    0.90
  -3   8   1    2.90    1.00
  -8   6  -1   14.80    1.90
  -8   2   1   15.30    1.60
   6   2  -1   15.00    1.50
   6  -8   1   13.40    1.50
  -6   8  -1   13.30    1.30
  -2   8   1   16.30    1.90
  -6  -2   1   15.80    1.50
  -6  -2   1   15.60    1.20
  -2  -6  -1   19.40    1.30
   8  -6   1   12.60    2.20
  -6   8  -1   18.40    2.80
  -8   7  -1   16.30    0.90
  -8   7  -1   15.60    1.90
  -8   7  -1   13.90    1.30
  -8   1   1   13.70    1.20
  -8   7  -1   14.10    1.50
  -8   1   1   13.10    0.90
   1   7   1   14.20    1.10
  -8   7  -1   14.80    1.00
   1   7   1   14.60    1.50
  -8   1   1   16.20    1.60
   1  -8  -1   14.00    1.00
   1  -8  -1   12.80    1.80
   7  -8   1   14.10    1.50
  -1  -7  -1   15.50    0.90
  -7   8  -1   15.90    1.00
  -1  -7  -1   15.00    1.20
   8  -7   1   17.10    1.70
  -7   8  -1   16.20    1.90
  -7   8  -1   14.20    0.80
  -7  -1   1   13.20    1.20
  -1   8   1   13.70    1.60
  -1  -7  -1   12.40    1.00
  -7  -1   1   13.90    0.90
  -7   8  -1   14.50    1.40
  -1  -7  -1   12.90    1.00
  -1   8   1   14.40    1.10
  -7   8  -1   12.40    1.30
  -7  -1   1   15.00    1.10
  -8   8  -1    6.30    0.60
  -8   0   1    6.60    0.90
   8  -8   1    5.20    1.00
  -8   8  -1    3.70    0.90
   0   8   1    5.20    1.00
   0   8   1    9.10    0.90
  -8   0   1    6.50    0.70
  -8   8  -1    7.20    0.80
  -8   8  -1    7.00    1.10
   0  -8  -1    9.90    1.00
  -8   8  -1    6.80    1.80
   0  -8  -1    9.30    0.80
  -9   9   1    5.90    0.70
   0   9  -1    4.90    0.70
   0  -9   1    4.50    0.60
   0   9  -1    4.70    0.80
   0  -9   1    4.60    0.60
  -9   9   1    5.40    0.50
  -9   0  -1    6.40    0.80
  -9   9   1    7.60    1.00
  -9   0  -1    5.30    0.60
  -9   0  -1    7.10    0.60
   0  -9   1    5.20    0.80
   1   8  -1   15.50    1.40
  -9   1  -1   16.50    1.00
  -9   8   1   16.50    1.40
  -9   8   1   16.40    1.10
   1  -9   1   16.10    1.10
   1  -9   1   15.10    1.30
   1  -9   1   15.80    1.00
  -9   1  -1   14.80    1.20
  -9   8   1   17.80    1.00
   1   8  -1   16.40    1.20
  -8  -1  -1   15.00    1.20
  -8  -1  -1   17.30    1.10
  -8   9   1   17.40    1.00
  -1  -8   1   15.60    1.00
  -1  -8   1   17.10    1.10
  -1  -8   1   16.60    1.10
  -1   9  -1   15.00    1.40
  -1   9  -1   17.70    1.20
  -1  -8   1   15.60    1.30
  -8   9   1   18.60    1.20
  -1  -8   1   16.10    1.30
  -8  -1  -1   16.00    1.00
  -8   9   1   15.60    1.40
  -9   2  -1   19.50    1.20
   7   2   1   22.10    1.90
   2   7  -1   23.10    1.40
  -9   2  -1   21.60    1.50
  -9   7   1   21.10    1.30
  -9   7   1   22.90    1.70
   2  -9   1   20.70    1.30
  -9   2  -1   17.80    1.90
   2   7  -1   21.90    2.00
  -9   7   1   21.10    2.30
   2   7  -1   23.10    2.20
  -9   7   1   20.20    1.10
  -9   7   1   20.10    1.90
  -7   9   1   21.60    2.40
  -7  -2  -1   21.20    1.20
  -7   9   1   22.00    1.30
  -7  -2  -1   22.60    1.50
  -2  -7   1   22.40    1.30
  -7   9   1   22.90    1.70
  -7  -2  -1   20.90    1.20
  -2   9  -1   20.40    1.60
  -2  -7   1   20.20    1.50
  -7   9   1   20.80    1.10
  -2  -7   1   21.30    1.60
  -2  -7   1   19.40    1.30
  -2  -7   1   23.00    1.20
  -7  -2  -1   20.70    1.30
  -7  -2  -1   21.00    1.50
   9  -7  -1   21.20    2.00
  -2   9  -1   19.40    1.30
   9  -2   1   18.30    1.80
  -9   3  -1   13.20    1.70
  -9   3  -1   13.40    1.30
  -9   6   1   13.80    1.40
  -9   3  -1   13.60    1.10
   6   3   1   14.20    1.60
  -9   6   1   18.80    2.00
  -9   6   1   15.20    1.80
  -9   3  -1   16.00    1.00
  -6   9   1   17.90    2.20
   9  -3   1   14.70    1.80
  -3   9  -1   22.80    1.70
  -6  -3  -1   19.70    1.10
  -6   9   1   18.20    1.60
  -6  -3  -1   16.10    1.60
  -3  -6   1   20.80    1.50
  -6  -3  -1   17.30    1.10
  -6  -3  -1   18.60    1.20
  -6  -3  -1   17.20    1.50
   9  -6  -1   17.70    1.80
  -6   9   1   18.70    1.20
  -9   5   1   16.70    1.40
  -9   4  -1   15.50    1.70
  -9   5   1   13.40    1.60
   5   4   1   18.30    1.70
  -9   5   1   14.10    0.90
  -9   5   1   13.50    2.00
  -9   4  -1   14.60    0.90
  -9   4  -1   16.00    1.40
  -9   4  -1   15.40    1.00
   4   5  -1   16.00    1.60
  -9   5   1   16.80    1.00
  -4   9  -1   16.60    1.20
  -4  -5   1   19.50    1.10
  -4  -5   1   17.60    1.20
  -5   9   1   16.10    2.10
  -5  -4  -1   21.20    1.50
  -5  -4  -1   21.10    1.80
  -4   9  -1   17.70    1.60
  -5  -4  -1   19.60    1.20
  -5   9   1   19.60    1.60
  -4   9  -1   16.00    2.00
  -5   9   1   18.30    1.20
  -5  -4  -1   20.80    1.10
  -4  -5   1   20.10    1.50
   9  -5  -1   16.10    1.90
  -5  -4  -1   22.10    1.20
  -4  -5   1   17.40    1.20
   9  -4   1   15.70    1.80
  -9   4   1   13.50    1.30
  -9   5  -1   13.60    0.90
  -9   5  -1   13.70    0.90
   5   4  -1   17.00    1.60
  -9   4   1   14.50    1.70
  -9   5  -1   14.50    1.60
   4   5   1    8.80    1.40
  -9   5  -1   13.70    1.30
  -9   5  -1   10.40    1.70
  -9   4   1   12.90    0.80
  -9   4   1   12.90    0.90
  -5   9  -1   18.00    1.50
  -4  -5  -1   11.90    1.00
  -5   9  -1   15.50    1.10
   9  -4  -1   12.60    1.70
  -4   9   1   11.90    1.00
  -4  -5  -1   14.00    0.90
   9  -5   1   13.40    1.70
  -5   9  -1   14.50    2.10
  -5  -4   1   18.90    1.60
  -5  -4   1   15.40    1.10
  -5  -4   1   18.20    1.00
  -5  -4   1   17.30    1.00
  -4   9   1   14.50    1.40
  -4  -5  -1   11.00    1.50
  -4   9   1   11.10    1.80
  -4  -5  -1   15.00    1.30
  -9   3   1   53.29    2.70
  -9   6  -1   48.00    2.40
  -9   6  -1   51.39    2.80
  -9   6  -1   48.40    2.30
  -9   3   1   48.30    3.20
  -9   6  -1   51.29    3.30
  -9   3   1   50.79    2.40
   3   6   1   46.50    3.10
  -9   6  -1   52.19    3.50
   3  -9  -1   48.30    2.50
   6   3  -1   56.79    3.20
  -3  -6  -1   57.59    2.90
   9  -3  -1   51.49    3.40
  -3   9   1   49.30    3.00
  -6   9  -1   60.39    3.10
  -6   9  -1   55.59    2.70
   9  -6   1   51.59    3.40
  -6  -3   1   59.59    2.60
  -3  -6  -1   46.10    2.60
  -6  -3   1   55.79    2.70
  -3  -6  -1   51.19    3.30
  -6  -3   1   62.29    2.80
  -3  -6  -1   54.49    2.60
  -3  -6  -1   49.00    2.60
  -3   9   1   47.80    2.60
  -6  -3   1   56.59    2.60
  -6  -3   1   59.69    2.90
  -6   9  -1   57.49    3.90
   2   7   1   34.50    1.90
  -9   7  -1   41.40    2.30
  -9   7  -1   34.00    1.80
   2  -9  -1   33.60    1.90
  -9   2   1   41.70    2.10
  -9   7  -1   38.40    3.00
  -9   7  -1   34.60    1.80
  -9   2   1   33.30    1.80
  -9   2   1   36.60    2.60
   2   7   1   34.50    2.50
  -9   7  -1   38.50    2.60
  -2  -7  -1   34.70    1.70
  -7  -2   1   38.40    2.00
   9  -7   1   35.20    2.50
  -7   9  -1   38.20    2.20
  -2   9   1   34.40    1.90
  -2  -7  -1   30.20    1.80
  -7   9  -1   33.50    2.90
  -7   9  -1   33.00    1.70
  -2  -7  -1   32.40    1.80
  -7  -2   1   36.80    2.10
  -2  -7  -1   36.20    2.10
  -7   9  -1   33.40    1.80
  -7  -2   1   32.60    1.70
  -2   9   1   39.00    2.20
   9  -2  -1   34.30    2.60
  -7  -2   1   32.00    1.80
  -7  -2   1   35.60    1.70
  -9   1   1    9.90    0.80
  -9   8  -1   10.20    0.90
   1  -9  -1   12.60    1.00
   1   8   1   12.50    1.10
  -9   8  -1   10.60    0.70
  -9   8  -1   13.10    1.30
  -9   1   1   11.20    1.00
   1  -9  -1   11.10    0.80
   1  -9  -1   11.10    1.10
  -8   9  -1   10.60    1.20
  -8  -1   1   10.00    0.80
  -1  -8  -1   10.80    0.90
  -1  -8  -1   10.40    0.80
  -8   9  -1   10.10    0.90
  -1  -8  -1   10.00    0.80
  -1  -8  -1   12.00    1.20
  -1   9   1   11.00    1.00
  -1   9   1   10.80    1.60
  -8   9  -1    9.80    0.70
  -8  -1   1   12.10    1.00
  -8  -1   1    8.60    0.80
   0  -9  -1    3.40    0.50
  -9   0   1    3.60    0.60
   0  -9  -1    3.70    0.60
   0   9   1    4.30    0.60
   0  -9  -1    3.80    0.70
  -9   0   1    4.70    0.80
  -9   9  -1    4.20    0.60
  -9   0   1    3.90    0.50
  -9   9  -1    4.70    0.80
  -9   9  -1    3.50    0.50
 -10  10   1   12.70    0.80
   0 -10   1   11.50    0.80
 -10   0  -1   11.90    0.70
 -10  10   1   11.10    0.70
 -10  10   1   11.60    1.00
   0 -10   1   11.00    0.70
   0  10  -1   10.80    0.80
  10 -10  -1   12.10    0.80
   0 -10   1   10.30    0.90
 -10   0  -1   10.80    0.90
 -10   9   1   22.10    1.20
 -10   9   1   20.90    1.50
 -10   9   1   20.60    1.10
   1 -10   1   21.60    1.20
 -10   1  -1   21.00    1.10
   1   9  -1   21.90    1.30
 -10   1  -1   20.70    1.30
   9 -10  -1   20.00    1.10
  -1  -9   1   20.90    1.40
  -9  10   1   21.10    1.50
  -9  -1  -1   20.50    1.10
  -9  -1  -1   20.00    1.30
  -1  -9   1   19.60    1.20
  -9  10   1   20.80    1.20
  -1  10  -1   20.80    1.20
  -9  -1  -1   20.50    1.20
  -9  10   1   20.30    1.10
  -1  -9   1   21.80    1.10
  -1  10  -1   18.60    1.70
 -10   8   1    5.90    0.70
   2   8  -1    5.40    0.70
   2 -10   1    5.50    0.70
 -10   8   1    5.50    0.90
 -10   2  -1    4.80    0.80
 -10   8   1    6.00    0.50
  -2  10  -1    5.40    0.70
  -2  -8   1    5.70    0.60
  -2  -8   1    5.50    0.70
  -8  -2  -1    5.30    0.70
  -8  10   1    4.90    0.70
  -8  10   1    5.80    1.00
  -2  -8   1    5.10    0.80
  -2  10  -1    5.60    1.10
 -10   7   1   10.90    1.20
 -10   7   1   10.70    0.80
   3 -10   1   10.00    0.90
 -10   3  -1   10.70    1.10
   3   7  -1   10.90    1.00
 -10   7   1    9.60    0.70
 -10   3  -1   10.00    0.80
  -7  -3  -1   10.20    0.90
  -7  -3  -1    9.60    0.70
  -7  -3  -1   11.80    1.00
  -7  10   1   10.70    1.20
  -3  -7   1    9.60    0.90
  -7  10   1    9.70    0.90
  -3  10  -1   10.90    1.20
  -3  -7   1   11.30    1.20
  -3  -7   1   10.00    0.90
  -7  -3  -1   10.40    0.80
  -3  10  -1   10.00    0.90
  -3  -7   1   10.80    0.80
 -10   6   1   12.70    0.80
 -10   4  -1   12.30    0.70
 -10   4  -1    9.70    1.10
 -10   6   1   11.60    0.90
 -10   6   1    9.70    1.20
 -10   4  -1   11.90    0.90
  -4  -6   1   13.10    0.90
  -4  10  -1   10.10    1.30
  -4  10  -1   13.20    1.00
  -6  -4  -1   12.10    1.20
  -6  10   1   10.90    1.30
  -4  -6   1   12.10    0.90
  -6  -4  -1   14.60    1.00
  -6  -4  -1   11.70    0.90
  -4  -6   1   10.90    1.20
  -6  -4  -1   14.40    0.90
  -4  -6   1   13.70    1.00
  -6  10   1   14.70    1.00
 -10   5   1   11.00    0.70
 -10   5  -1   12.00    0.70
 -10   5   1   11.10    1.10
 -10   5  -1   10.90    0.80
 -10   5  -1   10.10    1.20
 -10   5   1   11.20    0.80
  -5  -5   1   10.90    1.10
  -5  10   1   10.90    0.90
  -5  -5  -1   12.10    1.00
  -5  -5   1   10.40    0.80
  -5  10  -1    9.50    1.20
  -5  -5  -1   10.70    1.10
  -5  -5   1   11.70    0.90
  -5  -5   1   11.40    0.90
  -5  10  -1   11.80    1.00
  -5  -5  -1   11.50    0.90
  -5  -5  -1   11.50    0.80
  -5  10   1    9.90    1.20
 -10   6  -1   23.60    1.30
 -10   4   1   28.10    1.70
 -10   6  -1   28.60    1.80
 -10   4   1   22.60    1.20
 -10   6  -1   23.00    1.30
 -10   4   1   23.40    1.30
  -4  -6  -1   20.90    1.40
  -6  -4   1   24.60    1.40
  -6  -4   1   26.30    1.60
  -6  -4   1   26.10    1.70
  -6  -4   1   25.00    1.30
  -6  10  -1   27.80    1.80
  -6  -4   1   19.40    1.40
  -4  -6  -1   22.80    1.30
  -4  -6  -1   25.80    1.80
  -4  10   1   22.20    1.40
  -6  10  -1   22.60    1.40
  -4  10   1   26.50    1.70
  -4  -6  -1   24.90    1.30
 -10   3   1    4.50    0.60
 -10   7  -1    3.70    0.80
 -10   7  -1    6.80    0.70
   3 -10  -1    5.10    0.60
 -10   7  -1    4.90    0.50
   3   7   1    5.50    0.80
 -10   3   1    5.40    0.90
  -3  -7  -1    4.90    0.80
  -7  10  -1    4.80    0.60
  -3  10   1    5.00    0.80
  -7  10  -1    4.20    0.80
  -3  -7  -1    4.50    0.50
  -3  10   1    5.80    0.70
  -7  -3   1    6.40    0.70
  -7  -3   1    4.60    0.70
  -3  -7  -1    5.00    0.70
  -3  -7  -1    5.60    0.70
  -7  -3   1    5.20    0.60
  -7  -3   1    3.90    0.60
  -7  -3   1    3.90    0.50
 -10   8  -1   10.30    0.70
 -10   2   1    9.20    0.80
 -10   8  -1   10.40    1.10
   2   8   1   10.20    0.90
   2 -10  -1    9.50    0.90
 -10   2   1    9.10    0.90
 -10   8  -1    9.50    0.80
  -8  10  -1    9.20    0.80
  -2  10   1   10.20    0.90
  -2  -8  -1   10.70    0.80
  -8  10  -1   10.80    1.10
  -2  10   1    8.90    1.10
  -8  -2   1    9.90    1.00
  -2  -8  -1    9.60    0.80
  -8  -2   1    8.30    0.80
  -2  -8  -1   11.00    1.10
  -8  -2   1    9.40    0.80
  -2  -8  -1    8.70    1.10
 -10   1   1    0.40    0.40
 -10   9  -1    0.90    0.40
 -10   9  -1    0.50    0.20
   1 -10  -1    1.70    0.50
   1   9   1    1.80    0.50
 -10   9  -1    0.60    0.50
 -10   1   1    0.80    0.30
  -1  -9  -1    1.00    0.50
  -9  10  -1    0.60    0.40
  -9  -1   1    0.80    0.30
  -1  -9  -1    1.50    0.40
  -9  10  -1    0.50    0.20
  -9  -1   1    1.00    0.30
  -9  -1   1    1.60    0.50
  -1  10   1    0.70    0.40
  -9  10  -1    0.20    0.50
  -1  -9  -1    0.80    0.30
  -1  -9  -1    1.20    0.30
 -10   0   1    1.10    0.30
   0 -10  -1    0.60    0.40
   0 -10  -1    0.50    0.20
 -10   0   1    1.20    0.40
 -10  10  -1    0.80    0.30
   0 -10  -1    0.90    0.40
 -10  10  -1    0.80    0.50
   0  10   1    1.00    0.40
  10 -11  -1    1.70    0.20
 -11  10   1    1.50    0.20
   1  10  -1    1.80    0.40
 -11  10   1    1.40    0.30
 -11  10   1    1.50    0.40
  11 -10  -1    1.70    0.20
 -10  11   1    1.70    0.20
 -10  11   1    1.30    0.40
  -1 -10   1    1.20    0.30
 -10  11   1    1.20    0.30
 -10  -1  -1    1.80    0.30
  -1  11  -1    0.90    0.40
  -1 -10   1    1.70    0.40
 -11   9   1    0.80    0.30
 -11   9   1    0.80    0.30
 -11   2  -1    0.50    0.30
   2   9  -1    0.60    0.40
 -11   9   1    0.20    0.50
   9 -11  -1    0.60    0.20
 -11   2  -1    0.60    0.40
  -2  -9   1    0.80    0.30
  -9  11   1    0.60    0.40
  -2  -9   1    0.20    0.30
  -9  -2  -1    0.80    0.30
  -9  11   1    0.60    0.30
  -2  11  -1    0.40    0.60
  -9  11   1    0.30    0.20
  -9  -2  -1    0.50    0.30
  -2  -9   1    0.50    0.40
  -2  -9   1    0.50    0.30
   3   8  -1    9.70    0.80
 -11   3  -1    7.00    0.80
 -11   8   1    7.00    0.60
 -11   8   1    7.60    0.50
 -11   8   1    7.60    0.90
  -3  -8   1    6.50    0.80
  -3  11  -1    7.10    0.90
  -3  -8   1    8.20    0.70
  -3  -8   1    6.90    0.60
  -8  -3  -1    7.00    0.70
  -3  11  -1    7.60    0.70
  -3  -8   1    7.60    0.70
  -8  -3  -1    7.20    0.60
  -8  -3  -1    5.50    0.70
  -8  11   1    7.00    0.70
  -8  11   1    6.70    0.90
 -11   4  -1    5.70    0.80
 -11   7   1    5.90    0.50
 -11   4  -1    5.50    0.60
   4   7  -1    6.30    0.70
 -11   7   1    6.00    0.60
 -11   7   1    5.50    0.90
  -7  -4  -1    5.00    0.70
  -4  11  -1    6.10    0.70
  -4  -7   1    6.20    0.60
  -4  -7   1    6.20    0.90
  -7  11   1    5.70    0.70
  -7  -4  -1    4.40    0.60
  -4  11  -1    5.80    0.90
  -7  -4  -1    4.90    0.60
  -7  11   1    5.20    0.90
  -4  -7   1    6.30    0.60
  -4  -7   1    5.70    0.60
  -7  -4  -1    4.30    0.50
 -11   5  -1    6.70    0.50
 -11   5  -1    5.10    0.90
 -11   6   1    7.60    0.70
 -11   6   1    6.10    0.50
 -11   5  -1    7.20    0.60
 -11   6   1    7.00    0.90
   5   6  -1    7.50    0.80
  -6  -5  -1    6.30    0.90
  -6  -5  -1    6.60    0.70
  -5  11  -1    6.00    1.00
  -6  -5  -1    7.30    0.70
  -6  11   1    6.20    0.70
  -5  -6   1    6.20    0.60
  -6  -5  -1    5.50    0.60
  -5  -6   1    5.80    0.70
  -5  -6   1    6.60    0.70
  -5  -6   1    5.80    0.80
  -6  11   1    5.30    0.90
  -5  11  -1    6.50    0.70
 -11   6  -1    4.90    0.50
 -11   6  -1    5.30    0.60
   5   6   1    4.20    0.60
 -11   5   1    5.00    0.40
 -11   6  -1    4.20    0.70
 -11   5   1    4.00    0.70
 -11   5   1    6.20    0.60
  -5  11   1    3.10    0.70
  -6  -5   1    5.80    0.60
  -5  11   1    4.70    0.70
  -6  11  -1    5.70    0.70
  -6  -5   1    4.20    0.70
  -6  -5   1    4.50    0.50
  -5  -6  -1    4.90    0.50
  -5  -6  -1    3.30    0.70
  -6  11  -1    3.70    0.70
  -6  -5   1    6.10    0.70
  -5  -6  -1    4.00    0.60
  -5  -6  -1    4.60    0.60
 -11   4   1   17.10    1.20
 -11   7  -1   16.90    1.00
 -11   4   1   17.70    1.00
 -11   7  -1   17.00    1.30
 -11   7  -1   16.80    0.90
  -7  11  -1   17.20    1.00
  -4  -7  -1   15.90    1.00
  -4  11   1   15.40    1.00
  -7  -4   1   15.20    1.10
  -4  11   1   14.90    1.20
  -7  -4   1   14.90    0.90
  -7  -4   1   16.10    1.00
  -4  -7  -1   16.00    1.00
  -4  -7  -1   14.50    0.90
  -7  11  -1   16.10    1.30
  -7  -4   1   15.40    0.90
  -4  -7  -1   14.50    1.20
 -11   8  -1   10.10    0.60
 -11   8  -1    7.60    0.90
 -11   8  -1    9.50    0.70
 -11   3   1   10.30    0.70
 -11   3   1    8.30    0.80
   3   8   1   11.80    0.80
  -3  11   1   11.00    0.80
  -3  -8  -1   10.60    1.00
  -8  -3   1    8.90    0.70
  -3  -8  -1   11.20    0.80
  -8  11  -1   10.20    0.80
  -8  -3   1   11.80    0.80
  -3  -8  -1   12.20    0.80
  -8  -3   1   10.80    0.80
  -8  11  -1    8.80    1.00
  -3  -8  -1   10.10    0.70
 -11   2   1    2.60    0.40
 -11   9  -1    2.00    0.60
 -11   2   1    1.70    0.40
 -11   9  -1    2.80    0.40
 -11   9  -1    2.40    0.40
   2   9   1    1.70    0.40
   9 -11   1    1.70    0.20
  -2  -9  -1    1.40    0.40
  -9  -2   1    2.40    0.40
  -9  11  -1    2.10    0.50
  -9  11  -1    2.10    0.40
  -2  -9  -1    2.10    0.30
  -2  -9  -1    2.20    0.40
  -2  -9  -1    1.90    0.40
  -9  -2   1    2.80    0.40
  -2  11   1    1.80    0.50
  -9  11  -1    1.70    0.20
 -11   1   1    0.00    0.20
 -11  10  -1    0.20    0.30
   1  10   1    0.30    0.30
 -11  10  -1    0.20    0.20
 -11  10  -1    0.20    0.40
 -11   1   1    0.50    0.30
  10 -11   1    0.30    0.10
  11 -10   1    0.20    0.20
  -1  11   1    0.50    0.30
 -10  11  -1    0.30    0.30
  -1 -10  -1    0.30    0.20
 -10  -1   1    0.40    0.20
 -10  -1   1   -0.10    0.20
 -10  11  -1    0.30    0.40
  -1 -10  -1    0.40    0.30
 -10  11  -1    0.10    0.10
 -12   4  -1    1.60    0.40
 -12   8   1    1.30    0.20
 -12   8   1    1.70    0.40
   8   4   1    2.30    0.40
 -12   8   1    1.40    0.30
  -4  -8   1    1.40    0.60
  -4  12  -1    1.20    0.30
  12  -8  -1    1.00    0.20
  -8  -4  -1    1.40    0.30
  -8  -4  -1    1.70    0.30
  -4  -8   1    1.60    0.40
  -4  -8   1    2.00    0.30
  -8  -4  -1    2.10    0.30
  -8  12   1    1.40    0.40
  -8  12   1    2.00    0.30
 -12   7   1    0.80    0.20
 -12   5  -1    0.80    0.40
 -12   7   1    0.80    0.30
 -12   7   1    0.90    0.40
 -12   5  -1    1.30    0.30
   7   5   1    0.90    0.40
   5   7  -1    1.00    0.30
  -7  -5  -1    0.70    0.20
  -7  -5  -1    0.90    0.30
  -5  -7   1    0.70    0.30
  -5  12  -1    0.70    0.40
  12  -7  -1    0.80    0.20
  -5  -7   1    1.20    0.30
  -7  -5  -1    0.60    0.40
  -5  12  -1    1.00    0.30
  -5  -7   1    1.00    0.30
  -7  12   1    1.30    0.30
  -7  -5  -1    0.70    0.40
  -5  -7   1    0.60    0.40
   6   6   1    5.00    0.60
 -12   6   1    5.00    0.50
 -12   6  -1    4.10    0.40
   6   6  -1    5.40    0.60
 -12   6   1    4.30    0.60
 -12   6  -1    4.00    0.60
  -6  12  -1    4.60    0.70
  -6  -6  -1    5.00    0.50
  -6  12  -1    4.80    0.60
  12  -6   1    4.30    0.40
  -6  -6   1    4.60    0.50
  -6  12   1    5.30    0.60
  -6  -6  -1    3.70    0.60
  -6  -6   1    5.40    0.50
  -6  -6  -1    3.90    0.50
  -6  12   1    3.40    0.60
  -6  -6   1    3.90    0.60
  -6  -6   1    4.60    0.50
  -6  -6  -1    4.10    0.40
   7   5  -1    4.00    0.60
 -12   7  -1    4.30    0.40
 -12   5   1    3.90    0.60
   5   7   1    4.40    0.60
 -12   7  -1    4.60    0.60
  -7  -5   1    3.80    0.50
  -5  -7  -1    3.80    0.40
  -5  12   1    4.50    0.50
  -5  -7  -1    4.00    0.50
  -7  -5   1    3.80    0.40
  -5  12   1    3.20    0.50
  -5  -7  -1    4.10    0.60
  -7  12  -1    4.40    0.50
  -5  -7  -1    4.80    0.50
  -7  -5   1    3.20    0.50
  -7  12  -1    3.70    0.60
  -7  -5   1    4.20    0.50
   8   4  -1    8.80    0.60
 -12   8  -1    6.80    0.70
 -12   4   1    7.00    0.70
 -12   4   1    7.30    0.50
 -12   8  -1    7.90    0.50
 -12   8  -1    8.30    0.50
   4   8   1    7.80    0.60
  -8  -4   1    7.80    0.50
  -4  -8  -1    6.30    0.90
  -8  -4   1    9.40    0.60
  -8  12  -1    8.50    0.60
  12  -8   1    8.70    0.50
  -4  -8  -1    7.10    0.50
  -4  -8  -1    7.80    0.60
  -8  -4   1    8.70    0.60
  -8  12  -1    7.90    1.00
  -4  12   1    8.20    0.60
   0   1  -2 2220.48   92.39
   0   1   2   71.49    3.10
   2   0   2 1453.75   59.29
  -2   0  -2 1475.25   59.29
  -2   2   2 1405.36   59.39
   0   2  -2 1351.86   59.29
  -2   1  -2  978.60   41.80
  -2   1   2  986.90   41.70
   1   1   2 1032.40   41.70
   1   1  -2  997.20   41.60
  -1   2  -2  944.01   39.50
   0   2   2  159.08    7.20
  -2   2  -2  154.08    7.20
  -2   2  -2  170.68    7.30
  -2   0   2  180.28    7.10
  -3   0  -2  124.89    5.20
  -3   0  -2  120.89    5.20
  -3   0  -2  119.49    5.20
   0   3  -2  110.49    5.30
  -3   3   2  113.69    5.40
   0   3  -2  100.59    5.20
  -3   3   2  120.39    5.20
   0  -3   2  111.39    5.10
   0   3  -2  110.79    5.20
  -3   0  -2  125.99    5.20
  -3   3   2  124.89    5.40
   3   0   2  123.69    5.20
  -3   2   2  199.68   10.00
   2   1   2  242.98    9.70
  -3   1  -2  231.88    9.80
   1   2  -2  219.48    9.70
   2  -3  -2  229.98    9.70
  -3   1  -2  212.88    9.80
   1  -3   2  221.58    9.70
  -3   2   2  235.48    9.90
  -3   1  -2  234.38    9.80
  -3   2   2  234.48    9.80
   1  -3   2  238.68    9.80
   1   2  -2  232.48    9.70
  -2   3   2  228.68    9.50
  -1   3  -2  202.58    9.60
  -1  -2   2  221.88    9.50
  -2   3   2  232.48    9.70
  -1   3  -2  219.68    9.50
  -2   3   2  211.58    9.70
  -2  -1  -2  230.28    9.50
  -1   3  -2  233.88    9.70
  -3   2  -2  414.76   17.70
   1   2   2  409.96   17.70
  -3   1   2  416.76   17.70
  -3   2  -2  426.66   18.00
   2  -3   2  444.96   17.60
   1   2   2  417.46   17.70
   2   1  -2  455.05   17.60
  -3   2  -2  375.36   17.80
   1  -3  -2  392.16   17.60
   2   1  -2  422.86   17.60
  -3   1   2  425.06   17.70
  -2  -1   2  438.76   17.50
  -1  -2  -2  401.06   17.50
  -2   3  -2  445.26   17.50
  -2   3  -2  390.56   17.60
  -1   3   2  383.26   18.10
  -2   3  -2  419.36   17.70
  -1   3   2  413.86   17.60
  -1   3   2  397.16   17.40
  -2  -1   2  435.66   17.50
  -3   0   2  520.95   21.10
   0   3   2  452.35   21.30
   3  -3   2  512.25   21.10
  -3   0   2  521.85   21.00
   3   0  -2  505.35   21.00
  -3   3  -2  512.55   21.10
   0   3   2  493.45   21.20
  -3   3  -2  478.85   21.30
  -3   0   2  503.25   21.00
   0  -3  -2  484.75   21.00
   0   3   2  487.15   21.00
  -3   3  -2  504.25   21.30
   3   0  -2  508.55   20.90
  -4   0  -2   50.29    2.70
  -4   4   2   49.30    3.00
  -4   0  -2   58.99    2.70
   0   4  -2   54.79    2.70
  -4   0  -2   54.89    2.60
   4   0   2   56.59    2.70
   0   4  -2   52.09    2.80
   0   4  -2   57.39    2.80
  -4   4   2   45.20    2.70
  -4   0  -2   59.09    2.70
   0  -4   2   54.29    2.60
   4   0   2   53.09    2.60
  -4   4   2   48.20    2.90
   0  -4   2   57.79    2.70
   3   1   2   12.30    0.90
  -4   1  -2   11.40    1.00
  -4   1  -2   11.50    1.00
   3   1   2   13.70    0.80
  -4   3   2   10.40    1.10
   3   1   2   13.30    0.90
  -4   3   2   11.10    1.10
   1   3  -2   11.50    0.90
  -4   3   2   10.50    1.00
   1   3  -2   12.20    1.30
   1  -4   2   14.50    0.90
   3  -4  -2   11.10    0.90
  -4   1  -2   10.30    0.90
  -3   4   2    9.60    1.10
  -3   4   2   10.50    0.80
  -3   4   2   10.40    1.10
  -1   4  -2    8.50    1.00
  -3  -1  -2   11.30    0.90
  -1   4  -2    7.70    0.90
  -1  -3   2    9.40    0.80
  -1   4  -2    9.20    0.80
   2  -4  -2   97.59    4.30
  -4   2  -2   92.29    4.60
   2   2   2   98.19    4.50
  -4   2  -2  101.69    4.50
  -4   2  -2  103.59    4.70
   2  -4   2  103.09    4.40
   2   2  -2   97.89    4.50
  -4   2   2  101.49    4.60
  -4   2   2  103.29    4.60
  -4   2   2   95.29    4.60
   2   2  -2  102.09    4.40
   2   2   2   89.49    4.40
  -2   4  -2  104.99    4.40
  -2  -2   2   97.39    4.40
  -2   4  -2   98.09    4.70
  -2   4   2  100.79    4.70
  -2   4   2   94.49    4.70
  -2   4  -2   93.49    4.70
  -2  -2  -2   97.69    4.50
  -2  -2   2  101.89    4.50
  -2   4   2   97.29    4.30
  -4   1   2  285.67   12.50
   3   1  -2  303.07   12.60
   1  -4  -2  299.77   12.60
   3  -4   2  309.57   12.70
  -4   1   2  302.87   12.80
  -4   3  -2  283.97   12.90
  -4   3  -2  302.87   12.90
  -4   1   2  304.27   12.70
   1   3   2  274.77   12.70
   3   1  -2  295.87   12.50
   1   3   2  293.27   12.70
  -4   1   2  285.37   12.70
  -4   3  -2  302.97   12.90
  -3   4  -2  298.47   12.90
  -3  -1   2  300.17   12.50
   4  -1  -2  277.47   12.40
  -1   4   2  279.47   12.70
  -1   4   2  293.27   12.80
  -1   4   2  293.27   12.50
  -3   4  -2  301.77   12.60
  -3  -1   2  304.67   12.60
  -4   4  -2    0.00    0.40
  -5   0  -2  223.48    9.80
  -5   5   2  224.98   10.40
   5   0   2  222.68    9.80
   5  -5  -2  235.98   10.00
   5   0   2  216.88    9.80
  -5   5   2  232.78   10.00
  -5   0  -2  230.78    9.90
  -5   0  -2  229.18    9.90
   0   5  -2  198.68   10.30
  -5   5   2  229.18   10.50
   5   0   2  227.08    9.90
   0   5  -2  228.58   10.00
   0   5  -2  225.88   10.20
   0  -5   2  229.28   10.10
  -5   0  -2  228.78   10.00
   4   1   2  116.99    5.50
  -5   1  -2  123.79    5.40
  -5   4   2  124.39    5.90
   1   4  -2  123.49    5.80
   1  -5   2  122.89    5.40
  -5   4   2  121.29    5.60
   1  -5   2  126.29    5.50
  -5   1  -2  120.39    5.60
   4   1   2  115.69    5.40
   4  -5  -2  114.59    5.50
  -5   4   2  121.29    5.90
   1   4  -2  126.69    5.60
  -5   1  -2  120.89    5.90
   1   4  -2  124.49    5.70
   4   1   2  116.29    5.40
  -5   1  -2  123.29    5.60
   5  -1   2  121.79    5.40
  -4   5   2  116.99    5.90
  -1  -4   2  130.39    5.50
  -1   5  -2  120.69    5.70
  -4  -1  -2  116.39    5.50
  -1   5  -2  121.49    5.80
  -4   5   2  112.49    5.40
  -4   5   2  118.89    5.90
   5  -1   2  121.99    5.50
  -1   5  -2  121.69    5.50
  -4  -1  -2  122.19    5.40
  -4  -1  -2  117.89    5.50
  -1  -4   2  115.69    5.40
   2   3  -2   79.39    3.80
   3   2   2   79.99    3.90
  -5   2  -2   80.69    4.00
  -5   2  -2   91.39    3.70
   3   2   2   73.89    3.70
   3  -5  -2   80.79    3.80
  -5   3   2   83.29    4.00
   2   3  -2   79.39    3.90
  -5   2  -2   85.59    4.00
  -5   3   2   81.99    4.10
   3   2   2   84.19    3.80
  -5   2  -2   80.39    4.00
   2  -5   2   87.99    3.80
  -5   3   2   77.29    4.10
  -2  -3   2   80.69    3.80
  -3   5   2   79.19    3.70
  -3   5   2   81.59    4.20
  -2   5  -2   74.89    4.00
  -2  -3   2   77.09    3.80
  -2   5  -2   77.79    4.10
  -3  -2  -2   82.39    3.80
  -2   5  -2   81.49    3.70
  -3  -2  -2   79.89    3.70
  -3   5   2   78.69    4.10
   5  -2   2   81.29    3.90
  -3   5   2   83.99    3.70
  -5   2   2  135.29    6.50
  -5   3  -2  133.89    6.50
   3   2  -2  144.89    6.10
   2  -5  -2  149.79    6.10
   3  -5   2  148.29    6.20
  -5   3  -2  140.99    6.60
   2   3   2  122.09    6.20
   2   3   2  136.99    6.30
   3   2  -2  139.79    6.30
  -5   3  -2  144.89    6.40
  -5   2   2  145.89    6.40
  -5   2   2  145.69    6.40
   2  -5  -2  136.69    6.10
   2   3   2  130.59    6.30
  -2  -3  -2  129.09    6.20
  -3   5  -2  139.89    6.10
  -2   5   2  136.39    6.10
  -3  -2   2  140.09    6.20
  -3   5  -2  131.39    6.50
  -3   5  -2  145.19    6.10
  -3  -2   2  143.79    6.20
  -2   5   2  127.99    6.50
  -3   5  -2  142.09    6.60
  -2   5   2  142.49    6.60
   1   4   2  111.99    5.40
  -5   1   2  107.59    5.00
  -5   4  -2  118.69    5.30
  -5   4  -2  103.39    5.50
  -5   1   2  115.39    5.30
   4   1  -2  115.49    5.20
  -5   1   2  118.99    5.20
   1   4   2  115.79    5.20
  -5   1   2  107.59    5.20
   1   4   2  103.89    5.20
   4  -5   2  119.69    5.20
   1  -5  -2  117.99    5.20
  -5   4  -2  112.49    5.60
   5  -1  -2  109.59    5.10
  -4   5  -2  110.59    5.60
  -4   5  -2  121.39    5.30
  -4  -1   2  124.49    5.30
  -1   5   2  114.59    5.20
  -1  -4  -2  115.89    5.30
  -4  -1   2  110.49    5.20
   5  -4   2  117.49    5.30
   5  -1  -2  111.49    5.20
  -4   5  -2  115.09    5.70
  -1   5   2  104.59    5.40
  -1   5   2  112.19    5.60
  -5   0   2   17.90    1.50
  -5   5  -2   20.90    2.00
  -5   5  -2   15.20    1.60
  -5   0   2   22.20    1.30
   0  -5  -2   23.60    1.50
   0   5   2   21.50    1.40
   0   5   2   18.30    1.50
   5   0  -2   17.60    1.20
   5  -5   2   22.80    2.10
   0   5   2   19.40    1.60
  -6   6   2   26.90    2.30
   6   0   2   29.90    1.80
  -6   0  -2   29.70    1.90
  -6   6   2   27.60    1.90
  -6   6   2   28.70    2.30
   6  -6  -2   28.00    1.90
  -6   0  -2   29.20    1.80
   0  -6   2   31.30    1.90
   0   6  -2   29.80    1.90
   0   6  -2   26.20    2.10
  -6   1  -2   31.50    2.10
  -6   5   2   33.60    2.40
   5  -6  -2   33.80    2.00
  -6   1  -2   32.30    2.00
  -6   1  -2   33.20    2.10
  -6   5   2   34.30    2.40
   1   5  -2   33.70    2.20
  -6   1  -2   30.80    1.80
   1   5  -2   35.50    2.00
   5   1   2   34.80    2.00
  -6   5   2   31.10    2.10
  -5   6   2   31.80    2.40
   6  -5  -2   33.20    2.10
  -5   6   2   33.90    2.50
   6  -1   2   31.80    1.80
  -5   6   2   33.40    2.00
  -5  -1  -2   34.50    2.00
  -5  -1  -2   34.40    2.00
  -1   6  -2   35.60    2.00
  -1  -5   2   37.10    2.10
   6  -1   2   28.70    2.20
  -1   6  -2   36.00    2.30
  -6   2  -2   46.40    2.80
   2  -6   2   52.69    2.60
  -6   4   2   45.80    2.90
  -6   2  -2   45.20    2.80
  -6   4   2   46.00    2.90
   2   4  -2   48.60    2.70
  -6   4   2   51.09    2.80
   4  -6  -2   57.69    2.60
  -6   2  -2   51.09    2.80
   4   2   2   55.99    2.70
   6  -2   2   43.10    2.70
  -2   6  -2   46.70    2.60
  -2  -4   2   49.80    2.70
  -4   6   2   54.89    2.60
  -4  -2  -2   55.59    2.60
  -4   6   2   51.89    3.20
  -2   6  -2   38.60    3.70
  -2   6  -2   44.00    2.90
  -4  -2  -2   59.49    2.80
  -4   6   2   48.40    3.10
   3  -6  -2   34.70    1.80
  -6   3  -2   30.00    2.10
   3   3   2   32.40    1.90
  -6   3   2   28.40    2.00
   3  -6   2   34.50    1.80
  -6   3  -2   28.80    2.10
  -6   3   2   30.40    2.00
  -6   3   2   27.90    2.00
   3   3   2   33.40    1.90
   3   3  -2   32.20    1.90
  -6   3  -2   33.70    2.00
  -3   6   2   32.30    2.40
  -3   6  -2   31.00    2.20
  -3   6  -2   29.70    1.80
  -3  -3  -2   36.20    2.00
  -3   6   2   32.10    2.30
  -3   6  -2   33.30    2.30
  -3  -3   2   32.30    1.90
  -3  -3   2   32.30    1.90
   2   4   2   73.19    3.40
  -6   4  -2   66.39    3.70
  -6   2   2   63.09    3.50
   4  -6   2   68.99    3.30
  -6   2   2   57.29    3.40
   2   4   2   71.09    3.50
  -6   4  -2   68.69    3.50
   4   2  -2   70.69    3.40
  -6   4  -2   62.39    3.70
  -6   2   2   63.69    3.40
  -4   6  -2   69.49    3.50
  -4  -2   2   69.99    3.50
  -4  -2   2   71.29    3.60
  -2   6   2   67.59    3.90
  -4   6  -2   70.99    4.10
  -2   6   2   70.79    3.50
  -2  -4  -2   80.29    3.70
  -4   6  -2   72.99    4.00
  -2   6   2   67.69    4.00
   6  -4   2   70.79    3.70
  -6   1   2   96.89    4.80
   1   5   2   99.59    4.80
   5   1  -2   99.49    4.70
  -6   5  -2   97.89    5.10
  -6   5  -2   98.49    4.80
  -6   5  -2   97.09    5.20
   5  -6   2  101.99    4.70
   1  -6  -2  101.39    4.70
   1   5   2   91.09    4.90
  -1   6   2   95.79    5.10
  -5  -1   2   99.89    4.70
  -1   6   2   98.49    5.20
  -5   6  -2   97.79    5.20
  -5   6  -2   98.19    4.70
  -1  -5  -2  102.69    4.80
  -5   6  -2   96.79    5.30
  -5  -1   2  100.39    4.80
  -1   6   2   97.59    4.70
   6  -5   2   98.19    4.80
  -6   0   2    0.50    0.40
   6   0  -2    1.10    0.40
  -6   6  -2    0.60    0.50
  -6   6  -2    0.60    0.40
   0   6   2    0.90    0.70
   0  -6  -2    1.10    0.50
  -6   0   2    0.10    0.50
   6  -6   2    0.30    0.40
  -6   6  -2   -1.00    0.50
   0   6   2    0.30    0.50
   0   6   2    0.20    0.40
  -7   0  -2   32.30    2.10
   0  -7   2   30.30    1.80
  -7   7   2   27.70    2.50
   7  -7  -2   29.30    2.10
  -7   7   2   30.30    2.10
   0   7  -2   25.80    2.10
   1   6  -2    7.40    1.10
   6  -7  -2    7.50    1.00
  -7   1  -2    7.40    1.10
   1  -7   2    6.90    0.80
   6   1   2    6.70    0.90
  -7   6   2    7.70    1.30
  -7   6   2    8.70    1.10
  -6  -1  -2    7.90    0.80
  -6  -1  -2    7.50    1.30
  -1  -6   2    9.10    0.90
  -6  -1  -2    8.20    1.00
  -1  -6   2    9.10    1.10
  -6   7   2    9.10    1.40
  -1   7  -2    6.90    1.30
   7  -6  -2    8.60    1.20
  -6   7   2    8.30    1.00
  -1   7  -2    6.70    1.00
   2   5  -2   44.20    2.60
   5  -7  -2   42.10    2.40
  -7   5   2   42.50    3.20
  -7   5   2   40.90    2.90
  -7   2  -2   42.50    2.60
  -7   5   2   44.90    2.70
   5   2   2   44.40    2.60
  -5   7   2   44.40    3.10
  -2   7  -2   42.20    2.90
  -2  -5   2   43.40    2.30
  -2   7  -2   43.30    2.50
  -5  -2  -2   42.70    2.70
  -2   7  -2   45.70    3.00
  -2  -5   2   45.40    2.60
  -5   7   2   42.40    2.40
   7  -5  -2   46.70    2.80
  -5   7   2   40.70    3.10
  -7   3  -2   14.80    1.60
  -7   3  -2   18.70    1.50
  -7   4   2   11.70    1.40
   4  -7  -2   14.40    1.40
   4   3   2   15.70    1.30
  -7   3  -2   12.00    1.30
  -7   4   2   14.70    1.60
   3   4  -2   18.00    1.80
  -4  -3  -2   15.10    1.30
  -3   7  -2   12.50    1.50
  -3   7  -2   12.50    1.60
  -4   7   2   15.10    1.70
  -4   7   2   13.40    1.60
  -7   3   2   35.90    2.80
   4  -7   2   35.30    2.10
  -7   3   2   37.10    2.40
   4   3  -2   34.80    2.20
  -7   4  -2   32.50    2.40
  -7   4  -2   33.50    2.40
  -3   7   2   34.30    2.60
  -4  -3   2   35.60    2.20
  -4   7  -2   38.50    2.70
  -4   7  -2   35.50    3.30
   5  -7   2   25.70    1.70
  -7   5  -2   26.30    1.90
  -7   5  -2   25.10    2.60
   5   2  -2   26.20    1.80
  -7   2   2   28.40    2.00
   2   5   2   25.40    1.80
  -5   7  -2   24.90    1.70
  -2   7   2   24.50    2.50
  -2   7   2   24.20    1.70
  -5   7  -2   26.40    2.30
  -2   7   2   26.10    2.10
   7  -5   2   27.10    1.90
  -2  -5  -2   24.00    1.50
  -5  -2   2   26.70    1.80
  -2  -5  -2   25.40    1.80
  -5   7  -2   25.90    2.20
  -5  -2   2   26.00    1.80
  -7   1   2    3.20    0.80
  -7   6  -2    2.80    0.70
   6  -7   2    2.60    0.70
  -7   6  -2    3.10    0.80
   7  -6   2    4.00    0.80
  -1   7   2    3.90    0.80
  -6  -1   2    2.60    0.60
  -6   7  -2    2.60    0.60
  -6   7  -2    2.90    0.90
  -6  -1   2    3.00    0.60
  -1   7   2    1.40    0.90
   0  -7  -2    8.80    1.10
  -7   7  -2    8.90    1.20
   7  -7   2    9.10    1.20
  -7   7  -2   10.80    1.50
  -7   0   2    9.20    1.30
   0   7   2    7.50    1.10
  -8   8   2    0.90    0.30
   0   8  -2    0.90    0.60
   0  -8   2    1.00    0.60
   0   8  -2    0.30    0.70
   0  -8   2    0.90    0.30
   0  -8   2    1.20    0.50
  -8   0  -2    0.80    0.40
  -8   0  -2    0.70    0.50
   0  -8   2    0.80    0.50
  -8   8   2    0.70    0.60
  -8   8   2    1.60    0.50
  -8   8   2    0.40    0.80
  -8   0  -2    0.70    0.40
   8  -8  -2   -0.70    0.50
   0   8  -2    1.00    0.50
   1   7  -2   51.49    2.90
  -8   1  -2   48.60    2.40
  -8   7   2   52.09    2.40
   1  -8   2   49.30    2.50
  -8   1  -2   53.59    2.70
   1   7  -2   48.70    3.10
   1  -8   2   45.80    2.40
   7  -8  -2   53.69    3.10
  -8   1  -2   50.19    3.10
  -8   7   2   52.29    3.20
  -8   7   2   55.89    3.70
  -8   7   2   55.59    2.80
   1  -8   2   47.40    2.70
   1   7  -2   47.90    2.50
  -8   7   2   51.89    2.50
   1  -8   2   49.10    3.20
  -7  -1  -2   56.19    2.90
  -7   8   2   49.80    3.50
  -7  -1  -2   53.89    2.50
  -1  -7   2   48.90    2.80
  -7   8   2   56.29    3.80
  -1  -7   2   43.80    2.50
  -1  -7   2   52.39    2.80
  -1   8  -2   46.00    2.50
  -7  -1  -2   59.29    3.40
  -1   8  -2   48.10    2.80
  -7   8   2   52.49    2.40
  -7   8   2   52.99    2.50
  -7  -1  -2   55.29    2.40
  -1  -7   2   46.50    2.50
  -1  -7   2   50.89    2.40
  -1   8  -2   45.60    3.10
  -7  -1  -2   54.99    2.90
  -7   8   2   58.89    2.90
   8  -7  -2   55.69    3.30
   6   2   2   53.69    3.20
  -8   2  -2   56.39    3.30
  -8   6   2   60.49    3.80
   6  -8  -2   53.79    3.10
  -8   6   2   51.59    4.00
   2   6  -2   57.29    3.60
  -6  -2  -2   51.39    3.10
  -6   8   2   64.79    4.40
  -6   8   2   50.89    3.00
  -6  -2  -2   54.69    2.80
  -2  -6   2   55.69    2.90
  -8   3  -2   26.70    2.10
  -8   5   2   28.60    2.20
   5   3   2   27.60    2.00
   3   5  -2   29.60    2.10
  -8   5   2   28.30    2.30
  -3  -5   2   28.90    2.10
  -5   8   2   30.50    2.60
  -3  -5   2   34.00    1.90
  -5  -3  -2   30.80    1.80
   8  -5  -2   30.40    2.30
  -3   8  -2   25.40    2.40
  -5  -3  -2   28.60    2.10
  -8   4  -2   12.80    1.50
  -8   4   2   12.10    1.50
  -8   4  -2    9.90    1.40
   4   4   2   11.80    1.30
  -8   4   2   10.80    1.40
   4   4  -2   11.60    1.30
  -4  -4  -2    9.90    1.30
  -4   8   2   12.70    1.80
  -4  -4  -2   11.90    1.10
  -4  -4   2   11.30    1.10
   8  -4   2   13.30    1.50
  -4   8  -2   14.70    1.80
  -4  -4   2   12.10    1.30
  -8   5  -2    2.00    0.80
   5  -8   2    2.00    0.80
   3   5   2    2.80    0.80
  -8   3   2    1.90    0.70
   5   3  -2    2.40    0.70
  -8   5  -2    1.60    0.70
  -5  -3   2    2.10    0.70
  -3  -5  -2    3.60    0.80
  -3   8   2    2.90    0.90
  -5  -3   2    2.80    0.60
  -5   8  -2    1.20    0.80
   8  -5   2    1.00    0.60
   6  -8   2   53.29    3.00
  -8   6  -2   56.29    4.70
  -8   2   2   48.80    3.40
  -8   6  -2   51.39    3.90
   6   2  -2   50.39    3.00
  -2  -6  -2   59.59    4.00
  -2  -6  -2   51.39    2.70
  -6  -2   2   51.39    2.70
  -6   8  -2   47.50    2.90
   8  -6   2   53.79    3.50
  -6  -2   2   53.89    3.00
  -2   8   2   49.30    3.40
  -6   8  -2   50.89    4.30
  -8   7  -2   13.90    1.90
  -8   7  -2   13.70    1.50
   1   7   2   12.70    1.40
  -8   7  -2   12.70    0.80
   7  -8   2   12.40    1.40
   1  -8  -2   11.40    0.90
  -8   7  -2   12.70    0.90
  -8   1   2   13.70    1.10
   1   7   2   11.90    1.00
  -8   1   2   14.40    1.60
  -8   7  -2   12.60    1.30
  -8   1   2   12.00    0.90
  -1  -7  -2   11.00    0.90
  -7   8  -2   11.40    0.90
  -1  -7  -2   12.70    0.80
  -7   8  -2   11.60    0.70
  -7  -1   2   12.30    1.00
  -1  -7  -2   11.10    0.90
  -7  -1   2   12.50    0.90
  -7  -1   2   12.40    1.10
  -1   8   2    8.90    1.40
  -1   8   2   10.70    1.00
  -7   8  -2   12.50    1.30
  -7   8  -2   11.10    1.30
  -7   8  -2   12.90    1.80
  -1  -7  -2   14.20    1.20
   8  -7   2   11.40    1.40
   0   8   2   30.70    2.40
  -8   0   2   32.40    1.70
  -8   0   2   35.80    1.90
  -8   8  -2   30.80    1.60
   8  -8   2   32.10    2.40
   0  -8  -2   32.70    1.90
  -8   8  -2   29.70    2.40
  -8   0   2   31.80    1.80
   0   8   2   31.40    1.80
  -8   8  -2   31.70    3.90
  -8   8  -2   35.10    2.10
   0  -8  -2   33.00    1.60
  -8   8  -2   30.90    1.70
   0  -8  -2   32.20    1.70
   0  -9   2   19.90    1.20
   0  -9   2   21.40    1.30
  -9   9   2   24.10    1.60
  -9   0  -2   20.80    1.30
   0  -9   2   21.20    1.50
  -9   0  -2   20.40    1.40
   0   9  -2   19.50    1.60
  -9   9   2   22.40    1.10
  -9   0  -2   22.60    1.20
   0   9  -2   21.00    1.30
  -9   9   2   22.30    1.30
  -9   8   2    3.60    0.60
  -9   8   2    3.70    0.50
   1  -9   2    4.20    0.50
   1  -9   2    5.50    0.80
   1  -9   2    3.80    0.70
  -9   1  -2    3.50    0.60
  -9   1  -2    2.90    0.50
   1   8  -2    5.30    0.90
   1   8  -2    4.90    0.70
  -9   8   2    4.40    0.80
  -8   9   2    3.90    0.50
  -1  -8   2    4.90    0.80
  -1  -8   2    3.50    0.70
  -8   9   2    3.90    0.80
  -1  -8   2    6.00    0.60
  -8  -1  -2    3.90    0.50
  -1   9  -2    6.30    0.80
  -1  -8   2    4.30    0.60
  -8  -1  -2    3.30    0.50
  -8  -1  -2    3.40    0.60
  -8   9   2    3.60    0.60
  -1   9  -2    5.00    0.90
  -1  -8   2    5.30    0.60
   2   7  -2   15.90    1.60
  -9   7   2   11.80    1.30
  -9   7   2   12.80    0.80
  -9   2  -2   12.10    1.50
  -9   2  -2   12.20    0.90
   2   7  -2   14.10    1.10
   2  -9   2   12.90    1.00
   7   2   2   12.60    1.40
  -9   7   2   15.40    1.90
  -9   2  -2   10.90    1.10
   2   7  -2   13.90    1.30
  -9   7   2   11.70    0.90
  -2  -7   2   14.20    0.90
  -2  -7   2   15.00    1.30
  -7  -2  -2   10.90    0.90
  -7   9   2   11.70    0.80
  -7   9   2   11.70    1.00
  -7  -2  -2   12.20    1.50
  -7  -2  -2   11.70    1.00
  -7   9   2   13.00    1.90
  -2  -7   2   13.80    1.00
  -2  -7   2   14.20    1.20
  -2  -7   2   13.40    1.00
  -7  -2  -2   12.20    0.90
   9  -2   2    8.80    1.40
   9  -7  -2   10.60    1.50
  -7   9   2   12.40    1.30
  -7  -2  -2   11.90    1.20
  -2   9  -2   12.40    1.30
  -2   9  -2   13.30    1.00
  -9   6   2    6.80    1.20
   6   3   2   11.50    1.40
  -9   3  -2    7.10    0.70
  -9   6   2    8.20    1.10
  -9   3  -2    7.90    0.70
  -9   3  -2    8.80    1.10
  -9   6   2    8.10    0.80
  -9   3  -2    5.70    1.10
  -9   6   2    5.10    1.20
  -9   6   2    9.70    0.70
   3  -9   2    9.20    0.90
   3   6  -2   11.20    1.40
  -6   9   2    7.70    1.60
   9  -3   2   10.10    1.50
  -3   9  -2    9.10    1.00
  -6   9   2   11.90    1.00
  -6   9   2   10.50    1.30
  -6  -3  -2   14.10    0.90
  -6  -3  -2   11.00    1.40
   9  -6  -2    9.90    1.50
  -6  -3  -2   11.70    1.00
  -3  -6   2   14.10    1.20
  -3  -6   2   11.90    0.90
  -6  -3  -2   11.20    1.20
  -3  -6   2   11.30    1.00
  -3  -6   2   11.80    1.20
  -9   5   2   66.79    3.90
  -9   5   2   68.59    3.40
  -9   4  -2   62.69    2.90
  -9   5   2   61.49    3.00
   5   4   2   67.19    3.80
   4   5  -2   62.49    3.70
  -9   4  -2   67.59    3.30
   4  -9   2   60.99    3.00
  -9   4  -2   63.39    3.80
  -9   4  -2   61.79    3.00
  -9   5   2   64.79    2.90
   9  -4   2   66.69    3.90
  -4   9  -2   58.19    3.00
  -4  -5   2   66.69    3.30
  -5   9   2   73.49    4.50
  -4   9  -2   64.89    3.40
  -5   9   2   73.99    3.50
  -4   9  -2   66.19    4.30
  -5  -4  -2   70.09    3.30
  -5  -4  -2   62.89    3.10
  -4  -5   2   55.39    3.10
  -5  -4  -2   67.69    3.00
  -4  -5   2   65.19    3.00
  -5  -4  -2   66.29    3.00
  -5  -4  -2   63.99    3.70
  -4  -5   2   63.59    3.80
  -4  -5   2   60.89    3.00
  -5   9   2   65.69    3.10
   9  -5  -2   68.09    4.00
  -9   4   2   11.10    1.50
  -9   5  -2   10.90    0.80
  -9   4   2   12.50    1.20
  -9   5  -2   10.70    1.50
  -9   5  -2    9.90    1.60
  -9   4   2   12.30    0.90
   5   4  -2   13.90    1.50
   4   5   2    9.90    1.40
  -9   5  -2   11.10    0.80
  -9   4   2   11.40    0.70
  -9   5  -2   12.30    1.20
   9  -4  -2    9.60    1.50
  -5  -4   2   10.60    1.00
  -4  -5  -2   11.70    1.00
  -5  -4   2   12.90    1.20
  -4  -5  -2   11.30    0.90
  -4   9   2   10.90    0.90
   9  -5   2   13.60    1.60
  -5   9  -2   11.80    1.00
  -5  -4   2   12.70    1.60
  -4   9   2   12.40    1.30
  -4  -5  -2   14.40    1.20
  -5  -4   2   12.50    0.90
  -5   9  -2   10.50    1.80
  -4   9   2    9.90    1.70
  -5  -4   2   12.60    0.90
  -4  -5  -2   12.60    0.90
  -4  -5  -2   11.10    1.40
  -5   9  -2   10.60    1.30
  -9   6  -2   21.20    1.20
  -9   3   2   20.50    1.30
  -9   3   2   24.40    1.60
   3   6   2   24.80    2.00
  -9   6  -2   22.50    2.10
  -9   6  -2   21.90    1.30
  -9   3   2   22.60    2.10
   6   3  -2   28.10    2.10
   3  -9  -2   24.30    1.40
  -9   6  -2   21.00    2.10
  -9   6  -2   22.90    1.70
  -6   9  -2   19.80    2.30
   9  -6   2   24.70    2.20
  -3  -6  -2   23.10    1.50
  -3   9   2   19.80    2.40
  -3  -6  -2   29.90    1.80
  -6   9  -2   24.60    1.50
  -6  -3   2   27.40    1.70
  -3  -6  -2   24.90    1.40
  -6  -3   2   27.90    1.40
  -6   9  -2   28.90    1.90
  -6  -3   2   25.10    1.40
  -3   9   2   26.00    1.80
  -6  -3   2   23.80    1.50
  -3   9   2   24.50    1.50
  -3  -6  -2   23.10    2.00
  -3  -6  -2   29.50    1.40
   2   7   2   21.80    1.90
  -9   2   2   23.40    1.50
  -9   7  -2   22.50    1.70
  -9   7  -2   21.70    1.30
  -9   2   2   21.90    1.30
   2  -9  -2   19.90    1.30
  -9   7  -2   25.80    2.30
   2   7   2   21.80    1.40
  -9   7  -2   22.20    1.20
  -9   7  -2   21.40    1.90
  -9   2   2   19.60    2.00
  -2  -7  -2   21.60    1.30
   9  -7   2   23.90    2.00
  -7   9  -2   21.80    2.30
  -7  -2   2   21.00    1.20
  -7  -2   2   21.90    1.40
  -7   9  -2   18.90    1.10
  -2  -7  -2   20.10    1.30
  -7  -2   2   20.50    1.30
  -7   9  -2   20.60    1.30
  -2  -7  -2   21.70    1.20
  -7  -2   2   19.90    1.20
  -2   9   2   20.90    1.30
  -2  -7  -2   22.10    1.50
  -2   9   2   23.30    1.70
  -7  -2   2   21.10    1.50
  -7   9  -2   22.70    1.70
  -9   1   2   12.50    1.10
  -9   8  -2   12.80    1.30
   1  -9  -2   12.00    0.90
  -9   8  -2   13.20    0.90
   1  -9  -2   12.60    1.00
   1  -9  -2   13.30    1.20
   1   8   2   14.00    1.10
  -9   1   2   13.10    0.90
  -9   8  -2   13.30    0.80
  -8  -1   2   11.90    0.90
  -8   9  -2   12.10    1.00
  -8  -1   2   10.30    1.00
  -1  -8  -2   13.50    1.00
  -8   9  -2   11.40    0.80
  -1  -8  -2   12.90    0.80
  -1  -8  -2   11.90    1.10
  -1   9   2   13.80    1.00
  -8   9  -2   11.70    1.30
  -8  -1   2   12.50    0.90
  -1  -8  -2   12.60    0.90
  -9   0   2    0.50    0.50
  -9   9  -2    0.30    0.40
   0  -9  -2    1.60    0.50
  -9   9  -2    0.50    0.20
   0   9   2    1.50    0.50
  -9   0   2    0.90    0.30
   0  -9  -2    1.70    0.50
   0  -9  -2    1.30    0.40
  -9   9  -2    0.20    0.50
  -9   0   2    0.30    0.30
 -10  10   2    5.10    0.80
   0 -10   2    6.30    0.60
  10 -10  -2    7.60    0.60
 -10  10   2    6.70    0.60
   0 -10   2    5.10    0.70
 -10   0  -2    5.50    0.50
 -10  10   2    6.80    0.60
   0  10  -2    6.90    0.70
   0 -10   2    6.00    0.50
   9 -10  -2    1.70    0.30
 -10   1  -2    0.60    0.40
 -10   9   2    1.60    0.40
 -10   9   2    1.60    0.30
 -10   9   2    1.80    0.60
 -10   1  -2    1.50    0.40
   1 -10   2    2.90    0.50
   1   9  -2    3.00    0.50
  -9  -1  -2    1.30    0.30
  -1  -9   2    2.40    0.50
  -9  -1  -2    1.50    0.40
  -1  -9   2    2.60    0.40
  -9  10   2    1.20    0.30
  -9  10   2    1.30    0.40
  -1  -9   2    2.20    0.60
  -9  10   2    1.00    0.60
  -1  10  -2    2.60    0.70
 -10   8   2    0.80    0.30
   2   8  -2    1.00    0.50
 -10   8   2    0.00    0.50
 -10   2  -2    0.50    0.70
 -10   8   2    0.60    0.40
   2 -10   2    1.10    0.40
  -8  -2  -2    0.90    0.40
  -8  10   2    0.90    0.40
  -2  -8   2    0.50    0.30
  -2  -8   2    0.90    0.40
  -2  10  -2    0.70    0.40
  -8  10   2    0.90    0.60
  -2  -8   2    0.80    0.50
  -2  10  -2    0.60    0.90
 -10   7   2    9.70    1.10
 -10   7   2    9.50    0.70
 -10   3  -2    9.20    0.70
   3   7  -2   10.80    1.00
   3 -10   2   10.10    0.90
 -10   3  -2    9.30    1.00
 -10   7   2    9.60    0.80
  -7  -3  -2   10.90    0.80
  -3  -7   2   12.00    0.80
  -7  -3  -2   10.50    0.90
  -3  -7   2   11.40    1.10
  -7  10   2   10.30    0.90
  -3  10  -2   10.50    0.90
  -7  -3  -2   10.60    0.80
  -7  10   2   10.10    1.20
  -3  -7   2   10.40    0.90
  -3  10  -2   10.20    1.20
  -7  -3  -2   10.10    1.10
  -3  -7   2    9.50    1.20
  -3  -7   2    9.40    0.80
 -10   6   2   38.60    1.90
 -10   4  -2   41.80    2.20
   4   6  -2   41.50    2.60
 -10   4  -2   37.90    1.90
 -10   4  -2   36.90    1.80
 -10   6   2   42.80    2.30
 -10   6   2   37.60    1.90
  -4  10  -2   41.80    2.40
  -6  -4  -2   35.10    2.00
  -4  -6   2   38.20    2.00
  -4  10  -2   35.00    2.00
  -6  -4  -2   42.70    2.30
  -6  10   2   41.80    2.30
  -4  -6   2   40.90    2.20
  -4  -6   2   47.30    2.40
  -4  -6   2   35.10    2.00
  -4  -6   2   39.40    1.90
  -6  -4  -2   37.60    1.90
  -6  10   2   37.50    2.00
  -6  -4  -2   39.20    1.90
 -10   5  -2    3.70    0.70
 -10   5  -2    2.90    0.40
 -10   5   2    3.70    0.50
   5   5  -2    4.90    0.80
 -10   5   2    3.30    0.50
 -10   5   2    3.90    0.80
 -10   5  -2    3.30    0.50
  -5  10   2    4.20    0.80
  -5  -5   2    4.40    0.70
  -5  -5   2    4.40    0.70
  -5  -5  -2    3.40    0.60
  -5  10   2    3.20    0.60
  -5  -5  -2    3.40    0.60
  -5  -5  -2    5.40    0.80
  -5  -5   2    4.80    0.70
  -5  10  -2    4.30    0.80
  -5  10  -2    4.20    0.60
  -5  -5   2    5.10    0.90
  -5  -5   2    4.50    0.50
  -5  -5  -2    4.40    0.50
 -10   4   2    7.60    0.60
 -10   4   2    8.30    0.70
 -10   6  -2    7.30    1.10
 -10   4   2    6.90    1.00
 -10   6  -2    8.20    0.60
 -10   6  -2    8.40    0.80
  -4  -6  -2   10.10    0.90
  -4  10   2    9.50    0.90
  -6  -4   2    7.90    0.70
  -4  -6  -2    8.10    1.10
  -6  -4   2    6.00    1.00
  -6  -4   2    8.70    0.90
  -6  -4   2    8.60    0.80
  -4  -6  -2    9.10    0.80
  -6  10  -2    7.40    1.10
  -4  -6  -2    8.60    0.80
  -4  10   2    6.90    1.10
  -6  10  -2    9.70    0.90
  -6  -4   2    7.40    1.00
 -10   7  -2    8.60    0.70
 -10   7  -2    7.40    1.00
 -10   7  -2    8.70    0.80
 -10   3   2    9.20    0.70
 -10   3   2    8.10    1.00
   3   7   2    9.00    0.90
  -3  -7  -2    7.70    0.80
  -7  -3   2    7.50    0.70
  -7  10  -2    8.40    0.80
  -3  -7  -2    7.40    1.00
  -3  -7  -2    7.60    0.80
  -7  -3   2    8.40    0.90
  -7  -3   2    7.30    0.90
  -7  -3   2    8.60    0.80
  -7  10  -2    8.00    1.10
  -3  10   2    8.80    0.80
  -3  10   2    7.90    1.10
  -7  -3   2    9.00    0.80
  -3  -7  -2    8.50    0.80
 -10   2   2    5.90    0.80
   2   8   2    8.00    0.80
 -10   8  -2    5.90    0.70
 -10   2   2    6.20    0.70
 -10   8  -2    6.40    1.00
   2 -10  -2    7.30    0.80
 -10   8  -2    6.60    0.60
  -2  -8  -2    5.20    0.90
  -2  -8  -2    7.00    1.00
  -2  -8  -2    8.00    0.70
  -8  -2   2    7.60    0.70
  -8  10  -2    7.60    1.10
  -8  10  -2    6.90    0.70
  -8  10  -2    7.20    0.70
  -2  -8  -2    7.20    0.70
  -8  -2   2    7.50    0.70
  -8  -2   2    6.50    1.00
  -2  10   2    7.40    0.80
 -10   1   2    6.20    0.60
 -10   9  -2    6.10    0.60
   1   9   2    5.10    0.70
 -10   9  -2    6.10    0.50
   1 -10  -2    5.50    0.70
 -10   9  -2    6.30    0.90
 -10   1   2    5.60    0.70
  -9  10  -2    6.60    0.50
  -1  10   2    6.00    0.70
  -1  -9  -2    5.80    0.70
  -9  -1   2    7.00    0.60
  -1  -9  -2    6.00    0.60
  -1  -9  -2    5.30    0.60
  -1  -9  -2    4.80    0.70
  -9  10  -2    5.70    0.70
  -9  -1   2    6.40    0.60
  -9  -1   2    6.10    0.80
  -9  10  -2    5.40    0.80
   0  10   2    2.50    0.50
   0 -10  -2    2.40    0.30
 -10   0   2    2.50    0.50
   0 -10  -2    2.70    0.60
 -10  10  -2    2.80    0.60
   0 -10  -2    2.50    0.50
 -10  10  -2    1.90    0.40
 -10   0   2    2.90    0.40
  10 -11  -2    1.60    0.20
 -11  10   2    2.20    0.30
   1  10  -2    1.80    0.40
 -11  10   2    1.40    0.20
 -11  10   2    1.00    0.40
  11 -10  -2    1.70    0.20
  -1 -10   2    1.50    0.40
  -1  11  -2    1.50    0.40
 -10  11   2    1.20    0.40
 -10  11   2    1.50    0.30
 -10  11   2    1.20    0.20
 -10  -1  -2    1.70    0.40
  -1 -10   2    1.20    0.30
   9 -11  -2    3.00    0.30
 -11   9   2    3.20    0.40
 -11   2  -2    2.10    0.40
 -11   9   2    2.60    0.60
   2   9  -2    2.90    0.50
 -11   2  -2    3.10    0.40
 -11   9   2    3.00    0.40
  -2  -9   2    2.90    0.40
  -9  -2  -2    3.20    0.40
  -2  -9   2    2.80    0.50
  -9  11   2    2.10    0.30
  -9  -2  -2    3.30    0.50
  -9  11   2    2.10    0.50
  -2  -9   2    2.70    0.40
  -2  11  -2    2.30    0.70
  -2  -9   2    3.30    0.50
  -2  11  -2    4.00    0.60
  11  -9  -2    2.90    0.40
  -9  11   2    3.00    0.40
 -11   8   2    4.00    0.40
 -11   3  -2    3.40    0.50
 -11   8   2    3.30    0.60
   3   8  -2    5.40    0.70
 -11   8   2    3.90    0.50
 -11   3  -2    3.10    0.70
  -8  -3  -2    4.30    0.60
  -8  11   2    3.30    0.60
  -3  -8   2    4.50    0.60
  -8  11   2    4.00    0.50
  -8  -3  -2    4.00    0.50
  -8  -3  -2    2.90    0.40
  -3  -8   2    4.70    0.60
  -3  11  -2    4.30    0.60
  -3  -8   2    4.40    0.50
  -8  -3  -2    2.80    0.50
  -3  11  -2    3.50    0.60
  -3  -8   2    3.20    0.60
 -11   7   2    6.20    0.50
 -11   7   2    5.90    0.60
 -11   7   2    4.90    0.80
   4   7  -2    6.10    0.70
 -11   4  -2    5.40    0.60
 -11   4  -2    5.30    0.70
  -4  11  -2    4.90    0.80
  -7  -4  -2    5.10    0.60
  -7  -4  -2    5.60    0.50
  -4  -7   2    6.20    0.70
  -4  -7   2    4.90    0.60
  -4  -7   2    5.30    0.60
  -7  -4  -2    6.30    0.60
  -4  -7   2    5.60    0.80
  -4  11  -2    4.40    0.60
  -7  -4  -2    5.00    0.70
  -7  11   2    5.10    0.70
  -7  11   2    5.50    0.90
 -11   6   2   17.00    1.30
 -11   5  -2   19.60    1.00
 -11   6   2   19.70    1.00
   5   6  -2   18.00    1.20
 -11   5  -2   18.90    1.00
 -11   6   2   19.70    1.10
 -11   5  -2   16.70    1.30
  -5  -6   2   18.80    1.00
  -5  11  -2   17.40    1.10
  -6  -5  -2   19.00    1.10
  -6  11   2   17.50    1.10
  -5  -6   2   18.70    1.10
  -5  -6   2   17.40    1.00
  -6  -5  -2   17.00    1.00
  -6  -5  -2   14.80    1.20
  -5  11  -2   16.20    1.30
  -6  -5  -2   17.90    1.00
  -6  11   2   16.20    1.30
  -5  -6   2   15.60    1.30
 -11   6  -2    1.20    0.30
 -11   5   2    1.10    0.40
 -11   6  -2    0.50    0.50
   5   6   2    2.00    0.50
 -11   5   2    1.30    0.50
 -11   6  -2    1.30    0.40
 -11   5   2    1.30    0.30
  -5  -6  -2    1.90    0.40
  -6  -5   2    1.70    0.40
  -5  11   2    2.00    0.50
  -6  11  -2    0.10    0.50
  -6  -5   2    1.30    0.50
  -5  -6  -2    1.00    0.50
  -6  11  -2    1.70    0.50
  -5  -6  -2    1.00    0.30
  -5  -6  -2    1.50    0.40
  -6  -5   2    1.90    0.40
  -6  -5   2    0.90    0.30
  -5  11   2    0.50    0.50
 -11   4   2    5.40    0.80
 -11   7  -2    5.20    0.60
   4   7   2    4.70    0.60
 -11   4   2    5.80    0.60
 -11   7  -2    4.50    0.50
 -11   7  -2    5.20    0.90
  -4  11   2    4.20    0.70
  -7  -4   2    5.10    0.50
  -7  -4   2    5.80    0.60
  -4  -7  -2    4.50    0.60
  -7  11  -2    5.00    0.70
  -4  -7  -2    4.10    0.60
  -7  -4   2    4.30    0.70
  -4  -7  -2    5.00    0.60
  -7  -4   2    5.00    0.60
  -7  11  -2    5.80    0.90
  -4  11   2    4.20    0.60
  -4  -7  -2    4.80    0.70
 -11   8  -2    2.20    0.30
 -11   3   2    2.70    0.40
 -11   8  -2    1.70    0.60
 -11   3   2    1.80    0.50
 -11   8  -2    2.90    0.40
  -3  -8  -2    4.20    0.50
  -3  -8  -2    3.10    0.60
  -8  -3   2    2.40    0.40
  -8  -3   2    3.20    0.40
  -8  -3   2    3.60    0.50
  -3  -8  -2    4.10    0.60
  -3  11   2    3.70    0.50
  -8  11  -2    1.90    0.60
  -3  -8  -2    5.00    0.50
  -8  11  -2    3.10    0.50
 -11   9  -2    3.60    0.70
 -11   9  -2    4.30    0.40
 -11   2   2    3.80    0.60
   2   9   2    4.50    0.50
   9 -11   2    4.30    0.30
 -11   9  -2    4.50    0.50
 -11   2   2    4.20    0.50
  -9  -2   2    4.10    0.50
  -9  11  -2    3.60    0.60
  -9  11  -2    4.20    0.40
  -2  11   2    4.40    0.60
  -2  -9  -2    4.60    0.50
  -9  11  -2    4.60    0.50
  -2  -9  -2    4.00    0.50
  -2  -9  -2    3.60    0.40
  -9  -2   2    3.80    0.50
 -11   1   2    0.90    0.30
 -11  10  -2    1.10    0.40
   1  10   2    1.40    0.40
 -11   1   2    1.30    0.30
  10 -11   2    0.90    0.20
 -11  10  -2    1.00    0.20
 -10  -1   2    0.50    0.20
  -1 -10  -2    0.40    0.20
  -1  11   2    1.30    0.30
  -1 -10  -2    1.20    0.30
 -10  11  -2    0.60    0.20
 -10  -1   2    1.00    0.30
  11 -10   2    0.80    0.20
 -10  11  -2    1.30    0.30
 -10  11  -2    0.90    0.40
   8   4   2    8.70    0.60
 -12   8   2    7.90    0.50
 -12   8   2    7.90    0.70
 -12   8   2    7.40    0.70
 -12   4  -2    7.70    0.60
  -8  -4  -2    7.80    0.50
  -8  -4  -2    7.30    0.50
  -4  -8   2    7.40    0.60
  -4  12  -2    6.40    0.80
  -4  -8   2    7.10    1.00
  -4  -8   2    8.00    0.50
  12  -8  -2    8.10    0.50
  -8  12   2    8.00    0.60
  -4  12  -2    8.30    0.60
  -8  -4  -2    8.00    0.60
  -8  12   2    7.50    0.70
 -12   7   2    6.50    0.40
 -12   7   2    6.80    0.70
   5   7  -2    6.50    0.60
 -12   7   2    6.60    0.50
 -12   5  -2    6.00    0.60
   7   5   2    7.00    0.60
 -12   5  -2    6.00    0.50
  -5  12  -2    7.90    0.80
  -7  12   2    5.90    0.80
  -7  -5  -2    5.60    0.80
  -7  -5  -2    6.30    0.60
  -5  12  -2    6.50    0.60
  12  -7  -2    7.00    0.40
  -7  -5  -2    6.50    0.50
  -5  -7   2    6.70    0.50
  -5  -7   2    6.70    0.60
  -7  12   2    6.70    0.60
  -7  -5  -2    6.50    0.50
  -5  -7   2    6.40    0.70
  -5  -7   2    6.00    0.50
   6   6  -2    2.40    0.40
 -12   6   2    2.00    0.30
 -12   6   2    1.80    0.50
 -12   6   2    2.30    0.30
 -12   6  -2    1.60    0.30
 -12   6  -2    1.80    0.30
 -12   6  -2    2.00    0.40
  -6  -6  -2    1.30    0.40
  -6  -6   2    1.70    0.30
  -6  -6   2    2.70    0.40
  -6  -6  -2    1.70    0.30
  -6  12  -2    2.10    0.40
  -6  12   2    1.40    0.40
  -6  -6   2    2.20    0.40
  -6  12  -2    1.30    0.50
  -6  -6   2    1.40    0.50
  -6  12   2    2.00    0.40
  -6  -6  -2    1.80    0.30
  12  -6  -2    1.90    0.30
   7   5  -2    0.90    0.30
 -12   5   2    0.30    0.30
 -12   7  -2    0.30    0.40
 -12   7  -2    0.80    0.30
 -12   5   2    0.60    0.40
  -5  12   2    0.60    0.30
  -7  -5   2    0.10    0.40
  -5  -7  -2    0.30    0.40
  -7  12  -2    0.60    0.40
  -7  12  -2    0.70    0.30
  -7  -5   2    0.90    0.30
  -7  -5   2    0.70    0.30
  -7  -5   2    0.40    0.20
  -5  -7  -2    1.20    0.30
  -5  -7  -2    0.70    0.30
 -12   4   2    2.20    0.50
 -12   8  -2    2.60    0.50
 -12   8  -2    2.70    0.30
 -12   4   2    3.00    0.40
   4   8   2    3.00    0.40
 -12   8  -2    2.50    0.30
  -8  12  -2    2.00    0.60
  -8  12  -2    3.40    0.50
  -4  -8  -2    2.80    0.40
  -4  12   2    2.70    0.40
  -8  -4   2    3.70    0.40
  -4  -8  -2    2.60    0.30
  -8  -4   2    3.30    0.50
  -4  -8  -2    2.80    0.50
  -8  -4   2    3.50    0.30
   0   0  -3 1084.09   45.10
  -1   1   3    3.10    0.30
   1   0   3    2.80    0.30
  -1   0  -3    3.20    0.30
   0   1  -3    2.70    0.30
  -1   1  -3    2.90    0.40
   2   0   3   56.29    2.50
   0   2  -3   57.09    2.50
  -2   2   3   50.89    2.60
  -2   2   3   46.70    2.70
  -2   0  -3   57.79    2.50
   1   1   3 1028.60   42.10
  -2   1  -3  995.90   42.20
  -2   1   3 1023.40   42.10
   1   1  -3  985.00   42.00
  -1   2  -3  936.11   40.50
  -1   2   3  997.50   40.50
   0   2   3   28.40    1.50
  -2   2  -3   26.10    1.40
  -2   2  -3   31.20    1.60
  -2   2  -3   28.80    1.60
  -2   0   3   30.30    1.30
   2  -2   3   26.20    1.40
   3   0   3  241.28   10.00
  -3   3   3  237.68   10.20
   0  -3   3  223.08    9.90
  -3   0  -3  236.58    9.90
  -3   3   3  220.28   10.20
   0  -3   3  239.58    9.90
  -3   0  -3  242.08   10.00
  -3   3   3  227.88   10.00
  -3   0  -3  233.68   10.00
   0   3  -3  234.28   10.10
  -3   0  -3  223.78   10.00
   0   3  -3  226.88    9.90
   1   2  -3  211.78    9.30
   1  -3   3  219.18    9.30
  -3   1  -3  229.18    9.40
  -3   1  -3  225.18    9.40
  -3   1  -3  207.18    9.40
   1   2  -3  209.08    9.30
   2  -3  -3  207.98    9.30
   1  -3   3  229.58    9.30
  -3   2   3  229.58    9.50
  -3   2   3  191.58    9.60
   2   1   3  219.08    9.30
  -3   2   3  229.48    9.40
  -2  -1  -3  214.98    9.00
  -2   3   3  215.48    9.20
  -2  -1  -3  221.18    9.00
  -1   3  -3  217.38    9.10
  -2   3   3  196.28    9.10
  -1  -2   3  204.98    8.90
  -2   3   3  211.88    8.90
  -1   3  -3  184.38    9.00
  -1   3  -3  210.68    8.90
  -3   2  -3  387.66   18.00
  -3   1   3  421.86   17.90
  -3   1   3  433.56   18.00
   2   1  -3  448.86   17.80
   1   2   3  445.06   18.00
  -3   2  -3  422.46   18.00
  -3   2  -3  420.46   18.10
   1  -3  -3  415.76   17.90
   2   1  -3  423.86   17.90
  -2  -1   3  463.05   17.90
  -2   3  -3  436.86   18.00
  -1  -2  -3  419.66   17.80
  -2   3  -3  404.96   18.00
  -2  -1   3  427.06   17.80
  -1   3   3  405.66   17.70
  -1   3   3  430.56   18.00
  -1   3   3  386.66   17.90
   0   3   3   11.20    1.00
   3  -3   3   13.80    0.90
  -3   0   3   16.10    1.00
   3   0  -3   16.60    0.90
   3   0  -3   15.00    0.80
  -3   3  -3   12.00    1.10
   0  -3  -3   10.90    0.90
  -3   3  -3   13.60    0.90
  -4   0  -3  362.06   15.40
  -4   4   3  369.16   15.80
   4   0   3  370.96   15.40
  -4   4   3  364.46   15.80
  -4   0  -3  368.06   15.40
   0   4  -3  345.07   15.40
  -4   0  -3  367.16   15.40
   0  -4   3  365.76   15.30
   4   0   3  372.46   15.40
  -4   4   3  353.36   15.40
  -4   0  -3  351.56   15.40
   0   4  -3  342.97   15.40
   0   4  -3  359.06   15.60
   0  -4   3  351.66   15.40
   1   3  -3  113.69    5.20
   3   1   3  118.89    5.10
   3  -4  -3  105.39    5.10
  -4   1  -3  116.39    5.10
   1  -4   3  118.99    5.10
  -4   3   3  113.49    5.40
  -4   1  -3  121.69    5.30
  -4   1  -3  114.19    5.30
   1   3  -3  114.79    5.20
  -4   1  -3  108.19    5.20
   1  -4   3  114.49    5.10
  -4   3   3  121.39    5.40
  -3   4   3  123.09    5.50
  -1  -3   3  113.49    5.20
  -1   4  -3  117.39    5.40
  -3   4   3  104.89    5.10
  -1  -3   3  117.19    5.20
  -1   4  -3  126.29    5.40
  -3   4   3  117.29    5.50
  -1   4  -3  113.99    5.10
  -3  -1  -3  106.49    5.10
  -3  -1  -3  119.29    5.20
   2   2  -3   58.59    2.90
   2   2   3   63.69    3.00
   2  -4  -3   64.49    2.80
  -4   2  -3   61.69    3.00
   2   2   3   59.79    2.90
   2   2  -3   61.29    2.80
  -4   2   3   62.99    3.10
  -4   2   3   58.89    3.10
   2  -4   3   62.99    2.90
  -4   2  -3   63.39    3.10
   2   2   3   65.69    3.00
  -4   2  -3   59.09    3.10
  -4   2   3   62.29    3.10
   2  -4  -3   64.59    2.80
  -2   4   3   63.79    3.20
  -2   4  -3   61.39    3.20
  -2  -2  -3   66.09    3.00
  -2   4  -3   61.39    2.90
  -2  -2   3   63.19    3.00
  -2   4  -3   64.39    2.90
  -2  -2  -3   62.59    2.90
  -2   4   3   63.29    2.90
  -2   4   3   64.29    2.80
  -2   4  -3   56.79    3.10
  -2  -2   3   61.19    3.00
  -2   4   3   60.89    3.20
   1  -4  -3  137.29    6.10
  -4   1   3  139.69    6.00
  -4   1   3  140.49    6.60
  -4   3  -3  136.89    6.40
   3  -4   3  146.59    6.20
   1   3   3  137.89    6.20
   3   1  -3  147.99    6.00
   3   1  -3  142.29    6.10
   1   3   3  130.29    6.20
  -4   3  -3  138.79    6.20
  -4   1   3  141.19    6.10
   1   3   3  130.29    6.40
  -1   4   3  136.89    6.20
  -3   4  -3  144.59    6.60
  -1   4   3  130.09    6.40
  -3  -1   3  147.09    6.30
  -1   4   3  138.59    6.50
   4  -1  -3  138.59    6.10
  -3  -1   3  145.69    6.20
  -1  -3  -3  141.19    6.50
  -3   4  -3  146.09    6.20
   0   4   3  325.07   14.10
   4  -4   3  340.07   14.10
  -4   0   3  322.37   14.00
   0   4   3  327.37   14.30
  -4   4  -3  336.27   14.10
  -4   0   3  345.87   14.20
   4   0  -3  329.47   13.90
  -4   4  -3  342.47   14.50
   0   4   3  310.87   14.20
  -4   0   3  335.77   13.90
   0  -4  -3  321.87   14.10
  -4   4  -3  306.07   14.40
   4   0  -3  333.37   14.00
  -5   0  -3    1.40    0.40
  -5   0  -3    1.30    0.40
  -5   5   3    0.70    0.60
  -5   5   3    1.20    0.60
   5   0   3    0.80    0.40
   5   0   3    1.70    0.40
  -5   0  -3    0.60    0.40
  -5   4   3   67.19    3.80
   1  -5   3   76.59    3.40
   4   1   3   72.39    3.50
  -5   4   3   69.19    3.80
  -5   1  -3   72.89    3.60
   1   4  -3   74.69    3.50
   4   1   3   70.79    3.40
  -5   1  -3   72.49    3.40
  -5   1  -3   67.89    3.50
   4  -5  -3   71.39    3.40
  -5   4   3   74.59    3.60
   1   4  -3   73.09    3.60
  -5   1  -3   69.39    3.50
   4   1   3   66.19    3.30
  -4   5   3   72.19    3.90
  -1   5  -3   73.49    3.50
  -4  -1  -3   72.99    3.50
   5  -1   3   70.69    3.40
  -1  -4   3   70.99    3.40
  -4  -1  -3   71.69    3.60
  -1   5  -3   73.59    3.80
  -4   5   3   73.49    3.50
   5  -1   3   72.09    3.60
  -4  -1  -3   71.39    3.40
  -1   5  -3   67.09    3.70
  -4   5   3   70.09    3.90
  -1  -4   3   80.79    3.60
   2  -5   3   63.39    2.80
  -5   2  -3   55.89    3.00
   3   2   3   58.29    2.80
  -5   2  -3   61.19    3.00
  -5   3   3   61.09    3.00
   3  -5  -3   62.19    2.80
   3   2   3   52.49    2.70
  -5   2  -3   54.49    2.80
  -5   2  -3   50.09    3.00
  -5   3   3   57.99    3.10
   3   2   3   60.29    2.90
  -5   3   3   48.90    3.00
   2   3  -3   58.99    2.90
   2   3  -3   57.19    2.80
  -3  -2  -3   61.29    2.80
  -3  -2  -3   52.79    2.70
  -2   5  -3   58.19    3.20
  -2   5  -3   49.99    3.00
  -2  -3   3   59.89    2.90
  -3   5   3   61.39    3.30
  -3   5   3   52.99    3.10
  -3  -2  -3   59.99    2.90
   5  -2   3   52.19    3.00
  -3   5   3   59.99    2.80
  -2   5  -3   57.19    2.80
  -2  -3   3   58.99    2.80
   3   2  -3    9.80    0.70
   3   2  -3   12.20    1.00
   2   3   3   10.60    1.00
   2   3   3   11.10    1.00
   2  -5  -3   11.50    0.80
  -5   2   3    8.80    1.00
  -5   3  -3    7.00    1.00
  -5   2   3    6.50    1.00
  -5   3  -3    7.60    1.00
  -5   2   3    8.50    1.00
   2   3   3   10.20    0.90
   2  -5  -3   11.30    0.90
  -3   5  -3   11.70    0.90
  -2   5   3    9.20    1.20
  -3   5  -3    7.80    0.80
  -3   5  -3    8.40    1.20
  -3  -2   3    9.50    1.00
  -2  -3  -3   11.20    1.00
  -2   5   3   10.30    1.20
  -2   5   3   10.70    0.80
  -3   5  -3   10.70    1.20
   1   4   3  212.78    9.50
  -5   4  -3  204.68    9.80
  -5   1   3  208.78    9.40
  -5   1   3  210.58    9.20
  -5   1   3  218.08    9.40
   1  -5  -3  214.68    9.40
   1   4   3  215.28    9.90
  -5   4  -3  217.78    9.90
   1   4   3  195.78    9.50
  -5   1   3  225.88    9.60
  -5   4  -3  224.08    9.50
   4  -5   3  224.88    9.40
   4   1  -3  224.58    9.40
  -1   5   3  211.98    9.80
  -4   5  -3  223.58    9.40
   5  -1  -3  210.28    9.40
   5  -4   3  223.58    9.60
  -4   5  -3  215.18    9.80
  -1  -4  -3  210.28    9.50
   5  -1  -3  206.98    9.30
  -1   5   3  212.88    9.40
  -4  -1   3  216.58    9.40
  -4  -1   3  228.78    9.60
  -4   5  -3  221.68   10.00
  -1   5   3  202.98    9.70
   5  -5   3  117.39    5.40
  -5   0   3  112.29    5.10
   0  -5  -3  110.09    5.30
  -5   5  -3  118.79    5.90
  -5   5  -3  111.79    5.70
  -5   0   3  115.19    5.40
   5   0  -3  116.89    5.20
   0   5   3  108.59    5.30
   0   5   3  113.59    5.60
   0   5   3  107.89    5.40
  -5   5  -3  114.99    5.30
  -6   6   3    7.60    1.00
  -6   0  -3    8.10    0.90
   0   6  -3    6.60    1.10
  -6   0  -3    6.90    1.00
  -6   6   3   10.00    1.40
  -6   6   3    9.80    1.40
   0   6  -3    8.90    1.00
   6   0   3    8.00    0.90
   6  -6  -3    7.20    1.00
  -6   1  -3   23.50    1.80
  -6   1  -3   27.00    1.80
  -6   5   3   29.90    2.20
  -6   1  -3   27.60    1.60
  -6   5   3   23.90    2.10
   1   5  -3   29.60    1.80
  -6   1  -3   28.30    1.80
   5  -6  -3   26.80    1.70
   5   1   3   28.90    1.80
  -6   5   3   27.60    1.90
   6  -1   3   26.40    1.60
  -5  -1  -3   27.90    1.80
  -5  -1  -3   31.30    1.80
   6  -5  -3   26.20    1.90
  -1   6  -3   29.20    1.80
  -1   6  -3   30.60    2.00
  -5   6   3   26.90    1.70
  -5   6   3   31.90    2.30
  -5   6   3   28.80    2.30
  -1  -5   3   30.60    1.90
  -1   6  -3   25.30    2.80
   6  -1   3   23.90    1.70
   4   2   3  239.58   10.50
   2   4  -3  232.38   10.50
  -6   4   3  232.28   10.80
  -6   4   3  239.98   10.80
  -6   2  -3  240.18   10.60
  -6   4   3  247.58   10.60
  -6   2  -3  232.58   10.60
   4  -6  -3  236.58   10.30
   4   2   3  220.78   10.60
  -6   2  -3  237.18   10.60
   2  -6   3  247.28   10.30
  -2   6  -3  235.48   10.70
  -4   6   3  235.68   11.00
  -4   6   3  229.08   10.20
  -2   6  -3  233.68   10.30
  -2   6  -3  232.18   11.30
  -4  -2  -3  236.58   10.40
  -2  -4   3  234.48   10.40
  -4   6   3  241.48   10.90
   6  -2   3  239.78   10.50
  -6   3   3   91.89    4.60
  -6   3   3   86.09    4.60
   3   3   3   90.99    4.50
  -6   3   3   92.59    4.60
  -6   3  -3   94.39    4.50
   3  -6  -3   92.89    4.20
   3  -6   3   96.79    4.30
   3   3  -3   93.09    4.40
  -6   3  -3   89.69    4.70
  -3  -3   3   90.09    4.30
  -3  -3  -3   88.49    4.30
  -3   6  -3   88.19    4.20
  -3   6  -3   84.69    4.60
  -3   6  -3   93.09    4.80
  -3   6   3   88.59    4.70
  -3   6   3   94.59    4.90
  -3  -3   3   89.99    4.30
   4   2  -3  233.98   10.30
   4  -6   3  242.38   10.60
   2   4   3  224.58   10.30
  -6   4  -3  225.28   10.60
   2  -6  -3  227.08   10.10
   2   4   3  229.68   10.40
  -6   2   3  228.98   10.40
  -6   2   3  246.48   10.50
  -6   4  -3  238.68   10.40
  -4  -2   3  234.08   10.30
  -4   6  -3  234.68   10.90
   6  -4   3  240.28   10.50
  -4   6  -3  236.98   10.60
  -2   6   3  225.88   10.70
  -2  -4  -3  225.38   10.30
  -2   6   3  234.68   10.90
  -2   6   3  228.88   10.20
  -4   6  -3  231.68   10.80
  -4  -2   3  245.58   10.40
   5  -6   3  132.69    6.20
  -6   5  -3  136.59    6.60
   1   5   3  131.99    6.20
   1   5   3  131.69    6.40
  -6   5  -3  126.99    6.70
   1   5   3  134.39    6.50
   1  -6  -3  130.29    6.10
  -6   5  -3  134.79    6.30
  -6   1   3  133.99    6.30
   5   1  -3  141.89    6.20
  -5  -1   3  135.89    6.30
  -1   6   3  136.19    6.60
  -5  -1   3  135.59    6.10
  -1   6   3  127.69    6.10
  -5   6  -3  136.49    6.80
   6  -5   3  138.09    6.30
  -5   6  -3  126.29    6.10
  -1   6   3  136.89    6.70
  -1  -5  -3  131.79    6.20
  -5   6  -3  136.49    6.70
  -6   6  -3    5.60    1.50
  -6   6  -3    2.90    0.70
  -6   6  -3    3.90    0.90
   6   0  -3    3.00    0.60
   0   6   3    5.90    0.90
  -6   0   3    3.60    0.70
   6  -6   3    4.50    0.80
   0   6   3    3.70    0.90
   0   6   3    3.60    0.80
  -7   7   3   26.90    2.40
  -7   0  -3   19.60    1.70
   7  -7  -3   22.20    1.80
   0  -7   3   24.50    1.50
   0   7  -3   23.70    1.90
  -7   7   3   21.10    1.80
   6  -7  -3    3.70    0.70
   1  -7   3    3.80    0.60
   6   1   3    2.90    0.70
   1   6  -3    2.70    0.70
  -7   6   3    1.90    0.80
  -7   1  -3    2.90    0.70
  -7   6   3    2.90    0.70
  -6  -1  -3    4.30    0.60
   7  -6  -3    4.00    0.80
  -6   7   3    2.40    0.90
  -6  -1  -3    3.60    0.70
  -1   7  -3    2.40    0.70
  -1  -6   3    3.30    0.60
  -6   7   3    2.80    0.70
  -7   5   3    9.70    1.50
   5   2   3    9.10    1.60
   5  -7  -3   11.10    1.10
  -7   5   3   12.20    1.30
  -7   2  -3   10.50    1.20
  -7   5   3    9.00    1.30
  -5   7   3    9.00    1.50
  -5  -2  -3    8.20    1.50
  -5   7   3    8.90    1.40
   7  -5  -3   13.00    1.40
  -2   7  -3   11.80    1.50
  -2   7  -3   12.00    1.20
  -2   7  -3   13.40    1.50
  -5   7   3    8.90    1.00
  -7   3  -3   34.40    2.30
   3  -7   3   32.20    2.10
  -7   3  -3   33.20    2.20
  -7   4   3   37.60    2.40
  -7   3  -3   29.60    2.30
   4   3   3   33.10    2.10
  -7   4   3   31.80    2.40
  -3   7  -3   32.30    2.50
  -4   7   3   31.50    2.60
  -4  -3  -3   34.40    2.20
  -3   7  -3   35.30    2.50
  -4   7   3   36.80    2.60
  -3  -4   3   28.70    2.20
   4  -7   3   43.10    2.30
  -7   4  -3   39.90    2.70
   4   3  -3   40.50    2.40
  -7   4  -3   39.00    2.70
  -7   3   3   40.80    2.60
  -4   7  -3   39.50    2.80
  -4  -3   3   40.30    2.40
  -3   7   3   36.80    3.80
  -3   7   3   37.50    2.80
  -3  -4  -3   46.70    2.60
  -4   7  -3   44.70    3.30
  -7   5  -3    7.40    1.40
   5   2  -3   13.00    1.20
   5  -7   3   12.10    1.10
  -7   2   3    8.90    1.20
  -7   5  -3   10.90    1.40
  -7   5  -3   10.80    1.20
  -2   7   3   15.00    1.70
  -2   7   3   13.90    1.20
  -2   7   3   12.20    1.50
  -5  -2   3   11.50    1.30
  -5   7  -3   13.10    1.10
  -5  -2   3   12.50    1.20
  -5   7  -3   12.10    1.60
  -5   7  -3   10.90    1.60
   7  -5   3   11.50    1.30
  -7   1   3   57.09    3.30
   1  -7  -3   51.49    2.80
  -7   6  -3   61.99    3.70
   1  -7  -3   52.59    3.00
  -7   6  -3   56.99    3.20
   6  -7   3   57.69    3.10
   1   6   3   56.99    3.20
  -1   7   3   58.29    3.50
  -6   7  -3   65.29    3.80
  -1   7   3   54.19    3.60
  -1  -6  -3   56.59    3.20
  -6   7  -3   52.99    3.10
   7  -6   3   59.89    3.30
  -1   7   3   55.49    3.10
  -1  -6  -3   51.79    2.80
  -6  -1   3   59.09    3.20
   0  -7  -3    1.20    0.60
  -7   7  -3    2.80    0.90
   0   7   3    1.60    0.60
   7  -7   3    2.10    0.70
  -7   0   3    1.60    0.70
  -7   7  -3    3.10    0.70
   0  -7  -3    2.60    0.60
   0   8  -3    3.40    1.00
   0   8  -3    6.10    0.90
   0  -8   3    5.90    1.00
  -8   0  -3    6.40    0.80
  -8   8   3    5.30    0.50
   8  -8  -3    6.50    1.10
   0  -8   3    5.70    0.60
  -8   8   3    6.80    1.00
  -8   8   3    5.60    1.00
  -8   8   3    5.30    0.70
   0  -8   3    6.70    0.90
  -8   0  -3    4.60    0.60
   0  -8   3    5.30    0.60
  -8   0  -3    4.70    0.60
   0   8  -3    5.10    0.70
   7   1   3  129.19    6.20
   1  -8   3  117.39    5.50
   1   7  -3  123.29    6.30
   1  -8   3  124.79    5.80
  -8   7   3  139.49    7.00
  -8   7   3  119.89    5.50
  -8   7   3  127.59    5.90
   1   7  -3  118.29    5.50
  -8   1  -3  126.09    5.70
  -8   7   3  127.39    6.30
   1   7  -3  128.29    5.80
   1  -8   3  119.89    5.80
   7  -8  -3  127.69    6.10
  -8   1  -3  127.19    6.20
  -8   7   3  128.09    5.40
   1  -8   3  125.29    5.50
  -8   1  -3  119.19    5.40
  -7   8   3  118.69    6.00
  -1   8  -3  122.29    5.50
  -1   8  -3  121.89    5.70
  -7  -1  -3  122.89    5.50
  -7  -1  -3  128.89    6.00
   8  -7  -3  130.99    6.20
  -7   8   3  129.39    5.80
  -1  -7   3  123.19    5.40
  -7  -1  -3  119.99    5.40
   8  -1   3  123.89    6.20
  -7   8   3  126.99    5.30
  -7   8   3  125.19    5.40
  -1  -7   3  116.59    5.40
  -1  -7   3  115.69    5.50
  -1  -7   3  124.09    5.70
  -1  -7   3  120.09    5.60
  -1   8  -3  120.09    6.20
  -8   6   3   23.00    2.20
   2   6  -3   21.10    2.00
  -8   2  -3   18.10    1.70
   6   2   3   20.20    1.70
  -8   6   3   16.90    2.30
  -2  -6   3   21.90    1.40
  -6  -2  -3   16.90    1.60
  -6  -2  -3   17.70    1.40
   8  -6  -3   16.90    2.40
  -6   8   3   24.70    2.40
  -2   8  -3   15.80    1.80
  -8   5   3   12.80    1.60
   3   5  -3   14.20    1.40
   5   3   3   14.10    1.40
  -8   3  -3   12.10    1.50
  -8   3  -3   14.00    1.50
  -8   5   3   13.50    1.50
   8  -5  -3   15.50    1.60
  -5   8   3   13.60    1.80
  -3   8  -3   13.10    1.70
  -3  -5   3   15.70    1.30
  -5  -3  -3   15.60    1.20
  -5  -3  -3   15.40    1.50
   8  -3   3   12.80    1.50
  -3  -5   3   15.00    1.50
  -8   4  -3   24.60    2.00
   4   4  -3   22.80    1.80
  -8   4  -3   23.50    2.00
   4   4   3   25.10    1.90
  -8   4   3   26.10    2.00
  -8   4   3   23.80    2.10
  -4  -4  -3   24.30    1.60
  -4   8  -3   21.80    2.20
   8  -4   3   25.20    2.00
  -4  -4   3   24.50    1.80
  -4  -4  -3   25.10    1.90
  -4  -4   3   26.00    1.60
  -4   8   3   24.00    2.30
   5  -8   3   47.20    2.80
  -8   3   3   46.80    3.10
   3   5   3   47.70    2.90
  -8   5  -3   52.19    3.30
  -8   5  -3   46.20    2.90
   5   3  -3   49.30    2.90
  -5  -3   3   47.40    2.80
  -3  -5  -3   47.30    2.90
   8  -5   3   46.00    3.00
  -5   8  -3   52.39    3.50
  -5  -3   3   47.80    2.50
  -3  -5  -3   46.90    2.50
  -3   8   3   51.79    3.40
   6   2  -3   50.39    2.90
   2   6   3   52.89    3.90
  -8   6  -3   45.80    3.20
   6  -8   3   48.90    2.90
  -8   2   3   45.60    3.90
   8  -6   3   48.60    3.10
  -2  -6  -3   49.40    2.60
  -6  -2   3   48.00    2.50
  -2  -6  -3   48.70    3.20
  -2   8   3   46.30    3.30
  -6   8  -3   46.70    3.80
   1  -8  -3    4.00    0.60
  -8   7  -3    4.60    0.50
  -8   7  -3    2.40    0.80
   7  -8   3    4.30    1.00
  -8   7  -3    3.20    1.10
  -8   1   3    3.30    0.90
  -8   1   3    3.80    0.70
  -8   7  -3    4.80    0.80
  -8   1   3    4.00    0.50
   1   7   3    4.60    0.60
  -8   7  -3    4.60    0.70
   1   7   3    3.70    0.90
  -7  -1   3    4.80    0.70
  -7   8  -3    3.60    0.60
  -7   8  -3    3.80    0.50
  -7   8  -3    3.90    0.80
  -1   8   3    5.00    0.70
   8  -7   3    3.80    0.90
  -7  -1   3    4.30    0.60
  -7  -1   3    3.60    0.70
  -1  -7  -3    3.80    0.60
  -1  -7  -3    4.90    0.70
  -7   8  -3    3.90    0.80
  -7   8  -3    4.00    1.10
  -1   8   3    2.50    0.90
  -1  -7  -3    5.00    0.60
  -1  -7  -3    4.20    0.60
  -1  -7  -3    4.40    0.90
  -8   8  -3    1.20    0.80
   0   8   3    2.80    0.60
   0  -8  -3    2.80    0.50
   8  -8   3    0.60    1.00
  -8   8  -3    0.90    0.30
  -8   0   3    2.40    0.60
   0   8   3   -0.60    0.70
  -8   8  -3    1.20    0.50
   0  -8  -3    2.60    0.60
   0  -8  -3    1.70    0.50
  -8   0   3    0.70    1.00
  -9   9   3    1.10    0.40
   0  -9   3    2.60    0.60
  -9   9   3    1.50    0.60
  -9   9   3    1.60    0.30
  -9   0  -3    0.40    0.50
  -9   0  -3    0.90    0.50
   0   9  -3    2.90    0.60
   0  -9   3    2.30    0.50
   0  -9   3    2.50    0.40
  -9   0  -3    1.50    0.40
   1   8  -3    8.20    0.80
   1   8  -3    6.40    1.10
   1  -9   3    7.70    0.80
  -9   1  -3    7.70    0.70
  -9   8   3    7.80    0.60
   1  -9   3    5.70    0.70
  -9   8   3    7.10    0.70
   1  -9   3    6.50    0.90
  -9   8   3    4.90    0.90
  -9   1  -3    5.40    0.80
  -8   9   3    6.70    0.60
  -1  -8   3    7.20    0.70
  -8   9   3    6.40    1.00
  -1   9  -3    7.20    1.10
  -1  -8   3    8.60    0.80
  -1   9  -3    8.00    0.80
  -8   9   3    6.80    0.80
  -1  -8   3    6.00    0.80
  -8  -1  -3    7.50    0.80
  -1  -8   3    6.60    1.00
  -8  -1  -3    7.60    0.70
  -1  -8   3    7.60    0.80
  -9   7   3    4.50    0.50
  -9   2  -3    5.40    0.60
   2   7  -3    4.30    0.90
  -9   7   3    2.60    1.00
  -9   7   3    3.90    0.60
  -9   2  -3    2.60    0.60
   7   2   3    3.10    0.90
  -9   7   3    3.90    0.90
   2   7  -3    4.80    1.00
  -9   2  -3    2.90    0.90
   2  -9   3    5.20    0.70
  -9   7   3    3.30    0.80
  -7   9   3    4.70    0.60
  -7   9   3    3.30    1.20
  -2  -7   3    4.00    0.70
  -7  -2  -3    5.40    0.60
  -2  -7   3    6.00    0.70
  -7  -2  -3    4.70    0.60
  -2  -7   3    5.40    0.60
  -7   9   3    4.60    0.80
  -7   9   3    4.90    0.50
   9  -2   3    3.20    0.90
  -7  -2  -3    3.40    0.90
  -2  -7   3    5.50    0.70
   9  -7  -3    3.40    1.00
  -2  -7   3    4.50    0.80
  -7  -2  -3    5.10    0.80
  -2   9  -3    4.10    0.80
  -7  -2  -3    4.80    0.70
  -2   9  -3    4.50    0.70
  -9   3  -3   61.79    3.10
  -9   3  -3   57.49    2.70
   3   6  -3   59.79    3.20
  -9   6   3   62.39    3.20
   3  -9   3   56.09    2.90
  -9   6   3   64.39    4.00
  -9   6   3   61.99    3.70
  -9   6   3   62.59    2.70
   3   6  -3   57.79    3.50
  -9   6   3   57.99    2.80
  -9   3  -3   61.99    3.60
   6   3   3   60.99    3.50
  -9   3  -3   56.99    2.80
   9  -3   3   58.39    3.60
  -3  -6   3   59.49    3.00
  -3  -6   3   60.79    2.70
  -6   9   3   63.39    4.20
  -6  -3  -3   54.49    3.40
  -3  -6   3   53.19    2.70
  -3   9  -3   58.79    3.10
  -6  -3  -3   59.49    2.70
  -6  -3  -3   56.79    2.70
  -6  -3  -3   52.89    2.80
  -6  -3  -3   61.49    3.10
  -3  -6   3   60.69    3.10
   9  -6  -3   62.19    3.60
  -3  -6   3   50.69    2.80
  -3   9  -3   54.49    2.80
  -6   9   3   57.69    2.80
  -6   9   3   63.09    3.10
   4   5  -3   64.09    3.60
   5   4   3   58.79    3.50
  -9   4  -3   58.19    2.70
   4  -9   3   59.69    2.80
  -9   4  -3   56.39    2.70
  -9   5   3   54.79    3.60
  -9   4  -3   56.79    3.50
   4   5  -3   60.19    3.40
  -9   5   3   57.59    2.70
  -9   5   3   57.39    3.10
  -9   5   3   59.69    2.70
  -9   4  -3   56.19    3.00
  -4   9  -3   65.69    4.10
  -5   9   3   59.89    2.90
  -5  -4  -3   58.99    3.10
  -4  -5   3   61.49    2.90
  -5  -4  -3   57.69    2.80
   9  -5  -3   55.69    3.70
  -5   9   3   68.99    4.30
  -4  -5   3   62.49    3.20
  -5   9   3   62.69    3.20
  -5  -4  -3   58.39    3.50
  -4  -5   3   62.39    2.80
  -4   9  -3   61.79    2.90
   9  -4   3   57.59    3.60
  -5  -4  -3   59.09    2.80
  -5  -4  -3   59.69    2.90
  -4  -5   3   62.09    2.90
  -4  -5   3   60.59    3.20
  -4   9  -3   60.99    3.30
   5   4  -3   12.00    1.40
  -9   5  -3   10.80    0.70
  -9   5  -3    9.90    1.50
  -9   5  -3   10.00    0.80
  -9   5  -3    8.90    1.10
  -9   4   3   10.10    0.70
  -9   4   3    9.40    0.80
   4   5   3   13.70    1.40
  -9   5  -3   10.40    1.40
  -9   4   3    9.50    1.10
  -9   4   3    9.10    1.40
  -5  -4   3   12.40    0.90
  -5  -4   3   12.60    0.90
  -4   9   3   10.40    1.30
  -5   9  -3    9.00    1.30
   9  -4  -3    9.70    1.60
  -5  -4   3   12.10    1.00
  -4  -5  -3   12.50    1.00
  -4  -5  -3   12.90    0.90
  -4   9   3   14.50    2.00
  -5  -4   3    9.80    1.10
  -4  -5  -3   10.60    1.20
  -4  -5  -3   11.70    1.40
  -5  -4   3   12.70    1.20
  -5   9  -3   13.40    1.80
  -4   9   3   11.50    0.90
  -5   9  -3   11.10    1.00
   9  -5   3    8.40    1.30
  -4  -5  -3   13.50    0.90
  -9   6  -3   64.49    3.30
  -9   6  -3   58.89    2.80
  -9   6  -3   60.09    3.90
  -9   6  -3   64.09    3.70
  -9   6  -3   58.79    2.90
  -9   3   3   67.69    3.20
   3   6   3   61.49    3.70
   3  -9  -3   59.29    2.90
  -9   3   3   58.99    2.90
  -9   3   3   66.39    3.90
   6   3  -3   69.09    3.70
  -6  -3   3   67.79    3.10
  -6   9  -3   69.29    4.30
  -3  -6  -3   58.89    2.90
  -3   9   3   64.19    3.30
  -3  -6  -3   62.39    3.30
  -3   9   3   58.09    3.00
  -3  -6  -3   61.79    3.60
  -6   9  -3   68.79    3.40
  -6   9  -3   61.19    3.00
  -3  -6  -3   61.09    2.90
  -3  -6  -3   55.59    2.90
  -6  -3   3   60.29    2.90
  -6  -3   3   65.79    2.90
  -3   9   3   57.99    4.10
  -6  -3   3   67.39    3.20
  -6  -3   3   60.49    3.00
   9  -6   3   63.59    3.80
  -9   7  -3   13.10    1.60
  -9   2   3   12.30    1.60
  -9   7  -3   12.50    1.30
  -9   7  -3   13.00    0.90
  -9   2   3   12.90    0.90
   2   7   3   15.30    1.10
   2   7   3   14.20    1.60
   2  -9  -3   13.60    1.00
  -9   7  -3   13.00    1.90
  -9   7  -3   13.00    1.00
  -9   2   3   12.50    1.20
  -7  -2   3   12.10    1.20
  -7   9  -3   12.00    1.30
   9  -7   3   11.40    1.60
  -2   9   3   15.00    1.00
  -7   9  -3   11.10    0.80
  -7  -2   3   12.80    1.00
  -7   9  -3   12.90    1.00
  -2  -7  -3   14.60    1.00
  -7   9  -3   14.00    2.00
  -2  -7  -3   16.30    0.90
  -7  -2   3   13.30    0.90
  -2  -7  -3   16.70    1.30
  -7  -2   3   10.70    0.90
  -2  -7  -3   12.60    1.00
  -9   8  -3   20.40    1.60
  -9   1   3   18.80    1.40
   1   8   3   18.60    1.30
   1  -9  -3   18.80    1.40
  -9   8  -3   19.70    1.10
  -9   1   3   18.70    1.10
  -9   8  -3   20.20    1.20
   1  -9  -3   17.80    1.20
  -1  -8  -3   17.40    1.40
  -8  -1   3   18.10    1.10
  -8  -1   3   17.20    1.20
  -8   9  -3   19.10    1.60
  -1   9   3   18.60    1.20
  -8  -1   3   17.20    1.30
  -1  -8  -3   18.40    1.20
  -1  -8  -3   19.30    1.10
  -8   9  -3   17.20    1.00
  -8   9  -3   19.50    1.20
  -1  -8  -3   17.80    1.10
  -9   0   3    8.90    0.90
  -9   0   3    7.40    0.70
  -9   9  -3    8.50    0.80
  -9   9  -3    9.60    1.10
   0   9   3    7.80    0.80
   0  -9  -3    9.00    1.00
   0  -9  -3    8.20    0.80
  -9   9  -3    8.80    0.60
   0  -9  -3    8.20    0.70
  -9   0   3    7.40    0.70
   0 -10   3    0.80    0.40
 -10  10   3    0.80    0.40
 -10  10   3    1.10    0.40
   0  10  -3    0.60    0.40
   0 -10   3    0.80    0.30
 -10  10   3    0.50    0.30
   0 -10   3    1.20    0.40
 -10   0  -3    0.70    0.30
 -10   1  -3   11.80    0.70
 -10   9   3   11.20    0.80
   1   9  -3    9.30    1.10
   1 -10   3    9.70    0.90
 -10   9   3    9.90    1.10
   9 -10  -3   11.60    0.70
 -10   1  -3   10.50    0.90
   1 -10   3   11.50    0.90
 -10   9   3   11.60    0.70
   1   9  -3   12.90    0.90
  -9  10   3   10.10    0.80
  -9  10   3   10.90    0.70
  -9  -1  -3   11.30    0.80
  -1  10  -3   10.10    1.10
  -1  10  -3   12.00    0.90
  -1  -9   3   10.80    0.80
  -1  -9   3   12.90    0.90
  -9  -1  -3   12.70    0.80
  -1  -9   3   11.00    1.00
  -9  10   3   10.20    1.10
 -10   2  -3    4.30    0.70
   2   8  -3    4.60    0.60
 -10   8   3    4.70    0.50
 -10   8   3    5.20    0.70
   2 -10   3    4.70    0.60
   2   8  -3    2.70    0.70
   8 -10  -3    4.60    0.60
 -10   2  -3    4.80    1.00
 -10   8   3    3.90    0.70
  -2  -8   3    3.00    0.70
  -8  10   3    3.30    0.70
  -2  -8   3    3.50    0.50
  -8  -2  -3    4.60    0.70
  -2  -8   3    4.60    0.60
  -2  10  -3    5.10    0.60
  -2  -8   3    2.90    0.60
  -8  10   3    4.40    0.60
 -10   3  -3   25.60    1.30
   3   7  -3   25.00    1.70
 -10   3  -3   24.30    1.60
 -10   7   3   24.70    1.40
   3 -10   3   25.70    1.40
 -10   7   3   25.00    1.30
 -10   7   3   24.20    1.70
   3   7  -3   26.10    1.50
  -3  10  -3   25.30    1.80
  -7  10   3   23.40    1.40
  -7  10   3   23.60    1.70
  -3  10  -3   23.70    1.40
  -7  -3  -3   23.60    1.60
  -7  -3  -3   25.40    1.40
  -3  -7   3   24.10    1.30
  -3  -7   3   24.60    1.40
  -3  -7   3   25.30    1.40
  -7  -3  -3   23.50    1.30
  -3  -7   3   25.60    1.70
  -3  -7   3   25.00    1.60
  -7  -3  -3   22.60    1.30
 -10   4  -3    2.30    0.40
 -10   6   3    3.00    0.70
 -10   4  -3    2.70    0.60
 -10   6   3    3.40    0.50
 -10   4  -3    3.40    0.50
  -4  10  -3    3.80    0.80
  -6  -4  -3    4.70    0.70
  -6  -4  -3    3.50    0.50
  -6  -4  -3    5.00    0.70
  -6  -4  -3    3.60    0.70
  -6  10   3    3.80    0.60
  -6  10   3    2.90    0.70
  -4  -6   3    4.10    0.70
 -10   5  -3    3.00    0.50
   5   5  -3    3.10    0.80
 -10   5  -3    2.60    0.70
 -10   5  -3    2.20    0.40
 -10   5   3    2.00    0.50
 -10   5   3    2.70    0.70
  -5  -5   3    3.10    0.70
  -5  -5  -3    2.90    0.70
  -5  -5  -3    3.10    0.50
  -5  -5  -3    2.90    0.50
  -5  -5   3    2.00    0.40
  -5  -5  -3    2.50    0.50
  -5  10   3    2.20    0.50
  -5  10  -3    3.20    0.60
  -5  -5   3    3.50    0.50
  -5  -5   3    2.80    0.70
  -5  -5   3    2.20    0.50
  -5  10   3    2.40    0.70
  -5  10  -3    2.80    0.80
 -10   6  -3   31.00    1.50
 -10   6  -3   29.30    1.60
   4   6   3   30.70    1.70
 -10   6  -3   28.70    1.90
 -10   4   3   28.00    1.80
 -10   4   3   30.60    1.60
 -10   4   3   29.90    1.50
  -6  -4   3   31.60    1.70
  -4  -6  -3   27.40    1.90
  -6  -4   3   25.00    1.80
  -4  -6  -3   32.20    1.60
  -6  -4   3   26.80    1.70
  -4  10   3   29.70    1.60
  -6  -4   3   28.90    1.50
  -6  -4   3   27.20    1.50
  -6  10  -3   24.20    1.90
  -4  10   3   25.10    1.80
  -4  -6  -3   29.50    1.50
  -4  -6  -3   31.20    1.50
  -6  10  -3   29.90    1.60
 -10   3   3    1.00    0.50
 -10   7  -3    0.80    0.30
 -10   7  -3    1.20    0.60
 -10   7  -3    1.60    0.40
 -10   3   3    1.70    0.40
   3   7   3    2.70    0.60
  -3  -7  -3    1.90    0.40
  -7  -3   3    2.00    0.50
  -7  -3   3    1.40    0.40
  -7  10  -3    1.80    0.70
  -3  -7  -3    1.60    0.50
  -3  10   3    1.30    0.70
  -7  -3   3    2.30    0.50
  -7  -3   3    1.10    0.50
  -3  10   3    1.50    0.50
  -7  10  -3    1.30    0.50
  -3  -7  -3    1.60    0.60
  -7  -3   3    2.90    0.60
  -3  -7  -3    1.40    0.40
   2 -10  -3    4.20    0.60
 -10   8  -3    3.50    0.60
 -10   8  -3    3.10    0.70
   2   8   3    5.60    0.70
 -10   8  -3    3.70    0.50
 -10   2   3    3.50    0.50
 -10   2   3    2.20    0.60
  -2  10   3    4.50    0.60
  -8  10  -3    3.20    0.80
  -8  -2   3    4.30    0.60
  -8  -2   3    3.00    0.80
  -8  10  -3    3.80    0.60
  -2  -8  -3    4.10    0.50
  -8  10  -3    4.00    0.50
  -8  -2   3    4.40    0.60
  -2  -8  -3    4.70    0.80
  -2  -8  -3    4.10    0.60
  -2  -8  -3    3.80    0.80
 -10   1   3    0.60    0.30
 -10   9  -3    0.60    0.20
 -10   9  -3    0.10    0.50
 -10   1   3    0.30    0.40
 -10   9  -3    0.60    0.40
   1   9   3    0.50    0.40
   1 -10  -3    0.30    0.40
  -9  -1   3    0.80    0.30
  -9  10  -3    0.40    0.20
  -1  -9  -3    0.50    0.40
  -9  10  -3    0.20    0.40
  -9  -1   3    0.50    0.30
  -9  -1   3    0.60    0.40
  -1  -9  -3    0.20    0.40
  -1  -9  -3    0.20    0.30
  -9  10  -3    0.40    0.50
  -1  -9  -3    0.70    0.30
  -1  10   3    0.40    0.40
 -10  10  -3    2.40    0.60
 -10   0   3    3.40    0.40
   0 -10  -3    2.20    0.30
   0 -10  -3    1.70    0.50
 -10   0   3    2.00    0.50
 -10   0   3    2.30    0.40
 -10  10  -3    2.20    0.60
  10 -11  -3    4.80    0.30
 -11  10   3    5.40    0.50
   1  10  -3    5.20    0.60
 -11  10   3    4.80    0.40
 -11  10   3    5.10    0.70
 -10  11   3    4.80    0.40
  -1  11  -3    5.10    0.50
 -10  11   3    5.10    0.50
  -1 -10   3    5.20    0.50
 -10  11   3    4.40    0.60
  11 -10  -3    5.20    0.40
  -1 -10   3    4.50    0.40
 -11   2  -3    2.60    0.40
   9 -11  -3    2.50    0.30
 -11   9   3    2.30    0.60
 -11   2  -3    2.20    0.40
 -11   9   3    2.00    0.30
 -11   9   3    2.50    0.40
   2   9  -3    2.60    0.50
  -2  11  -3    1.80    0.50
  -2  -9   3    3.20    0.40
  -9  11   3    2.30    0.30
  -2  -9   3    2.50    0.30
  11  -9  -3    2.40    0.30
  -9  11   3    2.60    0.60
  -2  -9   3    2.40    0.40
  -2  -9   3    2.30    0.50
  -9  11   3    2.90    0.40
  -9  -2  -3    2.80    0.40
  -9  -2  -3    3.30    0.50
  -2  11  -3    3.30    0.50
 -11   3  -3    2.20    0.40
 -11   3  -3    1.10    0.70
 -11   8   3    1.80    0.40
 -11   8   3    1.80    0.50
   3   8  -3    1.90    0.50
 -11   8   3    1.50    0.30
  -8  11   3    2.20    0.40
  -8  11   3    1.70    0.60
  -3  11  -3    1.70    0.40
  -3  -8   3    2.10    0.40
  -3  -8   3    2.30    0.50
  -3  -8   3    1.80    0.40
  -3  11  -3    1.00    0.60
  -8  -3  -3    1.30    0.30
  -3  -8   3    1.50    0.30
  -8  -3  -3    1.70    0.40
  -8  -3  -3    2.50    0.40
  -8  -3  -3    2.70    0.40
 -11   7   3    7.10    0.60
 -11   4  -3    6.60    0.60
 -11   7   3    6.70    0.50
 -11   7   3    6.00    0.90
   4   7  -3    6.80    0.80
 -11   4  -3    5.20    0.70
  -7  -4  -3    6.20    0.60
  -4  11  -3    6.60    0.70
  -7  11   3    5.80    0.70
  -7  11   3    4.80    0.80
  -7  -4  -3    5.90    0.60
  -4  -7   3    5.80    0.70
  -4  -7   3    6.50    0.70
  -4  11  -3    5.50    0.90
  -7  -4  -3    5.10    0.80
  -7  -4  -3    6.50    0.70
  -4  -7   3    5.70    0.80
  -4  -7   3    6.70    0.60
 -11   6   3   14.50    0.90
 -11   5  -3   12.90    0.80
   5   6  -3   13.00    1.00
 -11   5  -3   13.10    0.70
 -11   6   3   13.90    1.10
 -11   5  -3   12.20    1.10
 -11   6   3   13.20    0.80
  -6  11   3    9.80    1.10
  -5  -6   3   13.00    0.90
  -5  -6   3   12.00    0.80
  -6  -5  -3   12.30    0.80
  -6  -5  -3   11.80    0.80
  -5  11  -3   13.40    0.90
  -5  11  -3   11.90    1.20
  -5  -6   3   13.10    0.90
  -5  -6   3   11.60    1.10
  -6  11   3   12.30    0.90
  -6  -5  -3   11.90    1.10
  -6  -5  -3   11.60    0.90
 -11   6  -3    3.70    0.70
 -11   6  -3    3.60    0.40
 -11   6  -3    3.70    0.50
   5   6   3    4.00    0.60
 -11   5   3    3.90    0.60
 -11   5   3    3.90    0.40
  -5  -6  -3    3.80    0.60
  -5  11   3    4.00    0.70
  -5  -6  -3    4.30    0.50
  -6  -5   3    3.40    0.70
  -5  -6  -3    4.10    0.50
  -6  -5   3    4.20    0.60
  -6  11  -3    3.30    0.70
  -5  11   3    3.90    0.60
  -6  11  -3    3.70    0.60
  -6  -5   3    4.70    0.60
  -6  -5   3    3.30    0.40
  -6  -5   3    3.70    0.70
  -5  -6  -3    4.10    0.70
   7   4  -3    4.80    0.90
 -11   4   3    6.40    0.80
 -11   7  -3    5.40    0.60
 -11   4   3    6.00    0.60
   4   7   3    6.90    0.70
 -11   7  -3    6.90    0.90
 -11   7  -3    5.20    0.50
  -7  11  -3    5.70    0.70
  -7  -4   3    4.60    0.80
  -4  -7  -3    6.50    0.60
  -7  11  -3    4.90    0.80
  -4  -7  -3    6.40    0.60
  -7  -4   3    5.00    0.70
  -7  -4   3    5.80    0.60
  -7  -4   3    5.20    0.50
  -4  11   3    6.60    0.70
  -4  11   3    5.10    0.90
  -7  -4   3    4.90    0.60
  -4  -7  -3    6.80    0.90
  -4  -7  -3    5.90    0.60
 -11   8  -3   23.00    1.50
   3   8   3   24.00    1.30
 -11   3   3   24.50    1.20
 -11   8  -3   23.60    1.50
 -11   8  -3   24.60    1.20
 -11   3   3   23.90    1.40
  -8  11  -3   23.70    1.30
  -3  11   3   24.10    1.30
  -8  -3   3   24.70    1.30
  -3  -8  -3   23.90    1.30
  -3  -8  -3   23.50    1.30
  -8  -3   3   23.10    1.40
  -3  -8  -3   24.40    1.50
  -8  -3   3   24.80    1.30
  -3  -8  -3   24.90    1.30
  -8  11  -3   23.10    1.50
  -8  -3   3   23.90    1.20
 -11   2   3    2.10    0.50
 -11   9  -3    1.80    0.50
 -11   2   3    3.20    0.40
   9 -11   3    2.70    0.30
 -11   9  -3    3.00    0.40
 -11   9  -3    2.50    0.30
   2   9   3    2.90    0.40
  -2  -9  -3    3.10    0.40
  -2  -9  -3    2.60    0.40
  -2  11   3    3.40    0.50
  -9  11  -3    3.20    0.40
  -2  -9  -3    2.30    0.50
  -9  11  -3    2.50    0.30
  -9  -2   3    3.20    0.50
  -2  -9  -3    2.20    0.30
  -9  -2   3    3.20    0.40
  -9  11  -3    1.80    0.50
  10 -11   3    0.20    0.10
 -11   1   3    0.40    0.20
 -11   1   3    0.20    0.30
 -11  10  -3    0.30    0.30
 -11  10  -3    0.20    0.20
 -11  10  -3    0.30    0.40
 -10  11  -3    0.10    0.40
 -10  -1   3    0.60    0.30
 -10  -1   3    0.50    0.40
  -1 -10  -3    0.30    0.40
 -10  -1   3    0.30    0.30
  -1  11   3    0.60    0.30
 -10  11  -3    0.00    0.10
 -10  11  -3    0.60    0.30
  -1 -10  -3    0.30    0.20
  11 -10   3    0.20    0.20
 -12   8   3    2.80    0.30
   4   8  -3    3.60    0.60
  -4  -8   3    3.10    0.40
  -4  -8   3    2.70    0.40
  -8  12   3    2.40    0.40
  -4  -8   3    1.30    0.60
  -4  -8   3    2.60    0.30
  -8  -4  -3    3.00    0.40
  -4  12  -3    2.70    0.40
  -4  12  -3    2.20    0.50
  -8  12   3    1.70    0.40
  12  -8  -3    2.90    0.30
 -12   5  -3    0.30    0.30
   5   7  -3    0.60    0.30
   7   5   3    0.30    0.30
 -12   5  -3    0.10    0.20
 -12   7   3    0.80    0.30
 -12   7   3    0.10    0.40
 -12   7   3    0.50    0.20
  -5  -7   3    0.60    0.30
  -7  -5  -3    0.30    0.20
  -7  -5  -3    0.50    0.30
  -7  -5  -3   -0.40    0.40
  12  -7  -3    0.30    0.20
  -5  -7   3    0.40    0.30
  -5  12  -3    0.40    0.60
  -7  -5  -3    0.40    0.30
  -7  12   3    0.20    0.40
  -7  12   3    0.50    0.30
  -5  -7   3    0.40    0.40
  -5  -7   3    0.50    0.30
  -5  12  -3    0.70    0.30
 -12   6  -3    1.70    0.30
   6   6   3    2.10    0.50
 -12   6  -3    1.50    0.40
   6   6  -3    1.60    0.40
 -12   6   3    1.40    0.20
 -12   6  -3    1.20    0.20
 -12   6   3    1.30    0.30
  -6  12   3    1.90    0.50
  -6  -6   3    0.80    0.40
  -6  -6  -3    1.90    0.30
  -6  12  -3    1.00    0.50
  12  -6  -3    1.40    0.20
  -6  -6  -3    1.40    0.30
  -6  -6  -3    1.70    0.50
  -6  12  -3    0.70    0.30
  -6  -6   3    1.30    0.30
  -6  12   3    1.80    0.40
  -6  -6   3    1.40    0.30
  -6  -6  -3    1.70    0.40
  -6  -6   3    1.40    0.30
   5   7   3    3.30    0.50
 -12   5   3    2.50    0.40
 -12   7  -3    2.80    0.50
 -12   7  -3    2.80    0.30
 -12   7  -3    2.70    0.40
 -12   5   3    3.00    0.40
   7   5  -3    3.50    0.40
  -5  12   3    2.90    0.40
  -7  12  -3    2.60    0.50
  -7  -5   3    3.00    0.40
  -5  -7  -3    3.20    0.40
  -7  -5   3    2.30    0.50
  -5  -7  -3    3.10    0.40
  -7  12  -3    2.80    0.40
  -5  -7  -3    2.50    0.50
  -5  -7  -3    2.20    0.30
  -7  -5   3    3.00    0.40
  -7  -5   3    2.90    0.40
   4   8   3    2.30    0.40
 -12   8  -3    1.70    0.40
 -12   4   3    2.30    0.30
 -12   4   3    1.50    0.50
 -12   8  -3    1.90    0.20
 -12   8  -3    2.80    0.40
  -8  -4   3    3.00    0.30
  -4  -8  -3    2.10    0.30
  -8  -4   3    2.00    0.30
  -8  12  -3    2.30    0.40
  -8  12  -3    1.50    0.50
  -4  -8  -3    1.90    0.60
  -8  -4   3    2.50    0.30
  -4  12   3    2.30    0.40
  -4  -8  -3    2.00    0.30
   0   0   4    0.20    0.10
   0   0  -4    0.20    0.10
   0   1  -4   14.10    0.70
  -1   0  -4   14.60    0.80
  -1   1   4   14.00    0.80
   0   1   4    0.50    0.20
  -1   1  -4    0.30    0.20
  -2   2   4  489.75   20.50
  -2   2   4  455.95   20.50
   2   0   4  511.05   20.40
   0   2  -4  493.15   20.40
  -2   0  -4  510.55   20.40
   0  -2   4  468.65   20.30
   0   2  -4  463.25   20.30
  -2   1  -4  232.08   10.00
   1   1   4  234.78    9.90
  -2   1   4  234.68    9.90
  -1   2   4  234.48    9.80
  -1   2  -4  223.38    9.80
  -2   2  -4  114.09    4.90
  -2   2  -4  101.99    5.00
  -2   0   4  114.89    4.90
   0   2   4  108.19    4.90
   2  -2   4  115.59    4.90
  -2   2  -4  113.09    5.00
  -3   0  -4  350.16   14.80
   3   0   4  333.17   15.40
   0  -3   4  370.16   14.70
   0   3  -4  326.37   14.70
  -3   0  -4  353.46   14.80
   0   3  -4  345.97   14.80
   0  -3   4  328.57   14.70
  -3   3   4  361.06   14.80
  -3   3   4  359.46   15.00
   2   1   4  247.78   10.20
  -3   2   4  259.07   10.30
  -3   2   4  206.28   10.40
  -3   1  -4  221.38   10.50
   1   2  -4  238.18   10.10
   1  -3   4  256.67   10.10
   2   1   4  209.68   10.10
  -3   2   4  249.97   10.30
   1   2  -4  236.68   10.20
  -3   1  -4  246.38   10.20
  -3   1  -4  246.88   10.30
  -2  -1  -4  251.47    9.90
  -1  -2   4  230.88    9.90
  -2  -1  -4  246.18   10.00
  -1   3  -4  232.78    9.90
  -1   3  -4  196.88   10.00
  -1  -2   4  249.58    9.90
  -1   3  -4  240.18   10.10
  -2   3   4  213.58   10.10
  -2  -1  -4  213.58    9.90
  -2   3   4  244.78   10.10
  -3   1   4 1038.40   41.60
  -3   1   4 1005.90   41.50
   2   1  -4  984.90   41.50
  -3   2  -4 1007.20   41.70
   2  -3   4 1019.40   41.50
  -3   2  -4 1014.60   41.60
   1   2   4 1023.70   41.60
   1   2   4  909.81   41.50
  -3   2  -4  935.91   41.70
   1  -3  -4  987.00   41.50
  -1   3   4 1006.10   41.40
  -2  -1   4  978.30   41.50
  -2  -1   4 1043.50   41.60
  -1   3   4  915.41   41.60
  -2   3  -4 1017.50   41.50
  -1   3   4 1011.50   41.70
  -2   3  -4  928.41   41.70
  -1  -2  -4  995.10   41.50
  -2   3  -4 1028.70   41.70
  -3   0   4   42.80    2.10
  -3   3  -4   43.30    2.40
   3  -3   4   44.40    2.20
  -3   3  -4   44.80    2.20
   0   3   4   45.70    2.30
   0  -3  -4   47.20    2.20
  -3   3  -4   39.50    2.30
   0   3   4   42.70    2.20
  -3   0   4   47.00    2.10
   3   0  -4   46.20    2.10
   0   3   4   45.70    2.20
   3   0  -4   43.40    2.10
  -3   0   4   47.90    2.30
   0   4  -4   17.40    1.20
  -4   0  -4   17.80    1.20
   4   0   4   17.00    1.20
  -4   4   4   17.20    1.20
  -4   4   4   17.50    1.50
   0  -4   4   19.80    1.20
   0   4  -4   19.40    1.20
   0   4  -4   16.90    1.30
  -4   0  -4   16.30    1.20
  -4   0  -4   17.50    1.20
  -4   0  -4   17.10    1.20
  -4   4   4   18.40    1.50
  -4   1  -4  175.28    7.50
   3  -4  -4  171.68    7.40
  -4   3   4  166.48    7.70
  -4   1  -4  173.38    7.60
  -4   1  -4  171.78    7.40
   3   1   4  163.58    7.40
   1  -4   4  177.78    7.40
  -4   3   4  174.38    7.70
   1   3  -4  168.38    7.50
   3   1   4  172.18    7.50
  -4   1  -4  166.48    7.60
   1   3  -4  167.38    7.50
  -3  -1  -4  178.08    7.50
  -3  -1  -4  174.38    7.50
  -3  -1  -4  171.88    7.40
  -1  -3   4  175.08    7.50
  -3   4   4  165.48    7.80
  -3  -1  -4  171.58    7.40
  -3   4   4  171.08    7.40
  -3   4   4  174.58    7.80
  -1   4  -4  170.28    7.40
  -1  -3   4  167.38    7.50
  -1   4  -4  158.78    7.60
  -1   4  -4  169.68    7.70
   2   2  -4  166.48    7.40
   2   2  -4  166.08    7.50
  -4   2  -4  170.58    7.60
  -4   2   4  171.88    7.60
   2  -4  -4  174.28    7.40
   2  -4   4  170.38    7.40
   2   2   4  177.18    7.50
   2   2   4  171.08    7.50
  -4   2  -4  173.38    7.70
  -4   2   4  175.58    7.60
  -4   2  -4  169.38    7.70
  -4   2   4  169.18    7.60
   2  -4  -4  176.28    7.40
  -2  -2  -4  175.88    7.50
  -2   4   4  166.18    7.40
  -2   4   4  175.88    7.40
  -2   4   4  172.38    7.70
  -2   4  -4  167.58    7.70
  -2  -2   4  170.78    7.50
  -2   4   4  176.48    7.80
  -2   4  -4  169.28    7.40
  -2   4  -4  168.68    7.40
  -2   4  -4  167.38    7.70
  -2  -2   4  168.98    7.50
  -2  -2  -4  176.98    7.50
  -4   1   4  137.49    6.10
  -4   3  -4  143.89    6.50
  -4   1   4  144.59    6.20
   3   1  -4  143.19    6.20
   3  -4   4  148.39    6.20
  -4   3  -4  130.39    6.50
   1   3   4  140.49    6.30
  -4   1   4  133.79    6.20
  -4   3  -4  145.99    6.30
   1   3   4  130.89    6.30
   1   3   4  139.39    6.30
   1  -4  -4  141.79    6.20
  -4   1   4  153.88    6.40
   4  -3   4  150.58    6.40
  -3   4  -4  144.29    6.70
  -3  -1   4  153.38    6.40
   4  -1  -4  144.69    6.20
  -1   4   4  142.99    6.60
  -1  -3  -4  142.69    6.40
  -1   4   4  143.29    6.30
  -3  -1   4  142.19    6.30
  -3   4  -4  133.69    6.80
  -3   4  -4  149.69    6.30
  -1   4   4  130.69    6.50
   0   4   4   15.50    1.30
   0  -4  -4   17.70    1.20
   0   4   4   16.90    1.30
  -4   0   4   14.70    1.20
  -4   4  -4   15.50    1.20
   4  -4   4   17.00    1.20
   4   0  -4   19.80    1.10
   4   0  -4   16.80    0.90
  -4   4  -4   15.50    1.40
  -4   4  -4   15.10    1.40
   0   4   4   16.00    1.20
  -5   5   4    2.10    0.70
   0   5  -4    2.80    0.60
  -5   0  -4    2.40    0.50
  -5   0  -4    2.50    0.60
  -5   0  -4    2.70    0.50
  -5   5   4    2.90    0.80
   5   0   4    1.80    0.50
   5   0   4    2.50    0.70
   5   0   4    1.90    0.40
   0  -5   4    3.60    0.90
   0  -5   4    3.40    0.80
  -5   5   4    3.20    0.60
   5  -5  -4    2.70    0.60
   0   5  -4    2.20    0.50
   0   5  -4    3.40    0.70
  -5   0  -4    2.90    0.60
  -5   4   4   28.50    1.80
   4   1   4   29.10    1.70
   4   1   4   28.50    1.70
  -5   4   4   27.80    2.00
  -5   1  -4   29.90    1.80
  -5   4   4   29.90    2.00
   1   4  -4   29.70    1.80
   1  -5   4   29.70    1.70
   4  -5  -4   28.80    1.70
  -5   1  -4   27.60    1.80
   4   1   4   25.40    1.60
   1   4  -4   30.30    1.70
  -5   1  -4   26.60    1.60
  -5   1  -4   29.50    1.80
  -4   5   4   28.80    1.70
   5  -1   4   26.00    1.70
   5  -1   4   29.10    1.60
  -1   5  -4   28.90    1.70
  -4   5   4   27.30    2.00
  -4  -1  -4   27.70    1.60
  -1  -4   4   31.60    1.70
  -1   5  -4   28.10    2.00
  -4   5   4   29.40    2.10
  -4  -1  -4   28.20    1.70
  -1  -4   4   28.40    1.70
  -1   5  -4   27.00    1.80
  -4  -1  -4   28.10    1.70
  -5   2  -4   76.39    4.00
   3   2   4   82.79    3.90
  -5   2  -4   80.69    3.60
   2  -5   4   79.49    3.90
   2   3  -4   77.49    3.80
   3  -5  -4   83.69    3.70
   3   2   4   77.79    3.70
  -5   3   4   83.59    4.10
   3   2   4   79.99    3.80
  -5   3   4   78.29    4.00
  -5   2  -4   78.39    4.00
  -5   2  -4   78.69    3.90
  -5   3   4   83.79    4.00
   2   3  -4   78.29    3.70
  -3   5   4   82.39    4.20
  -3  -2  -4   77.89    3.60
  -2  -3   4   76.79    3.70
  -3   5   4   78.89    3.60
  -3   5   4   77.89    4.10
  -2   5  -4   75.39    3.90
  -2   5  -4   77.99    4.00
  -3  -2  -4   80.79    3.80
  -2  -3   4   74.99    3.70
  -3  -2  -4   77.39    3.60
  -2   5  -4   72.29    3.90
   3   2  -4   54.69    2.80
   2  -5  -4   60.69    2.70
   3  -5   4   54.79    2.70
   2  -5  -4   59.39    2.60
  -5   2   4   53.69    2.90
  -5   2   4   53.99    2.80
  -5   3  -4   49.60    3.00
  -5   3  -4   49.40    3.00
   2   3   4   57.89    2.90
   2   3   4   55.49    2.80
  -5   2   4   53.29    2.90
  -5   3  -4   53.39    2.90
   2   3   4   60.89    2.90
  -3   5  -4   53.19    3.10
  -3   5  -4   50.19    3.00
  -2   5   4   57.09    3.10
  -3  -2   4   54.39    2.80
  -3   5  -4   50.29    2.70
  -3  -2   4   53.79    2.70
  -2  -3  -4   59.19    2.80
  -2   5   4   58.49    2.60
  -2   5   4   54.39    3.10
  -3   5  -4   50.99    2.60
  -5   1   4  172.48    7.60
   4  -5   4  173.48    7.40
  -5   4  -4  168.88    7.80
   4   1  -4  170.88    7.40
  -5   4  -4  169.88    7.50
   1   4   4  165.28    7.60
  -5   4  -4  157.48    7.70
  -5   1   4  156.38    7.30
   1  -5  -4  167.48    7.40
   1   4   4  163.78    7.40
  -5   1   4  158.78    7.20
  -5   1   4  167.68    7.30
   5  -1  -4  160.38    7.20
  -4  -1   4  177.68    7.50
  -1  -4  -4  167.98    7.40
  -4  -1   4  169.18    7.30
  -1   5   4  171.48    7.80
  -4   5  -4  164.88    7.80
  -1   5   4  158.78    7.30
   5  -1  -4  157.58    7.20
  -1   5   4  154.28    7.60
   5  -4   4  171.28    7.50
  -4   5  -4  162.18    7.70
  -4   5  -4  169.08    7.40
   5   0  -4   18.60    1.30
  -5   0   4   21.50    1.30
  -5   5  -4   22.10    1.50
   0   5   4   17.80    1.50
  -5   0   4   22.60    1.60
   5  -5   4   23.90    1.50
   0   5   4   22.90    1.80
  -6   0  -4    6.50    0.90
  -6   6   4    7.30    1.20
   0   6  -4    6.20    0.90
  -6   6   4    5.10    1.00
  -6   6   4    6.90    0.90
   6  -6  -4    6.10    0.90
   6   0   4    5.90    0.80
  -6   0  -4    7.10    0.90
  -6   5   4   49.60    3.10
  -6   1  -4   51.79    2.60
   1   5  -4   50.49    2.80
   5  -6  -4   48.90    2.70
  -6   5   4   51.59    2.80
  -6   1  -4   50.29    2.70
  -6   5   4   50.39    3.20
  -6   1  -4   49.90    2.80
  -6   1  -4   51.99    2.80
   5   1   4   50.89    2.70
  -1   6  -4   53.69    2.80
  -5   6   4   49.00    2.70
   6  -1   4   52.19    2.60
  -1   6  -4   52.29    3.20
  -5  -1  -4   51.89    2.70
   6  -1   4   50.99    2.80
  -5  -1  -4   49.80    2.70
  -5   6   4   49.70    3.20
  -5   6   4   47.30    3.20
  -1  -5   4   54.69    2.80
  -1   6  -4   49.30    2.90
  -6   4   4   61.89    3.70
  -6   2  -4   62.29    3.50
  -6   4   4   63.29    3.70
   2  -6   4   77.49    3.40
  -6   2  -4   66.59    3.50
   4  -6  -4   68.99    3.30
   4   2   4   69.79    3.50
  -6   2  -4   64.49    3.50
   2   4  -4   77.79    3.50
   4   2   4   65.29    3.40
  -6   4   4   69.99    3.60
  -4  -2  -4   72.49    3.60
  -2   6  -4   72.19    4.20
  -2   6  -4   69.69    3.50
  -2  -4   4   81.39    3.60
  -4   6   4   68.39    3.40
   6  -2   4   64.89    3.60
  -2   6  -4   66.39    3.80
  -4   6   4   71.29    4.00
  -2  -4   4   71.89    3.50
  -4   6   4   72.39    4.10
  -6   3  -4   20.10    1.70
   3   3  -4   22.30    1.50
  -6   3  -4   20.40    1.60
   3  -6   4   23.10    1.40
   3  -6  -4   22.60    1.40
  -6   3   4   16.10    1.50
  -6   3  -4   20.30    1.70
  -6   3   4   20.00    1.60
   3   3   4   19.30    1.40
  -6   3   4   22.60    1.60
   3   3   4   22.50    1.50
  -3  -3  -4   25.90    1.60
  -3   6  -4   17.70    1.40
  -3  -3   4   21.00    1.50
  -3   6  -4   22.50    1.80
  -3   6  -4   20.20    1.80
  -3   6   4   22.70    1.90
  -3  -3   4   26.40    1.60
  -3   6   4   18.40    1.80
  -6   2   4    7.60    1.00
   2   4   4    9.80    1.10
  -6   4  -4    6.40    1.00
  -6   2   4    8.00    1.10
  -4   6  -4    9.10    1.30
  -2   6   4    9.80    1.30
  -4   6  -4   13.50    1.20
  -2   6   4   10.40    1.00
  -6   5  -4   17.10    1.70
  -6   5  -4   18.00    1.50
   1   5   4   20.20    1.50
   1   5   4   21.20    1.70
  -6   5  -4   18.00    1.70
  -6   1   4   18.80    1.60
   5  -6   4   22.30    1.50
   1  -6  -4   18.80    1.40
   1   5   4   19.70    1.50
   5   1  -4   23.90    1.50
  -1   6   4   20.00    1.70
  -5   6  -4   21.80    1.80
  -1  -5  -4   19.40    1.50
  -5   6  -4   18.50    1.80
  -5   6  -4   18.90    1.40
  -1   6   4   19.30    1.40
  -5  -1   4   19.00    1.50
  -1   6   4   17.50    1.70
   6  -5   4   19.10    1.50
   6   0  -4   13.10    1.10
  -6   6  -4   12.70    1.20
  -6   0   4   13.20    1.30
   0  -6  -4   17.90    1.30
   6  -6   4   14.00    1.30
  -6   0   4   12.70    1.10
   0   6   4   15.10    1.60
  -6   6  -4   11.70    1.50
   0   6   4   16.10    1.30
   0   6   4   15.20    1.50
  -7   0  -4   50.19    2.90
  -7   7   4   51.39    3.00
   0  -7   4   50.59    2.60
   7  -7  -4   50.69    3.00
  -7   7   4   47.60    3.50
   0   7  -4   49.40    3.00
  -7   1  -4   13.20    1.30
   6  -7  -4   15.40    1.30
  -7   6   4   14.20    1.40
  -7   6   4   14.90    1.70
   1  -7   4   12.60    1.00
   6   1   4   13.50    1.30
   1   6  -4   13.20    1.30
  -6  -1  -4   14.10    1.30
  -1   7  -4   14.40    1.30
  -1  -6   4   13.50    1.10
  -6  -1  -4   13.80    1.10
  -6   7   4   14.90    1.70
  -6   7   4   11.60    1.20
   7  -6  -4   12.80    1.40
   5  -7  -4   22.70    1.60
  -7   5   4   22.20    2.00
  -7   5   4   23.40    2.10
  -7   2  -4   21.10    1.70
  -7   5   4   22.40    1.80
   2   5  -4   26.00    1.80
  -5  -2  -4   25.90    1.70
  -5   7   4   22.00    2.10
  -2   7  -4   21.10    2.10
  -2  -5   4   25.80    1.80
  -2   7  -4   24.20    1.70
  -5   7   4   22.50    2.10
  -2   7  -4   23.80    2.00
  -5   7   4   19.90    1.50
  -2  -5   4   26.40    1.50
  -7   3  -4   20.70    1.70
  -7   3  -4   22.30    1.80
   4   3   4   21.00    2.10
   3   4  -4   24.80    2.40
  -7   4   4   22.90    1.80
  -7   4   4   20.00    1.90
   3  -7   4   20.10    1.50
  -7   4   4   18.80    1.90
  -7   3  -4   20.30    1.80
   7  -3   4   20.00    1.80
  -3   7  -4   24.90    2.00
  -4  -3  -4   18.90    1.90
  -3  -4   4   21.60    1.40
  -4   7   4   22.30    2.30
  -4   7   4   19.90    2.00
  -3  -4   4   22.60    2.00
  -3   7  -4   22.60    2.10
  -7   3   4   34.20    2.30
  -7   4  -4   31.80    2.70
   4  -7   4   33.50    2.00
   3   4   4   34.70    2.80
  -7   4  -4   36.30    2.40
  -7   4  -4   28.80    2.30
   4   3  -4   36.40    2.20
  -4   7  -4   36.90    2.60
  -4  -3   4   34.80    2.20
  -3   7   4   35.70    2.80
  -3  -4  -4   33.40    2.50
  -3   7   4   35.40    2.60
  -4   7  -4   30.60    2.80
  -3  -4  -4   31.50    1.90
  -7   2   4   84.89    4.50
  -7   5  -4   88.49    4.90
  -7   5  -4   84.69    4.40
  -7   5  -4   88.59    4.80
   2   5   4   83.89    4.40
   5   2  -4   84.69    4.30
   5  -7   4   85.59    4.20
  -2  -5  -4   79.99    3.90
  -2   7   4   84.19    4.20
  -2   7   4   80.39    4.80
   7  -5   4   86.79    4.40
  -5   7  -4   88.49    4.80
  -5   7  -4   82.19    4.10
  -5   7  -4   89.19    5.00
  -5  -2   4   83.69    4.20
  -2  -5  -4   84.89    4.30
  -2   7   4   84.49    4.70
  -5  -2   4   79.99    4.20
  -7   1   4   12.70    1.40
  -7   6  -4   14.30    1.40
  -7   6  -4   11.60    1.50
   1   6   4    9.90    1.20
   6  -7   4   12.30    1.20
   1  -7  -4   10.30    1.10
   1  -7  -4   12.70    1.00
  -6   7  -4   14.60    1.70
   7  -6   4   13.40    1.40
  -6  -1   4   11.20    1.10
  -1  -6  -4   12.80    1.30
  -1  -6  -4   12.70    1.10
  -6   7  -4   14.30    1.30
  -6  -1   4   14.00    1.40
  -1   7   4   12.00    1.20
  -1   7   4   11.50    1.50
   0  -7  -4    9.60    1.20
   0  -7  -4   13.30    1.10
  -7   7  -4   10.30    1.20
   7  -7   4   11.60    1.30
   0   7   4   10.90    1.30
  -7   7  -4    9.50    1.50
  -7   0   4    9.60    1.40
   0   8  -4    9.40    1.80
   0  -8   4    7.60    1.00
  -8   8   4   11.30    0.70
  -8   0  -4    7.60    0.90
   0  -8   4    9.30    0.90
   0  -8   4    8.80    0.80
   0   8  -4    8.80    1.20
  -8   0  -4    8.70    0.70
  -8   8   4    6.70    1.20
  -8   8   4    9.80    1.10
   8  -8  -4    8.50    1.40
  -8   0  -4   10.60    0.80
  -8   8   4   10.10    0.90
   0   8  -4   11.00    1.00
   0  -8   4    8.40    1.10
   7   1   4    2.00    0.70
   7  -8  -4    2.20    0.80
  -8   1  -4    0.90    0.80
  -8   1  -4    2.20    0.60
  -8   7   4    3.20    0.80
  -7   8   4    2.10    0.70
  -7   8   4    3.90    0.80
  -7   8   4    3.80    1.10
  -7  -1  -4    1.90    0.80
   8  -7  -4    2.90    0.90
  -7  -1  -4    3.30    0.50
  -8   2  -4   10.00    1.30
  -8   6   4   15.00    1.80
   2   6  -4   13.10    1.50
  -8   6   4   11.60    1.60
   6   2   4   11.10    1.30
  -6   8   4   14.10    1.80
   8  -2   4    9.50    1.30
  -6  -2  -4   11.00    1.30
  -2   8  -4   11.80    1.50
  -2  -6   4   12.70    1.10
   8  -6  -4   11.30    1.60
  -6  -2  -4    7.80    1.10
  -8   5   4   30.40    2.50
  -8   3  -4   30.60    2.30
   3   5  -4   32.80    2.30
   5   3   4   33.60    2.20
  -8   5   4   32.70    2.40
  -8   3  -4   32.70    2.30
   8  -3   4   33.40    2.40
  -5  -3  -4   34.90    2.30
  -3   8  -4   32.10    2.60
   8  -5  -4   32.00    2.50
  -3  -5   4   36.10    2.00
  -5  -3  -4   38.20    2.00
  -5   8   4   32.80    2.80
   4   4   4   15.90    1.40
   4   4  -4   15.00    1.40
  -8   4  -4   12.40    1.40
  -8   4  -4   12.40    1.50
  -8   4   4   11.30    1.50
  -8   4   4   11.60    1.40
  -4  -4   4   14.80    1.20
   8  -4   4   11.80    1.50
  -4  -4   4   12.90    1.40
  -4   8  -4   13.50    1.60
  -4   8   4   14.00    1.80
  -4  -4  -4   17.40    1.50
  -8   5  -4   17.60    1.80
  -8   5  -4   16.50    1.60
  -8   3   4   15.20    1.70
   5  -8   4   16.40    1.50
   3   5   4   18.60    1.60
   5   3  -4   18.30    1.60
  -5   8  -4   19.00    2.00
  -3  -5  -4   16.20    1.30
   8  -5   4   17.20    1.70
  -5  -3   4   20.90    1.60
  -5  -3   4   17.80    1.30
  -3   8   4   16.40    1.90
  -3  -5  -4   15.00    1.50
  -8   6  -4   64.39    5.00
   6  -8   4   62.99    3.50
   2   6   4   60.89    3.70
  -8   6  -4   61.99    3.60
   6   2  -4   64.99    3.50
  -2   8   4   58.49    3.90
   8  -6   4   64.99    3.70
  -6   8  -4   64.99    4.50
  -2  -6  -4   58.79    3.70
  -2  -6  -4   60.29    3.10
  -6  -2   4   61.19    3.10
  -8   7  -4    6.50    1.40
   1  -8  -4    7.60    1.10
  -8   7  -4    4.80    0.70
   1   7   4    7.10    0.80
   1  -8  -4    6.50    0.80
  -8   1   4    4.50    0.80
  -8   1   4    5.90    0.90
  -8   7  -4    5.80    1.10
   1   7   4    6.00    1.00
  -8   7  -4    5.70    0.90
   7  -8   4    6.70    1.00
  -8   1   4    5.20    0.70
  -8   7  -4    5.60    0.60
  -8   1   4    4.90    1.10
  -7   8  -4    6.10    0.70
  -1  -7  -4    9.40    1.00
  -1  -7  -4    6.40    0.80
  -7   8  -4    6.20    0.60
  -1   8   4    5.00    1.00
  -1   8   4    7.20    0.80
   8  -7   4    5.60    1.00
  -1  -7  -4    8.60    0.60
  -7  -1   4    5.50    0.60
  -7   8  -4    7.40    1.10
  -7   8  -4    4.70    1.20
  -7  -1   4    6.60    0.90
  -7   8  -4    6.90    1.00
  -1  -7  -4    5.90    0.70
  -1  -7  -4    6.50    1.00
  -7  -1   4    5.40    0.70
   0  -8  -4   13.90    1.20
  -8   8  -4   10.50    0.80
  -8   8  -4   11.50    2.40
  -8   8  -4   11.80    1.90
  -8   0   4   12.10    0.90
  -8   8  -4   13.40    1.30
   0  -8  -4   12.90    1.00
  -8   0   4   11.90    1.70
   0  -8  -4   10.40    0.90
  -8   8  -4   10.50    0.90
   0   8   4   12.60    1.00
  -8   0   4   10.80    0.90
   0   8   4   10.50    1.50
  -8   0   4   14.80    1.20
   0  -8  -4   12.10    0.80
   0  -9   4    6.10    0.70
  -9   9   4    6.20    0.70
  -9   9   4    6.90    0.60
   0  -9   4    6.60    0.90
  -9   0  -4    7.60    0.60
   0   9  -4    6.30    0.80
  -9   9   4    8.20    1.00
   0  -9   4    6.70    0.60
   0   9  -4    6.30    1.10
   1  -9   4    8.60    0.70
   1   8  -4   11.40    1.00
   1  -9   4    9.90    1.00
   1   8  -4   10.50    1.30
  -9   1  -4    9.70    0.80
  -9   1  -4    9.60    1.00
  -9   8   4    9.50    1.10
  -9   8   4   10.80    0.90
   1  -9   4    9.90    0.90
  -9   8   4   10.70    0.70
  -8   9   4    9.50    1.10
  -1  -8   4   11.50    1.10
  -1  -8   4    9.80    0.90
  -8   9   4    9.60    0.70
  -8  -1  -4    9.50    0.80
  -1  -8   4   10.70    1.10
  -1   9  -4    9.80    0.90
  -1  -8   4    9.20    0.80
  -8   9   4    9.70    0.90
  -1  -8   4    9.90    0.80
  -8  -1  -4    9.50    0.80
  -1   9  -4   10.10    1.20
   2   7  -4   16.20    1.40
   2   7  -4   13.90    1.70
  -9   7   4   12.80    1.60
  -9   2  -4   13.70    1.00
   2   7  -4   14.20    1.10
  -9   2  -4   15.90    1.70
   7   2   4   16.10    1.60
  -9   2  -4   14.90    1.20
  -9   7   4   15.00    1.00
   2  -9   4   14.10    1.10
  -9   7   4   14.60    1.90
  -9   7   4   15.10    0.90
  -9   7   4   16.60    1.40
  -2  -7   4   14.40    1.10
   9  -7  -4   14.20    1.60
  -2  -7   4   17.00    1.00
   9  -2   4   13.40    1.60
  -7   9   4   15.90    2.00
  -7  -2  -4   14.10    1.00
  -7  -2  -4   15.90    1.60
  -2  -7   4   13.60    1.00
  -7  -2  -4   16.00    1.30
  -7   9   4   14.90    1.10
  -7   9   4   13.60    0.90
  -7   9   4   17.00    1.40
  -7  -2  -4   15.70    1.00
  -7  -2  -4   14.00    1.10
  -2   9  -4   14.80    1.10
  -2  -7   4   16.80    1.40
  -2  -7   4   14.70    1.30
  -2   9  -4   14.70    1.40
  -9   6   4   39.70    1.90
  -9   6   4   43.30    1.90
  -9   6   4   44.60    3.10
  -9   3  -4   36.70    2.60
  -9   3  -4   37.30    1.90
   3  -9   4   38.00    2.00
   3   6  -4   36.10    2.60
   6   3   4   32.90    2.50
  -9   6   4   36.70    2.30
  -9   3  -4   35.60    2.20
   3   6  -4   38.90    2.30
  -9   3  -4   38.30    1.80
  -9   6   4   36.50    2.70
  -3  -6   4   40.20    2.00
  -3  -6   4   39.60    2.20
   9  -6  -4   37.80    2.70
  -3   9  -4   40.00    2.00
  -6  -3  -4   37.00    1.90
  -6  -3  -4   37.40    1.90
  -6  -3  -4   33.80    2.50
  -6  -3  -4   38.40    2.00
  -6   9   4   34.00    2.20
  -6   9   4   37.40    2.00
  -3  -6   4   37.20    1.90
  -3  -6   4   40.80    1.90
  -3   9  -4   37.00    2.30
  -6  -3  -4   34.30    2.20
  -6   9   4   42.80    3.40
  -3  -6   4   35.50    2.20
   9  -3   4   35.80    2.60
   4   5  -4   15.90    1.60
  -9   5   4   11.90    0.80
  -9   5   4   13.10    1.60
  -9   4  -4   10.70    0.80
  -9   5   4   12.60    1.20
  -9   4  -4   10.00    1.50
  -9   5   4   11.30    0.90
   4  -9   4   13.40    1.00
   5   4   4   11.60    1.40
  -9   4  -4   12.70    1.20
  -5  -4  -4   12.40    0.90
  -5   9   4   12.80    1.30
  -4  -5   4   14.10    1.00
  -5   9   4    9.80    1.00
  -4   9  -4   15.80    1.40
  -4   9  -4   15.00    1.00
   9  -4   4   13.20    1.50
  -4   9  -4   11.60    1.70
  -5  -4  -4   10.00    1.00
  -5  -4  -4   10.40    0.90
  -5  -4  -4    8.80    1.30
  -5  -4  -4   12.70    1.30
   9  -5  -4   12.80    1.60
  -9   4   4   22.60    1.60
  -9   5  -4   22.50    1.30
  -9   4   4   22.50    1.20
  -9   4   4   23.10    1.30
  -9   5  -4   22.30    1.30
  -9   5  -4   24.50    2.00
   4   5   4   25.30    1.90
  -9   4   4   24.10    2.10
   5   4  -4   26.00    2.00
  -9   5  -4   22.40    1.60
  -9   5  -4   25.10    2.20
   9  -5   4   23.20    2.10
  -5  -4   4   25.20    1.30
  -4  -5  -4   25.40    1.70
  -4  -5  -4   25.50    1.30
  -5   9  -4   24.80    1.80
  -5  -4   4   23.70    1.60
  -4   9   4   24.70    1.70
  -4  -5  -4   22.90    1.90
  -5  -4   4   23.20    1.60
  -5   9  -4   24.50    2.40
  -4   9   4   22.90    1.40
  -5  -4   4   22.20    1.30
  -4  -5  -4   23.00    1.40
  -4  -5  -4   23.20    1.30
  -5  -4   4   22.50    1.40
  -5   9  -4   23.40    1.40
  -4   9   4   26.40    2.50
   3   6   4   12.30    1.50
  -9   6  -4   14.10    1.30
  -9   3   4   13.50    1.70
  -9   6  -4   12.90    0.90
  -9   3   4   14.50    1.00
  -9   3   4   14.20    1.30
  -9   6  -4   13.90    1.80
   3  -9  -4   13.00    1.00
   6   3  -4   14.40    1.60
   3   6   4   13.80    1.00
  -9   6  -4   14.50    1.70
  -9   6  -4   12.80    0.90
  -6  -3   4   16.80    1.00
  -3   9   4   13.90    1.10
  -3  -6  -4   14.60    1.00
  -6   9  -4   16.00    1.10
  -6   9  -4   16.50    1.50
  -3  -6  -4   12.60    1.00
  -6  -3   4   17.60    1.20
  -3  -6  -4   14.60    1.60
  -6  -3   4   16.30    1.00
  -3   9   4   12.40    1.80
  -6  -3   4   18.10    1.30
   9  -6   4   14.70    1.70
  -3  -6  -4   13.80    1.30
  -3   9   4   13.80    1.40
  -6   9  -4   15.20    1.90
  -9   2   4   34.70    2.60
   2   7   4   35.30    2.50
   2   7   4   36.90    1.90
  -9   2   4   32.80    1.80
  -9   2   4   40.10    2.10
  -9   7  -4   39.10    2.20
   2  -9  -4   34.10    1.90
  -9   7  -4   36.00    2.90
   7  -9   4   37.70    2.80
  -9   7  -4   38.00    2.60
  -9   7  -4   33.80    1.80
  -9   7  -4   34.20    1.80
  -7  -2   4   35.70    2.00
  -2  -7  -4   38.80    2.10
  -7   9  -4   32.80    1.80
  -7   9  -4   37.60    2.20
  -2   9   4   35.70    1.90
  -7   9  -4   35.00    3.00
  -2  -7  -4   34.70    1.80
  -2  -7  -4   33.50    1.80
  -7  -2   4   34.30    2.00
  -7   9  -4   30.90    1.60
   9  -7   4   38.00    2.60
  -7  -2   4   31.60    1.70
  -2  -7  -4   39.50    1.80
  -7  -2   4   33.20    1.70
  -7  -2   4   30.30    1.90
  -9   8  -4   25.00    1.70
  -9   8  -4   20.20    1.20
   1  -9  -4   19.10    1.30
   1   8   4   19.80    1.30
  -9   1   4   21.70    1.20
   1  -9  -4   20.80    1.50
  -9   8  -4   21.00    1.20
  -9   1   4   25.10    1.50
  -8   9  -4   19.60    1.20
  -1   9   4   19.40    1.30
  -8   9  -4   22.60    1.60
  -8  -1   4   21.60    1.20
  -1  -8  -4   19.90    1.50
  -8  -1   4   20.20    1.30
  -1  -8  -4   17.10    1.20
  -1  -8  -4   20.20    1.10
  -8  -1   4   21.00    1.40
  -8   9  -4   18.80    1.10
  -1  -8  -4   19.00    1.20
   0  -9  -4    6.40    0.90
   0  -9  -4    6.10    0.60
  -9   0   4    5.10    0.80
  -9   9  -4    4.40    0.60
  -9   9  -4    4.10    0.80
   0  -9  -4    5.20    0.70
  -9   9  -4    3.90    0.50
  -9   0   4    3.40    0.50
  -9   0   4    4.10    0.60
   0 -10   4    3.20    0.40
  10 -10  -4    3.90    0.50
 -10  10   4    3.60    0.60
   0 -10   4    2.40    0.50
 -10   0  -4    3.80    0.50
   0  10  -4    3.30    0.60
   0  10  -4    2.60    0.50
 -10  10   4    2.90    0.50
   0 -10   4    3.30    0.50
 -10  10   4    3.20    0.50
 -10   9   4   11.30    0.80
   1   9  -4   12.80    0.90
 -10   9   4   10.20    1.10
 -10   9   4   11.30    0.70
   1   9  -4   10.20    1.10
   1 -10   4   11.60    0.80
   1 -10   4    9.90    0.70
 -10   1  -4   10.40    0.70
 -10   1  -4    9.90    0.90
   9 -10  -4   11.00    0.70
  -9  -1  -4   10.10    0.70
  -1  10  -4   10.70    1.10
  -9  -1  -4   12.10    0.80
  -1  -9   4   10.80    0.80
  -1  -9   4   12.40    0.90
  -1  -9   4   11.00    1.00
  -9  10   4   11.70    1.10
  -9  10   4   11.10    0.70
  -1  10  -4   12.40    0.90
  -9  10   4   10.70    0.80
 -10   2  -4   12.10    0.80
 -10   8   4   12.80    1.20
 -10   8   4   12.90    0.80
   2 -10   4   12.00    0.90
 -10   8   4   12.70    0.90
   2   8  -4   12.00    1.00
   2   8  -4   13.00    1.20
 -10   2  -4   11.80    1.10
   8 -10  -4   10.80    0.90
  -8  -2  -4   11.50    0.80
  -8  10   4   12.20    0.90
  -8  -2  -4   10.80    1.10
  -8  -2  -4   12.60    0.80
  -2  -8   4   11.50    0.90
  -2  -8   4   11.00    1.10
  -2  -8   4    9.30    0.90
  -8  10   4   12.20    0.90
  -2  10  -4   11.70    0.90
  -8  10   4   13.80    1.20
  -8  -2  -4   11.50    1.10
  -2  -8   4   10.70    0.80
  -2  -8   4   12.20    1.20
 -10   7   4   17.50    1.10
   3 -10   4   19.50    1.20
 -10   7   4   16.80    1.40
 -10   7   4   17.00    1.00
   3   7  -4   21.50    1.20
 -10   3  -4   16.60    1.30
   7 -10  -4   14.50    1.10
 -10   3  -4   16.60    1.00
   3   7  -4   17.70    1.40
  -3  10  -4   18.90    1.60
  -7  10   4   17.10    1.20
  -7  -3  -4   18.20    1.10
  -3  -7   4   20.80    1.20
  -3  -7   4   19.90    1.20
  -7  10   4   16.90    1.50
  -7  -3  -4   18.80    1.10
  -7  -3  -4   18.10    1.20
  -3  -7   4   18.60    1.40
  -3  10  -4   18.90    1.20
  -3  -7   4   21.20    1.50
  -7  -3  -4   18.20    1.40
  -3  -7   4   18.90    1.20
 -10   6   4    8.50    0.70
 -10   4  -4    8.50    0.70
 -10   6   4    7.80    0.80
 -10   6   4    9.00    1.10
 -10   4  -4    7.70    0.60
   4   6  -4    8.30    1.20
 -10   4  -4    7.50    1.00
  -4  -6   4    9.10    1.00
  -6  10   4    9.60    1.10
  -4  10  -4    7.60    0.90
  -4  -6   4    8.10    1.10
  -6  -4  -4    9.00    0.80
  -6  10   4    8.40    0.90
  -4  -6   4    9.30    0.70
  -6  -4  -4    9.40    0.80
  -4  -6   4    9.10    0.80
  -6  -4  -4    8.70    1.10
  -4  -6   4    8.10    0.80
  -4  10  -4    8.80    1.20
  -6  -4  -4    9.60    0.90
 -10   5   4    2.60    0.50
 -10   5   4    2.50    0.40
 -10   5   4    2.50    0.60
   5   5  -4    3.00    0.80
  -5  -5   4    3.30    0.50
  -5  -5   4    1.60    0.60
  -5  -5  -4    5.80    0.80
  -5  10  -4    3.50    0.60
  -5  10   4    4.20    0.80
  -5  -5   4    3.10    0.50
  -5  -5   4    3.00    0.70
  -5  -5   4    3.60    0.50
  -5  10  -4    2.70    0.70
 -10   6  -4   40.60    2.30
 -10   4   4   38.70    1.90
 -10   4   4   39.90    2.00
 -10   6  -4   42.00    1.90
 -10   4   4   39.50    2.30
   4   6   4   37.20    2.00
 -10   6  -4   39.30    2.00
  -6  -4   4   38.40    2.10
  -6  10  -4   38.30    2.30
  -4  -6  -4   34.10    1.90
  -4  10   4   37.40    2.20
  -6  -4   4   40.30    1.90
  -4  -6  -4   37.70    1.90
  -6  -4   4   39.10    2.00
  -6  10  -4   40.80    2.00
  -4  -6  -4   36.80    2.20
  -4  -6  -4   36.20    2.00
  -4  10   4   37.10    2.00
  -6  -4   4   39.60    2.20
  -6  -4   4   37.50    1.90
 -10   3   4    2.40    0.60
 -10   7  -4    2.30    0.70
 -10   7  -4    2.30    0.40
   3   7   4    3.10    0.60
 -10   3   4    2.50    0.50
 -10   7  -4    2.20    0.50
  -7  -3   4    2.60    0.50
  -3  -7  -4    2.60    0.40
  -3  -7  -4    2.60    0.50
  -3  10   4    2.40    0.50
  -7  -3   4    2.10    0.50
  -7  10  -4    2.40    0.50
  -7  -3   4    1.90    0.60
  -7  -3   4    2.40    0.40
  -3  -7  -4    2.70    0.60
  -3  -7  -4    2.30    0.50
  -7  10  -4    1.90    0.70
  -7  -3   4    1.40    0.50
 -10   8  -4   21.40    1.60
 -10   2   4   21.70    1.40
   2 -10  -4   20.90    1.30
 -10   2   4   20.60    1.20
 -10   8  -4   21.20    1.10
   2   8   4   22.70    1.50
  -2  10   4   21.00    1.30
  -8  -2   4   20.60    1.20
  -2  -8  -4   21.80    1.20
  -2  -8  -4   20.10    1.40
  -2  -8  -4   21.70    1.70
  -8  10  -4   21.20    1.60
  -2  -8  -4   21.20    1.50
  -8  -2   4   19.50    1.20
  -8  10  -4   19.80    1.20
  -8  -2   4   19.20    1.70
  -8  10  -4   19.10    1.10
 -10   1   4    1.40    0.40
   1 -10  -4    1.50    0.40
 -10   9  -4    1.70    0.40
 -10   9  -4    1.20    0.60
 -10   1   4    1.10    0.50
   1   9   4    1.60    0.50
 -10   9  -4    1.30    0.30
  -9  -1   4    1.30    0.50
  -1  -9  -4    1.40    0.40
  -9  -1   4    1.30    0.40
  -9  10  -4    1.20    0.30
  -9  10  -4    1.50    0.40
  -9  10  -4    1.20    0.60
  -9  -1   4    1.90    0.40
  -1  -9  -4    1.00    0.30
  -1  -9  -4    1.30    0.30
  -1  -9  -4    1.40    0.50
  -1  10   4    1.60    0.50
 -10  10  -4    0.30    0.50
 -10  10  -4    0.10    0.20
   0 -10  -4    0.10    0.20
   0 -10  -4    0.20    0.40
 -10   0   4    0.00    0.30
 -10   0   4    0.20    0.40
 -10   0   4    0.30    0.30
 -10  10  -4    0.50    0.30
 -11  10   4    0.90    0.40
   1  10  -4    1.70    0.40
  10 -11  -4    1.30    0.20
 -11  10   4    1.40    0.30
 -11  10   4    1.10    0.20
 -10  11   4    1.40    0.20
  11 -10  -4    1.10    0.20
  -1 -10   4    1.10    0.20
  -1 -10   4    1.80    0.40
  -1  11  -4    2.00    0.40
 -10  11   4    1.00    0.40
 -10  11   4    1.50    0.30
 -11   9   4   13.70    0.80
   2   9  -4   12.60    0.90
   9 -11  -4   13.20    0.70
 -11   2  -4   12.20    1.20
 -11   9   4   13.40    0.70
 -11   9   4   12.30    1.10
  -2  11  -4   12.20    0.90
  -9  11   4   13.70    0.80
  -2  -9   4   13.60    0.90
  -9  11   4   12.40    1.00
  -9  11   4   12.50    0.70
  -2  -9   4   12.70    0.80
  -9  -2  -4   13.50    0.80
  -2  -9   4   12.10    1.00
  11  -9  -4   13.80    0.70
  -2  11  -4   12.00    1.00
 -11   8   4    9.70    0.70
 -11   8   4    8.90    0.90
 -11   3  -4    9.10    0.80
   3   8  -4    9.00    0.80
 -11   3  -4    9.30    0.70
 -11   8   4    9.60    0.60
  -8  -3  -4    9.30    0.90
  -3  -8   4    9.70    0.80
  -3  -8   4   10.50    0.90
  -3  -8   4    9.10    0.70
  -8  -3  -4   10.50    0.80
  -3  11  -4    8.60    1.50
  -3  11  -4    9.50    0.80
  -3  -8   4   10.00    1.00
  -8  -3  -4   10.00    0.70
  -8  11   4    9.50    0.80
  -8  -3  -4    9.10    0.60
  -8  11   4   10.10    1.00
 -11   7   4    1.80    0.30
 -11   7   4    1.50    0.60
 -11   4  -4    1.60    0.50
   4   7  -4    2.40    0.50
 -11   4  -4    2.30    0.40
 -11   7   4    2.40    0.40
  -7  -4  -4    1.90    0.40
  -7  11   4    2.40    0.60
  -4  -7   4    2.00    0.40
  -4  11  -4    2.70    0.50
  -4  -7   4    2.00    0.40
  -7  -4  -4    2.30    0.40
  -7  -4  -4    1.00    0.30
  -4  11  -4    2.20    0.60
  -4  -7   4    2.70    0.50
  -7  11   4    1.70    0.40
  -4  -7   4    2.00    0.60
  -7  -4  -4    1.90    0.50
   5   6  -4   10.40    0.90
 -11   5  -4   10.20    0.70
 -11   6   4   10.50    0.80
 -11   6   4   10.20    0.70
 -11   5  -4   10.30    1.00
 -11   6   4   10.30    1.00
   5   6  -4    8.80    1.00
 -11   5  -4    9.70    0.60
   6   5   4    9.00    0.80
  -5  -6   4    9.90    0.80
  -5  -6   4    8.60    0.90
  -5  -6   4   10.00    0.70
  -6  -5  -4    9.20    0.70
  -5  -6   4    9.80    0.80
  -6  -5  -4    8.40    0.70
  -5  -6   4    9.00    1.00
  -6  11   4    9.20    0.80
  -5  11  -4    9.80    0.80
  -5  11  -4    8.70    1.10
  -6  11   4    9.40    1.00
  -6  -5  -4    8.30    1.00
  -6  -5  -4    9.60    0.80
 -11   5   4    1.00    0.40
   6   5  -4    1.30    0.60
   5   6   4    0.50    0.40
 -11   5   4    0.60    0.20
 -11   6  -4    0.40    0.20
 -11   5   4    0.50    0.50
 -11   6  -4    0.60    0.50
 -11   6  -4    0.30    0.30
  -5  11   4    0.30    0.50
  -5  -6  -4    0.70    0.40
  -6  -5   4    0.40    0.40
  -6  -5   4    0.70    0.40
  -6  11  -4    0.90    0.60
  -5  11   4    0.70    0.40
  -6  -5   4    0.80    0.30
  -6  11  -4    0.70    0.40
  -6  -5   4    0.80    0.50
  -5  -6  -4    0.50    0.40
  -5  -6  -4    0.30    0.40
  -6  -5   4    0.20    0.40
  -5  -6  -4    0.60    0.30
 -11   4   4   22.60    1.20
   4   7   4   21.20    1.20
 -11   4   4   21.60    1.40
 -11   7  -4   21.50    1.10
   7   4  -4   19.70    1.40
 -11   7  -4   20.40    1.40
 -11   7  -4   22.60    1.10
  -7  11  -4   21.90    1.20
  -7  -4   4   19.30    1.30
  -7  -4   4   21.60    1.10
  -4  11   4   21.30    1.20
  -4  -7  -4   19.40    1.10
  -7  -4   4   19.00    1.10
  -4  -7  -4   21.10    1.20
  -4  -7  -4   20.00    1.40
  -4  -7  -4   20.20    1.10
  -7  -4   4   19.10    1.30
  -7  11  -4   18.70    1.40
 -11   8  -4    5.80    0.90
 -11   3   4    5.50    0.80
   3   8   4    9.00    0.80
 -11   8  -4    7.80    0.60
 -11   3   4    8.10    0.60
  -8  -3   4    6.00    0.70
  -8  11  -4    7.80    0.70
  -3  -8  -4    7.60    0.80
  -3  -8  -4    6.60    0.80
  -8  -3   4    9.90    0.70
  -3  11   4    7.60    0.70
  -3  -8  -4    7.80    0.60
  -8  11  -4    7.40    0.90
  -3  -8  -4    8.30    0.70
  -8  -3   4    5.80    0.80
   9 -11   4    2.60    0.40
 -11   2   4    3.70    0.60
 -11   9  -4    3.30    0.40
   2   9   4    4.30    0.60
 -11   9  -4    3.50    0.50
 -11   9  -4    3.10    0.60
 -11   2   4    3.70    0.40
  -9  11  -4    3.80    0.50
  -2  11   4    3.80    0.50
  -9  11  -4    2.90    0.40
  -2  -9  -4    3.70    0.50
  -2  -9  -4    4.00    0.50
  -9  11  -4    3.60    0.60
  -9  -2   4    3.30    0.50
  -2  -9  -4    3.30    0.50
  -2  -9  -4    2.90    0.40
  -9  -2   4    3.20    0.50
 -11   1   4    0.50    0.30
 -11   1   4    0.70    0.30
 -11  10  -4    0.60    0.20
  10 -11   4    0.70    0.20
 -11  10  -4    0.70    0.30
 -11  10  -4    0.00    0.30
 -10  -1   4    0.60    0.30
 -10  11  -4    0.70    0.20
 -10  11  -4    0.40    0.40
 -10  -1   4    0.00    0.30
  -1 -10  -4    1.10    0.20
  11 -10   4    0.80    0.20
  -1  11   4    1.00    0.30
 -10  -1   4    0.80    0.30
 -12   4  -4    1.40    0.30
 -12   8   4    0.90    0.20
 -12   8   4    1.90    0.40
   4   8  -4    1.40    0.50
  -8  -4  -4    1.00    0.20
  -8  12   4    1.30    0.30
  -4  -8   4    1.70    0.60
  -8  -4  -4    1.00    0.30
  -4  12  -4    1.40    0.30
  -4  -8   4    1.00    0.30
  12  -8  -4    1.30    0.20
  -8  12   4    1.30    0.50
  -4  -8   4    1.50    0.40
  -4  -8   4    1.00    0.30
   7   5   4    0.50    0.30
 -12   7   4    0.30    0.20
 -12   5  -4    0.30    0.40
 -12   7   4    0.20    0.20
   5   7  -4    0.20    0.30
 -12   7   4    0.40    0.40
  -7  -5  -4    0.50    0.20
  -7  12   4    0.20    0.30
  -7  -5  -4    0.40    0.30
  -5  -7   4    0.10    0.30
  -5  12  -4    0.10    0.30
  -7  -5  -4    0.20    0.40
  -7  12   4    0.60    0.40
  12  -7  -4    0.20    0.20
  -5  12  -4   -0.20    0.50
  -5  -7   4    0.40    0.20
  -7  -5  -4    0.40    0.30
  -5  -7   4    0.50    0.40
  -5  -7   4    0.10    0.20
 -12   6  -4    8.70    0.60
 -12   6   4   10.30    0.60
   6   6  -4    9.80    0.70
 -12   6   4    9.90    0.60
 -12   6  -4    9.20    0.60
 -12   6   4    9.40    0.80
 -12   6  -4    8.90    0.80
   6   6   4    9.40    0.70
  -6  -6  -4    9.80    0.60
  -6  -6   4    9.30    0.90
  -6  -6  -4    8.40    0.90
  -6  -6  -4   10.20    0.70
  -6  12  -4    8.40    0.80
  -6  -6   4   10.30    0.70
  -6  -6  -4    9.20    0.60
  -6  -6   4    9.30    0.60
  -6  12   4    9.80    0.70
  -6  -6   4   11.00    0.70
  12  -6  -4   10.40    0.60
  -6  12  -4   10.10    0.70
 -12   7  -4    0.30    0.40
 -12   7  -4    0.60    0.20
 -12   5   4    1.20    0.30
   5   7   4    1.00    0.30
 -12   7  -4    0.60    0.30
   7   5  -4    1.20    0.40
 -12   5   4    0.40    0.30
  -5  12   4    0.80    0.30
  -7  -5   4    0.40    0.20
  -5  -7  -4    1.00    0.30
  -7  -5   4    0.70    0.40
  -5  -7  -4    0.30    0.40
  -7  -5   4    0.80    0.30
  -7  12  -4    0.90    0.30
  -5  -7  -4    1.00    0.30
  -5  -7  -4    0.80    0.30
  -7  -5   4    0.70    0.30
  -7  12  -4    0.30    0.40
 -12   8  -4    1.50    0.40
 -12   4   4    1.20    0.50
 -12   8  -4    1.60    0.20
   4   8   4    1.80    0.40
 -12   8  -4    1.40    0.30
 -12   4   4    1.80    0.30
  -8  -4   4    1.40    0.30
  -8  12  -4    1.10    0.50
  -8  -4   4    1.90    0.30
  -4  12   4    1.90    0.40
  -4  -8  -4    1.50    0.30
  -8  -4   4    2.20    0.30
  -8  12  -4    1.70    0.30
  -4  -8  -4    1.90    0.30
  -4  -8  -4    1.50    0.60
   0   0   5    0.10    0.10
   0   0  -5    0.30    0.10
  -1   0  -5  267.47   11.00
  -1   1   5  268.37   11.10
   0   1  -5  243.68   11.00
   1   0   5  263.87   11.00
   0   1   5   72.29    3.30
  -1   1  -5   76.49    3.30
  -2   2   5  821.52   33.30
   0  -2   5  746.83   33.10
  -2   2   5  750.82   33.20
   2   0   5  844.62   33.20
   0   2  -5  753.62   33.10
  -2   0  -5  849.12   33.20
   0   2  -5  774.12   33.10
  -2   1  -5  111.49    5.00
  -2   1   5  111.29    4.80
   1   1   5  111.19    4.90
  -1  -1  -5  111.09    4.80
  -1   2  -5  107.79    4.80
  -1   2   5  107.39    4.80
  -2   2  -5  878.01   37.30
  -2   2  -5  831.12   37.30
   0  -2  -5  912.81   37.20
   0   2   5  826.32   37.20
  -2   2  -5  900.31   37.10
  -2   0   5  951.10   37.20
   2  -2   5  885.61   37.10
   0   2   5  918.31   37.20
  -3   3   5   84.19    4.10
  -3   3   5   89.19    4.10
  -3   0  -5   88.79    4.00
   0  -3   5   82.99    3.90
  -3   0  -5   83.99    4.00
   0   3  -5   80.19    3.90
  -3   0  -5   86.59    3.90
  -3   0  -5   84.89    3.90
   0  -3   5   87.99    3.90
   3   0   5   88.69    3.90
  -3   3   5   85.69    3.90
   0   3  -5   84.09    3.90
   1  -3   5  273.67   12.40
   2   1   5  303.77   12.30
   1   2  -5  278.57   12.30
  -3   1  -5  295.27   12.50
  -3   1  -5  268.87   12.40
   2   1   5  279.57   12.30
  -3   2   5  298.77   12.50
  -3   2   5  302.47   12.40
   1   2  -5  289.87   12.30
  -3   1  -5  303.57   12.40
  -3   1  -5  292.17   12.30
  -1  -2   5  295.07   12.20
  -2   3   5  303.77   12.40
  -1   3  -5  250.87   12.20
  -2  -1  -5  293.07   12.20
  -1  -2   5  282.17   12.10
  -2   3   5  273.67   12.30
  -2  -1  -5  283.37   12.10
  -2  -1  -5  305.17   12.20
  -1   3  -5  281.57   12.30
   1   2   5  666.63   30.40
  -3   1   5  734.53   30.40
   1  -3  -5  712.73   30.40
   2  -3   5  749.62   30.40
  -3   2  -5  744.93   30.60
  -3   2  -5  748.63   30.50
  -3   2  -5  676.83   30.60
   2   1  -5  742.93   30.40
  -3   1   5  751.92   30.50
  -1   3   5  722.93   30.20
  -2  -1   5  706.53   30.00
  -1   3   5  673.53   30.20
  -2   3  -5  672.73   30.20
  -1  -2  -5  712.93   30.10
  -2   3  -5  752.22   30.30
  -2  -1   5  767.02   30.10
  -1  -2  -5  670.93   30.10
  -2   3  -5  745.83   30.10
   3  -2   5  741.83   30.10
  -3   3  -5   58.59    2.70
   0  -3  -5   57.69    2.70
  -3   3  -5   54.89    2.90
   0   3   5   46.70    2.70
  -3   0   5   60.19    2.80
   0   3   5   59.29    2.80
   0   4  -5   27.90    1.70
  -4   0  -5   27.90    1.60
   0  -4   5   28.10    1.60
   0   4  -5   27.50    1.60
   4   0   5   28.40    1.70
  -4   0  -5   29.30    1.80
  -4   4   5   28.30    1.90
   0  -4   5   28.20    1.60
  -4   4   5   27.70    1.70
   0   4  -5   26.00    1.70
  -4   4   5   28.70    1.90
  -4   0  -5   27.10    1.60
  -4   0  -5   29.70    1.70
  -4   1  -5   57.09    2.90
   3   1   5   55.99    2.70
  -4   1  -5   58.19    2.80
  -4   1  -5   56.79    2.70
  -4   3   5   56.79    3.00
  -4   3   5   59.09    3.00
  -4   3   5   54.59    3.20
  -4   1  -5   56.69    2.90
   1   3  -5   58.29    2.80
   1  -4   5   61.09    2.70
   1   3  -5   55.59    2.80
   3   1   5   55.19    2.70
  -3   4   5   56.49    3.10
  -3  -1  -5   56.39    3.10
  -1   4  -5   55.69    2.90
  -3  -1  -5   56.99    2.90
   4  -1   5   59.19    2.90
  -1  -3   5   59.79    2.80
  -3   4   5   57.09    3.10
  -3  -1  -5   57.89    2.80
  -1   4  -5   58.99    2.80
  -1   4  -5   58.09    3.00
  -1  -3   5   58.99    2.80
  -3  -1  -5   57.69    2.80
  -3   4   5   56.19    2.70
   2   2   5  324.07   14.30
   2   2   5  355.06   14.30
  -4   2   5  303.07   14.40
   2  -4   5  342.57   14.30
  -4   2  -5  305.07   14.40
  -4   2   5  340.97   14.40
  -4   2  -5  339.77   14.50
   2  -4  -5  348.57   14.20
  -4   2  -5  335.27   14.20
   2   2  -5  338.77   14.30
  -4   2  -5  340.37   14.40
   2  -4  -5  347.77   14.20
  -2   4  -5  304.37   14.50
  -2   4   5  328.27   14.60
  -2   4  -5  337.37   14.60
  -2   4  -5  345.57   14.30
  -2  -2   5  346.37   14.40
  -2  -2  -5  325.27   14.30
  -2  -2   5  337.57   14.40
  -2   4   5  359.66   14.70
  -2   4  -5  334.47   14.30
  -2   4   5  339.17   14.20
  -2   4   5  347.37   14.20
  -4   3  -5    1.30    0.50
   3   1  -5    0.60    0.30
   1  -4  -5    1.30    0.40
   1   3   5    0.70    0.40
  -4   1   5    0.90    0.30
   3  -4   5    0.50    0.30
   1   3   5    1.10    0.40
  -4   1   5    1.10    0.50
  -4   3  -5    0.80    0.40
   1   3   5    0.90    0.40
  -4   1   5    0.40    0.30
  -4   3  -5    0.70    0.40
  -1  -3  -5    1.00    0.40
  -1   4   5    0.50    0.30
   4  -3   5    0.90    0.40
  -3   4  -5    0.00    0.30
  -3   4  -5    0.00    0.30
  -3   4  -5    0.50    0.50
  -1   4   5    0.50    0.40
  -3   4  -5    0.90    0.40
  -3  -1   5    0.50    0.40
  -1   4   5    0.80    0.50
   0   4   5   82.99    4.10
   4  -4   5   81.49    3.80
  -4   0   5   84.79    3.90
  -4   4  -5   80.19    3.80
  -4   0   5   76.79    3.60
  -4   4  -5   77.09    4.10
   0   4   5   71.49    3.90
   0  -4  -5   83.79    3.80
   0   4   5   82.69    3.80
   4   0  -5   79.59    3.70
  -5   0  -5    6.70    0.90
   5   0   5    6.60    0.80
  -5   5   5    6.90    0.90
   0  -5   5    7.00    0.90
  -5   0  -5    7.20    0.80
   5   0   5    7.20    0.80
   0   5  -5    6.60    0.90
  -5   5   5    5.70    1.10
  -5   5   5    7.20    1.10
   0   5  -5    9.00    1.00
   5   0   5    6.10    0.70
  -5   0  -5    7.40    0.90
   5  -5  -5    7.60    0.90
  -5   0  -5    5.80    0.80
   4   1   5    9.60    0.80
   4   1   5    8.60    0.90
   1   4  -5    9.00    0.90
  -5   1  -5    9.80    1.00
   1  -5   5    8.30    0.90
  -5   4   5    9.60    1.00
   4  -5  -5    7.70    0.90
  -5   4   5   11.10    1.20
  -5   4   5    8.70    1.10
   4   1   5    7.20    0.80
  -5   1  -5    8.30    0.90
   1   4  -5    8.20    0.90
  -5   1  -5    9.30    1.00
  -4  -1  -5    9.00    0.90
  -1  -4   5    9.30    1.00
   5  -1   5    8.40    0.90
  -4  -1  -5    9.30    0.90
  -4  -1  -5    9.30    0.90
  -1   5  -5    8.70    1.10
  -4   5   5    9.80    1.20
  -1   5  -5    9.40    0.90
  -1   5  -5    8.70    1.00
  -4   5   5    9.60    1.30
  -1  -4   5    9.50    1.00
  -4   5   5    9.60    0.90
  -5   2  -5   63.49    3.40
   3  -5  -5   65.39    3.10
  -5   3   5   64.69    3.40
   2  -5   5   66.49    3.10
  -5   3   5   66.59    3.30
  -5   3   5   63.19    3.40
   3   2   5   64.89    3.20
   3   2   5   62.39    3.10
  -5   2  -5   64.69    3.00
  -5   2  -5   66.09    3.30
   3   2   5   69.29    3.30
  -5   2  -5   63.19    3.40
   2   3  -5   64.49    3.10
   2   3  -5   67.99    3.20
  -2  -3   5   66.39    3.20
  -2   5  -5   65.89    3.50
  -3   5   5   62.69    3.50
  -2   5  -5   64.99    3.10
  -3   5   5   66.79    3.60
  -3   5   5   62.79    3.00
  -3  -2  -5   71.19    3.30
  -3  -2  -5   62.49    3.10
  -2  -3   5   63.89    3.20
  -2   5  -5   60.49    3.40
  -3  -2  -5   65.49    3.20
   2   3   5  217.38   10.10
   3   2  -5  228.88   10.10
   2   3   5  236.78   10.20
  -5   3  -5  237.08   10.50
  -5   2   5  230.48   10.30
  -5   2   5  241.08   10.30
  -5   3  -5  228.18   10.40
   2   3   5  229.88   10.20
   2  -5  -5  237.58   10.00
  -5   3  -5  236.18   10.20
  -5   2   5  239.08   10.20
   3  -5   5  227.88   10.10
  -2   5   5  235.68   10.00
   5  -3   5  248.48   10.30
  -2   5   5  233.78   10.50
  -3  -2   5  235.48   10.20
  -3   5  -5  230.88   10.10
  -3   5  -5  224.48   10.10
  -3   5  -5  222.98   10.50
  -3  -2   5  229.88   10.10
  -3   5  -5  229.48   10.60
  -2  -3  -5  230.18   10.20
  -2   5   5  242.88   10.60
   1   4   5  129.09    6.40
   1   4   5  143.79    6.40
  -5   1   5  147.49    6.50
  -5   1   5  135.99    6.30
   1   4   5  139.69    6.60
  -5   4  -5  130.49    6.70
   4  -5   5  151.28    6.40
   1  -5  -5  141.19    6.30
   4   1  -5  151.08    6.40
  -5   4  -5  137.79    6.70
  -5   1   5  140.39    6.30
  -5   4  -5  143.49    6.40
   5  -1  -5  138.29    6.30
  -4   5  -5  149.79    7.00
  -1  -4  -5  144.09    6.50
  -1   5   5  140.99    6.40
   5  -1  -5  132.29    6.40
  -4  -1   5  155.78    6.60
  -4   5  -5  151.58    6.50
  -4  -1   5  151.58    6.40
   5  -4   5  143.19    6.50
  -1   5   5  140.59    6.80
  -4   5  -5  142.89    6.80
  -1   5   5  133.49    6.70
   0   5   5  274.57   12.00
   0   5   5  268.37   12.10
  -5   0   5  263.77   11.60
   5  -5   5  264.17   11.80
  -5   5  -5  273.47   12.50
   0   5   5  273.37   12.00
  -5   0   5  261.57   12.10
   5   0  -5  269.37   11.60
  -5   5  -5  270.47   12.20
  -5   5  -5  265.97   11.80
   0  -5  -5  277.47   12.10
  -6   0  -5    3.70    0.70
   6  -6  -5    4.20    0.80
  -6   6   5    4.40    0.80
  -6   6   5    4.40    1.00
   6   0   5    4.20    0.70
   0   6  -5    4.30    0.70
  -6   6   5    3.70    0.90
  -6   0  -5    3.60    0.70
  -6   5   5   61.09    3.70
   5  -6  -5   63.19    3.30
  -6   1  -5   60.29    3.30
   5   1   5   62.29    3.30
  -6   5   5   60.89    3.70
  -6   1  -5   60.99    3.40
   1   5  -5   64.09    3.30
  -6   1  -5   65.09    3.20
  -6   5   5   69.09    3.40
   1  -6   5   68.99    3.30
  -6   1  -5   64.49    3.30
  -1  -5   5   68.49    3.40
  -5  -1  -5   62.49    3.30
   6  -1   5   64.09    3.20
  -1   6  -5   64.49    3.50
  -5   6   5   63.89    3.30
  -1   6  -5   65.49    3.70
  -5  -1  -5   64.19    3.20
  -5   6   5   64.69    3.90
   6  -1   5   60.69    3.30
  -5   6   5   63.59    3.80
  -1   6  -5   65.19    3.30
   2   4  -5   37.50    2.20
   2  -6   5   36.20    2.00
  -6   2  -5   37.00    2.20
   4   2   5   35.00    2.10
  -6   2  -5   34.20    2.30
  -6   2  -5   36.50    2.30
  -6   4   5   32.90    2.40
  -6   4   5   35.00    2.40
  -6   4   5   34.80    2.20
   4  -6  -5   38.10    2.00
   4   2   5   41.60    2.20
  -4  -2  -5   38.50    2.20
  -4   6   5   36.20    2.50
  -4   6   5   34.80    2.50
  -2  -4   5   33.80    2.10
  -2   6  -5   35.00    2.10
  -2   6  -5   34.40    2.60
   6  -2   5   34.00    2.20
  -2  -4   5   38.30    2.10
  -4   6   5   38.10    2.00
  -2   6  -5   35.30    2.30
  -6   3   5   81.89    4.10
  -6   3  -5   78.79    3.90
  -6   3  -5   82.39    4.10
   3   3   5   75.59    3.90
   3   3  -5   81.09    3.90
  -6   3   5   77.99    4.00
   3   3   5   70.19    3.80
  -6   3  -5   75.99    4.10
   3  -6   5   81.69    3.80
  -6   3   5   75.79    4.00
  -3   6  -5   81.99    4.40
  -3   6   5   79.79    4.30
  -3  -3   5   77.99    3.80
   6  -3   5   72.69    3.90
  -3   6   5   78.09    4.30
  -3  -3   5   78.19    3.80
  -3   6  -5   74.39    3.80
  -3  -3  -5   77.39    3.90
  -3   6  -5   81.89    4.20
   4   2  -5  104.79    4.70
   4  -6   5  105.49    4.70
   2   4   5  101.29    4.80
  -6   4  -5   98.69    5.10
   2   4   5   95.69    4.90
  -6   2   5   95.69    4.80
  -6   2   5  102.49    4.90
  -6   4  -5  102.19    4.80
   2   4   5   89.09    4.70
   2  -6  -5   95.39    4.60
  -6   4  -5   94.89    5.00
  -4   6  -5  103.19    4.70
  -2   6   5   92.69    5.10
  -2  -4  -5  101.19    4.90
  -2   6   5   94.19    4.60
  -4  -2   5   99.59    4.70
  -2   6   5   98.89    5.30
  -4  -2   5  108.59    4.90
  -4   6  -5  104.09    5.30
   6  -4   5  105.89    4.90
  -4   6  -5   99.09    5.20
   5  -6   5   17.00    1.30
  -6   1   5   15.90    1.40
  -6   5  -5   14.70    1.50
  -6   5  -5   13.40    1.60
  -6   5  -5   15.40    1.40
   1   5   5   13.40    1.80
   5   1  -5   15.50    1.20
   1   5   5   18.90    1.50
  -5   6  -5   14.50    1.60
   6  -5   5   16.60    1.40
  -5   6  -5   14.40    1.60
  -1   6   5   16.20    1.70
  -5   6  -5   16.10    1.30
  -5  -1   5   17.70    1.20
  -5  -1   5   17.70    1.40
  -1   6   5   16.50    1.60
  -6   6  -5   36.80    3.10
  -6   6  -5   38.90    2.30
   0   6   5   39.30    2.60
   0   6   5   41.70    2.40
  -6   6  -5   40.50    3.50
  -6   0   5   41.60    2.50
   0   6   5   38.30    2.70
   6  -6   5   37.10    2.30
   6   0  -5   39.60    2.20
   0  -6  -5   39.90    2.30
   0   7  -5   25.00    2.00
  -7   7   5   24.60    1.90
   0  -7   5   27.80    1.70
   7  -7  -5   23.20    1.90
  -7   7   5   28.90    2.50
   1  -7   5    4.90    0.70
   6  -7  -5    4.50    0.80
  -7   6   5    7.10    1.10
  -7   6   5    4.00    1.00
   6   1   5    6.20    0.90
   1   6  -5    7.40    1.00
  -7   1  -5    5.60    0.90
  -1   7  -5    4.80    0.80
   7  -6  -5    5.50    1.00
  -6   7   5    5.10    0.80
  -6  -1  -5    5.90    0.80
  -6   7   5    4.50    1.10
  -1  -6   5    6.60    0.80
  -6  -1  -5    5.30    0.80
  -7   5   5   40.60    2.60
   5  -7  -5   42.60    2.30
   5   2   5   45.40    2.80
   2   5  -5   43.60    2.50
  -7   5   5   39.00    3.20
  -7   2  -5   40.10    2.50
  -7   5   5   34.70    2.80
  -5  -2  -5   44.00    2.30
  -5  -2  -5   42.00    2.70
  -5   7   5   42.50    3.10
  -5   7   5   40.10    3.10
  -2   7  -5   40.00    2.50
  -2   7  -5   43.90    2.80
  -5   7   5   41.20    2.40
  -2  -5   5   47.70    2.30
  -2   7  -5   47.90    3.10
  -7   3  -5   88.69    4.80
  -7   3  -5   88.59    4.80
   3   4  -5   92.39    4.90
  -7   4   5   92.09    4.90
   3  -7   5   92.89    4.50
  -7   4   5   94.49    5.00
  -7   4   5   98.79    4.90
  -7   3  -5   95.19    5.50
  -3   7  -5   89.59    4.90
  -4   7   5   90.49    5.20
   7  -3   5   89.49    4.80
  -3   7  -5   93.39    5.20
  -4  -3  -5   90.69    4.40
  -3  -4   5   92.69    4.30
  -3  -4   5   93.99    4.70
   7  -3   5   99.19    5.20
  -7   4  -5    2.20    0.80
  -7   4  -5    2.90    0.80
   4  -7   5    6.40    0.90
  -7   3   5    3.70    0.80
   4   3  -5    6.70    1.00
  -7   4  -5    4.70    1.00
  -7   3   5    4.40    0.90
   3   4   5    4.90    0.80
   7  -4   5    4.80    1.00
  -3   7   5    4.00    1.00
  -4   7  -5    4.00    0.90
  -4   7  -5    5.30    1.10
  -4  -3   5    4.10    0.80
  -3  -4  -5    4.60    0.80
  -3   7   5    5.10    1.10
  -4  -3   5    7.60    1.00
  -3  -4  -5    5.60    0.70
   2   5   5   29.30    2.10
  -7   5  -5   32.20    2.40
   5   2  -5   37.00    2.20
  -7   2   5   33.60    2.30
   5  -7   5   35.40    2.10
  -7   5  -5   36.10    2.30
  -7   5  -5   29.80    2.50
  -5  -2   5   38.40    2.30
  -2   7   5   29.80    2.00
  -5   7  -5   35.20    2.10
  -5   7  -5   30.70    2.60
  -2  -5  -5   38.20    1.90
  -2   7   5   30.90    2.50
  -2   7   5   29.00    2.40
  -5   7  -5   32.70    2.60
  -2  -5  -5   31.60    2.10
   7  -5   5   36.70    2.30
  -5  -2   5   34.90    2.20
   1  -7  -5    8.00    0.80
   1   6   5    6.90    1.00
   6  -7   5    7.30    1.00
  -7   6  -5    6.80    1.30
   1  -7  -5    6.80    1.00
  -7   1   5    6.00    1.00
  -7   6  -5    7.20    1.10
  -6   7  -5    8.10    1.30
   7  -6   5    7.80    1.10
  -1  -6  -5    7.20    1.00
  -1   7   5    4.90    0.80
  -1  -6  -5    8.60    0.90
  -6  -1   5    5.30    0.90
  -6   7  -5    7.20    1.00
  -6  -1   5    5.40    0.80
   7  -7   5   21.70    1.80
  -7   0   5   23.60    1.90
  -7   7  -5   22.00    1.70
  -7   7  -5   21.40    2.10
   0   7   5   20.80    1.70
   0  -7  -5   21.10    1.70
   0  -7  -5   22.70    1.40
  -8   8   5   -0.10    0.50
  -8   8   5    0.50    0.30
   0  -8   5    0.60    0.40
   8  -8  -5   -0.30    0.80
   0  -8   5    0.80    0.50
  -8   8   5    0.20    0.40
  -8   8   5    0.60    1.00
  -8   8   5    1.20    0.90
   0  -8   5    0.80    0.30
  -8   0  -5   -0.50    0.30
   0  -8   5    0.20    0.60
   0   8  -5    1.30    0.50
  -8   0  -5    0.30    0.40
   0   8  -5    0.70    0.70
  -8   7   5   10.20    1.40
   1   7  -5   10.70    1.30
  -8   7   5   14.20    0.80
  -8   7   5   13.60    1.00
   1  -8   5   12.00    1.20
   1  -8   5   12.90    1.20
  -8   7   5   10.70    1.20
   7  -8  -5    9.10    1.50
  -8   1  -5    9.60    1.10
  -8   7   5   16.30    1.90
  -8   1  -5   10.80    1.50
   1  -8   5   11.80    0.80
   1  -8   5   13.10    1.00
   7   1   5   11.90    1.40
  -8   1  -5   12.80    0.90
   1   7  -5   14.90    1.60
  -1   8  -5   12.40    1.60
  -1  -7   5   12.50    1.20
  -1  -7   5   15.00    1.00
  -7   8   5   17.10    2.00
  -7  -1  -5   14.00    0.90
  -7   8   5    9.40    1.30
  -7   8   5   12.70    0.80
  -1  -7   5   12.20    0.90
  -1   8  -5   10.40    1.30
  -7   8   5   10.80    1.20
   8  -7  -5    9.50    1.50
  -7  -1  -5   11.20    0.80
  -7  -1  -5   11.40    1.30
  -7  -1  -5   10.60    1.50
   8  -1   5    9.40    1.40
  -1   8  -5   14.30    1.00
  -7   8   5   12.70    1.00
  -1  -7   5   10.40    1.20
   2   6  -5    5.70    1.00
   6   2   5    5.20    1.00
  -8   2  -5    5.60    1.00
  -8   6   5    5.50    1.00
  -8   6   5    7.20    1.60
  -6  -2  -5    5.10    0.90
   8  -6  -5    6.80    1.20
  -2  -6   5    5.80    0.80
  -6  -2  -5    5.10    0.80
   8  -2   5    4.90    1.00
  -6   8   5    8.20    1.50
  -2   8  -5    6.00    1.10
  -8   5   5   39.50    2.70
  -8   3  -5   37.80    2.60
   5   3   5   37.80    2.50
  -8   3  -5   39.10    2.60
   3   5  -5   37.30    2.60
  -8   5   5   42.00    2.90
  -3  -5   5   40.10    2.20
  -5  -3  -5   41.70    2.30
  -5  -3  -5   39.90    2.60
  -5   8   5   41.30    3.10
   8  -3   5   40.90    2.70
  -3   8  -5   39.80    2.90
  -8   4  -5   61.69    3.70
  -8   4  -5   62.99    3.50
  -8   4   5   60.79    3.60
   4   4   5   60.69    3.40
   4   4  -5   59.49    3.50
  -4  -4  -5   59.79    3.10
  -4  -4   5   60.39    3.10
  -4   8   5   64.79    4.10
  -4  -4  -5   59.39    3.50
  -4   8  -5   63.19    3.90
   8  -4   5   60.79    3.50
   3   5   5   14.20    1.50
   5   3  -5   17.00    1.50
  -8   5  -5   15.40    1.60
  -8   3   5   16.60    1.70
  -8   5  -5   16.00    1.70
   5  -8   5   14.80    1.50
  -5   8  -5   16.30    1.80
  -3   8   5   12.30    1.80
   8  -5   5   14.80    1.60
  -3  -5  -5   12.10    1.50
  -5  -3   5   17.00    1.30
  -3  -5  -5   16.30    1.30
   2   6   5   17.50    1.70
  -8   6  -5   13.40    1.80
  -8   6  -5   18.30    1.70
  -8   2   5   12.70    1.90
   6   2  -5   19.20    1.60
   6  -8   5   17.50    1.60
   8  -6   5   17.20    1.80
  -6   8  -5   16.90    2.00
  -6  -2   5   20.90    1.40
  -2  -6  -5   18.40    1.70
  -2   8   5   13.70    1.90
  -2  -6  -5   22.90    1.50
  -8   1   5   17.50    1.80
   7  -8   5   21.00    1.70
   1   7   5   17.30    1.10
  -8   1   5   14.30    1.00
  -8   7  -5   16.50    1.10
  -8   1   5   14.30    1.10
  -8   7  -5   15.70    1.90
  -8   7  -5   18.40    1.70
  -8   1   5   19.10    1.30
   1   7   5   19.40    1.70
  -8   7  -5   18.90    1.50
   1  -8  -5   18.70    1.40
   1  -8  -5   16.10    1.10
  -8   7  -5   15.60    1.00
  -7  -1   5   19.30    2.00
  -7   8  -5   15.50    1.90
  -7   8  -5   21.40    1.50
  -1  -7  -5   19.30    1.70
  -1   8   5   17.00    1.20
  -7   8  -5   14.90    0.90
  -7  -1   5   16.50    1.00
  -1  -7  -5   18.20    1.00
   8  -7   5   16.80    1.60
  -7  -1   5   18.90    1.30
  -1  -7  -5   14.30    1.10
  -7   8  -5   16.00    1.60
  -7  -1   5   15.40    1.10
  -1   8   5   13.90    1.70
  -1  -7  -5   18.60    1.10
  -7   8  -5   16.10    1.10
   0  -8  -5    7.90    0.80
   0  -8  -5    8.70    1.10
  -8   8  -5   10.10    2.00
   0   8   5    8.20    1.70
  -8   0   5    5.50    1.60
  -8   8  -5    8.60    0.80
  -8   8  -5    9.60    0.70
   0   8   5    9.20    0.90
  -8   0   5    9.80    0.80
  -8   0   5    7.20    0.90
   0  -8  -5    7.20    0.70
  -8   8  -5    9.20    1.20
   0  -8  -5    8.90    0.90
  -8   0   5    9.00    0.70
  -9   0  -5   19.80    1.10
  -9   9   5   21.20    1.50
  -9   9   5   20.40    1.00
  -9   9   5   21.10    1.20
   0  -9   5   18.10    1.40
   0   9  -5   17.00    1.50
   0   9  -5   16.80    1.20
   0  -9   5   18.00    1.20
   0  -9   5   17.90    1.10
  -9   8   5    3.10    0.50
   1  -9   5    2.90    0.60
  -9   8   5    2.70    0.70
   1   8  -5    3.40    0.80
  -9   1  -5    2.60    0.50
   1  -9   5    2.90    0.40
   1  -9   5    3.30    0.60
  -9   8   5    2.10    0.40
   1   8  -5    4.20    0.60
  -9   1  -5    2.50    0.60
  -8  -1  -5    3.60    0.60
  -1  -8   5    2.70    0.70
  -1   9  -5    3.70    0.60
  -8  -1  -5    2.80    0.50
  -1  -8   5    2.60    0.40
  -1   9  -5    3.00    0.80
  -8   9   5    2.50    0.40
  -1  -8   5    3.70    0.60
  -8   9   5    2.40    0.50
  -8   9   5    2.50    0.70
  -1  -8   5    3.40    0.70
   2   7  -5    3.10    0.90
  -9   2  -5    4.70    0.60
  -9   7   5    4.90    0.80
  -9   7   5    5.00    1.00
   2   7  -5    6.60    0.80
  -9   2  -5    4.40    0.70
  -9   7   5    4.70    0.60
   2   7  -5    5.30    0.90
   2  -9   5    5.70    0.80
  -9   7   5    5.90    0.60
  -9   2  -5    5.00    1.00
   7   2   5    4.10    0.90
  -9   7   5    5.70    1.30
  -7   9   5    4.90    1.30
  -2  -7   5    5.50    0.70
  -7   9   5    5.30    0.50
  -7   9   5    4.10    0.80
  -7  -2  -5    3.90    0.50
  -7   9   5    5.70    0.70
   9  -2   5    4.00    0.90
  -2   9  -5    4.90    0.90
  -2  -7   5    4.80    0.80
  -7  -2  -5    3.30    0.70
  -7  -2  -5    5.20    0.70
  -2  -7   5    6.80    0.70
  -2   9  -5    5.70    0.80
  -2  -7   5    5.10    0.60
   9  -7  -5    4.80    1.10
  -2  -7   5    4.40    0.80
  -7  -2  -5    4.30    0.90
  -7  -2  -5    4.90    0.60
  -9   3  -5   27.20    1.70
   3   6  -5   26.60    2.50
  -9   6   5   29.60    1.80
  -9   3  -5   25.20    2.10
  -9   6   5   25.30    1.40
   3  -9   5   24.40    1.50
  -9   3  -5   23.80    1.40
  -9   6   5   26.60    1.30
  -9   6   5   26.00    2.40
   3   6  -5   27.50    1.80
  -9   3  -5   23.90    1.30
  -9   6   5   24.80    2.40
   6   3   5   21.30    2.00
  -6   9   5   25.80    1.50
  -3  -6   5   25.50    1.40
  -3   9  -5   26.90    1.80
  -3   9  -5   23.20    1.50
  -6  -3  -5   23.40    1.40
  -6   9   5   24.50    2.90
   9  -3   5   23.30    2.00
  -6  -3  -5   25.50    1.40
  -3  -6   5   27.90    1.80
  -3  -6   5   25.70    1.40
  -6  -3  -5   21.50    1.90
  -6  -3  -5   27.50    1.70
  -3  -6   5   27.20    1.70
   9  -6  -5   28.10    2.30
  -6   9   5   25.40    1.80
  -6  -3  -5   23.50    1.50
  -3  -6   5   24.00    1.50
  -9   5   5    2.50    0.90
  -9   4  -5    2.80    0.50
  -9   5   5    2.50    0.70
   4  -9   5    2.90    0.60
  -9   4  -5    2.10    0.40
   4   5  -5    3.20    0.80
  -9   5   5    2.60    0.50
   5   4   5    1.10    0.70
  -9   4  -5    1.40    0.60
   4   5  -5    2.10    0.80
  -9   5   5    3.80    0.50
  -9   4  -5    1.90    0.70
  -4  -5   5    1.60    0.60
  -4  -5   5    2.30    0.70
  -4  -5   5    3.20    0.50
  -5   9   5    2.90    0.70
  -4   9  -5    2.90    0.60
  -5  -4  -5    2.10    0.40
   9  -5  -5    0.60    0.70
  -5   9   5    3.10    1.10
  -5  -4  -5    2.40    0.70
  -4   9  -5    2.40    0.70
   9  -4   5    2.20    0.80
  -4   9  -5    3.00    1.00
  -5  -4  -5    2.70    0.50
  -4  -5   5    2.80    0.40
  -5  -4  -5    2.70    0.50
  -5  -4  -5    2.20    0.80
  -9   4   5   25.90    1.50
   5   4  -5   28.50    2.20
  -9   4   5   28.20    1.80
  -9   5  -5   28.00    1.80
   4   5   5   24.10    2.10
  -9   4   5   29.70    2.30
  -9   5  -5   28.60    2.30
  -9   5  -5   25.80    1.40
  -9   5  -5   26.40    1.40
  -9   5  -5   26.70    2.10
  -9   4   5   26.20    1.30
  -4   9   5   24.50    1.50
  -5  -4   5   29.40    1.70
  -5  -4   5   29.90    1.80
  -4   9   5   26.90    1.80
  -4  -5  -5   29.00    1.80
  -5  -4   5   28.10    1.50
  -4  -5  -5   22.70    1.50
  -4  -5  -5   24.20    2.00
  -5   9  -5   30.60    2.00
  -4  -5  -5   24.30    1.40
  -5  -4   5   25.30    1.50
  -4  -5  -5   26.80    1.40
   9  -5   5   31.20    2.30
  -4   9   5   22.80    2.40
  -5  -4   5   28.40    1.40
  -5   9  -5   25.70    1.50
  -9   6  -5    0.40    0.70
   3  -9  -5    2.30    0.50
  -9   6  -5    1.10    0.30
  -9   3   5    1.90    0.40
  -9   3   5    0.70    0.80
  -9   6  -5    0.50    0.60
  -9   3   5    1.00    0.60
   3   6   5    0.30    0.70
   6   3  -5    1.50    0.70
  -9   6  -5    1.50    0.40
  -9   6  -5    0.00    0.60
  -6   9  -5    1.50    0.80
  -3   9   5    2.50    0.50
  -6   9  -5    1.20    0.70
   9  -6   5    1.70    0.80
  -6  -3   5    2.00    0.50
  -3  -6  -5    2.40    0.50
  -6  -3   5    1.10    0.40
  -6   9  -5    1.40    0.50
  -3  -6  -5    1.60    0.50
  -6  -3   5    1.20    0.50
  -3   9   5    2.10    1.00
  -6  -3   5    1.00    0.50
  -3  -6  -5    1.60    0.80
  -3  -6  -5    2.80    0.70
  -9   7  -5   48.90    3.10
  -9   7  -5   49.10    2.70
  -9   2   5   48.60    2.30
   2  -9  -5   44.20    2.30
  -9   7  -5   46.90    2.30
  -9   7  -5   52.99    3.60
   2   7   5   48.60    2.40
  -9   2   5   51.59    2.60
   2   7   5   44.70    3.00
  -9   7  -5   48.40    2.30
  -9   2   5   51.29    3.20
   7  -9   5   45.20    3.00
  -2   9   5   47.70    2.30
  -7   9  -5   52.59    3.70
  -7   9  -5   43.30    2.10
  -2  -7  -5   48.10    2.20
  -7  -2   5   46.70    2.40
   9  -7   5   48.30    3.00
  -2  -7  -5   44.90    2.30
  -7   9  -5   48.30    2.70
  -7  -2   5   44.80    2.20
  -7  -2   5   44.50    2.50
  -2  -7  -5   50.99    2.60
  -7   9  -5   45.50    2.30
  -7  -2   5   44.50    2.20
  -2  -7  -5   45.20    2.30
  -2  -7  -5   45.40    3.00
  -7  -2   5   46.30    2.50
  -9   8  -5    6.20    0.70
  -9   1   5    6.90    0.70
   1  -9  -5    5.90    0.80
   1  -9  -5    4.50    0.90
   1   8   5    7.00    0.80
  -9   8  -5    5.20    0.90
  -9   8  -5    5.80    0.60
  -9   1   5    4.50    0.70
  -9   1   5    6.80    0.90
  -8   9  -5    5.30    0.50
  -8  -1   5    5.30    0.70
  -8   9  -5    7.20    0.70
  -8  -1   5    7.80    0.70
  -8   9  -5    5.30    0.90
  -1   9   5    6.20    0.80
  -1  -8  -5    5.40    0.70
  -8  -1   5    7.00    0.90
  -1  -8  -5    6.20    0.60
  -1  -8  -5    6.10    0.80
   0  -9  -5   21.10    1.30
  -9   0   5   23.20    1.30
  -9   9  -5   21.70    1.20
  -9   9  -5   20.60    1.60
   0  -9  -5   22.10    1.50
  -9   0   5   23.30    1.20
   0  -9  -5   19.60    1.20
  -9   9  -5   22.60    1.20
   0   9   5   21.70    1.30
  -9   0   5   20.50    1.40
   0 -10   5    0.70    0.30
   0  10  -5    0.80    0.50
 -10  10   5    0.70    0.30
 -10  10   5    0.20    0.50
 -10  10   5    1.00    0.30
   0 -10   5    0.60    0.40
   0  10  -5    0.90    0.40
   0 -10   5    0.90    0.40
   9 -10  -5   12.50    0.70
 -10   9   5   12.70    0.90
   1   9  -5   13.60    1.00
 -10   1  -5   12.50    0.80
   1 -10   5   13.10    0.90
   1 -10   5   12.60    0.80
 -10   9   5   13.30    1.20
 -10   9   5   12.60    0.80
   1   9  -5   12.60    1.20
  -9  -1  -5   11.50    0.80
  -1  -9   5   14.30    0.90
  -9  10   5   12.70    1.10
  -9  10   5   12.40    0.70
  -1  10  -5   12.90    1.20
  -1  -9   5   12.50    1.00
  -9  10   5   11.90    0.90
  -1  -9   5   12.20    0.80
  -9  -1  -5   12.30    0.80
   2   8  -5    7.60    0.80
 -10   8   5    8.10    0.60
   8 -10  -5    7.20    0.60
 -10   8   5    7.70    0.70
 -10   2  -5    5.60    0.60
   2   8  -5    7.10    1.00
 -10   2  -5    5.50    0.80
 -10   8   5    7.00    1.00
   2 -10   5    7.80    0.80
  -8  -2  -5    6.40    0.60
  -8  10   5    6.00    1.00
  -2  -8   5    5.80    1.10
  -8  -2  -5    5.50    0.80
  -2  10  -5    7.20    0.80
  -8  10   5    7.10    0.60
  -2  -8   5    7.20    0.70
  -2  -8   5    5.10    0.80
  -2  -8   5    7.40    0.70
  -8  -2  -5    6.60    0.60
  -2  -8   5    7.90    0.80
  -8  10   5    6.50    0.70
 -10   7   5   30.30    2.00
   3   7  -5   31.90    2.00
 -10   3  -5   28.00    1.80
   3 -10   5   33.00    1.70
 -10   7   5   32.80    1.60
   3   7  -5   35.60    1.80
 -10   3  -5   32.60    1.60
   7 -10  -5   30.50    1.50
 -10   7   5   32.10    1.70
  -3  -7   5   34.50    1.70
  -3  10  -5   32.00    2.10
  -7  -3  -5   32.70    1.70
  -3  -7   5   31.80    2.00
  -7  10   5   30.70    1.70
  -3  -7   5   34.10    1.70
  -3  -7   5   34.60    1.70
  -7  -3  -5   29.70    1.60
  -7  -3  -5   29.20    1.90
  -3  -7   5   31.40    1.90
  -7  10   5   28.50    1.50
  -7  -3  -5   33.00    1.60
  -7  10   5   28.80    2.00
  -3  10  -5   34.00    1.70
 -10   4  -5    7.50    1.00
 -10   4  -5    8.30    0.60
 -10   6   5    8.20    1.10
   4   6  -5    9.50    1.20
 -10   6   5    8.50    0.70
 -10   6   5    8.00    0.80
  -6  10   5    7.70    1.10
  -4  -6   5    7.40    1.00
  -4  10  -5    8.60    0.90
  -6  -4  -5    8.30    1.00
  -4  -6   5    9.10    0.80
  -6  -4  -5   10.10    0.90
  -6  -4  -5    9.10    0.80
  -4  -6   5    8.00    0.80
  -4  -6   5    8.60    1.10
  -6  10   5    9.90    0.90
  -6  -4  -5    9.80    0.80
  -4  -6   5    8.90    0.80
  -4  10  -5    8.60    1.20
 -10   5   5   57.09    2.90
 -10   5  -5   54.19    2.60
 -10   5   5   55.59    2.60
   5   5  -5   57.09    3.00
 -10   5   5   56.29    2.60
 -10   5  -5   55.49    2.60
 -10   5  -5   59.09    3.00
  -5  -5  -5   52.79    2.50
  -5  -5   5   53.49    2.90
  -5  -5   5   55.59    2.80
  -5  10  -5   53.49    2.60
  -5  -5   5   52.49    2.60
  -5  10  -5   58.89    3.00
  -5  -5  -5   56.79    2.90
  -5  -5   5   54.99    2.50
  -5  10   5   54.39    2.90
  -5  10   5   52.39    2.60
  -5  -5  -5   56.19    2.60
  -5  -5   5   52.69    2.70
  -5  -5  -5   51.69    2.60
 -10   6  -5   11.20    0.90
 -10   6  -5   11.80    1.20
 -10   4   5   11.80    0.70
   4   6   5   12.80    1.00
 -10   4   5   13.20    1.20
 -10   6  -5   11.20    0.80
 -10   4   5   13.20    0.90
  -4  10   5   10.90    1.30
  -6  10  -5   15.40    1.40
  -6  -4   5   14.40    1.20
  -4  -6  -5   12.40    1.30
  -4  10   5   12.40    1.00
  -4  -6  -5   11.80    1.00
  -6  10  -5   13.10    1.00
  -6  -4   5   15.00    1.00
  -6  -4   5   13.70    0.90
  -4  -6  -5   12.50    1.00
  -4  -6  -5   11.40    0.90
  -6  -4   5   15.20    1.00
  -6  -4   5   15.40    1.20
   3   7   5    6.00    0.80
 -10   7  -5    4.30    0.50
 -10   3   5    4.90    0.60
 -10   3   5    6.30    0.90
 -10   7  -5    5.40    0.70
 -10   7  -5    5.70    1.00
  -3  -7  -5    5.70    0.70
  -7  -3   5    5.00    0.70
  -7  -3   5    4.60    0.70
  -3  -7  -5    7.00    0.70
  -7  10  -5    5.00    0.70
  -7  -3   5    4.60    0.70
  -7  -3   5    5.40    0.70
  -7  -3   5    5.00    0.50
  -3  10   5    7.20    0.70
  -7  10  -5    5.50    0.90
  -3  -7  -5    6.00    0.90
  -3  -7  -5    5.60    0.70
 -10   2   5   11.80    0.90
 -10   8  -5   10.10    1.10
 -10   8  -5   11.60    0.80
   2 -10  -5   12.30    0.90
 -10   2   5   11.60    1.10
  -8  10  -5   11.20    1.20
  -8  10  -5   11.50    0.90
  -8  -2   5    9.30    1.40
  -2  10   5   12.30    0.90
  -8  -2   5   13.30    0.90
  -8  -2   5   12.50    0.80
  -2  -8  -5   11.60    0.80
  -8  10  -5   10.80    0.70
 -10   9  -5    1.90    0.40
 -10   1   5    1.40    0.50
 -10   1   5    1.70    0.40
   1   9   5    2.20    0.50
   1 -10  -5    1.40    0.40
 -10   9  -5    1.10    0.30
 -10   9  -5    1.90    0.60
  -9  -1   5    1.40    0.40
  -9  -1   5    1.60    0.40
  -1  -9  -5    1.60    0.30
  -9  10  -5    1.30    0.60
  -9  10  -5    1.50    0.40
  -1  -9  -5    2.00    0.40
  -1  -9  -5    1.60    0.50
  -9  -1   5    2.00    0.50
  -1  10   5    1.60    0.50
  -1  -9  -5    1.70    0.40
  -9  10  -5    1.70    0.30
 -10  10  -5    2.40    0.30
 -10   0   5    2.40    0.40
 -10   0   5    2.60    0.50
   0 -10  -5    1.70    0.60
   0 -10  -5    2.60    0.50
   0  10   5    3.40    0.50
 -10  10  -5    3.50    0.50
 -10   0   5    2.60    0.40
   0 -10  -5    2.30    0.30
 -10  10  -5    2.20    0.60
 -11  10   5    9.20    0.60
   1  10  -5    9.00    0.70
 -11  10   5    9.00    0.50
  10 -11  -5    8.90    0.50
  -1 -10   5    8.50    0.60
 -10  11   5    8.60    0.50
  -1 -10   5    8.10    0.50
 -10  11   5    8.90    0.60
 -10  11   5    8.10    0.80
  11 -10  -5    9.20    0.50
  -1  11  -5    9.10    0.70
   2   9  -5   11.30    0.80
 -11   9   5   10.20    0.70
 -11   9   5    9.80    0.90
 -11   9   5    9.50    0.60
   9 -11  -5    8.90    0.50
  -9  11   5    9.50    0.90
  -9  -2  -5    9.40    0.70
  -2  -9   5    9.90    0.70
  -2  -9   5    9.00    0.90
  -2  -9   5   10.20    0.60
  -9  11   5    9.20    0.60
  -2  11  -5    9.40    0.90
  -9  11   5    8.40    0.70
  -2  11  -5   10.50    0.80
  11  -9  -5   10.00    0.60
   3   8  -5    2.10    0.50
 -11   3  -5    1.60    0.40
 -11   8   5    2.00    0.60
 -11   8   5    2.20    0.40
   3   8  -5    1.40    0.60
  -3  -8   5    1.90    0.50
  -3  11  -5    2.40    0.50
  -8  11   5    1.70    0.60
  -3  -8   5    1.50    0.50
  -3  -8   5    2.40    0.40
  -3  -8   5    2.10    0.40
  -8  11   5    1.90    0.40
  -8  -3  -5    1.60    0.50
  -8  -3  -5    1.50    0.30
  -8  -3  -5    2.00    0.40
  -8  -3  -5    3.30    0.50
 -11   7   5    2.10    0.30
 -11   7   5    1.90    0.40
 -11   7   5    1.60    0.50
   4   7  -5    1.20    0.70
 -11   4  -5    1.30    0.40
   4   7  -5    2.50    0.50
  -7  -4  -5    1.70    0.40
  -4  -7   5    2.20    0.40
  -4  -7   5    2.00    0.40
  -7  11   5    1.20    0.50
  -7  -4  -5    1.40    0.50
  -4  -7   5    0.90    0.50
  -7  -4  -5    2.00    0.40
  -7  -4  -5    1.00    0.30
  -4  11  -5    1.00    0.60
  -4  11  -5    1.60    0.50
  -7  11   5    2.50    0.50
  -4  -7   5    1.10    0.40
  -4  -7   5    1.20    0.60
   6   5   5    5.30    0.70
   5   6  -5    4.70    0.80
 -11   6   5    4.80    0.80
 -11   5  -5    5.10    0.50
 -11   6   5    5.50    0.60
 -11   6   5    5.50    0.50
 -11   5  -5    5.70    0.80
 -11   5  -5    5.10    0.40
  -5  11  -5    7.20    0.70
  -6  -5  -5    4.50    0.50
  -5  -6   5    5.60    0.60
  -6  11   5    5.70    0.80
  -5  11  -5    5.00    0.80
  -5  -6   5    5.40    0.60
  -5  -6   5    4.70    0.70
  -6  -5  -5    4.10    0.60
  -6  -5  -5    4.20    0.50
  -5  -6   5    4.80    0.60
  -6  11   5    5.30    0.70
  -5  -6   5    5.40    0.80
  -6  -5  -5    4.30    0.70
 -11   5   5    0.90    0.40
 -11   6  -5    0.70    0.50
 -11   5   5    0.60    0.20
   6   5  -5    0.60    0.50
   5   6   5    1.10    0.40
 -11   6  -5    0.80    0.20
 -11   5   5    0.60    0.50
 -11   6  -5    0.60    0.30
  -6  -5   5    0.90    0.40
  -6  -5   5    0.70    0.40
  -5  -6  -5    0.70    0.50
  -5  11   5    1.10    0.40
  -6  11  -5    0.70    0.50
  -6  11  -5    0.50    0.40
  -5  -6  -5    1.20    0.40
  -6  -5   5    0.40    0.30
  -6  -5   5    1.10    0.50
  -6  -5   5    0.90    0.30
  -5  -6  -5    1.40    0.30
  -5  11   5    1.10    0.50
  -5  -6  -5    1.40    0.40
 -11   4   5    8.80    0.70
 -11   7  -5    8.50    0.60
 -11   7  -5    8.90    1.00
   7   4  -5    7.60    1.00
   4   7   5    6.60    0.70
 -11   7  -5    8.20    0.60
 -11   4   5    9.50    0.90
  -4  -7  -5    6.60    0.70
  -4  -7  -5    7.30    0.70
  -7  -4   5    7.90    0.60
  -4  -7  -5    7.90    0.90
  -4  11   5    7.00    0.70
  -7  11  -5    7.80    1.00
  -7  -4   5    7.30    0.70
  -7  -4   5    6.80    0.80
  -4  -7  -5    7.10    0.70
  -7  -4   5    7.80    0.80
  -7  -4   5    8.50    0.70
  -7  11  -5    9.30    0.80
 -11   8  -5    3.10    0.60
 -11   3   5    2.80    0.50
 -11   8  -5    3.90    0.40
 -11   8  -5    3.80    0.50
 -11   3   5    4.40    0.50
  -3  -8  -5    4.30    0.50
  -3  11   5    4.60    0.60
  -3  -8  -5    4.60    0.50
  -8  11  -5    4.20    0.60
  -8  -3   5    4.00    0.60
  -8  11  -5    2.90    0.70
  -3  -8  -5    3.30    0.60
  -8  -3   5    4.50    0.60
   2   9   5    4.20    0.50
 -11   9  -5    3.50    0.60
 -11   9  -5    4.40    0.50
 -11   2   5    4.10    0.60
 -11   2   5    4.10    0.50
 -11   9  -5    3.70    0.40
  -2  -9  -5    3.30    0.50
  -9  -2   5    2.50    0.50
  -2  11   5    5.50    0.60
  -2  -9  -5    3.40    0.40
  -9  11  -5    2.80    0.60
  -9  -2   5    3.70    0.50
  -2  -9  -5    4.30    0.50
  -9  -2   5    3.80    0.50
  -9  11  -5    3.30    0.40
  -2  -9  -5    4.80    0.50
 -11   1   5    2.50    0.40
 -11   1   5    2.20    0.40
 -11  10  -5    3.00    0.30
 -11  10  -5    2.40    0.50
  10 -11   5    2.20    0.30
   1  10   5    2.50    0.40
 -11  10  -5    2.20    0.30
  -1 -10  -5    2.50    0.30
 -10  11  -5    2.60    0.40
  -1 -10  -5    2.90    0.40
 -10  11  -5    2.20    0.50
 -10  -1   5    2.40    0.40
 -10  11  -5    2.70    0.30
 -10  -1   5    2.60    0.40
 -10  -1   5    2.50    0.40
 -12   8   5    3.70    0.60
   4   8  -5    4.20    0.60
 -12   4  -5    4.00    0.50
 -12   8   5    4.30    0.40
  -4  12  -5    4.20    0.50
  -4  12  -5    3.30    0.60
  -4  -8   5    3.70    0.60
  -8  12   5    4.10    0.60
  12  -8  -5    4.30    0.30
  -4  -8   5    3.90    0.40
  -4  -8   5    4.20    0.50
  -8  -4  -5    3.40    0.40
  -8  -4  -5    4.00    0.60
  -8  12   5    4.20    0.50
  -4  -8   5    4.40    0.50
 -12   7   5    3.60    0.60
 -12   7   5    3.50    0.30
   5   7  -5    2.20    0.40
 -12   7   5    3.10    0.40
 -12   5  -5    2.90    0.50
  -7  -5  -5    3.10    0.40
  -5  -7   5    3.40    0.40
  -5  -7   5    2.80    0.50
  -7  12   5    3.50    0.50
  -7  -5  -5    3.00    0.60
  -5  12  -5    2.70    0.40
  -7  12   5    2.80    0.50
  -5  12  -5    3.40    0.70
  -5  -7   5    3.40    0.40
  -7  -5  -5    3.60    0.40
  12  -7  -5    3.30    0.30
  -5  -7   5    3.10    0.30
 -12   6   5    1.40    0.40
 -12   6   5    1.00    0.20
 -12   6  -5    1.00    0.40
 -12   6   5    1.30    0.30
   6   6  -5    1.60    0.40
 -12   6  -5    1.10    0.30
   6   6   5    1.10    0.30
  -6  -6   5    2.20    0.40
  -6  -6  -5    0.90    0.40
  12  -6  -5    1.50    0.20
  -6  -6  -5    0.80    0.30
  -6  -6  -5    0.40    0.30
  -6  -6  -5    0.90    0.30
  -6  12  -5    2.20    0.40
  -6  -6   5    1.60    0.30
  -6  -6   5    1.20    0.30
  -6  -6   5    1.60    0.40
  -6  12   5    1.10    0.40
  -6  12  -5    1.10    0.40
 -12   7  -5    3.10    0.50
   7   5  -5    3.10    0.40
 -12   5   5    2.50    0.50
 -12   7  -5    2.20    0.50
   5   7   5    3.30    0.40
 -12   7  -5    2.90    0.30
 -12   5   5    3.20    0.40
  -5  -7  -5    2.60    0.30
  -5  12   5    3.50    0.40
  -7  12  -5    2.60    0.40
  -7  -5   5    2.90    0.50
  -5  -7  -5    3.60    0.40
  -5  -7  -5    2.50    0.50
  -7  -5   5    2.80    0.50
  -7  -5   5    2.90    0.40
  -7  12  -5    2.00    0.50
  -7  -5   5    3.00    0.40
  -5  -7  -5    2.30    0.40
 -12   8  -5    6.60    0.70
 -12   8  -5    7.60    0.50
   4   8   5    8.10    0.60
 -12   4   5    7.40    0.50
 -12   4   5    7.00    0.80
  -4  -8  -5    5.60    0.80
  -4  12   5    7.10    0.60
  -8  12  -5    7.70    0.80
  -4  -8  -5    7.60    0.50
  -8  -4   5    7.50    0.60
  -8  -4   5    8.30    0.60
  -4  -8  -5    7.50    0.60
  -8  12  -5    6.40    0.80
   0   0  -6   30.00    1.30
   0   0   6   28.10    1.30
   0   1  -6   63.99    2.70
  -1   1   6   59.89    2.70
  -1   0  -6   61.29    2.80
   1   0   6   60.99    2.80
  -1   1  -6  103.99    4.70
   0   1   6  110.39    4.60
   0  -2   6  528.25   20.60
  -2   2   6  456.85   20.70
   0   2  -6  485.05   20.60
  -2   2   6  496.85   20.70
   0   2  -6  462.95   20.50
  -2   0  -6  503.35   20.60
  -2   0  -6  509.15   20.60
   2   0   6  507.45   20.60
  -2   0  -6  450.75   20.60
   1   1   6  189.08    8.00
  -2   1   6  193.28    8.10
  -2   1   6  185.68    7.90
  -2   1  -6  176.58    8.00
  -2   1  -6  183.28    8.00
  -1  -1  -6  189.88    7.90
  -1   2  -6  178.08    7.90
  -1  -1  -6  187.18    7.90
  -1   2   6  185.08    7.90
  -1   2   6  178.28    7.90
   2  -2   6  113.89    5.20
  -2   2  -6  117.09    5.20
  -2   0   6  129.09    5.30
   0  -2  -6  122.49    5.20
   0   2   6  129.99    5.30
  -2   2  -6  117.19    5.30
   0   2   6  117.09    5.20
  -2   2  -6  104.49    5.30
  -3   0  -6   80.39    3.50
   0  -3   6   73.19    3.50
  -3   0  -6   78.29    3.60
   0   3  -6   72.99    3.50
  -3   3   6   75.89    3.50
  -3   3   6   78.69    3.70
  -3   0  -6   70.89    3.50
  -3   0  -6   77.49    3.50
   3   0   6   78.29    3.50
  -3   3   6   75.49    3.70
   0   3  -6   69.29    3.40
   1   2  -6   20.00    1.20
   2   1   6   22.90    1.20
  -3   2   6   22.30    1.30
   2   1   6   24.90    1.70
  -3   1  -6   19.40    1.20
  -3   2   6   22.30    1.30
  -3   1  -6   20.20    1.30
  -3   1  -6   21.30    1.20
   1  -3   6   19.90    1.20
  -3   1  -6   21.20    1.30
  -2  -1  -6   23.50    1.30
  -2   3   6   24.20    1.40
  -1  -2   6   22.80    1.40
  -1  -2   6   19.90    1.20
  -1   3  -6   18.20    1.30
  -1   3  -6   19.90    1.30
  -2  -1  -6   24.40    1.30
  -2   3   6   24.30    1.40
  -2  -1  -6   22.90    1.40
  -1   3  -6   19.60    1.20
  -3   2  -6  277.27   13.30
   1   2   6  313.27   13.20
  -3   2  -6  319.67   13.20
   2  -3   6  325.67   13.20
  -3   1   6  307.97   13.10
  -3   2  -6  310.67   13.40
   2   1  -6  299.87   13.10
   1  -3  -6  304.87   13.10
  -3   1   6  328.07   13.30
  -2   3  -6  317.77   13.30
  -2  -1   6  300.17   13.00
  -2  -1   6  328.67   13.10
  -1   3   6  279.37   13.20
  -1   3   6  311.87   13.20
  -2   3  -6  275.47   13.20
  -2   3  -6  309.67   13.00
  -1  -2  -6  308.07   13.10
   3  -2   6  318.37   13.10
  -2   3  -6  320.47   13.00
   0  -3  -6   85.49    3.70
  -3   3  -6   81.09    3.70
   0   3   6   80.29    3.80
  -3   0   6   79.49    3.60
   0   3   6   84.09    3.90
   3  -3   6   82.49    3.70
  -3   3  -6   81.29    4.00
   3   0  -6   79.59    3.70
  -3   0   6   85.19    3.80
  -3   3  -6   77.19    3.90
   0   4  -6   89.29    4.70
  -4   0  -6  100.19    4.50
  -4   4   6   96.69    4.50
  -4   0  -6   95.89    4.40
   0  -4   6   96.39    4.50
  -4   4   6   98.99    4.80
   4   0   6  100.79    4.50
  -4   0  -6   97.49    4.50
   0   4  -6   93.19    4.60
  -4   0  -6   99.69    4.60
  -4   4   6  101.79    4.80
   0   4  -6   89.89    4.40
  -4   3   6   30.10    1.80
  -4   1  -6   27.40    1.60
  -4   1  -6   30.60    1.80
  -4   1  -6   28.60    1.60
  -4   3   6   31.00    1.90
   1   3  -6   26.90    1.60
   1  -4   6   29.60    1.60
   3   1   6   32.50    1.60
  -4   3   6   27.80    1.70
   3   1   6   28.30    1.60
   1   3  -6   27.20    1.60
  -4   1  -6   30.50    1.70
  -1   4  -6   28.80    1.70
  -1   4  -6   28.40    1.70
  -3  -1  -6   27.00    1.60
  -3   4   6   29.40    1.90
  -3  -1  -6   26.50    1.50
  -3  -1  -6   30.10    1.60
  -1   4  -6   28.00    1.60
  -1  -3   6   25.90    1.60
  -3   4   6   26.40    1.50
  -3   4   6   28.40    1.90
   4  -1   6   28.30    1.70
  -3  -1  -6   25.60    2.00
  -1  -3   6   26.30    1.60
   2   2   6  331.27   13.70
  -4   2  -6  321.57   13.70
  -4   2   6  307.97   13.80
   2  -4   6  315.87   13.60
  -4   2   6  327.47   13.80
   2   2   6  311.37   13.60
  -4   2   6  324.77   13.70
   2  -4  -6  307.87   13.50
  -4   2  -6  319.37   13.80
   2  -4  -6  327.47   13.50
  -4   2  -6  321.47   13.50
  -4   2  -6  309.47   13.80
  -2   4   6  328.07   13.50
  -2   4   6  312.07   13.50
  -2  -2   6  318.37   13.70
  -2  -2  -6  309.87   13.60
  -2   4   6  326.07   14.40
  -2   4  -6  309.57   13.60
  -2  -2  -6  328.17   13.70
  -2   4   6  329.97   13.90
  -2   4  -6  327.57   13.90
  -2   4  -6  295.27   13.80
  -4   3  -6  104.19    4.70
  -4   3  -6  101.19    4.90
   3  -4   6  100.29    4.80
   3   1  -6  104.69    4.70
  -4   1   6  101.99    4.70
  -4   1   6  106.69    4.60
  -4   1   6  105.69    4.80
   1  -4  -6  104.09    4.60
  -4   3  -6  106.89    5.00
   1   3   6  102.89    4.80
   1   3   6   96.29    4.70
  -3   4  -6  101.29    4.70
   4  -1  -6  101.09    4.50
  -3   4  -6  106.79    5.00
  -3   4  -6  103.09    4.60
  -1  -3  -6  102.79    4.70
   4  -3   6   99.19    4.70
  -1   4   6   97.39    5.10
  -3  -1   6  101.09    4.60
  -3   4  -6  100.79    4.90
  -1   4   6  101.79    4.90
  -1   4   6  103.49    4.60
  -3  -1   6  105.49    4.70
  -4   0   6   30.30    2.00
  -4   0   6   33.90    1.80
   0  -4  -6   37.50    1.90
  -4   4  -6   28.70    1.90
   0   4   6   35.10    2.10
  -4   4  -6   40.00    2.20
   4   0  -6   35.60    1.80
   0   4   6   35.70    1.90
  -4   4  -6   31.70    2.20
   5   0   6   59.39    3.10
   5   0   6   66.69    3.20
  -5   5   6   64.89    3.20
   0   5  -6   64.29    3.20
   5   0   6   65.59    3.20
  -5   0  -6   63.69    3.30
  -5   5   6   65.69    3.60
  -5   0  -6   62.39    3.20
  -5   5   6   63.59    3.70
  -5   0  -6   60.69    3.20
   0  -5   6   61.19    3.20
   0   5  -6   60.79    3.30
  -5   0  -6   65.09    3.20
  -5   1  -6   17.60    1.30
  -5   1  -6   15.70    1.30
   1  -5   6   18.20    1.20
  -5   4   6   16.60    1.50
  -5   4   6   17.50    1.50
   1   4  -6   19.10    1.30
  -5   1  -6   17.20    1.30
   1   4  -6   17.10    1.30
   4  -5  -6   16.70    1.20
  -5   4   6   16.30    1.30
  -5   1  -6   16.70    1.10
   4   1   6   16.80    1.20
  -1  -4   6   18.70    1.30
  -4   5   6   18.70    1.70
  -4  -1  -6   17.30    1.30
  -1  -4   6   17.60    1.30
  -1   5  -6   16.80    1.50
   5  -1   6   16.70    1.30
  -4  -1  -6   19.00    1.20
  -4   5   6   17.10    1.60
  -1   5  -6   17.00    1.30
  -4   5   6   18.00    1.20
  -5   3   6   29.60    1.90
   2  -5   6   31.30    1.70
  -5   2  -6   27.50    1.90
   3  -5  -6   30.00    1.60
  -5   2  -6   29.20    1.60
  -5   2  -6   32.00    1.80
   2   3  -6   29.20    1.70
  -5   3   6   31.70    1.90
   3   2   6   26.80    1.70
   3   2   6   29.90    1.80
   3   2   6   26.40    1.60
  -5   2  -6   28.30    1.90
  -5   3   6   27.60    1.90
  -3   5   6   30.90    2.10
  -3  -2  -6   27.30    1.70
  -3   5   6   26.40    1.50
  -3   5   6   29.60    2.10
  -2  -3   6   29.20    1.80
  -2   5  -6   30.00    2.00
  -2   5  -6   29.10    1.70
  -2  -3   6   30.70    1.70
  -3  -2  -6   27.60    1.60
  -2   5  -6   27.40    1.90
   2   3   6  157.68    7.20
  -5   3  -6  164.68    7.60
   3   2  -6  154.08    7.20
   2  -5  -6  168.98    7.10
   2   3   6  155.68    7.30
  -5   3  -6  175.08    7.60
  -5   2   6  160.48    7.40
  -5   2   6  172.88    7.40
  -5   2   6  164.98    7.30
  -5   3  -6  163.98    7.30
   3  -5   6  152.18    7.20
   2   3   6  160.88    7.40
  -3   5  -6  157.48    7.10
  -2   5   6  166.28    7.50
  -3  -2   6  155.08    7.20
  -3   5  -6  156.08    7.50
  -3  -2   6  157.48    7.10
   5  -3   6  162.48    7.20
  -3   5  -6  159.08    7.00
  -3   5  -6  157.58    7.40
  -2   5   6  161.48    7.00
  -2   5   6  159.48    7.50
  -2  -3  -6  158.48    7.20
   1  -5  -6   99.29    4.70
  -5   4  -6  106.09    5.20
  -5   4  -6  103.29    4.90
   1   4   6   98.79    5.00
  -5   1   6  104.49    5.00
   4   1  -6  109.19    4.80
   4  -5   6  106.29    4.80
   1   4   6   97.19    4.90
  -5   4  -6  100.89    5.10
   1   4   6  101.79    4.80
  -4   5  -6  107.39    5.20
   5  -4   6  100.09    4.80
  -4   5  -6  105.19    4.80
  -1  -4  -6  100.79    4.80
  -4  -1   6  106.99    4.90
  -1   5   6   99.29    5.10
  -4   5  -6  107.49    5.30
   5  -1  -6   96.79    4.60
  -1   5   6  100.69    5.10
  -1   5   6   98.09    4.70
  -4  -1   6  104.69    4.70
   0   5   6   60.39    3.40
  -5   0   6   64.19    3.10
   5  -5   6   69.39    3.30
   0   5   6   62.79    3.60
  -5   0   6   66.59    3.60
   5   0  -6   66.19    3.10
  -5   5  -6   62.99    3.70
  -5   5  -6   67.89    3.30
  -5   5  -6   57.99    3.50
  -6   0  -6   36.00    2.20
   0   6  -6   34.00    2.20
  -6   6   6   35.00    2.20
   6  -6  -6   35.40    2.20
   6   0   6   36.60    2.10
  -6   6   6   35.60    2.70
  -6   6   6   42.60    2.90
  -6   0  -6   36.60    2.10
   1   5  -6   45.10    2.50
   5   1   6   42.60    2.40
  -6   5   6   42.90    2.50
   5  -6  -6   43.20    2.40
  -6   1  -6   41.60    2.40
  -6   1  -6   40.30    2.50
   1  -6   6   43.20    2.40
  -6   5   6   43.70    2.80
   5   1   6   39.30    2.40
  -6   1  -6   39.60    2.30
  -6   5   6   46.40    2.90
  -1   6  -6   43.50    2.80
  -5   6   6   41.50    2.90
  -5  -1  -6   41.30    2.30
  -1   6  -6   43.70    2.50
  -1   6  -6   43.50    2.60
   6  -1   6   42.90    2.30
  -5   6   6   47.90    3.00
  -5  -1  -6   43.00    2.40
   6  -1   6   40.00    2.40
  -5   6   6   42.10    2.40
  -6   2  -6   94.29    4.90
   4   2   6   96.09    4.90
   4   2   6   95.09    4.70
   4  -6  -6   94.39    4.50
  -6   4   6   97.79    4.80
   2  -6   6   97.39    4.60
  -6   2  -6   95.49    4.80
  -6   4   6  105.19    5.10
   2   4  -6   98.19    4.70
  -6   2  -6  103.29    5.00
  -6   4   6  101.89    5.10
   4   2   6  100.59    4.80
  -4   6   6   93.59    4.60
   6  -2   6   95.19    4.90
  -2   6  -6   98.89    5.30
  -4   6   6  115.79    5.40
  -4   6   6  103.09    5.40
  -2  -4   6   92.09    4.70
  -4  -2  -6  113.89    4.90
  -4  -2  -6   99.99    4.80
  -2   6  -6  103.79    5.10
  -2  -4   6   99.49    4.80
  -2   6  -6   94.69    4.80
  -6   3  -6   10.90    1.30
  -6   3   6   10.80    1.20
  -6   3   6    9.90    1.10
   3   3   6   11.60    1.10
   3   3   6   11.40    1.10
  -6   3   6   11.70    1.20
   3   3   6   10.90    1.00
  -6   3  -6   11.30    1.20
  -6   3  -6   11.60    1.20
  -3  -3   6   16.60    1.20
   6  -3   6   12.50    1.20
  -3  -3  -6   13.20    1.20
  -3   6  -6   14.60    1.50
  -3   6   6    9.30    1.40
  -3   6  -6   12.80    1.10
  -3   6   6   13.50    1.50
  -3  -3   6   13.10    1.20
  -3   6  -6   15.90    1.40
   2   4   6  152.88    7.00
  -6   2   6  157.18    7.20
   2   4   6  140.39    7.00
   4   2  -6  164.18    7.00
   2  -6  -6  147.49    6.80
  -6   4  -6  157.48    7.10
  -6   4  -6  149.29    7.40
   4  -6   6  161.38    7.00
  -6   4  -6  149.19    7.30
  -6   2   6  156.58    7.10
   2   4   6  149.09    7.20
  -4   6  -6  156.28    7.50
   6  -4   6  161.48    7.20
  -4  -2   6  159.48    7.00
  -2   6   6  148.59    6.90
  -4   6  -6  155.28    7.60
  -2  -4  -6  151.98    7.10
  -4   6  -6  152.98    7.00
  -4  -2   6  164.18    7.20
  -2   6   6  149.19    7.60
  -2   6   6  150.48    7.50
   5  -6   6  229.68   10.30
   1  -6  -6  237.28   10.30
   1   5   6  232.08   10.40
  -6   5  -6  229.68   10.90
   1   5   6  228.48   10.50
  -6   5  -6  234.48   10.80
  -6   5  -6  235.28   10.40
   1   5   6  237.28   10.70
  -6   1   6  233.28   10.50
   5   1  -6  237.38   10.30
  -5  -1   6  226.08   10.20
  -5  -1   6  236.48   10.40
   6  -5   6  230.08   10.40
  -1   6   6  232.88   10.30
  -5   6  -6  232.18   10.90
  -1  -5  -6  226.68   10.30
  -5   6  -6  225.08   10.20
  -1   6   6  239.28   10.90
  -1   6   6  235.88   10.70
  -5   6  -6  235.18   10.80
   0   6   6    2.90    0.90
  -6   0   6    4.10    0.80
  -6   6  -6    3.10    0.70
   6  -6   6    3.00    0.70
   0   6   6    4.10    0.90
   6   0  -6    3.80    0.60
  -6   6  -6    4.10    0.90
   0  -6  -6    6.70    0.90
  -7   7   6    5.40    0.90
   0   7  -6    5.00    1.00
   0  -7   6    4.90    0.70
   7  -7  -6    5.70    1.00
  -7   7   6    4.80    1.10
   1  -7   6    3.60    0.60
  -7   1  -6    3.80    0.70
   1   6  -6    3.90    0.80
  -7   6   6    3.30    0.80
   6   1   6    3.60    0.70
  -7   6   6    2.70    0.90
  -6  -1  -6    4.30    0.60
  -6   7   6    4.30    1.10
  -1   7  -6    2.40    0.70
  -1  -6   6    3.30    0.60
   7  -1   6    3.00    0.70
  -6   7   6    3.40    0.70
   7  -6  -6    3.00    0.80
  -6  -1  -6    3.70    0.70
  -7   2  -6   63.19    3.40
  -7   5   6   64.59    3.80
   5   2   6   62.99    3.40
  -7   2  -6   56.59    3.60
  -7   2  -6   60.09    4.20
   2   5  -6   64.89    3.40
   5  -7  -6   59.89    3.20
  -7   5   6   63.39    3.50
  -2   7  -6   62.59    3.80
  -5   7   6   68.69    4.10
  -5   7   6   57.89    3.20
  -5  -2  -6   62.79    3.40
  -2   7  -6   65.49    3.70
  -2  -5   6   63.09    3.10
  -5  -2  -6   62.79    3.10
   7  -2   6   55.89    3.90
  -2   7  -6   64.39    3.40
  -5   7   6   64.99    4.10
  -7   4   6   27.90    2.00
  -7   3  -6   28.40    2.00
   3  -7   6   25.50    1.80
  -7   3  -6   23.40    2.00
   3   4  -6   27.90    1.90
  -7   4   6   29.10    2.10
   4   3   6   27.20    2.10
  -4  -3  -6   26.50    1.60
  -3   7  -6   30.70    2.20
  -3   7  -6   25.60    2.30
  -4  -3  -6   24.50    2.00
  -3  -4   6   28.70    1.60
   7  -3   6   27.50    2.80
  -4   7   6   27.50    2.30
  -3  -4   6   30.20    1.90
   7  -3   6   24.40    2.00
  -4   7   6   29.10    2.50
  -7   3   6   17.10    1.70
  -7   4  -6   16.00    1.60
  -7   3   6   19.20    1.70
  -7   4  -6   16.70    1.70
  -7   4  -6   17.80    1.50
   4  -7   6   18.20    1.40
   3   4   6   17.90    1.50
   7  -4   6   18.60    1.60
  -4   7  -6   18.70    1.90
  -3   7   6   17.40    1.90
  -3   7   6   19.90    2.00
  -4  -3   6   20.00    1.60
  -3  -4  -6   18.20    1.50
  -3  -4  -6   20.50    1.30
  -4   7  -6   19.00    1.80
   2  -7  -6   14.00    1.20
  -7   5  -6   14.10    1.40
   5  -7   6   15.30    1.40
   5   2  -6   17.00    1.60
  -7   5  -6   10.80    1.60
   2   5   6   16.50    1.40
  -7   2   6   14.70    1.50
  -7   5  -6   11.50    1.50
  -5   7  -6   14.20    1.30
  -5  -2   6   13.10    1.40
   7  -5   6   14.60    1.40
  -2   7   6   11.90    1.70
  -5   7  -6   12.40    1.70
  -2  -5  -6   15.40    1.40
  -2   7   6   12.80    1.20
  -2   7   6   11.80    1.70
  -5   7  -6   15.00    1.60
   1  -7  -6    9.20    1.10
  -7   1   6   10.10    1.30
  -7   6  -6   11.20    1.30
   6  -7   6   10.00    1.20
  -7   6  -6   11.60    1.50
   1   6   6   11.20    1.20
   1  -7  -6   10.60    0.90
   6   1  -6   10.70    1.20
  -1   7   6    8.30    1.00
  -6   7  -6   10.90    1.50
  -6   7  -6   10.30    1.10
  -6  -1   6    7.60    1.10
  -6  -1   6   11.00    1.30
  -1   7   6   11.70    1.50
   7  -6   6    9.70    1.20
  -1  -6  -6   10.80    0.90
  -1  -6  -6   10.10    1.20
   0   7   6    4.80    0.80
   0  -7  -6    4.00    0.70
   0  -7  -6    5.60    0.90
  -7   7  -6    3.90    1.00
  -7   0   6    2.40    0.80
  -7   7  -6    3.00    0.80
   7  -7   6    3.20    0.80
   0  -8   6    2.50    0.70
  -8   8   6    2.40    0.70
   0   8  -6    1.90    0.80
   0  -8   6    2.10    0.40
   0  -8   6    2.20    0.50
   0   8  -6    1.90    0.50
   0  -8   6    2.50    0.70
  -8   8   6    1.60    0.50
  -8   8   6    1.60    0.30
  -8   8   6    1.30    0.90
  -8   0  -6    1.50    0.40
  -8   1  -6    9.60    0.80
   1  -8   6   11.30    0.80
   7  -8  -6    9.30    1.30
   1  -8   6   14.10    1.20
  -8   7   6   14.40    1.50
   1   7  -6   13.70    1.50
   1   7  -6   13.40    1.30
   1  -8   6   11.90    1.20
  -8   1  -6   11.60    1.10
   1   7  -6   15.40    1.50
   1  -8   6   13.60    1.20
  -8   7   6   12.20    1.30
  -8   7   6   11.00    0.90
  -8   1  -6    9.60    1.40
  -8   7   6   11.60    1.10
  -8   7   6   12.50    1.70
   7   1   6    9.20    1.30
  -7  -1  -6    8.90    0.80
  -7   8   6   11.60    1.20
  -1  -7   6   12.80    1.20
   8  -7  -6   12.30    1.50
  -1  -7   6   13.00    0.80
  -7   8   6   12.90    1.30
  -7   8   6   10.50    0.70
  -1   8  -6   12.50    1.60
  -1  -7   6    9.40    0.90
  -1   8  -6   10.80    1.20
  -7  -1  -6    9.00    1.40
   8  -1   6   10.50    1.50
  -1  -7   6   12.90    1.20
  -7   8   6    9.70    1.50
  -7  -1  -6   11.70    1.10
  -7  -1  -6    9.60    0.80
  -7   8   6    9.80    1.70
   6   2   6    1.20    0.80
  -8   2  -6    1.40    0.80
  -8   6   6    1.00    0.70
   2   6  -6    1.30    0.70
  -2   8  -6    1.90    0.80
  -2  -6   6    1.50    0.60
  -6   8   6    1.40    0.90
  -6  -2  -6    2.80    0.60
   8  -2   6    2.10    0.90
   8  -6  -6    0.60    0.70
   3   5  -6   20.70    1.80
  -8   5   6   23.40    2.20
   5   3   6   20.10    1.70
  -8   3  -6   19.60    1.80
  -8   5   6   21.20    1.90
  -8   3  -6   23.40    1.90
  -3   8  -6   23.80    2.10
  -5   8   6   25.30    2.30
  -3  -5   6   22.20    1.50
  -5  -3  -6   17.00    1.60
  -5  -3  -6   18.20    1.40
   8  -3   6   20.80    1.80
   4   4   6    4.30    0.90
  -8   4   6    2.20    0.80
  -8   4  -6    3.90    0.80
  -8   4  -6    3.20    0.90
  -4  -4  -6    4.60    0.70
  -4   8  -6    8.30    1.40
  -4  -4  -6    5.50    0.90
  -4   8   6    5.00    1.20
   8  -4   6    4.50    1.00
  -8   5  -6    3.80    0.90
   3   5   6    3.50    0.80
  -8   5  -6    3.40    1.00
   5  -8   6    5.50    0.90
  -8   3   6    3.10    0.90
   5   3  -6    4.40    0.80
  -3   8   6    3.00    1.00
  -5  -3   6    6.50    0.90
  -3  -5  -6    4.10    0.80
  -5   8  -6    3.10    1.00
   8  -5   6    4.90    1.00
  -8   6  -6   55.69    3.40
  -8   2   6   54.19    3.50
   6   2  -6   60.49    3.40
  -8   6  -6   64.49    3.90
   2   6   6   58.59    3.40
   6  -8   6   52.69    3.20
  -6   8  -6   71.89    4.10
  -2  -6  -6   58.99    3.50
   8  -6   6   56.49    3.50
  -2  -6  -6   56.99    3.00
  -2   8   6   63.29    4.00
  -6  -2   6   55.19    3.00
  -8   1   6   22.60    1.40
   7  -8   6   25.30    2.00
  -8   7  -6   23.20    1.40
  -8   1   6   26.50    2.20
   1  -8  -6   25.20    1.50
   1   7   6   24.80    2.00
   1  -8  -6   23.90    1.60
  -8   7  -6   22.80    1.90
  -8   1   6   24.90    1.40
  -8   7  -6   23.90    2.30
   1   7   6   24.20    1.40
  -8   7  -6   24.30    1.40
  -8   1   6   25.40    1.60
  -8   7  -6   26.00    1.80
  -7   8  -6   24.40    1.40
  -1   8   6   23.20    2.10
  -7   8  -6   24.50    2.00
  -1   8   6   25.20    1.50
  -1  -7  -6   23.60    1.40
  -7  -1   6   27.20    2.20
  -1  -7  -6   24.70    1.60
  -7   8  -6   25.50    1.30
  -7  -1   6   26.50    1.60
  -7   8  -6   26.40    1.90
  -1  -7  -6   21.40    1.40
  -1  -7  -6   25.80    2.00
  -1  -7  -6   25.10    1.30
  -7   8  -6   25.30    2.40
   8  -7   6   24.80    2.00
  -7  -1   6   25.60    1.40
  -7  -1   6   23.50    1.40
  -8   8  -6    0.10    0.60
  -8   0   6    1.00    0.40
  -8   0   6    0.30    0.50
  -8   8  -6   -0.10    0.70
  -8   8  -6    0.80    0.40
   0  -8  -6    1.20    0.50
  -8   8  -6    0.80    0.30
   0  -8  -6    0.90    0.30
   8  -8   6    1.10    0.80
   0  -8  -6    1.00    0.40
   0  -8  -6    1.20    0.50
  -8   8  -6    0.20    0.60
   0   8   6    1.70    0.50
  -8   0   6    0.50    0.40
  -9   9   6   19.90    1.20
   0  -9   6   16.70    1.30
   0  -9   6   16.70    1.40
  -9   9   6   21.50    1.10
   0   9  -6   20.50    1.20
   0  -9   6   18.90    1.20
   0   9  -6   17.60    1.50
   0  -9   6   17.50    1.10
  -9   9   6   17.90    1.50
  -9   1  -6    8.90    0.70
   1  -9   6    8.80    1.00
   1   8  -6    9.10    0.90
  -9   8   6    9.10    0.80
   1  -9   6    7.90    0.70
  -9   8   6    9.00    1.20
  -9   8   6    9.50    0.70
   1   8  -6    8.10    1.20
   1  -9   6    8.70    0.80
  -9   1  -6    8.30    1.30
  -1   9  -6    8.50    1.20
  -1  -8   6    9.30    0.90
  -1   9  -6    8.50    0.90
  -1  -8   6    8.80    1.10
  -8  -1  -6   10.20    0.80
  -1  -8   6    8.90    0.80
  -8   9   6   10.20    1.20
  -8   9   6    9.40    0.70
  -8   9   6   10.30    0.90
  -8  -1  -6    8.80    0.80
  -1  -8   6    9.00    1.10
  -9   7   6    4.30    1.20
  -9   2  -6    4.50    0.60
  -9   2  -6    3.70    0.70
   2   7  -6    4.60    0.70
  -9   7   6    5.00    0.60
   2   7  -6    3.20    0.80
   2   7  -6    6.00    1.20
   2  -9   6    5.20    0.60
  -9   7   6    4.60    0.60
  -9   2  -6    3.40    0.90
   7  -9  -6    4.70    0.50
  -9   7   6    4.80    1.00
  -9   7   6    4.40    0.80
   7   2   6    4.00    0.80
  -7  -2  -6    5.00    0.60
  -7   9   6    4.50    0.50
  -7  -2  -6    3.60    0.70
  -7  -2  -6    3.90    0.50
  -2  -7   6    4.30    0.70
  -7   9   6    4.40    1.30
  -2  -7   6    4.50    0.60
  -2   9  -6    5.10    0.70
  -7   9   6    4.30    0.90
  -7   9   6    4.80    0.60
  -2  -7   6    3.70    0.80
   9  -7  -6    2.50    0.90
  -2  -7   6    3.50    0.80
  -2   9  -6    4.00    0.80
  -7  -2  -6    4.60    0.90
  -7  -2  -6    4.00    0.60
   9  -2   6    3.00    0.80
  -2  -7   6    4.70    0.50
  -9   3  -6   42.70    2.90
  -9   6   6   43.30    1.90
  -9   6   6   42.30    3.50
  -9   6   6   40.50    2.30
  -9   3  -6   38.90    2.20
  -9   6   6   40.90    2.00
   6   3   6   34.90    3.00
   3   6  -6   37.50    3.50
   3  -9   6   38.40    2.00
  -9   6   6   42.30    3.10
   6  -9  -6   37.50    1.80
  -9   3  -6   37.60    1.90
   3   6  -6   39.60    2.40
  -9   3  -6   40.10    1.90
  -3   9  -6   39.70    2.30
  -3  -6   6   41.50    2.30
  -6  -3  -6   39.30    2.20
  -3   9  -6   38.70    2.00
  -3  -6   6   39.30    2.00
  -6   9   6   39.10    2.00
  -6  -3  -6   37.10    2.00
  -6  -3  -6   36.50    1.90
  -3  -6   6   36.80    2.00
  -6  -3  -6   39.00    1.90
   9  -3   6   40.20    2.90
  -3  -6   6   42.00    2.00
  -6   9   6   40.10    2.30
  -6   9   6   37.90    1.90
  -6  -3  -6   37.20    2.80
  -3  -6   6   38.10    2.20
  -9   5   6    1.60    0.80
  -9   4  -6    1.10    1.40
  -9   5   6    2.00    0.40
  -9   4  -6    1.30    0.30
   5   4   6    1.60    0.70
   4   5  -6    0.70    0.60
  -9   5   6    1.00    0.30
   4  -9   6    1.70    0.50
  -9   4  -6    1.20    0.70
   4   5  -6    0.80    0.70
  -9   4  -6    1.40    0.60
  -9   4  -6    1.20    0.40
  -9   5   6    1.30    0.60
  -4   9  -6    0.80    0.70
  -5  -4  -6    2.20    0.50
  -5  -4  -6    1.70    0.50
  -4  -5   6    2.10    0.50
  -5  -4  -6    2.10    0.40
   9  -4   6    1.90    0.80
  -4  -5   6    1.80    0.50
  -5  -4  -6    1.10    0.60
  -5   9   6    1.70    1.00
  -5   9   6    2.20    0.50
  -4   9  -6    1.40    0.80
  -4  -5   6    0.60    0.50
  -5   9   6    1.90    0.70
  -4  -5   6    1.30    0.60
  -5  -4  -6    1.40    0.70
   9  -5  -6    0.90    0.70
  -4   9  -6    1.40    0.50
  -4  -5   6    0.90    0.40
  -9   5  -6    0.40    0.70
  -9   4   6    1.10    0.60
  -9   5  -6    0.50    0.50
  -9   4   6    1.00    0.70
   5   4  -6    1.40    0.70
  -9   5  -6    0.70    0.30
   4   5   6   -0.80    0.60
  -9   5  -6   -0.10    0.60
  -9   5  -6    1.70    0.40
  -9   4   6    1.60    0.40
  -5  -4   6    1.70    0.60
  -4  -5  -6    1.50    0.70
   9  -5   6    0.90    0.70
  -5   9  -6    1.80    0.90
  -4  -5  -6    1.70    0.40
  -4   9   6    1.40    0.50
  -4   9   6    2.60    1.00
  -5  -4   6    1.10    0.60
  -5   9  -6    1.40    0.50
  -5   9  -6    1.70    0.70
  -5  -4   6    1.80    0.40
  -4   9   6    0.50    0.60
  -4  -5  -6    1.60    0.60
  -4  -5  -6    1.80    0.40
  -5  -4   6    3.20    0.50
  -9   6  -6   22.80    2.40
   6   3  -6   19.70    1.90
   3  -9  -6   20.80    1.30
  -9   6  -6   22.20    1.20
  -9   6  -6   21.10    1.60
  -9   6  -6   21.00    1.20
   3   6   6   21.50    1.30
  -9   3   6   21.20    1.20
  -9   6  -6   19.80    2.60
   3   6   6   17.40    2.40
  -9   3   6   21.00    1.50
  -6   9  -6   21.50    1.30
  -6   9  -6   24.00    2.70
  -3  -6  -6   21.60    1.30
  -3  -6  -6   21.30    1.60
  -3   9   6   20.90    1.30
  -6  -3   6   20.40    1.20
  -3   9   6   22.40    2.40
  -6  -3   6   19.80    1.20
  -3  -6  -6   23.50    1.20
  -6  -3   6   20.10    1.50
  -3  -6  -6   22.60    1.40
  -6   9  -6   19.80    1.70
  -6  -3   6   22.80    1.40
  -6  -3   6   20.00    1.50
   2   7   6   31.40    1.80
  -9   7  -6   34.00    2.40
  -9   7  -6   38.70    3.00
  -9   7  -6   35.40    1.60
  -9   2   6   31.30    1.90
   2   7   6   25.20    2.30
  -9   7  -6   32.60    1.70
  -9   2   6   29.90    2.50
   2  -9  -6   29.90    1.70
  -9   7  -6   29.90    2.00
  -9   2   6   34.60    1.70
   7  -9   6   26.90    2.20
  -7  -2   6   33.30    1.60
  -2  -7  -6   30.30    1.60
  -7   9  -6   30.50    1.50
  -7  -2   6   27.70    1.90
  -7  -2   6   28.50    1.80
  -2  -7  -6   30.10    1.90
  -7  -2   6   24.70    1.80
  -2  -7  -6   31.80    1.70
  -7   9  -6   34.60    2.90
  -7   9  -6   27.70    2.00
  -2  -7  -6   30.20    1.60
  -2  -7  -6   30.10    2.30
  -7  -2   6   35.60    1.70
   9  -7   6   30.10    2.30
  -7   9  -6   31.80    1.70
  -2   9   6   30.40    1.70
   1   8   6    8.40    0.90
  -9   8  -6    8.00    0.60
  -9   1   6    7.70    0.70
  -9   1   6    7.80    0.80
   1  -9  -6    7.90    0.80
  -9   8  -6    8.20    1.10
  -9   8  -6    8.20    0.70
  -9   1   6    7.70    1.00
  -8   9  -6    8.20    1.10
  -1   9   6    8.70    0.80
  -1  -8  -6    7.60    1.00
  -1  -8  -6    7.20    0.70
  -8  -1   6    7.70    0.70
  -8  -1   6    6.20    0.90
  -8   9  -6    8.30    0.60
  -1  -8  -6    8.20    0.80
  -8  -1   6    8.60    0.80
  -1  -8  -6    7.50    0.70
  -8   9  -6    8.20    0.80
  -9   9  -6    6.00    0.60
   0  -9  -6    4.30    0.50
  -9   0   6    4.60    0.60
  -9   9  -6    4.40    0.50
  -9   0   6    6.20    0.60
  -9   9  -6    6.10    1.00
   0   9   6    4.00    0.60
   0  -9  -6    4.20    0.90
   0  -9  -6    4.30    0.60
   0 -10   6    2.60    0.50
 -10  10   6    3.30    0.50
   0 -10   6    3.10    0.50
 -10  10   6    3.60    0.50
   0  10  -6    2.70    0.60
   0  10  -6    2.50    0.50
   0 -10   6    3.00    0.40
  10 -10  -6    3.50    0.50
 -10  10   6    3.70    0.90
   1   9  -6    5.90    0.70
 -10   9   6    3.30    0.70
   1 -10   6    4.90    0.50
   1   9  -6    4.90    0.80
 -10   9   6    4.30    0.60
   1 -10   6    4.10    0.80
 -10   9   6    4.00    0.40
   1 -10   6    4.90    0.60
   9 -10  -6    4.10    0.40
  -1  10  -6    5.60    0.70
  -9  10   6    3.50    0.40
  -9  10   6    3.60    0.50
  -1  -9   6    4.50    0.50
  -1  -9   6    3.90    0.60
  -9  -1  -6    3.80    0.50
  -1  10  -6    4.70    0.80
  -9  10   6    4.00    0.70
  -1  -9   6    5.60    0.60
  10  -9  -6    3.80    0.40
 -10   8   6    0.70    0.40
   8 -10  -6    0.70    0.20
 -10   8   6    0.50    0.50
 -10   8   6    0.80    0.30
   2   8  -6    0.30    0.60
   2 -10   6    0.70    0.40
 -10   2  -6   -0.20    0.40
 -10   2  -6    0.70    0.40
   2   8  -6    0.90    0.50
  -8  -2  -6    0.00    0.40
  -8  -2  -6    1.00    0.40
  -8  10   6   -0.20    0.80
  -8  -2  -6    0.60    0.30
  -2  -8   6    0.80    0.30
  -2  10  -6    0.70    0.40
  -2  -8   6    0.00    0.50
  -2  -8   6    1.10    0.40
  -2  -8   6    0.50    0.40
  -2  10  -6    0.10    1.00
  -8  10   6    0.40    0.30
  -8  10   6    0.30    0.40
 -10   3  -6   22.30    1.20
   3   7  -6   25.20    1.70
 -10   7   6   22.30    1.30
 -10   7   6   24.90    1.70
   3   7  -6   26.60    1.40
 -10   7   6   22.20    1.20
   7 -10  -6   19.10    1.10
   3 -10   6   24.90    1.40
 -10   3  -6   23.30    1.50
  -3  -7   6   25.50    1.40
  -3  -7   6   23.30    1.40
  -3  10  -6   24.70    1.40
  -7  -3  -6   23.80    1.60
  -7  10   6   19.30    1.20
  -7  10   6   22.60    1.40
  -7  -3  -6   20.90    1.40
  -7  -3  -6   22.10    1.30
  -7  10   6   24.10    1.60
  -3  -7   6   26.70    1.40
  -3  10  -6   26.70    1.80
  -3  -7   6   25.50    1.60
  -3  -7   6   26.30    1.70
  -7  -3  -6   22.00    1.30
 -10   4  -6   15.70    1.00
 -10   6   6   17.20    1.10
   4   6  -6   18.20    1.50
 -10   4  -6   16.60    1.00
 -10   6   6   18.40    1.40
 -10   4  -6   16.30    1.30
 -10   6   6   18.30    1.00
  -6  -4  -6   17.50    1.20
  -6  -4  -6   17.10    1.10
  -6  10   6   18.20    1.40
  -4  -6   6   16.80    1.10
  -6  10   6   16.80    1.10
  -4  -6   6   17.80    1.40
  -6  -4  -6   17.30    1.10
  -4  -6   6   16.60    1.30
  -4  10  -6   16.30    1.10
  -6  -4  -6   19.10    1.40
  -4  -6   6   16.20    1.10
  -4  -6   6   16.60    1.10
  -4  10  -6   16.10    1.50
 -10   5  -6    7.10    1.00
 -10   5  -6    7.20    0.70
 -10   5   6    8.70    1.10
 -10   5   6   10.10    0.80
 -10   5   6    7.70    0.60
 -10   5  -6    6.20    0.60
  -5  -5  -6    7.90    1.10
  -5  -5  -6    9.30    0.90
  -5  10   6   10.00    1.10
  -5  -5   6   11.30    0.80
  -5  -5   6   12.10    0.90
  -5  -5  -6    9.20    0.90
  -5  10   6    9.50    0.90
  -5  10  -6   11.80    1.30
  -5  -5   6   10.90    1.10
  -5  10  -6   10.30    0.90
  -5  -5   6   11.70    1.20
  -5  -5  -6    8.30    0.80
 -10   4   6    0.70    0.30
 -10   6  -6    0.20    0.30
 -10   6  -6    1.10    0.40
 -10   4   6    1.20    0.60
 -10   4   6    1.50    0.40
 -10   6  -6    0.60    0.50
  -6  -4   6    1.30    0.40
  -6  -4   6    0.30    0.50
  -4  -6  -6    2.90    0.50
  -4  -6  -6    3.00    0.70
  -6  10  -6    0.60    0.70
  -6  10  -6    1.20    0.50
  -6  -4   6    2.20    0.50
 -10   3   6   12.70    1.20
   3   7   6   16.00    1.10
 -10   7  -6   13.70    1.30
 -10   3   6   15.00    1.00
 -10   7  -6   14.50    1.00
 -10   7  -6   15.80    0.90
  -3  10   6   15.20    1.00
  -3  -7  -6   15.80    0.90
  -7  10  -6   12.90    1.30
  -7  -3   6   13.70    1.00
  -7  -3   6   14.30    1.00
  -3  -7  -6   15.40    1.00
  -3  -7  -6   13.50    1.00
  -7  -3   6   11.80    1.10
  -7  10  -6   13.20    1.00
  -3  -7  -6   14.70    1.30
  -7  -3   6   11.80    1.10
  -7  -3   6   11.90    0.90
 -10   8  -6   15.00    1.00
   2 -10  -6   14.20    1.10
 -10   2   6   16.00    1.00
 -10   8  -6   13.10    1.30
 -10   2   6   14.60    1.20
 -10   8  -6   15.40    0.90
  -8  10  -6   14.00    0.80
  -2  -8  -6    9.70    1.30
  -2  -8  -6   12.40    0.90
  -8  -2   6   13.30    1.40
  -8  -2   6   16.50    1.10
  -8  -2   6   15.90    1.00
  -2  10   6   13.20    1.10
  -8  10  -6   14.40    1.20
  -8  10  -6   14.60    1.30
   1   9   6    5.20    0.70
 -10   1   6    4.40    0.50
 -10   9  -6    4.20    0.50
   1 -10  -6    5.00    0.60
 -10   9  -6    3.70    0.70
 -10   9  -6    4.10    0.60
 -10   1   6    4.80    0.70
  -9  -1   6    4.20    0.60
  -9  10  -6    4.20    0.70
  -9  -1   6    4.50    0.60
  -1  -9  -6    5.30    0.60
  -9  10  -6    4.60    0.60
  -9  -1   6    4.50    0.60
  -1  -9  -6    5.30    0.50
  -1  -9  -6    5.40    0.60
  -9  10  -6    4.10    0.40
  -1  -9  -6    4.90    0.70
  -1  10   6    5.80    0.70
 -10   0   6    1.20    0.30
 -10  10  -6    0.40    0.50
   0  10   6    1.80    0.40
 -10  10  -6    0.80    0.20
   0 -10  -6    1.60    0.40
 -10   0   6    1.60    0.30
   0 -10  -6    1.60    0.30
 -10  10  -6    1.10    0.30
 -10   0   6    0.50    0.40
 -11  10   6   11.90    0.70
 -11  10   6   11.00    0.60
  10 -11  -6   10.80    0.60
   1  10  -6   11.60    0.80
 -11  10   6   11.10    0.90
  -1  11  -6   12.40    0.80
 -10  11   6   10.80    0.60
 -10  11   6   11.40    0.70
  -1  11  -6   10.90    1.00
  -1 -10   6   10.90    0.60
  11 -10  -6   11.60    0.60
  -1 -10   6   12.00    0.70
 -11   9   6    2.10    0.30
   2   9  -6    3.50    0.50
   2   9  -6    2.60    0.80
 -11   9   6    2.30    0.50
 -11   9   6    2.60    0.40
   9 -11  -6    3.10    0.30
  -2  -9   6    2.70    0.50
  -2  11  -6    4.40    0.60
  11  -9  -6    3.60    0.40
  -9  11   6    2.50    0.60
  -2  -9   6    3.40    0.40
  -9  -2  -6    3.50    0.40
  -2  -9   6    4.30    0.50
  -9  11   6    2.50    0.30
  -9  11   6    2.90    0.40
  -2  11  -6    3.30    0.60
   3   8  -6   17.90    1.10
 -11   8   6   19.50    1.10
   3   8  -6   17.90    1.30
 -11   8   6   19.30    1.30
 -11   8   6   18.80    1.00
 -11   3  -6   16.90    1.10
  -8  11   6   20.00    1.10
  -3  11  -6   18.50    1.70
  -8  11   6   17.40    1.70
  11  -8  -6   19.80    1.00
  -8  -3  -6   18.30    1.00
  -3  -8   6   20.00    1.10
  -3  -8   6   16.60    1.20
  -3  11  -6   19.00    1.10
  -3  -8   6   19.50    1.10
  -3  -8   6   18.90    1.10
  -8  -3  -6   20.90    1.20
  -3  -8   6   17.30    1.30
  -8  -3  -6   18.50    1.20
 -11   7   6    0.10    0.20
   4   7  -6    0.50    0.60
   4   7  -6    0.10    0.40
 -11   4  -6   -0.10    0.30
 -11   7   6    0.30    0.50
 -11   7   6    0.80    0.30
  -7  11   6    0.80    0.40
  -7  -4  -6    0.20    0.40
  -4  -7   6   -0.50    0.40
  -7  -4  -6    0.10    0.30
  -4  -7   6    0.30    0.40
  -4  11  -6    0.20    0.40
  -4  -7   6    0.40    0.30
  -4  11  -6    0.50    0.50
  -7  -4  -6    0.40    0.30
  -4  -7   6    0.10    0.30
  -7  11   6    0.50    0.50
  -4  -7   6   -0.30    0.40
 -11   5  -6    0.80    0.30
 -11   6   6    0.70    0.30
   5   6  -6    0.00    0.50
 -11   6   6    0.30    0.50
 -11   5  -6    0.10    0.40
 -11   6   6    0.50    0.20
   6   5   6    0.80    0.40
 -11   5  -6    0.40    0.20
  -5  11  -6    0.80    0.40
  -5  -6   6    0.90    0.50
  -6  11   6    0.40    0.40
  -5  -6   6    0.10    0.50
  -6  -5  -6    0.60    0.30
  -5  11  -6    0.70    0.60
  -6  -5  -6    0.50    0.30
  -5  -6   6    0.60    0.30
  -6  -5  -6    0.50    0.30
  -5  -6   6    0.70    0.40
  -6  11   6    0.30    0.50
  -6  -5  -6    0.50    0.40
  -5  -6   6    0.80    0.40
 -11   6  -6    4.50    0.50
 -11   5   6    4.40    0.40
 -11   6  -6    4.80    0.50
 -11   5   6    5.00    0.60
   5   6   6    5.60    0.60
 -11   5   6    3.80    0.60
   6   5  -6    3.90    0.70
 -11   6  -6    3.90    0.70
  -5  11   6    4.60    0.70
  11  -5  -6    5.50    0.40
  -6  -5   6    3.90    0.60
  -5  -6  -6    4.50    0.70
  -6  11  -6    3.40    0.70
  -6  -5   6    4.50    0.50
  -6  -5   6    3.90    0.60
  -6  -5   6    5.90    0.70
  -5  -6  -6    5.20    0.60
  -5  -6  -6    4.90    0.60
  -5  -6  -6    4.40    0.50
  -6  -5   6    5.20    0.60
  -6  11  -6    4.70    0.60
 -11   7  -6    4.90    0.60
   4   7   6    6.30    0.70
   7   4  -6    5.30    0.90
 -11   4   6    6.30    0.80
 -11   4   6    5.40    0.60
 -11   7  -6    7.50    0.90
 -11   7  -6    5.20    0.50
  -7  -4   6    5.90    0.60
  -4  -7  -6    7.60    0.60
  -7  11  -6    6.00    1.00
  -4  -7  -6    6.90    0.70
  -7  11  -6    5.10    0.70
  -4  -7  -6    6.20    0.60
  -4  -7  -6    7.80    0.90
  -4  11   6    7.30    0.70
  -7  -4   6    5.00    0.70
  -7  -4   6    6.00    0.80
  -7  -4   6    4.80    0.50
  -7  -4   6    5.90    0.80
 -11   8  -6   14.30    0.90
 -11   3   6   15.70    0.90
 -11   3   6   16.40    1.10
   3   8   6   14.40    1.10
 -11   8  -6   17.90    1.20
 -11   8  -6   15.70    0.90
  -8  -3   6   16.00    0.90
  -8  -3   6   16.10    1.10
  -8  11  -6   16.20    1.20
  -3  11   6   15.50    1.00
  -3  -8  -6   14.90    1.00
  -3  -8  -6   14.50    1.20
  -3  -8  -6   15.50    0.90
  -3  -8  -6   14.90    1.00
  -8  -3   6   15.60    1.00
  -8  11  -6   15.40    1.00
 -11   9  -6    8.50    0.90
   2   9   6    9.50    0.70
 -11   2   6   10.30    0.70
 -11   2   6    7.50    0.80
 -11   9  -6    9.90    0.60
 -11   9  -6    9.70    0.60
  -2  -9  -6    8.00    0.60
  -9  -2   6    9.30    0.60
  -9  -2   6   10.60    0.70
  -9  -2   6    7.50    0.80
  -2  -9  -6    7.50    0.80
  -9  11  -6    8.00    0.90
  -9  11  -6    8.90    0.70
  -2  -9  -6    9.40    0.70
  -2  11   6   10.40    0.80
  -2  -9  -6   10.00    0.70
   1  10   6    1.70    0.30
 -11  10  -6    1.30    0.20
 -11  10  -6    1.60    0.50
  10 -11   6    1.30    0.20
 -11  10  -6    1.70    0.30
 -11   1   6    2.30    0.50
 -10  -1   6    1.40    0.40
 -10  -1   6    1.60    0.40
 -10  -1   6    1.50    0.30
 -10  11  -6    2.00    0.30
 -10  11  -6    1.50    0.20
 -10  11  -6    1.30    0.40
  -1 -10  -6    1.80    0.30
 -12   8   6    0.40    0.20
 -12   8   6    0.10    0.30
   4   8  -6    0.50    0.40
  12  -8  -6    0.30    0.20
  -4  -8   6    0.50    0.30
  -4  12  -6    0.70    0.30
  -4  -8   6    0.40    0.20
  -4  -8   6    0.40    0.40
  -4  12  -6    0.10    0.40
  -8  12   6   -0.30    0.20
  -4  -8   6    0.30    0.20
  -8  12   6    0.70    0.40
  -8  -4  -6    0.00    0.20
  -8  -4  -6    0.50    0.30
 -12   7   6    0.60    0.40
   5   7  -6    0.90    0.30
 -12   7   6    1.20    0.30
 -12   7   6    1.50    0.20
 -12   5  -6    0.70    0.30
  -5  12  -6    0.70    0.50
  -5  -7   6    1.10    0.30
  -7  -5  -6    1.50    0.30
  -5  -7   6    0.90    0.40
  -5  -7   6    1.10    0.30
  -7  -5  -6    0.80    0.20
  -5  12  -6    1.10    0.40
  -7  -5  -6    0.40    0.40
  12  -7  -6    1.20    0.20
  -7  12   6    1.20    0.30
  -5  -7   6    0.60    0.20
 -12   6   6    1.80    0.30
   6   6  -6    2.50    0.40
 -12   6   6    1.00    0.40
 -12   6  -6    1.20    0.40
 -12   6   6    1.90    0.20
  -6  12   6    2.30    0.40
  12  -6  -6    2.20    0.30
  -6  -6   6    1.70    0.40
  -6  -6   6    2.20    0.40
  -6  12  -6    2.30    0.40
  -6  -6  -6    1.70    0.50
  -6  -6   6    2.30    0.40
  -6  -6  -6    2.50    0.40
  -6  -6  -6    1.60    0.30
  -6  12  -6    1.50    0.50
  -6  -6   6    1.90    0.30
 -12   7  -6    1.40    0.40
   5   7   6    2.20    0.40
 -12   5   6    1.70    0.30
   7   5  -6    2.00    0.40
 -12   5   6    1.60    0.40
 -12   7  -6    1.60    0.20
  -7  -5   6    1.70    0.30
  -5  12   6    2.50    0.40
  -5  -7  -6    2.10    0.30
  -7  -5   6    1.90    0.30
  -5  -7  -6    1.90    0.40
  -7  12  -6    1.60    0.50
  -7  -5   6    2.10    0.40
  -5  -7  -6    2.30    0.40
  -7  12  -6    1.90    0.40
  -5  -7  -6    1.40    0.30
  -7  -5   6    2.90    0.60
 -12   8  -6    1.20    0.20
 -12   4   6    0.90    0.40
 -12   4   6    1.70    0.30
 -12   8  -6    0.30    0.50
  -4  12   6    1.50    0.40
  -4  -8  -6    1.60    0.30
  -8  12  -6    1.70    0.50
  -4  -8  -6    0.80    0.40
  -8  -4   6    2.00    0.40
  -8  -4   6    2.60    0.40
   0   0  -7    0.60    0.20
   0   0   7    0.80    0.20
   0   1  -7 3072.89  127.89
  -1   1  -7   27.50    1.50
  -1   0   7   27.70    1.30
   0   1   7   30.10    1.40
   2   0   7   78.89    3.70
  -2   0  -7   81.69    3.70
   0   2  -7   84.09    3.70
  -2   2   7   75.79    3.80
   0   2  -7   85.29    3.70
   0  -2   7   89.09    3.70
  -2   2   7   79.89    3.80
  -2   0  -7   80.29    3.70
  -2   1   7   87.79    3.80
  -2   1   7   87.99    3.90
   1  -2   7   83.99    3.80
   1   1  -7   82.59    3.80
  -2   1  -7   87.39    4.00
   1   1   7   88.89    3.90
   1   1   7   88.89    3.90
  -2   1  -7   88.49    4.00
  -1  -1  -7   89.49    3.90
  -1  -1  -7   88.79    3.90
  -1   2   7   87.29    4.00
  -1  -1   7   84.49    3.90
  -1   2  -7   82.79    4.00
  -1   2   7   88.29    4.00
  -1  -1  -7   89.89    3.90
   2  -2   7  234.48   10.60
  -2   2  -7  249.38   10.60
   0   2   7  251.67   10.70
   0   2   7  269.67   10.70
   0  -2  -7  260.47   10.70
  -2   0   7  255.97   10.70
  -2   2  -7  243.28   10.80
  -2   2  -7  236.78   10.80
   0  -3   7  282.27   11.90
  -3   3   7  290.57   12.20
   3   0   7  286.17   12.00
  -3   0  -7  278.57   12.00
  -3   0  -7  275.07   12.00
   0   3  -7  266.97   12.00
  -3   0  -7  288.77   12.00
  -3   3   7  276.37   12.10
  -3   0  -7  283.17   11.90
   0   3  -7  266.77   11.90
  -3   3   7  272.77   11.90
  -3   1  -7  340.27   14.20
  -3   2   7  310.57   14.30
  -3   2   7  340.97   14.30
  -3   1  -7  309.37   14.30
   2   1   7  333.67   14.20
   1   2  -7  320.37   14.10
   1  -3   7  341.27   14.10
  -3   1  -7  334.77   14.20
  -3   1  -7  337.37   14.30
   2   1   7  351.36   14.20
  -3   2   7  347.67   14.20
   1   2  -7  333.67   14.10
  -2   3   7  360.26   14.40
  -1  -2   7  344.57   14.30
  -2  -1  -7  325.87   14.20
  -1   3  -7  292.27   14.20
  -2   3   7  329.07   14.40
  -2  -1  -7  353.36   14.30
  -2  -1  -7  355.16   14.30
  -1  -2   7  328.57   14.20
  -1   3  -7  323.17   14.20
  -3   2  -7    6.00    0.60
   1   2   7    5.60    0.60
   2  -3   7    7.40    0.60
  -3   1   7    4.90    0.50
  -3   2  -7    6.30    0.70
   2   1  -7    6.70    0.60
   1   2   7    4.40    0.60
   1  -3  -7    5.20    0.60
  -3   1   7    5.80    0.70
  -3   2  -7    6.00    0.70
  -2   3  -7    7.20    0.80
  -2   3  -7    4.80    0.70
  -2  -1   7    6.10    0.60
  -1  -2  -7    4.70    0.60
   3  -2   7    5.50    0.60
  -2   3  -7    7.20    0.60
  -1   3   7    5.10    0.70
  -2   3  -7    7.10    0.60
  -1   3   7    5.20    0.70
  -1  -2  -7    4.70    0.60
   3   0  -7    3.90    0.50
  -3   0   7    4.50    0.60
  -3   3  -7    3.30    0.70
   0  -3  -7    3.60    0.50
   0   3   7    4.00    0.60
   0   3   7    4.00    0.60
  -3   3  -7    3.70    0.50
   3  -3   7    3.60    0.60
  -3   3  -7    4.30    0.70
  -3   3  -7    3.20    0.60
  -4   0  -7   15.80    1.20
  -4   4   7   18.60    1.50
   0   4  -7   15.30    1.20
  -4   0  -7   16.90    1.30
   4   0   7   15.30    1.20
  -4   4   7   13.30    1.20
  -4   0  -7   14.70    1.10
  -4   0  -7   19.60    1.30
   0   4  -7   15.20    1.20
  -4   4   7   15.10    1.40
   0  -4   7   14.40    1.20
   0   4  -7   18.60    1.30
  -4   1  -7    1.90    0.50
   1   3  -7    1.80    0.40
  -4   1  -7    1.70    0.50
  -4   1  -7    2.30    0.50
  -4   3   7    1.90    0.50
  -4   3   7    2.50    0.50
   3   1   7    1.30    0.40
   1  -4   7    1.40    0.40
  -4   1  -7    2.50    0.50
   3   1   7    1.30    0.40
  -4   3   7    1.80    0.50
   1   3  -7    2.30    0.40
  -1   4  -7    1.50    0.50
  -1  -3   7    2.00    0.50
  -3  -1  -7    1.40    0.50
  -1   4  -7    2.00    0.40
  -3  -1  -7    1.40    0.40
  -3  -1  -7    1.30    0.40
  -3   4   7    2.00    0.60
  -1  -3   7    1.30    0.40
  -1   4  -7    1.30    0.40
  -3   4   7    1.80    0.40
   4  -1   7    2.30    0.50
  -3   4   7    1.10    0.50
  -3  -1  -7    1.80    0.40
  -4   2  -7    6.70    0.90
   2  -4  -7    6.00    0.60
  -4   2   7    7.40    0.80
  -4   2   7    6.30    0.80
   2   2  -7    7.70    0.70
   2   2   7    6.30    0.70
   2   2   7    5.90    0.80
   2  -4   7    8.00    0.80
  -4   2  -7    7.90    0.90
   2  -4  -7    5.90    0.60
  -4   2   7    7.10    0.90
  -2   4  -7    8.40    1.00
  -2   4   7    5.70    0.90
  -2  -2  -7    6.00    0.80
  -2  -2  -7    6.40    0.70
  -2   4   7    4.80    0.60
  -2   4   7    6.40    0.90
  -2   4   7    5.70    0.60
  -2   4  -7    8.10    0.90
  -4   1   7   35.60    1.90
  -4   3  -7   35.40    2.20
  -4   3  -7   39.70    2.50
   1  -4  -7   38.10    1.90
   3  -4   7   35.30    1.90
  -4   1   7   37.00    1.80
  -4   3  -7   35.50    1.90
   3   1  -7   35.30    1.90
   1   3   7   36.80    2.10
   1   3   7   34.20    2.00
  -4   1   7   39.40    2.10
  -4   3  -7   36.80    2.00
  -1   4   7   34.10    2.10
  -3  -1   7   35.30    1.90
  -3   4  -7   36.50    1.90
   4  -3   7   37.70    2.00
  -3   4  -7   33.70    2.10
  -3  -1   7   35.50    2.10
  -1   4   7   36.20    2.20
   4  -1  -7   37.90    1.80
  -3   4  -7   36.00    2.30
  -1   4   7   38.40    1.90
  -1  -3  -7   34.20    1.90
  -3   4  -7   33.50    1.90
  -4   4  -7   60.79    3.10
   0   4   7   74.09    3.30
   0   4   7   63.49    3.30
   4   0  -7   64.39    3.10
  -4   4  -7   60.59    3.40
   0  -4  -7   71.79    3.30
   4  -4   7   62.79    3.20
  -4   4  -7   64.79    3.50
  -4   0   7   66.89    3.30
  -4   4  -7   64.59    3.20
   0   4   7   71.69    3.50
  -4   0   7   65.69    3.10
  -5   0  -7    0.80    0.40
  -5   5   7    0.40    0.40
  -5   5   7   -0.10    0.50
  -5   0  -7    0.80    0.40
  -5   0  -7    0.70    0.40
   0   5  -7    0.80    0.50
   0   5  -7    0.70    0.40
   5   0   7   -0.10    0.40
   5   0   7    0.40    0.30
   0  -5   7    0.50    0.40
  -5   5   7    0.50    0.60
  -5   0  -7    0.30    0.40
  -5   1  -7   34.20    1.80
   4   1   7   32.80    1.80
  -5   4   7   34.90    2.20
  -5   4   7   34.20    2.20
   1   4  -7   32.30    1.90
   4  -5  -7   33.20    1.90
   4   1   7   34.60    1.90
   1   4  -7   31.10    1.90
  -5   1  -7   32.60    2.00
  -5   1  -7   33.50    1.90
   1  -5   7   31.70    1.90
  -5   4   7   32.90    2.00
  -5   1  -7   32.20    2.00
   5  -1   7   31.40    2.00
  -1   5  -7   30.60    2.10
  -4  -1  -7   32.40    1.90
  -4  -1  -7   34.30    1.90
  -4   5   7   34.00    2.30
  -4   5   7   32.90    1.90
  -1  -4   7   33.60    2.00
  -4  -1  -7   32.50    1.80
  -4   5   7   32.70    2.30
  -1   5  -7   33.50    1.90
   3   2   7    4.80    0.70
   3  -5  -7    5.30    0.70
  -5   2  -7    4.10    0.70
   2  -5   7    6.10    0.80
  -5   2  -7    3.90    0.60
  -5   3   7    3.80    0.70
  -5   3   7    4.10    0.80
  -5   2  -7    4.60    0.80
  -5   2  -7    5.00    0.70
   2   3  -7    4.20    0.70
  -5   3   7    4.90    0.80
   3   2   7    5.50    0.80
  -2   5  -7    3.90    0.70
  -2   5  -7    3.20    0.70
  -3   5   7    4.90    0.60
  -3   5   7    3.40    0.80
  -2  -3   7    5.00    0.70
  -3  -2  -7    3.80    0.70
  -2  -3   7    6.40    0.80
  -3  -2  -7    5.60    0.90
  -3   5   7    4.00    0.80
  -2   5  -7    3.00    0.60
   3  -5   7   89.09    4.20
  -5   2   7   95.09    4.30
   3   2  -7   89.49    4.20
  -5   3  -7   94.79    4.30
   2  -5  -7   89.19    4.10
  -5   2   7   91.59    4.30
  -5   3  -7   94.09    4.50
  -5   3  -7   89.99    4.50
   2   3   7   86.39    4.30
   2   3   7   78.59    4.30
  -5   2   7   91.89    4.40
   2   3   7   82.79    4.20
  -3  -2   7   88.89    4.20
  -3   5  -7   87.19    4.10
  -2   5   7   87.29    4.00
  -2  -3  -7   83.19    4.20
  -3   5  -7   86.49    4.40
   5  -3   7   96.39    4.30
  -2   5   7   85.49    4.50
  -2   5   7   85.59    4.50
  -3   5  -7   86.59    4.10
  -3   5  -7   89.49    4.50
  -3  -2   7   88.09    4.10
   4  -5   7   97.79    4.40
   1  -5  -7   90.69    4.30
  -5   4  -7   91.39    4.70
  -5   1   7   90.89    4.50
  -5   4  -7   92.09    4.70
   1   4   7   90.69    4.40
   1   4   7   87.39    4.40
   1   4   7   89.99    4.50
   4   1  -7   96.69    4.30
  -5   4  -7   89.79    4.40
  -4   5  -7   97.19    4.80
  -4  -1   7   97.29    4.60
  -4  -1   7   95.99    4.40
   5  -1  -7   87.59    4.20
   5  -4   7   94.89    4.50
  -1   5   7   90.29    4.80
  -4   5  -7   98.09    4.90
  -1   5   7   89.89    4.70
  -4   5  -7   97.39    4.40
  -1  -4  -7   92.29    4.50
  -1   5   7   90.99    4.40
  -5   5  -7   47.10    2.50
   0   5   7   46.50    2.80
   0  -5  -7   47.40    2.80
  -5   0   7   46.80    2.60
  -5   5  -7   45.10    2.90
   5   0  -7   44.80    2.40
   0   5   7   42.40    2.70
   0   5   7   46.30    2.70
   5  -5   7   45.10    2.50
  -5   5  -7   44.40    2.80
   0   6  -7    8.10    1.10
   6  -6  -7    7.20    1.00
  -6   0  -7    6.20    0.90
   6   0   7    7.40    0.90
  -6   0  -7    8.00    1.20
  -6   0  -7    5.40    0.80
  -6   6   7    7.20    1.40
  -6   6   7    7.30    1.00
   5  -6  -7   10.30    1.10
   1  -6   7   10.10    1.10
   1   5  -7   12.50    1.20
   5   1   7    8.70    1.10
   5   1   7   12.90    1.10
  -6   1  -7   10.20    1.10
  -6   5   7    9.60    1.40
  -6   1  -7   11.80    1.10
  -6   1  -7    9.20    1.20
   5   1   7   11.90    1.00
  -6   5   7   10.20    1.10
  -6   1  -7    9.20    1.00
  -6   5   7   11.40    1.40
  -1  -5   7    9.60    1.10
   6  -1   7    9.00    1.10
  -5   6   7   13.10    1.50
   6  -1   7   10.20    1.00
  -1   6  -7    9.60    1.40
  -1   6  -7   12.20    1.10
  -5  -1  -7   12.10    1.10
  -5   6   7   10.00    1.00
  -6   2  -7   87.19    4.40
   2  -6   7   87.89    4.20
  -6   4   7   85.69    4.40
  -6   4   7   86.49    4.60
   4   2   7   85.09    4.10
  -6   2  -7   81.09    4.40
   4  -6  -7   90.99    4.10
   2   4  -7   92.59    4.30
   4   2   7   91.79    4.30
   4   2   7   85.39    4.20
  -6   4   7   83.89    4.50
  -6   2  -7   86.69    4.30
  -2   6  -7   82.19    4.90
   6  -2   7   81.19    4.40
  -4   6   7   89.49    4.80
  -2   6  -7   87.99    4.40
  -4  -2  -7   89.49    4.30
  -2  -4   7   85.09    4.30
  -4   6   7   86.79    4.10
  -4   6   7   91.49    4.80
  -2   6  -7   87.09    4.50
   6  -2   7   87.59    4.30
  -4  -2  -7   90.19    4.20
  -2  -4   7   90.79    4.30
  -6   3   7   43.00    2.40
  -6   3  -7   43.60    2.60
  -6   3   7   39.10    2.50
   3   3   7   39.50    2.40
   3   3   7   40.00    2.40
  -6   3  -7   40.90    2.40
   3   3   7   41.00    2.30
   3   3  -7   40.80    2.30
   3  -6   7   37.70    2.80
  -6   3   7   43.40    2.50
  -3   6  -7   42.80    2.70
  -3  -3   7   40.10    2.40
  -3   6   7   40.90    2.80
   6  -3   7   43.20    2.40
  -3  -3   7   39.30    2.30
  -3   6  -7   40.80    2.30
  -3   6   7   42.50    2.80
  -3  -3  -7   38.50    2.30
  -3   6  -7   43.10    2.60
  -6   4  -7   66.89    3.90
   2   4   7   74.99    3.70
   2  -6  -7   72.59    3.50
   4   2  -7   81.39    3.70
  -6   2   7   71.89    3.80
   2   4   7   68.89    3.70
   2   4   7   68.89    3.80
  -6   4  -7   68.29    4.00
   4  -6   7   78.89    3.60
  -6   4  -7   72.79    3.70
  -4   6  -7   76.79    4.20
  -2  -4  -7   79.69    3.90
  -4  -2   7   78.19    3.80
  -2   6   7   68.39    4.20
  -4   6  -7   79.59    3.80
  -2   6   7   73.49    4.20
   6  -4   7   75.99    3.90
  -4  -2   7   81.89    4.40
  -4   6  -7   77.19    4.30
  -2   6   7   73.59    3.70
  -6   1   7   22.70    1.80
  -6   5  -7   19.00    1.90
   1   5   7   23.40    1.70
   1   5   7   24.50    1.90
   1  -6  -7   25.90    1.60
   5  -6   7   26.80    1.70
  -6   5  -7   23.00    1.70
  -6   5  -7   23.60    1.90
   5   1  -7   28.00    1.70
  -5  -1   7   23.50    1.80
  -5   6  -7   25.10    2.00
  -5   6  -7   22.50    2.10
  -1  -5  -7   27.40    1.80
   6  -5   7   24.20    1.70
  -1   6   7   29.10    2.20
  -1   6   7   26.40    2.00
  -1   6   7   26.10    1.70
  -5   6  -7   23.10    1.60
  -6   6  -7   48.50    3.70
   0   6   7   60.39    3.00
  -6   6  -7   52.09    3.50
  -6   0   7   50.19    3.10
  -6   6  -7   46.50    3.40
   6   0  -7   53.19    2.80
   6  -6   7   53.69    3.60
   0   6   7   57.39    3.40
   0  -6  -7   57.89    3.00
   0   6   7   56.69    3.30
   0   7  -7   25.30    1.90
  -7   7   7   27.00    2.40
  -7   7   7   19.40    1.70
   7  -7  -7   19.50    1.70
   0  -7   7   20.90    1.50
   6  -7  -7    3.20    0.80
  -7   6   7    4.10    0.80
   1   6  -7    4.70    0.90
  -7   6   7    3.50    1.00
   6   1   7    4.60    0.80
  -7   1  -7    4.00    0.70
  -6   7   7    4.00    1.00
  -6  -1  -7    3.20    0.70
  -1   7  -7    3.80    0.80
  -1  -6   7    4.00    0.60
  -6   7   7    3.40    0.70
   7  -6  -7    3.80    0.80
   7  -1   7    3.60    0.70
  -6  -1  -7    4.90    0.70
  -7   5   7   15.90    1.80
   5  -7  -7   17.40    2.10
   2   5  -7   19.90    1.60
  -7   2  -7   17.00    1.50
   5   2   7   19.20    1.50
  -7   2  -7   18.30    1.60
  -7   5   7   20.60    1.70
  -7   2  -7   20.00    1.70
   7  -2   7   19.70    1.80
  -5  -2  -7   17.20    1.20
   7  -2   7   15.50    1.60
  -2  -5   7   19.50    1.30
  -2   7  -7   16.60    1.60
  -5   7   7   17.40    1.90
  -2   7  -7   16.70    1.80
  -2   7  -7   17.30    1.50
  -5  -2  -7   16.80    1.50
  -7   3  -7    1.20    0.50
  -7   4   7    1.60    0.60
   4   3   7    3.00    0.70
  -7   4   7    2.10    0.70
   3   4  -7    1.10    0.50
   3  -7   7    2.90    0.70
  -7   3  -7    0.40    0.60
  -3  -4   7    2.80    0.60
  -3   7  -7    2.60    0.90
  -3   7  -7    1.30    0.70
   7  -3   7    2.30    0.70
  -4   7   7    2.00    0.90
  -7   4  -7   27.00    2.30
  -7   3   7   29.20    2.10
   3   4   7   28.60    2.00
  -7   4  -7   30.40    2.00
  -7   4  -7   26.00    2.30
   4  -7   7   30.80    1.90
  -4  -3   7   31.10    2.00
  -4  -3   7   32.10    1.80
  -4   7  -7   25.50    2.20
  -3  -4  -7   26.20    1.90
  -3   7   7   24.30    2.30
  -3  -4  -7   30.00    1.70
  -4   7  -7   26.10    2.40
   7  -4   7   31.00    2.00
  -7   5  -7   66.79    3.80
   2   5   7   60.89    4.40
  -7   5  -7   58.89    3.80
   2  -7  -7   59.19    3.30
  -7   5  -7   65.59    3.50
   2   5   7   65.69    3.50
   5  -7   7   65.69    3.90
  -7   2   7   65.29    3.60
  -5  -2   7   68.19    3.50
  -5   7  -7   65.39    3.90
   7  -5   7   66.29    3.50
  -5  -2   7   59.19    3.30
  -5   7  -7   64.79    5.00
  -2  -5  -7   64.19    3.50
  -2  -5  -7   62.29    3.10
  -2   7   7   60.59    4.00
  -2   7   7   60.69    3.30
  -2   7   7   65.79    4.60
  -7   6  -7   19.90    1.90
  -7   6  -7   19.90    1.60
   1   6   7   17.60    1.90
  -7   1   7   20.40    1.80
   6   1  -7   20.70    1.50
   1   6   7   19.00    1.60
   6  -7   7   20.50    1.60
   1  -7  -7   18.20    1.30
   1  -7  -7   15.80    1.40
  -6   7  -7   18.80    1.50
  -1   7   7   17.30    1.40
   7  -6   7   22.10    1.70
  -6  -1   7   20.10    1.70
  -6   7  -7   21.00    2.00
  -1  -6  -7   18.30    1.50
  -1  -6  -7   20.00    1.30
  -7   7  -7    1.30    0.60
   7  -7   7    0.30    0.60
  -7   0   7    2.30    0.80
  -7   7  -7    0.90    0.70
   0   8  -7    2.60    0.80
  -8   8   7    1.10    0.80
   0  -8   7    1.60    0.40
  -8   8   7    1.70    0.30
   0  -8   7    2.40    0.50
  -8   8   7    1.70    1.10
   0  -8   7    1.80    0.60
   0  -8   7    2.10    0.70
  -8   8   7    1.80    0.70
   0   8  -7    1.20    0.50
  -8   8   7    1.30    0.50
   8  -8  -7    1.10    1.10
   1  -8   7   15.30    1.20
   1  -8   7   16.30    1.40
   1   7  -7   15.00    1.60
   1   7  -7   14.70    1.40
   1  -8   7   14.70    1.00
  -8   7   7   17.50    1.60
   7   1   7   13.00    1.50
  -8   7   7   13.90    1.80
  -8   7   7   16.70    1.60
  -7   8   7   11.70    0.80
  -1  -7   7   15.40    1.00
  -7  -1  -7   13.60    1.20
   8  -7  -7   14.90    1.60
  -7   8   7   15.80    1.30
  -1   8  -7   15.60    1.40
  -1  -7   7   15.20    1.30
  -1  -7   7   15.80    1.30
  -7  -1  -7   12.10    1.50
  -7   8   7   13.70    1.90
  -1  -7   7   11.80    1.20
  -7  -1  -7   12.60    1.00
  -1   8  -7   14.40    1.70
   2  -8   7   22.00    1.50
   2   6  -7   24.70    2.00
  -8   2  -7   22.50    2.50
  -8   6   7   24.90    2.00
   8  -2   7   20.40    2.00
  -6  -2  -7   24.00    2.40
  -6  -2  -7   24.40    1.60
   8  -6  -7   24.40    2.10
  -6   8   7   27.90    2.50
  -2   8  -7   22.00    2.00
  -2  -6   7   23.00    1.90
  -8   3  -7    1.90    0.70
   3   5  -7    0.90    0.60
   5   3   7    1.30    0.60
  -8   3  -7    0.90    0.70
  -8   5   7    1.70    0.70
  -8   5   7    0.80    0.80
  -5  -3  -7    1.30    0.60
  -3  -5   7    2.90    0.60
   8  -3   7    1.50    0.70
  -5   8   7    1.20    0.80
  -3   8  -7    2.10    0.80
  -5  -3  -7    1.30    0.50
   4  -8   7   13.10    1.40
  -8   4  -7   12.90    1.40
   4   4  -7   11.80    1.40
  -8   4  -7    9.90    1.50
  -8   4   7   11.30    1.50
  -4   8   7   13.70    1.80
   8  -4   7   11.50    1.40
  -4   8  -7   11.10    1.60
  -4  -4  -7   12.30    1.10
  -4  -4  -7   12.20    1.30
  -4  -4   7   12.10    1.10
  -8   5  -7   27.70    2.10
  -8   3   7   27.40    2.20
  -8   5  -7   28.90    2.30
   3   5   7   26.10    2.00
   5   3  -7   28.60    2.10
   5  -8   7   24.80    1.90
  -5   8  -7   31.50    2.50
  -5  -3   7   27.30    1.70
  -3   8   7   27.60    2.50
  -3  -5  -7   29.20    1.80
   8  -5   7   28.50    2.20
  -3  -5  -7   28.20    2.10
   6   2  -7   75.99    4.20
  -8   6  -7   76.79    4.60
  -8   2   7   75.59    4.30
   2   6   7   71.09    4.10
  -8   6  -7   78.89    4.20
   8  -6   7   81.69    4.30
  -6  -2   7   78.39    3.70
  -2  -6  -7   72.09    3.80
  -2   8   7   70.39    4.60
  -6   8  -7   81.09    4.70
  -2  -6  -7   73.79    4.10
  -6  -2   7   78.49    5.40
   7  -8   7   12.80    1.50
  -8   7  -7   15.30    1.90
  -8   1   7   12.80    1.60
  -8   7  -7   13.80    1.50
  -8   7  -7   14.10    1.80
   1   7   7   11.30    1.40
   1   7   7   13.30    1.00
  -8   7  -7   12.60    0.90
   1  -8  -7   12.70    1.20
   1  -8  -7   14.20    1.30
  -8   1   7   14.20    1.50
  -8   1   7   12.50    1.00
  -7   8  -7   15.30    1.00
  -1  -7  -7   13.40    1.20
  -7  -1   7   14.50    1.20
  -7  -1   7   15.00    1.70
  -1   8   7   12.10    1.60
  -1  -7  -7   12.80    1.00
  -1   8   7   11.90    1.00
  -7   8  -7   12.30    1.80
  -7   8  -7   14.70    1.40
  -7  -1   7   14.10    1.10
  -7   8  -7   13.50    0.80
  -1  -7  -7   13.60    0.90
   8  -7   7   14.20    1.60
  -1  -7  -7   11.00    1.00
  -7   8  -7   15.90    2.00
  -1  -7  -7   12.10    1.40
  -8   0   7   14.00    2.10
   0  -8  -7   15.40    0.90
  -8   8  -7   12.50    1.00
   0  -8  -7   13.10    1.00
   0   8   7   13.30    2.00
   8  -8   7   13.40    1.50
  -8   8  -7   13.70    0.90
   0   8   7   12.70    1.10
  -8   8  -7   15.70    1.90
  -8   8  -7   17.30    1.40
   0  -8  -7   11.80    1.00
   0  -8  -7   15.20    1.30
  -8   0   7   12.70    1.00
  -8   0   7   12.50    0.90
  -8   0   7   16.80    1.20
  -8   8  -7   15.60    1.50
   0   9  -7    6.90    0.80
   0  -9   7    3.90    0.70
   0  -9   7    3.50    0.70
  -9   9   7    4.70    0.80
  -9   9   7    6.50    0.50
   0  -9   7    5.20    0.60
   9  -9  -7    6.50    0.50
   0   9  -7    4.10    0.80
  -9   9   7    6.00    0.70
   0  -9   7    6.10    0.70
   1  -9   7    8.20    0.70
  -9   8   7    9.80    1.20
  -9   8   7    9.60    0.70
   8  -9  -7    8.60    0.60
   1  -9   7    8.50    1.00
   1   8  -7    8.50    1.20
  -9   8   7   10.70    0.90
   1   8  -7    9.10    0.90
   1  -9   7    9.00    0.80
  -1  -8   7    9.60    0.90
  -8   9   7    8.80    0.80
  -1  -8   7    9.60    1.10
  -1   9  -7    9.20    1.20
  -1   9  -7    9.40    0.90
  -8   9   7    8.60    1.10
  -8   9   7    9.30    0.60
  -1  -8   7    7.50    1.10
  -1  -8   7    9.80    0.80
  -8  -1  -7    8.50    0.80
   2   7  -7    6.10    0.80
   2   7  -7    5.20    1.10
  -9   7   7    2.70    0.90
  -9   7   7    6.40    0.60
   2  -9   7    5.20    0.70
  -9   7   7    5.70    1.50
   7  -9  -7    5.20    0.50
   7   2   7    4.10    0.90
  -9   2  -7    5.60    0.90
   2   7  -7    4.20    0.90
  -9   7   7    5.30    0.60
  -9   2  -7    2.70    1.10
  -9   7   7    4.60    0.80
  -2   9  -7    4.70    0.90
  -2  -7   7    6.60    0.80
  -2  -7   7    6.00    0.70
  -2   9  -7    5.90    0.80
  -2  -7   7    4.20    0.80
  -7   9   7    4.10    1.40
  -7  -2  -7    4.80    0.60
  -7  -2  -7    5.30    0.60
  -7   9   7    4.90    0.50
  -7  -2  -7    2.10    0.90
   9  -7  -7    3.50    1.20
  -7  -2  -7    4.60    1.00
  -7   9   7    5.60    0.90
  -7   9   7    6.30    0.80
  -2  -7   7    6.40    1.00
  -2  -7   7    5.00    0.70
  -7  -2  -7    5.20    0.70
  -9   6   7    3.20    1.20
  -9   3  -7    2.70    0.40
  -9   6   7    3.60    0.50
   6  -9  -7    2.90    0.30
   3  -9   7    4.10    0.60
  -9   6   7    2.50    0.70
  -9   3  -7    2.40    0.60
  -9   6   7    1.80    1.00
  -6   9   7    1.70    0.70
  -6  -3  -7    1.20    0.60
   9  -6  -7    2.90    1.50
  -6  -3  -7    2.60    0.40
  -3  -6   7    3.40    0.50
  -6  -3  -7    4.30    0.70
  -6  -3  -7    2.20    0.50
   9  -3   7    1.00    1.00
  -3   9  -7    1.60    0.70
  -6   9   7    2.70    0.30
  -6   9   7    3.00    0.60
  -3  -6   7    3.50    0.70
  -9   4  -7    4.10    0.60
  -9   5   7    3.40    1.00
   5   4   7    4.90    1.00
  -9   5   7    4.40    0.80
  -9   4  -7    4.60    0.80
  -9   5   7    5.60    0.50
  -9   5   7    5.90    0.70
  -9   4  -7    4.40    1.00
   4  -9   7    4.20    0.60
   4   5  -7    3.40    0.90
  -9   4  -7    4.00    0.90
   4   5  -7    3.30    0.80
  -9   4  -7    3.70    0.50
  -4  -5   7    3.30    0.60
  -5   9   7    5.60    0.90
   9  -5  -7    4.30    1.00
  -4   9  -7    2.90    0.60
  -5   9   7    3.70    1.10
  -4  -5   7    3.50    0.50
  -5   9   7    6.20    0.80
  -5  -4  -7    3.30    0.90
   9  -4   7    3.60    1.00
  -4  -5   7    4.20    0.60
  -4  -5   7    4.80    0.80
  -4  -5   7    3.10    0.70
  -4   9  -7    3.90    0.90
  -9   5  -7   10.00    1.50
  -9   5  -7   10.00    1.10
  -9   4   7   10.60    1.20
  -9   4   7   10.80    1.50
  -9   4   7   10.00    0.70
  -9   5  -7   11.90    1.50
   5   4  -7   11.30    1.40
  -9   5  -7   11.00    0.80
   4   5   7   10.10    1.40
  -9   5  -7   12.10    0.80
  -9   4   7   13.20    0.90
  -5  -4   7   11.70    0.90
  -4  -5  -7   15.00    0.90
  -5  -4   7   12.50    0.90
  -5   9  -7   12.10    1.00
  -4   9   7   10.30    1.80
  -4  -5  -7   13.60    1.50
  -4   9   7   12.80    1.00
  -5  -4   7   10.80    1.20
  -5   9  -7   13.30    1.80
  -5   9  -7   11.30    1.40
  -4  -5  -7   13.90    0.90
  -4  -5  -7   16.40    1.30
  -4  -5  -7   13.00    1.00
   9  -5   7   12.20    1.50
  -5  -4   7   10.00    1.20
  -5  -4   7   11.20    1.00
  -9   6  -7    7.80    0.70
  -9   3   7    8.10    1.10
  -9   3   7    8.80    0.80
   3   6   7    8.00    0.90
  -9   6  -7    8.00    1.10
   3  -9  -7    7.40    0.80
  -9   6  -7    8.10    0.70
   6   3  -7    7.00    1.60
  -6  -3   7    9.20    0.90
  -6   9  -7    8.80    0.90
   9  -6   7    9.20    1.80
  -3   9   7    9.20    1.70
  -6  -3   7    9.00    0.70
  -6  -3   7    8.80    1.00
  -3  -6  -7    7.50    0.80
  -6   9  -7    8.10    1.20
  -3   9   7    8.20    0.90
  -6  -3   7    8.40    0.80
  -6  -3   7    9.50    1.00
  -3  -6  -7    6.70    0.80
  -3  -6  -7    9.70    0.80
  -3  -6  -7    9.80    1.10
   2   7   7   22.10    1.40
  -9   7  -7   19.60    1.90
   7  -9   7   16.70    2.10
   2  -9  -7   21.50    1.30
  -9   7  -7   22.60    1.70
  -9   2   7   23.00    1.30
   2   7   7   18.90    1.90
  -9   7  -7   21.50    1.30
  -9   7  -7   22.50    1.20
  -9   2   7   24.10    1.60
  -9   2   7   22.90    2.10
  -9   7  -7   22.00    2.30
  -7   9  -7   24.30    1.70
  -2  -7  -7   25.20    1.80
  -7  -2   7   19.00    1.60
  -7   9  -7   19.30    1.10
  -2  -7  -7   20.10    2.00
   9  -7   7   22.80    2.00
  -2  -7  -7   19.50    1.30
  -7  -2   7   23.20    1.30
  -7   9  -7   20.90    1.30
  -2  -7  -7   23.00    1.20
  -7   9  -7   22.50    2.40
  -2   9   7   23.20    1.40
  -7  -2   7   22.50    1.40
  -2  -7  -7   20.00    1.30
  -7  -2   7   20.20    1.50
  -9   8  -7    7.10    1.10
  -9   1   7    7.00    0.90
   1  -9  -7    7.50    0.80
  -9   1   7    6.90    0.70
  -9   1   7    8.00    0.70
   1   8   7    8.40    0.80
  -9   8  -7    7.40    0.70
  -9   8  -7    6.80    0.60
  -8  -1   7    6.60    0.70
  -1  -8  -7    6.80    0.80
  -1   9   7    8.20    0.80
  -8   9  -7    5.90    0.70
  -1  -8  -7    7.60    0.70
  -8   9  -7    5.90    0.60
  -8  -1   7    6.30    0.90
  -8   9  -7    7.70    1.20
  -1  -8  -7    6.70    0.70
  -8  -1   7    6.30    0.70
  -1  -8  -7    8.90    1.10
  -9   0   7    0.60    0.40
   0  -9  -7    0.20    0.30
  -9   9  -7    0.40    0.30
  -9   9  -7    0.20    0.30
  -9   0   7    0.70    0.40
   0  -9  -7    0.90    0.40
   0  -9  -7    0.80    0.70
  -9   9  -7    0.50    0.60
  -9   0   7    0.30    0.50
   0   9   7    1.20    0.50
   0  10  -7    2.30    0.50
 -10  10   7    2.40    0.60
  10 -10  -7    2.40    0.40
   0 -10   7    1.60    0.50
   0 -10   7    1.80    0.50
 -10  10   7    2.20    0.30
 -10  10   7    2.30    0.50
   0 -10   7    1.80    0.30
   0  10  -7    1.90    0.50
   1 -10   7    1.20    0.30
   1 -10   7    1.80    0.40
   9 -10  -7    1.30    0.30
   1   9  -7    1.60    0.50
   1   9  -7    0.80    0.60
   1 -10   7    1.40    0.70
 -10   9   7    2.10    0.40
 -10   9   7    1.40    0.30
 -10   9   7    1.20    0.50
  10  -9  -7    1.50    0.30
  -1  -9   7    1.50    0.50
  -1  -9   7    0.30    0.50
  -9  10   7    0.90    0.50
  -1  10  -7    0.30    0.60
  -9  10   7    1.20    0.30
  -9  -1  -7    1.70    0.30
  -1  -9   7    1.40    0.30
  -9  10   7    1.70    0.40
  -1  10  -7    1.50    0.50
  -1  -9   7    0.70    0.40
   8 -10  -7    3.40    0.40
   2 -10   7    3.70    0.60
 -10   8   7    4.20    0.60
   2   8  -7    3.00    0.60
 -10   2  -7    3.50    0.60
   2   8  -7    2.60    0.80
 -10   8   7    3.50    0.40
 -10   8   7    3.80    0.70
  -2  -8   7    3.40    0.50
  -8  -2  -7    3.30    0.50
  -2  -8   7    3.50    0.50
  -8  -2  -7    3.10    0.40
  -2  -8   7    3.20    0.90
  -2  -8   7    3.70    0.60
  -2  10  -7    3.40    0.60
  -8  -2  -7    3.00    0.60
  -2  -8   7    3.20    0.70
  -8  10   7    3.70    0.90
  -2  10  -7    3.30    1.00
  -8  10   7    3.40    0.40
  -8  10   7    3.60    0.60
   7 -10  -7    9.50    0.60
 -10   7   7    9.60    0.70
 -10   7   7   10.20    0.80
 -10   7   7    8.00    1.00
   3   7  -7    7.50    1.20
 -10   3  -7    7.00    0.90
   3 -10   7   10.90    0.90
  -7  -3  -7    8.00    1.00
  -3  -7   7   11.70    0.80
  -3  10  -7   10.40    0.90
  -7  -3  -7    8.50    0.80
  -3  -7   7   12.50    0.90
  -7  10   7    7.20    1.10
  -3  10  -7    8.90    1.20
  -7  10   7    9.40    0.90
  -7  -3  -7    9.20    0.80
  -3  -7   7   10.50    1.10
  -3  -7   7    8.90    1.10
  -3  -7   7   11.70    0.90
  -7  10   7    9.50    0.60
  -7  -3  -7   10.30    0.90
   4   6  -7    8.90    1.20
 -10   6   7   11.40    0.70
 -10   6   7   12.20    0.90
 -10   4  -7    7.60    1.00
 -10   4  -7   10.60    0.70
 -10   6   7    8.20    1.10
 -10   4  -7    9.50    0.80
  -6  -4  -7    9.40    1.10
  -4  -6   7   11.00    0.80
  -6  10   7    9.90    1.20
  -4  10  -7   11.00    0.90
  -4  -6   7    9.50    1.10
  -4  -6   7   11.80    0.90
  -6  10   7   10.20    0.90
  -4  -6   7   11.30    0.90
  -6  -4  -7   10.40    0.80
  -6  -4  -7   11.60    0.90
  -4  -6   7    8.20    1.10
  -6  -4  -7   10.50    0.80
  -4  10  -7    8.50    1.30
   5   5  -7   21.30    1.60
 -10   5   7   23.20    1.30
 -10   5  -7   21.20    1.60
 -10   5  -7   21.40    1.20
 -10   5  -7   20.80    1.20
 -10   5   7   23.70    1.60
 -10   5   7   23.50    1.20
  -5  -5   7   21.20    1.30
  -5  -5   7   19.50    1.50
  -5  10  -7   19.40    1.70
  -5  10  -7   20.00    1.30
  -5  -5  -7   22.70    1.60
  -5  -5   7   20.70    1.20
  -5  10   7   20.70    1.60
  -5  -5  -7   23.10    1.40
  -5  10   7   22.90    1.30
  -5  -5   7   21.10    1.60
  -5  -5  -7   24.50    1.30
  -5  -5   7   22.40    1.30
  -5  -5  -7   23.50    1.30
 -10   6  -7   28.50    1.50
 -10   6  -7   27.60    1.50
 -10   6  -7   31.30    1.90
 -10   4   7   28.70    1.60
   4   6   7   30.90    1.60
 -10   4   7   28.70    1.40
 -10   4   7   32.00    1.90
  -4  -6  -7   32.40    1.90
  -6  -4   7   30.00    1.80
  -4  -6  -7   30.90    1.50
  -6  -4   7   27.60    1.60
  -4  10   7   30.40    1.60
  -6  -4   7   28.40    1.50
  -6  10  -7   26.10    1.60
  -6  -4   7   27.50    1.50
  -6  -4   7   27.00    1.80
  -4  -6  -7   28.80    1.50
  -6  10  -7   31.00    2.00
  -4  -6  -7   28.50    1.60
 -10   7  -7   17.30    1.10
   3   7   7   17.20    1.20
 -10   7  -7   18.00    1.40
 -10   7  -7   18.10    1.00
 -10   3   7   16.10    1.30
 -10   3   7   18.30    1.10
  -3  10   7   16.90    1.10
  -7  10  -7   16.20    1.50
  -7  -3   7   18.30    1.10
  -7  -3   7   16.80    1.30
  -7  -3   7   17.60    1.20
  -3  -7  -7   19.10    1.10
  -3  -7  -7   16.80    1.10
  -3  -7  -7   16.30    1.10
  -7  10  -7   17.60    1.10
  -7  -3   7   15.40    1.30
  -3  -7  -7   16.80    1.40
 -10   8  -7    3.50    0.70
   2   8   7    2.40    0.50
 -10   8  -7    2.30    0.40
 -10   2   7    3.10    0.60
 -10   2   7    2.70    0.60
 -10   8  -7    2.10    0.40
  -2  -8  -7    2.50    0.60
  -2  -8  -7    1.90    0.50
  -2  -8  -7    2.40    0.50
  -8  10  -7    3.70    0.80
  -8  -2   7    2.30    0.70
  -2  -8  -7    2.30    0.60
  -8  10  -7    2.00    0.30
  -8  -2   7    3.90    0.70
  -8  -2   7    3.30    0.70
 -10   9  -7   10.40    0.80
 -10   9  -7   10.70    0.70
 -10   9  -7   11.10    1.10
   1   9   7   10.60    0.80
 -10   1   7   11.10    1.00
   1 -10  -7   10.70    0.80
 -10   1   7   11.40    0.80
  -9  -1   7   10.80    0.80
  -9  -1   7   10.80    1.00
  -1  -9  -7   10.60    0.80
  -9  10  -7    9.70    0.80
  -1  -9  -7    9.70    0.90
  -9  10  -7   10.90    1.10
  -1  10   7   12.60    0.90
  -1  -9  -7   10.70    0.70
  -1  -9  -7   10.30    0.80
  -9  10  -7   10.00    0.60
  -9  -1   7   10.20    0.80
 -10   0   7    2.10    0.50
 -10  10  -7    2.30    0.40
 -10  10  -7    1.60    0.60
 -10  10  -7    2.30    0.30
 -10   0   7    3.10    0.50
 -10   0   7    2.70    0.40
  10 -11  -7    2.10    0.30
 -11  10   7    2.10    0.30
 -11  10   7    1.20    0.40
 -11  10   7    1.60    0.20
 -10  11   7    1.30    0.40
  -1 -10   7    2.40    0.40
 -10  11   7    3.40    0.40
  -1  11  -7    1.50    0.50
 -10  11   7    2.20    0.30
  11 -10  -7    2.60    0.30
  -1  11  -7    2.70    0.40
 -11   9   7    9.30    0.60
   2   9  -7    9.80    1.00
 -11   9   7    9.80    0.90
   9 -11  -7    9.40    0.50
 -11   9   7   10.50    0.70
   2   9  -7    9.90    0.80
  -9  11   7    9.70    0.60
  -2  -9   7    8.30    0.90
  -2  11  -7    9.00    0.90
  -2  -9   7   10.40    0.70
  -9  11   7    9.90    0.90
  -9  -2  -7    9.90    0.70
  11  -9  -7   10.10    0.60
  -2  -9   7    9.60    0.70
  -9  11   7    9.00    0.70
  -2  11  -7   10.10    0.70
   3   8  -7   12.20    0.80
 -11   8   7    9.60    1.00
   3   8  -7    9.30    1.00
 -11   8   7    9.70    0.70
 -11   3  -7    7.50    0.80
 -11   8   7    9.90    0.60
  -8  -3  -7   10.30    0.80
  -3  -8   7   11.80    0.80
  11  -8  -7   10.30    0.60
  -8  11   7   10.60    0.80
  -8  11   7    9.40    0.90
  -8  -3  -7    8.80    0.90
  -3  11  -7   11.90    0.80
  -3  -8   7    9.00    0.90
  -3  11  -7   10.90    1.30
  -3  -8   7   10.50    0.70
  -3  -8   7    9.60    1.00
  -8  -3  -7    9.70    0.70
  -3  -8   7   11.40    0.80
   4   7  -7    0.40    0.50
 -11   7   7    0.40    0.50
   4   7  -7    1.00    0.50
 -11   7   7    0.90    0.40
 -11   4  -7    0.40    0.40
 -11   4  -7    0.40    0.20
 -11   7   7    0.40    0.20
  -7  -4  -7    0.30    0.30
  -4  -7   7    0.30    0.40
  -4  -7   7   -0.10    0.40
  -7  -4  -7    0.20    0.40
  -4  -7   7    0.50    0.30
  -4  11  -7    0.30    0.50
  11  -7  -7    0.40    0.20
  -4  -7   7    0.20    0.30
  -7  11   7    0.70    0.40
  -7  -4  -7    0.50    0.30
  -4  -7   7    0.80    0.40
  -7  11   7    0.90    0.50
  -4  11  -7    0.00    0.40
   5   6  -7    0.30    0.50
 -11   6   7    0.70    0.20
 -11   6   7    0.60    0.40
   6   5   7    0.50    0.40
 -11   6   7    0.00    0.40
 -11   5  -7    0.30    0.20
 -11   5  -7    0.90    0.40
  -6  11   7    0.20    0.50
  -5  -6   7    0.40    0.40
  -5  11  -7    0.40    0.40
  -6  -5  -7    0.50    0.40
  -5  11  -7    0.60    0.50
  -6  -5  -7    0.40    0.30
  -6  -5  -7    0.30    0.30
  -5  -6   7    0.00    0.40
  -6  11   7    0.80    0.40
  11  -6  -7    0.50    0.20
  -5  -6   7    0.50    0.30
  -5  -6   7    0.60    0.30
  -6  -5  -7    0.60    0.40
  -5  -6   7    0.50    0.50
 -11   5   7    1.20    0.50
 -11   6  -7    0.70    0.20
 -11   6  -7    1.40    0.50
 -11   6  -7    0.70    0.40
 -11   5   7    0.60    0.20
   5   6   7    1.40    0.50
   6   5  -7    0.90    0.60
 -11   5   7    1.20    0.40
  -5  -6  -7    0.70    0.30
  -6  -5   7    1.20    0.40
  -6  11  -7    1.10    0.60
  -6  11  -7    1.10    0.40
  -6  -5   7    0.80    0.50
  -5  11   7    1.00    0.40
  -5  -6  -7    0.70    0.40
  -6  -5   7    1.20    0.40
  -6  -5   7    0.90    0.50
  -5  -6  -7    1.30    0.40
  -6  -5   7    0.90    0.30
  -5  -6  -7    1.00    0.50
  11  -5  -7    0.90    0.20
 -11   4   7   22.40    1.20
 -11   7  -7   22.70    1.40
   4   7   7   22.20    1.30
   7   4  -7   20.10    1.40
 -11   7  -7   22.00    1.10
 -11   4   7   21.50    1.40
  -7  -4   7   19.00    1.40
  -7  -4   7   20.90    1.10
  -4  -7  -7   20.70    1.20
  -4  11   7   22.20    1.20
  -7  -4   7   21.70    1.20
  -7  11  -7   19.80    1.50
  -4  -7  -7   21.30    1.40
  -7  11  -7   20.60    1.20
  -7  -4   7   21.40    1.10
  -7  -4   7   19.00    1.30
  -4  -7  -7   21.30    1.20
  -4  -7  -7   20.40    1.20
 -11   3   7    2.90    0.40
 -11   8  -7    1.90    0.50
 -11   3   7    1.90    0.50
   3   8   7    2.90    0.50
 -11   8  -7    2.40    0.40
 -11   8  -7    1.60    0.30
  -8  -3   7    3.40    0.60
  -3  -8  -7    2.40    0.50
  -3  11   7    2.70    0.50
  -3  -8  -7    3.30    0.50
  -8  11  -7    1.70    0.60
  -8  -3   7    2.90    0.40
  -8  11  -7    2.60    0.40
  -3  -8  -7    2.90    0.40
 -11   2   7    4.00    0.60
 -11   9  -7    4.40    0.50
   2   9   7    4.70    0.50
 -11   9  -7    3.90    0.60
 -11   9  -7    4.20    0.40
 -11   2   7    4.80    0.50
  -2  11   7    4.40    0.60
  -2  -9  -7    4.10    0.40
  -9  11  -7    4.70    0.50
  -9  -2   7    3.60    0.60
  -2  -9  -7    4.10    0.50
  -9  -2   7    5.80    0.60
  -2  -9  -7    3.50    0.60
  -9  -2   7    5.10    0.50
  -9  11  -7    5.00    0.80
  -2  -9  -7    4.10    0.50
 -11  10  -7    1.10    0.20
 -11  10  -7    1.40    0.30
 -11  10  -7    0.80    0.40
 -11   1   7    1.20    0.40
   1  10   7    1.60    0.30
 -11   1   7    0.50    0.30
  10 -11   7    1.30    0.20
 -10  -1   7    1.50    0.30
 -10  11  -7    1.50    0.30
 -10  -1   7    0.50    0.40
 -10  -1   7    1.50    0.40
  -1 -10  -7    1.70    0.30
  -1  11   7    2.30    0.40
 -10  11  -7    1.10    0.40
 -10  11  -7    1.40    0.20
   4   8  -7    0.70    0.40
 -12   8   7    0.70    0.40
  -4  12  -7    0.70    0.30
  -8  12   7    1.00    0.30
  -4  -8   7    0.40    0.20
  -8  12   7    0.50    0.50
  -4  12  -7    0.40    0.40
  -4  -8   7    0.50    0.20
  -4  -8   7    0.80    0.40
  -4  -8   7    0.60    0.30
  -8  -4  -7    0.70    0.20
  12  -8  -7    0.60    0.30
  -8  -4  -7    0.80    0.30
 -12   7   7    1.90    0.30
 -12   7   7    1.80    0.30
 -12   5  -7    2.20    0.40
 -12   7   7    2.10    0.40
   5   7  -7    2.10    0.40
  -7  12   7    2.10    0.40
  -5  -7   7    2.10    0.50
  -5  -7   7    1.40    0.30
  -5  12  -7    1.80    0.40
  -5  12  -7    1.50    0.50
  -7  -5  -7    1.40    0.30
  -7  -5  -7    2.10    0.30
  12  -7  -7    1.90    0.30
  -7  -5  -7    1.90    0.40
  -5  -7   7    2.00    0.40
  -5  -7   7    2.20    0.30
 -12   6   7    3.50    0.40
 -12   6   7    2.80    0.50
 -12   6   7    4.10    0.30
 -12   6  -7    3.80    0.70
   6   6  -7    3.50    0.50
 -12   6  -7    2.80    0.40
  -6  12   7    3.80    0.50
  -6  12  -7    3.40    0.40
  -6  -6  -7    3.10    0.50
  -6  -6   7    3.50    0.50
  12  -6  -7    3.40    0.30
  -6  -6   7    2.90    0.30
  -6  -6   7    3.40    0.60
  -6  -6  -7    3.60    0.40
  -6  12  -7    3.80    0.60
  -6  -6  -7    3.20    0.50
  -6  -6   7    4.00    0.50
 -12   5   7    1.40    0.40
 -12   7  -7    1.60    0.20
   7   5  -7    1.70    0.40
 -12   7  -7    1.30    0.60
 -12   5   7    1.90    0.30
  -7  12  -7    1.50    0.30
  -5  -7  -7    2.50    0.40
  -5  -7  -7    2.40    0.30
  -7  -5   7    1.40    0.30
  -7  -5   7    1.10    0.50
  -5  12   7    2.00    0.40
  -7  -5   7    1.80    0.30
  -7  12  -7    0.90    0.40
  -7  -5   7    1.30    0.30
  -5  -7  -7    2.00    0.50
 -12   4   7    1.20    0.30
 -12   8  -7    0.90    0.40
 -12   8  -7    1.10    0.20
 -12   4   7    0.60    0.50
  -4  -8  -7    1.20    0.30
  -8  -4   7    1.30    0.30
  -8  12  -7    1.20    0.30
  -8  -4   7    1.00    0.30
  -8  -4   7    1.10    0.60
  -8  12  -7    0.90    0.50
  -4  -8  -7    1.00    0.40
   0   0  -8    0.30    0.20
   0   0   8    0.20    0.20
   0   1  -8    8.80    0.60
  -1   0  -8    7.00    0.60
   1   0   8    6.80    0.60
  -1   1   8    6.30    0.50
  -1   1  -8  506.75   21.40
  -1   0   8  501.05   21.20
   0   1   8  518.75   21.40
  -2   0  -8 1452.15   58.59
   0   2  -8 1354.26   58.49
  -2   2   8 1431.76   58.59
   0   2  -8 1416.36   58.49
  -2   0  -8 1412.46   58.59
   2   0   8 1415.96   58.59
  -2   2   8 1388.06   58.49
   0  -2   8 1469.35   58.49
  -2   2   8 1314.27   58.59
  -2   0  -8 1356.36   58.59
   1  -2   8   22.10    1.20
   1   1  -8   20.50    1.20
  -2   1  -8   20.70    1.30
  -2   1   8   26.10    1.30
  -2   1  -8   25.20    1.20
   1   1   8   25.70    1.30
  -2   1   8   23.90    1.20
   1   1   8   23.00    1.30
  -2   1  -8   23.10    1.40
  -1  -1   8   22.40    1.30
  -1  -1  -8   24.70    1.30
  -1   2   8   23.10    1.30
  -1   2  -8   20.20    1.20
  -1   2   8   25.30    1.30
  -1   2  -8   20.00    1.30
  -1  -1  -8   24.70    1.30
  -1  -1  -8   22.60    1.30
   2  -1   8   23.50    1.20
  -2   0   8    2.90    0.50
   0   2   8    2.40    0.50
  -2   2  -8    2.80    0.40
   0  -2  -8    2.30    0.40
   2  -2   8    3.30    0.40
  -3   0  -8   36.90    1.90
   0  -3   8   31.60    1.80
  -3   0  -8   34.80    1.80
  -3   0  -8   30.20    1.70
  -3   3   8   31.90    1.80
   0   3  -8   35.40    1.80
  -3   3   8   41.40    2.10
   0   3  -8   35.20    1.90
  -3   3   8   36.80    2.00
   3   0   8   35.90    1.90
   2   1   8  865.11   36.30
  -3   1  -8  880.51   36.30
  -3   1  -8  883.61   36.50
  -3   2   8  879.81   36.40
  -3   1  -8  850.11   36.50
  -3   1  -8  852.91   36.50
  -3   2   8  832.92   36.50
   2   1   8  890.91   36.40
  -3   2   8  894.61   36.40
   1  -3   8  891.51   36.30
   1   2  -8  811.92   36.30
  -2   3   8  904.21   36.50
  -1   3  -8  863.31   36.30
  -1  -2   8  888.81   36.40
  -2  -1  -8  915.01   36.40
  -2   3   8  849.12   36.50
   3  -1   8  849.81   36.30
  -1   3  -8  803.62   36.40
  -2  -1  -8  869.91   36.40
  -2  -1  -8  883.41   36.40
  -1   3  -8  834.42   36.60
  -3   2  -8   92.39    4.30
   1   2   8   89.19    4.10
   2  -3   8   87.59    4.10
  -3   2  -8   90.89    4.10
  -3   1   8   92.89    4.00
   2   1  -8   85.09    4.00
  -3   2  -8   91.89    4.10
  -3   1   8   88.99    4.20
   1  -3  -8   92.79    4.00
   1   2   8   90.99    4.10
  -3   2  -8   91.49    4.30
  -2   3  -8   88.69    4.10
  -2  -1   8   85.59    4.00
   3  -2   8   85.79    3.90
  -1   3   8   90.19    4.10
  -1   3   8   87.09    4.10
  -2   3  -8   84.29    4.10
  -1  -2  -8   86.99    4.00
  -2   3  -8   84.59    3.90
  -2   3  -8   85.59    4.00
  -1  -2  -8   92.29    4.00
   0  -3  -8  298.17   12.80
   3   0  -8  297.47   12.80
  -3   3  -8  313.37   12.80
   0   3   8  301.47   13.00
  -3   3  -8  307.27   13.10
  -3   3  -8  278.27   13.00
  -3   3  -8  311.37   12.80
  -3   0   8  314.97   13.00
   3  -3   8  311.87   12.80
   0   3   8  268.97   12.90
  -4   0  -8   84.79    3.90
  -4   0  -8   86.19    4.00
  -4   4   8   86.09    4.30
  -4   0  -8   86.79    3.80
   0   4  -8   71.39    3.80
   0  -4   8   85.09    4.50
   0   4  -8   81.69    4.00
   0   4  -8   79.79    3.90
  -4   0  -8   76.19    3.90
  -4   4   8   79.09    4.20
  -4   4   8   87.59    4.00
   4   0   8   85.79    4.00
  -4   3   8   62.39    3.20
  -4   1  -8   61.69    3.10
   3   1   8   60.19    3.00
   1   3  -8   54.49    2.80
  -4   1  -8   63.39    2.90
  -4   3   8   64.49    3.10
  -4   1  -8   61.39    2.90
  -4   3   8   63.69    3.20
   1  -4   8   58.69    2.90
   3   1   8   61.29    2.90
   1   3  -8   52.79    2.90
  -3  -1  -8   62.09    2.90
  -3  -1  -8   59.49    2.80
  -1   4  -8   55.49    3.00
  -1  -3   8   57.19    2.90
   4  -1   8   61.79    3.00
  -3   4   8   62.29    3.20
  -3  -1  -8   61.19    3.00
  -3   4   8   59.49    2.80
  -1   4  -8   52.19    2.90
  -3  -1  -8   61.39    3.00
   2   2  -8  124.59    5.50
  -4   2  -8  125.19    5.80
  -4   2   8  124.69    5.60
  -4   2   8  121.39    5.60
  -4   2  -8  122.99    5.50
   2  -4  -8  119.89    5.40
  -4   2  -8  124.29    5.60
   2   2   8  128.59    5.60
  -4   2   8  120.19    5.70
  -4   2  -8  120.09    5.70
   2   2   8  118.29    5.50
   2  -4   8  126.09    5.50
   2  -4  -8  127.09    5.40
  -2   4  -8  120.99    5.70
  -2  -2   8  130.29    5.60
  -2   4  -8  128.19    5.80
  -2  -2  -8  128.19    5.60
  -2   4   8  126.89    5.40
  -2   4   8  128.59    5.90
  -2   4   8  112.59    5.50
  -2   4   8  119.19    5.80
  -2  -2   8  121.79    5.50
  -2  -2  -8  118.49    5.50
  -2   4  -8  127.49    5.60
   4  -2   8  123.39    5.60
   1  -4  -8  178.28    7.40
  -4   3  -8  160.18    7.60
   1   3   8  163.78    7.40
  -4   3  -8  169.68    7.70
   3   1  -8  167.98    7.40
   3  -4   8  169.58    7.40
  -4   3  -8  166.78    7.40
  -4   1   8  167.58    7.50
  -4   3  -8  166.98    7.30
   1   3   8  171.78    7.50
  -4   1   8  163.88    7.40
  -4   1   8  168.08    7.20
   4  -1  -8  168.48    7.40
  -1  -3  -8  172.98    7.60
   4  -3   8  168.68    7.50
  -1   4   8  167.38    7.70
  -3   4  -8  167.48    7.80
  -3  -1   8  172.58    7.60
  -3   4  -8  170.88    8.40
  -1   4   8  172.88    7.80
  -3   4  -8  171.78    7.50
  -1   4   8  178.58    7.50
  -3   4  -8  170.98    7.50
  -3  -1   8  165.98    7.50
   0  -4  -8  243.68   10.20
  -4   0   8  232.68   10.30
  -4   4  -8  231.88   10.40
  -4   4  -8  231.88   10.50
   0   4   8  241.08   10.20
  -4   4  -8  228.78   10.10
   4   0  -8  227.78   10.00
  -4   4  -8  230.48   10.10
   0   4   8  232.48   10.30
   0   4   8  234.08   10.40
   4  -4   8  226.28   10.10
  -5   0  -8   52.39    2.80
   0  -5   8   50.79    2.70
   5   0   8   52.19    2.80
  -5   5   8   53.59    3.20
  -5   5   8   52.39    2.80
  -5   5   8   54.99    3.20
  -5   0  -8   53.19    2.80
   0   5  -8   47.20    2.70
  -5   0  -8   53.19    2.70
  -5   0  -8   51.19    2.70
   5   0   8   50.19    2.70
   1   4  -8   13.10    1.10
   1  -5   8   11.90    1.10
   1   4  -8   10.10    1.00
  -5   1  -8   11.20    1.10
   4   1   8   12.20    1.00
  -5   1  -8   13.10    1.10
  -5   1  -8   13.40    1.20
  -5   1  -8   12.80    1.00
  -5   4   8   13.50    1.30
  -5   4   8   11.80    1.30
  -5   4   8   13.50    1.20
   4   1   8   11.80    1.10
   4  -5  -8   11.90    1.00
  -4   5   8   12.40    1.50
  -1  -4   8   11.60    1.10
  -1   5  -8   13.30    1.30
  -4  -1  -8   13.00    1.10
  -4  -1  -8   12.50    1.00
  -1   5  -8   13.20    1.10
  -4   5   8   13.00    1.40
  -4  -1  -8   12.80    1.10
  -1   5  -8   14.20    1.30
   5  -1   8   12.20    1.20
  -4   5   8   13.80    1.00
   3  -5  -8  182.78    8.00
   3   2   8  170.98    8.10
   3   2   8  181.68    8.20
  -5   2  -8  179.98    8.30
  -5   2  -8  183.68    8.40
  -5   3   8  183.48    8.40
   2   3  -8  178.98    8.10
  -5   3   8  188.88    8.30
  -5   2  -8  185.58    8.00
   2  -5   8  185.18    8.10
  -5   2  -8  186.38    8.20
  -5   3   8  191.78    8.30
  -2  -3   8  170.68    7.90
  -3  -2  -8  179.98    8.00
  -3   5   8  184.98    8.40
  -2   5  -8  173.58    8.10
  -3   5   8  178.38    8.30
  -3  -2  -8  178.18    7.90
  -2   5  -8  182.38    8.30
  -2  -3   8  183.18    8.00
  -3   5   8  177.78    7.80
  -2   5  -8  181.58    8.00
   5  -2   8  179.08    8.00
  -5   2   8  162.98    7.20
  -5   3  -8  155.08    7.50
   2   3   8  151.68    7.20
   2   3   8  163.28    7.30
  -5   2   8  156.98    7.30
   3   2  -8  161.38    7.20
  -5   3  -8  166.08    7.30
  -5   2   8  163.98    7.40
   3  -5   8  163.18    7.20
  -5   3  -8  164.08    7.50
   2  -5  -8  164.08    7.10
  -3   5  -8  155.48    7.50
  -2   5   8  165.98    7.10
  -3   5  -8  163.48    7.60
  -3  -2   8  160.68    7.30
  -2   5   8  168.18    7.70
  -2   5   8  157.28    7.60
  -3   5  -8  162.18    7.20
  -3  -2   8  158.58    7.20
  -2  -3  -8  160.28    7.30
   5  -3   8  168.48    7.30
   1   4   8  276.37   12.30
   4   1  -8  287.27   12.20
  -5   4  -8  278.87   12.70
   1   4   8  278.37   12.40
   1   4   8  261.07   12.30
   1  -5  -8  280.97   12.20
  -5   4  -8  293.97   12.70
   4  -5   8  280.27   12.20
  -5   4  -8  282.77   12.70
  -5   1   8  294.07   12.40
  -1   5   8  273.67   12.40
  -1  -4  -8  274.77   12.10
  -1   5   8  280.67   12.50
  -4  -1   8  286.67   12.20
   5  -1  -8  271.07   11.90
   5  -4   8  284.67   12.30
  -1   5   8  276.67   12.00
  -4   5  -8  280.07   12.50
  -4   5  -8  280.27   12.10
  -4   5  -8  274.57   12.50
  -5   0   8    7.00    1.00
   0   5   8    6.80    0.90
   5  -5   8    4.80    0.80
   5   0  -8    5.30    0.70
  -5   5  -8    5.80    1.00
   0   5   8    5.90    1.00
  -5   5  -8    5.80    0.90
   0  -5  -8    8.50    0.90
  -6   6   8   19.60    2.60
  -6   0  -8   18.00    1.50
   0   6  -8   18.80    1.80
  -6   0  -8   22.00    1.50
  -6   6   8   21.70    2.60
   6   0   8   20.50    1.50
  -6   0  -8   20.00    1.50
   6   0   8   17.20    1.40
   6  -6  -8   21.10    1.60
  -6   6   8   24.20    1.60
  -6   5   8   51.49    2.80
   1  -6   8   49.90    3.50
  -6   5   8   48.80    3.10
   5  -6  -8   53.19    2.70
   5   1   8   48.70    2.60
  -6   5   8   51.69    3.20
  -6   1  -8   48.50    2.80
   5   1   8   49.10    2.70
  -6   1  -8   50.99    2.70
   1   5  -8   49.00    2.80
   5   1   8   51.49    2.70
  -6   1  -8   47.20    2.80
  -6   1  -8   48.40    2.90
  -5   6   8   50.29    2.70
  -1   6  -8   47.60    2.70
  -1   6  -8   49.10    3.00
   6  -1   8   49.20    2.80
   6  -1   8   51.69    3.00
  -5  -1  -8   46.60    2.60
   6  -1   8   50.19    2.70
  -5   6   8   50.69    3.20
  -5   6   8   51.09    3.20
  -5  -1  -8   49.99    2.70
  -1  -5   8   47.10    2.70
  -6   4   8   72.89    4.00
  -6   4   8   75.19    4.00
   2   4  -8   65.69    3.60
   4  -6  -8   74.29    3.50
   2  -6   8   66.69    3.60
  -6   4   8   74.99    3.80
   4   2   8   74.29    3.60
   4   2   8   77.49    3.70
   4   2   8   70.59    3.60
  -6   2  -8   71.59    3.70
  -6   2  -8   74.29    3.80
  -4   6   8   74.89    4.20
  -4  -2  -8   74.69    3.50
  -4  -2  -8   72.89    3.60
  -2   6  -8   66.79    3.70
  -4   6   8   72.39    3.40
  -2   6  -8   69.69    3.80
  -2  -4   8   66.39    3.60
   6  -2   8   70.89    3.60
  -4   6   8   77.99    4.10
  -2   6  -8   59.49    4.40
   3   3  -8   39.80    2.20
   3   3   8   34.90    2.10
   3  -6   8   38.40    2.10
  -6   3   8   37.80    2.30
  -6   3  -8   35.10    2.40
  -6   3   8   39.50    2.30
  -6   3  -8   38.10    2.20
   3   3   8   37.50    2.20
   3   3   8   38.90    2.30
  -6   3   8   38.70    2.40
  -6   3  -8   37.70    2.40
  -3   6  -8   37.20    2.20
   6  -3   8   39.80    2.30
  -3   6  -8   40.00    2.50
  -3   6   8   35.50    2.60
  -3  -3   8   37.40    2.20
  -3   6   8   37.30    2.60
  -3   6  -8   35.70    2.50
  -3  -3  -8   38.20    2.20
   2   4   8  266.17   12.00
   2   4   8  266.47   11.90
  -6   4  -8  279.27   12.00
   4   2  -8  276.27   11.90
   4  -6   8  263.97   11.80
  -6   4  -8  272.07   12.30
  -6   4  -8  261.17   12.30
   2   4   8  268.37   12.10
   2  -6  -8  276.37   11.80
  -6   2   8  278.17   12.10
   6  -4   8  282.67   12.10
  -2  -4  -8  275.27   12.10
  -2   6   8  270.17   11.90
  -4   6  -8  272.87   12.40
  -4  -2   8  271.37   12.10
  -2   6   8  276.77   12.50
  -2   6   8  272.97   12.60
  -4   6  -8  271.17   12.60
  -6   5  -8    0.90    0.50
   5   1  -8    0.80    0.40
   1  -6  -8    1.20    0.40
   1   5   8    1.30    0.60
  -6   5  -8    0.80    0.60
   5  -6   8    1.50    0.50
  -6   1   8    1.10    0.60
   1   5   8    1.40    0.60
  -6   5  -8    0.50    0.60
   1   5   8    0.50    0.50
  -1  -5  -8    1.30    0.50
  -5   6  -8    0.90    0.50
  -5  -1   8    1.40    0.60
  -5   6  -8    0.30    0.50
   6  -5   8    1.20    0.50
  -5   6  -8    1.40    0.60
  -1   6   8    2.10    0.70
  -1   6   8    0.80    0.60
  -1   6   8    1.10    0.50
   0   6   8  141.69    6.80
  -6   6  -8  137.39    6.90
   6  -6   8  137.29    6.60
  -6   6  -8  129.69    6.60
  -6   0   8  134.89    6.60
   0   6   8  139.19    7.00
   6   0  -8  128.19    6.60
   0  -6  -8  144.49    6.50
  -6   6  -8  132.99    7.00
   0   6   8  142.69    6.50
   7  -7  -8    4.90    0.90
   0  -7   8    5.80    0.80
  -7   7   8    3.30    1.00
   0   7  -8    4.10    0.90
  -7   7   8    3.10    0.80
  -7   0  -8    3.60    0.90
   7   0   8    3.70    1.20
  -7   6   8    3.50    0.80
   1   6  -8    5.10    0.90
  -7   1  -8    4.40    0.80
   1  -7   8    4.60    0.70
   6   1   8    4.90    0.90
   6  -7  -8    4.60    0.80
  -7   6   8    3.80    1.00
  -1   7  -8    4.20    0.80
   7  -1   8    5.10    0.80
  -6   7   8    4.60    1.10
  -6  -1  -8    3.40    0.70
  -6   7   8    4.30    0.80
  -1  -6   8    6.80    0.90
   7  -6  -8    5.30    1.00
  -7   2  -8    2.60    0.70
   2  -7   8    3.10    0.80
   5   2   8    3.20    0.70
  -7   2  -8    2.00    0.80
   2   5  -8    2.50    0.70
  -7   5   8    1.00    0.80
  -7   2  -8    2.80    0.70
  -7   5   8    1.50    0.70
  -5  -2  -8    2.80    0.70
  -5   7   8    3.20    1.00
  -2   7  -8    2.40    0.70
  -2   7  -8    1.50    0.80
   7  -2   8    2.20    0.70
  -5  -2  -8    3.40    0.60
   7  -2   8    2.80    0.70
  -2  -5   8    3.00    0.80
  -7   3  -8   77.39    4.30
  -7   3  -8   81.79    4.20
   4   3   8   78.69    4.10
   3   4  -8   76.89    4.10
   3  -7   8   77.59    3.90
  -7   4   8   82.99    4.30
  -7   4   8   79.89    4.30
  -7   3  -8   78.19    4.30
   7  -3   8   78.19    4.30
  -3   7  -8   73.99    5.40
  -3   7  -8   72.39    4.30
  -3  -4   8   78.19    3.70
  -4  -3  -8   78.59    4.10
  -3  -4   8   77.99    4.00
  -4  -3  -8   77.09    3.70
   7  -3   8   87.29    4.30
  -4   7   8   80.89    4.70
  -4   7   8   82.39    4.60
  -3   7  -8   74.99    4.00
   4  -7   8   10.50    1.10
   3   4   8   11.90    1.20
  -7   3   8   11.40    1.40
  -7   4  -8   11.00    1.20
  -7   4  -8   11.40    2.20
  -7   4  -8   10.60    2.00
   4   3  -8   10.60    1.20
   7  -4   8   11.10    1.20
  -4   7  -8   11.90    1.40
  -3  -4  -8   10.00    0.90
  -3   7   8   12.10    1.60
  -4   7  -8   12.90    1.60
  -4  -3   8   11.60    1.00
  -4  -3   8    9.50    1.20
  -3   7   8   10.30    1.50
  -3  -4  -8    9.40    1.20
   5  -7   8   41.00    2.50
  -7   5  -8   40.80    2.90
  -7   2   8   44.50    2.80
   5   2  -8   44.50    2.70
   2   5   8   38.60    2.80
   2   5   8   42.50    2.60
  -7   5  -8   44.80    2.60
  -7   5  -8   43.10    3.00
  -5  -2   8   42.60    2.60
  -2  -5  -8   39.40    2.20
  -2   7   8   35.40    3.00
  -5  -2   8   42.00    2.20
  -2   7   8   39.60    2.60
  -2  -5  -8   40.10    2.50
  -2   7   8   40.60    2.90
   7  -5   8   45.60    2.60
  -5   7  -8   42.50    2.90
  -7   1   8   16.30    1.60
   1   6   8   15.90    1.40
   1   6   8   15.10    1.80
  -7   6  -8   16.70    1.80
   6  -7   8   15.90    1.40
   1  -7  -8   14.00    1.30
   6   1  -8   13.70    1.40
  -7   6  -8   15.40    1.40
   1  -7  -8   14.90    1.10
   7  -6   8   17.70    1.50
  -6  -1   8   16.30    1.60
  -1  -6  -8   15.10    1.20
  -6   7  -8   16.00    1.70
  -1  -6  -8   14.90    1.40
  -1   7   8   17.30    1.80
  -1   7   8   15.20    1.40
  -6   7  -8   15.70    1.40
  -7   0   8   97.79    5.10
   7  -7   8   95.79    4.90
   0  -7  -8   95.19    4.90
  -7   7  -8   94.09    4.90
   0   7   8   97.39    4.90
   0  -7  -8   96.09    4.50
  -8   8   8    6.10    1.30
   0   8  -8    5.60    0.80
   0  -8   8    5.90    0.60
  -8   8   8    4.60    0.90
   0  -8   8    5.30    0.80
  -8   8   8    5.70    0.60
   8  -8  -8    4.70    1.00
  -8   8   8    5.90    0.70
   0  -8   8    6.00    0.80
   0  -8   8    5.30    0.80
  -8   8   8    4.60    0.80
   0   8  -8    4.90    0.90
   0   8  -8    6.80    1.20
  -8   7   8    1.90    0.50
   7   1   8    0.30    0.60
   1  -8   8    0.80    0.40
  -8   7   8    1.30    0.90
   1   7  -8    0.30    0.60
   1  -8   8    1.30    0.50
   1   7  -8    0.70    0.90
  -8   7   8   -0.40    0.60
  -7   8   8    1.90    0.80
  -7  -1  -8    1.50    0.50
  -7  -1  -8    2.70    0.70
  -1   8  -8    0.50    0.70
  -7  -1  -8    1.30    0.40
   8  -7  -8    1.20    0.70
  -1   8  -8    1.80    0.90
  -7   8   8    1.50    0.90
  -1  -7   8    0.60    0.90
  -1  -7   8    1.00    0.60
   2  -8   8   15.80    1.20
   2   6  -8   15.30    1.60
  -8   6   8   17.30    1.20
  -8   6   8   15.00    1.60
  -8   6   8   16.60    2.50
  -8   6   8   13.30    1.20
   6   2   8   17.10    1.60
  -6  -2  -8   15.10    1.50
  -6   8   8   17.30    2.10
  -6  -2  -8   18.70    1.30
  -2   8  -8   13.90    1.70
  -2  -6   8   15.70    1.20
   8  -6  -8   15.10    1.80
   3   5  -8    9.90    1.60
  -8   5   8    8.70    1.50
  -8   5   8    8.40    1.40
   5   3   8   11.60    1.30
  -8   3  -8    8.00    1.30
  -8   3  -8    9.70    1.30
  -5   8   8    9.40    1.80
  -3  -5   8    9.30    1.10
  -5  -3  -8   13.40    1.20
  -5  -3  -8   11.40    1.30
   8  -3   8    9.30    1.30
   4  -8   8   14.00    1.40
  -8   4  -8   13.50    1.50
  -8   4  -8   13.70    1.60
   4   4   8   13.50    1.40
  -8   4   8   14.50    1.60
   4   4  -8   16.00    1.50
  -4  -4   8   14.90    1.20
  -4   8  -8   12.60    1.60
   8  -4   8   10.60    1.40
  -4   8   8   14.20    1.80
  -4  -4  -8   13.20    1.40
  -4  -4  -8   14.70    1.20
  -8   3   8   30.50    2.70
  -8   5  -8   29.00    2.40
   5   3  -8   31.30    2.20
   5  -8   8   30.40    2.10
  -8   5  -8   32.50    2.90
   3   5   8   31.50    2.90
  -5  -3   8   31.20    1.80
  -5   8  -8   28.50    2.50
   8  -5   8   32.30    3.00
  -3   8   8   28.20    2.60
  -3  -5  -8   29.50    1.80
   6  -8   8   48.30    3.00
   2   6   8   44.50    2.80
   6   2  -8   42.00    3.70
  -8   2   8   45.80    3.00
  -8   6  -8   43.20    2.80
  -8   6  -8   39.30    2.30
  -8   6  -8   41.30    3.20
  -6   8  -8   49.10    3.40
  -6  -2   8   47.40    2.50
  -6   8  -8   47.60    3.30
  -6  -2   8   49.40    3.10
  -2  -6  -8   46.00    2.90
   8  -6   8   46.00    3.00
  -8   7  -8    8.40    1.50
   1   7   8   10.00    1.30
   1   7   8   10.00    1.00
   7  -8   8   10.70    1.40
  -8   7  -8    8.40    0.80
  -8   1   8    8.40    0.80
  -8   1   8   10.90    1.50
  -8   7  -8   10.80    1.40
  -7   8  -8   11.10    1.70
  -1  -7  -8    9.90    1.30
  -7   8  -8    8.10    0.90
  -7   8  -8   11.40    1.70
  -1  -7  -8   10.20    1.00
  -1  -7  -8    6.90    1.10
   8  -7   8   11.20    1.40
  -7   8  -8    7.00    0.70
  -1   8   8    9.60    1.40
  -7  -1   8    8.10    1.30
  -8   0   8    3.80    0.70
  -8   0   8    2.30    0.50
  -8   8  -8    1.80    0.70
   8  -8   8    3.70    0.90
   0   8   8    3.00    0.80
  -8   8  -8    2.30    0.40
  -8   8  -8    2.90    0.50
  -8   0   8    3.50    0.50
  -8   8  -8    1.50    0.90
  -8   0   8    1.70    0.90
   0  -8  -8    4.80    0.80
  -8   8  -8    2.90    0.80
   0   9  -8    0.10    0.60
  -9   9   8    1.00    0.30
   9  -9  -8    1.10    0.30
   0  -9   8    0.70    0.40
   0  -9   8    0.40    0.30
   0  -9   8   -0.20    0.50
   0   9  -8    0.30    0.50
  -9   9   8    0.80    0.60
   0  -9   8    0.00    0.50
  -9   9   8    1.00    0.40
  -9   8   8    1.80    0.30
   8  -9  -8    1.60    0.30
   1  -9   8    2.20    0.50
   1   8  -8    2.70    0.80
   1   8  -8    2.20    0.60
   1  -9   8    1.50    0.40
  -9   8   8    2.20    0.50
   1  -9   8    1.10    0.50
  -9   8   8    2.20    0.70
  -8   9   8    1.50    0.50
  -1  -8   8    1.80    0.70
  -1   9  -8    1.70    0.70
  -8  -1  -8    1.30    0.40
  -1  -8   8    2.40    0.50
  -8   9   8    1.80    0.60
  -8   9   8    1.30    0.30
  -1  -8   8    1.30    0.40
  -1  -8   8    0.80    0.60
  -9   7   8    7.70    0.80
   7  -9  -8    7.60    0.60
   2   7  -8    8.90    0.90
  -9   7   8    9.50    1.10
  -9   7   8   10.20    0.70
   2  -9   8    8.60    0.90
  -9   2  -8    8.30    1.00
   2   7  -8    9.90    1.30
  -7   9   8    8.20    0.60
  -7  -2  -8    7.60    0.80
  -2  -7   8    7.20    1.10
  -2  -7   8    9.40    0.80
  -2   9  -8    7.60    1.20
  -2  -7   8    8.50    0.80
  -2  -7   8    7.50    0.80
  -7  -2  -8   10.00    0.70
  -7   9   8    8.10    1.10
  -2  -7   8    9.00    1.50
  -7   9   8    7.60    0.80
  -2   9  -8    7.80    0.90
   3  -9   8    8.70    0.90
  -9   3  -8    7.90    1.00
   6  -9  -8    6.90    0.60
  -9   6   8    9.00    0.70
  -9   6   8    5.80    1.40
   6   3   8    7.20    1.50
  -9   6   8    8.90    0.80
  -9   3  -8    7.60    0.60
   3   6  -8    8.80    1.50
   3   6  -8    9.00    1.20
  -9   6   8    8.90    1.10
  -6   9   8    8.30    1.60
  -3  -6   8    7.30    0.80
  -3  -6   8    9.10    0.80
  -3  -6   8   10.00    1.10
  -3   9  -8    8.40    1.20
  -6   9   8    8.50    1.10
  -6   9   8    8.30    0.80
  -3  -6   8    9.10    0.90
  -6  -3  -8    8.10    0.80
  -6  -3  -8    8.60    0.80
   9  -6  -8    9.40    1.40
  -3   9  -8    9.20    0.90
  -6  -3  -8    8.10    1.40
  -3  -6   8    8.00    1.10
  -6  -3  -8    7.70    1.10
  -6   9   8    7.10    0.60
   4  -9   8   29.10    1.60
   4   5  -8   27.00    1.90
   4   5  -8   29.80    2.30
  -9   4  -8   28.10    2.20
  -9   5   8   26.90    1.80
  -9   4  -8   34.70    2.50
  -9   5   8   29.80    1.50
  -9   5   8   27.50    2.30
  -9   4  -8   23.80    1.80
   5   4   8   29.50    2.20
  -9   5   8   31.10    1.40
  -9   4  -8   29.20    1.50
  -5  -4  -8   31.30    1.90
  -5  -4  -8   31.00    1.50
  -4   9  -8   26.70    2.00
  -5   9   8   30.90    2.80
  -4  -5   8   29.90    1.60
  -5   9   8   28.70    1.60
  -5  -4  -8   28.80    1.50
  -5  -4  -8   29.30    2.20
  -4  -5   8   28.00    1.90
  -5   9   8   25.80    1.80
  -4   9  -8   28.00    1.60
  -5  -4  -8   32.30    1.60
  -4  -5   8   25.60    1.80
   9  -4   8   27.20    2.20
  -4  -5   8   29.00    1.50
  -4  -5   8   27.00    1.50
  -9   4   8   40.20    2.80
   5   4  -8   42.60    2.80
  -9   5  -8   43.60    2.80
  -9   5  -8   40.80    2.90
  -9   5  -8   41.20    2.30
  -9   5  -8   38.70    1.90
  -9   4   8   36.60    1.90
  -9   5  -8   37.40    1.90
  -9   4   8   43.50    2.30
  -9   4   8   37.40    2.00
   4   5   8   37.60    2.70
   9  -5   8   40.50    2.80
  -5   9  -8   37.00    2.00
  -5   9  -8   43.10    3.10
  -5  -4   8   35.00    2.10
  -4  -5  -8   40.70    2.00
  -4  -5  -8   42.40    2.30
  -5   9  -8   43.90    2.50
  -4   9   8   42.20    3.30
  -5  -4   8   37.90    2.00
  -4  -5  -8   37.40    2.60
  -5  -4   8   40.00    2.00
  -4   9   8   36.60    2.00
  -5  -4   8   44.40    2.30
  -5  -4   8   41.00    2.30
  -4  -5  -8   37.70    2.00
  -9   3   8    9.00    1.60
  -9   3   8    9.30    0.80
  -9   6  -8    8.50    0.70
   3   6   8    7.80    1.30
  -9   6  -8    6.50    0.70
   3   6   8    8.40    0.90
  -9   3   8    9.70    1.10
  -9   6  -8    8.00    1.30
  -9   6  -8    7.70    1.70
  -9   6  -8    9.40    1.20
  -6  -3   8    9.80    0.80
   9  -6   8    7.50    1.40
  -3  -6  -8    8.80    1.30
  -3  -6  -8    9.40    1.10
  -6  -3   8    8.90    0.70
  -3  -6  -8    8.80    0.80
  -3   9   8    8.50    0.90
  -6   9  -8    7.90    1.60
  -6   9  -8    8.30    0.80
  -6  -3   8    8.30    0.90
  -3  -6  -8    9.10    0.80
  -3  -6  -8    7.60    0.80
  -6  -3   8    9.90    1.00
  -6  -3   8   10.10    1.10
  -6   9  -8   10.10    1.30
   2   7   8   31.40    3.20
  -9   7  -8   34.50    2.10
   2  -9  -8   31.90    1.70
   2   7   8   31.40    1.70
  -9   7  -8   30.50    1.60
  -9   2   8   30.70    1.60
  -9   7  -8   28.80    1.60
  -9   2   8   34.60    1.90
  -2   9   8   32.20    1.70
  -2  -7  -8   28.90    1.70
  -7   9  -8   29.00    1.60
  -7   9  -8   26.90    1.50
  -7  -2   8   33.30    1.90
  -7  -2   8   30.90    1.60
  -7   9  -8   32.80    2.10
  -2  -7  -8   34.40    1.60
  -2  -7  -8   30.60    1.60
  -7  -2   8   27.30    1.70
  -9   8  -8   16.30    1.40
  -9   8  -8   14.50    1.00
  -9   8  -8   16.70    1.00
  -9   1   8   16.60    1.00
  -9   1   8   16.00    1.30
   1  -9  -8   15.80    1.10
  -9   1   8   16.70    1.10
   1   8   8   15.20    1.10
  -8   9  -8   15.50    0.90
  -8  -1   8   16.10    1.10
  -8  -1   8   14.30    1.20
  -8  -1   8   15.50    1.00
  -8   9  -8   14.70    1.00
  -1  -8  -8   14.80    1.00
  -1  -8  -8   15.00    1.00
  -1  -8  -8   15.20    1.00
  -1   9   8   15.60    1.10
  -1  -8  -8   16.50    1.30
  -8   9  -8   15.50    1.40
  -9   0   8    9.10    0.80
  -9   9  -8   10.10    0.70
  -9   9  -8    8.60    0.80
  -9   9  -8    9.90    1.20
   0   9   8    9.20    0.80
   0  -9  -8    9.30    0.90
  -9   0   8   10.40    0.80
   0  -9  -8    9.10    1.10
  -9   0   8   10.20    1.00
   0  -9  -8    8.20    0.80
   0 -10   8    0.80    0.30
 -10  10   8    1.30    0.20
  10 -10  -8    1.30    0.20
   0  10  -8    0.40    0.50
   0 -10   8    1.20    0.40
 -10  10   8    1.00    0.40
   1 -10   8   19.60    1.10
   1 -10   8   21.20    1.20
   1   9  -8   20.60    1.30
   1   9  -8   20.40    1.50
 -10   9   8   22.40    1.20
 -10   9   8   22.10    1.50
 -10   9   8   22.60    1.10
   9 -10  -8   21.20    1.10
  -9  -1  -8   21.40    1.40
  -1  10  -8   20.70    1.50
  10  -9  -8   22.80    1.10
  -1  -9   8   20.20    1.30
  -1  -9   8   19.90    1.10
  -1  10  -8   20.70    1.20
  -1  -9   8   21.50    1.40
  -1  -9   8   21.10    1.20
  -9  10   8   21.20    1.20
  -9  10   8   20.70    1.10
  -9  10   8   21.40    1.40
   2 -10   8    1.00    0.50
   2   8  -8    1.60    0.60
 -10   8   8    0.90    0.70
   2   8  -8    0.70    0.70
 -10   8   8    1.70    0.50
 -10   8   8    1.40    0.30
   8 -10  -8    1.30    0.20
  -8  10   8    1.40    0.30
  -2  -8   8    0.90    0.60
  -2  -8   8    1.20    0.60
  -8  -2  -8    1.20    0.50
  -8  -2  -8    2.50    0.40
  -2  -8   8    1.60    0.60
  -2  10  -8    1.00    0.50
  -8  10   8    1.90    0.60
  -8  10   8    1.80    0.50
  -2  -8   8    1.00    0.40
  -2  10  -8    1.30    0.70
  -2  -8   8    1.60    0.50
  -8  -2  -8    1.40    0.30
   3 -10   8    6.70    0.80
   3   7  -8    7.10    0.80
 -10   7   8    6.40    0.50
 -10   3  -8    4.40    0.70
 -10   7   8    6.00    0.70
   3   7  -8    5.40    0.90
   7 -10  -8    5.40    0.50
 -10   7   8    5.50    0.90
  -7  -3  -8    6.00    0.70
  -7  10   8    5.40    0.70
  -3  10  -8    5.70    0.90
  -3  -7   8    5.60    0.70
  -3  10  -8    6.70    0.80
  -7  10   8    5.20    0.50
  -7  -3  -8    4.70    0.80
  -3  -7   8    6.50    0.70
  -3  -7   8    6.50    0.90
  -7  -3  -8    5.30    0.60
  -3  -7   8    6.90    0.70
  -7  10   8    5.90    0.90
  -3  -7   8    6.40    0.90
 -10   6   8    6.30    0.70
 -10   4  -8    3.10    0.60
 -10   6   8    4.60    0.80
 -10   4  -8    4.50    0.50
   4   6  -8    3.40    0.80
 -10   6   8    5.60    0.50
  -6  -4  -8    3.50    0.70
  -4  -6   8    4.40    0.70
  -6  -4  -8    4.40    0.60
  -4  -6   8    5.80    0.70
  -4  -6   8    5.10    0.70
  -4  -6   8    3.90    0.80
  -4  -6   8    4.90    0.50
  -4  10  -8    4.80    0.90
  -6  -4  -8    5.60    0.70
  -6  10   8    5.30    0.70
  -4  10  -8    5.60    0.80
  -6  -4  -8    4.10    0.60
  -6  10   8    3.70    0.80
   5   5  -8   20.70    1.60
 -10   5   8   21.10    1.20
 -10   5  -8   17.30    1.40
 -10   5   8   19.50    1.00
 -10   5  -8   18.30    1.10
 -10   5   8   19.50    1.50
 -10   5  -8   20.50    1.30
  -5  -5   8   18.80    1.30
  -5  -5  -8   22.10    1.30
  -5  -5   8   18.90    1.50
  -5  10  -8   19.00    1.30
  -5  -5   8   19.70    1.20
  -5  -5  -8   22.80    1.20
  -5  10  -8   20.30    1.70
  -5  -5   8   19.70    1.20
  -5  -5   8   18.30    1.50
  -5  -5  -8   21.40    1.20
  -5  -5  -8   23.50    1.60
  -5  10   8   21.20    1.30
 -10   4   8   19.00    1.50
 -10   4   8   23.40    1.30
 -10   6  -8   22.50    1.30
   4   6   8   24.90    1.40
 -10   6  -8   23.00    1.20
 -10   4   8   23.50    1.20
  -6  -4   8   19.20    1.50
  -4  -6  -8   21.80    1.20
  -6  10  -8   17.40    1.60
  -6  10  -8   21.40    1.30
  -6  -4   8   22.20    1.20
  -4  -6  -8   20.40    1.50
  -4  -6  -8   21.70    1.20
  -6  -4   8   18.60    1.50
  -6  -4   8   24.50    1.40
  -4  -6  -8   24.70    1.40
  -4  10   8   23.30    1.30
  -6  -4   8   18.50    1.20
 -10   3   8   11.50    0.90
 -10   7  -8   10.90    0.80
   3   7   8   12.80    1.00
 -10   7  -8   11.40    0.80
 -10   3   8   11.30    1.10
 -10   7  -8   11.00    1.20
  -3  -7  -8   12.60    0.90
  -7  -3   8   12.10    1.00
  -7  -3   8   12.40    1.10
  -7  10  -8   12.80    1.30
  -3  -7  -8   11.80    0.90
  -3  10   8   12.40    1.00
  -3  -7  -8   13.70    1.20
  -7  -3   8   12.70    0.90
  -7  10  -8   11.80    0.90
  -7  -3   8   12.40    0.80
  -7  -3   8   11.20    1.10
  -3  -7  -8   13.80    0.90
 -10   8  -8    2.30    0.70
 -10   2   8    2.30    0.70
 -10   8  -8    2.90    0.40
   2   8   8    3.40    0.60
 -10   8  -8    3.20    0.50
  -8  10  -8    2.70    0.30
  -2  -8  -8    3.00    0.50
  -8  -2   8    2.00    0.60
  -8  10  -8    3.20    0.60
  -2  -8  -8    2.50    0.60
  -2  -8  -8    2.80    0.50
  -8  -2   8    4.00    0.70
  -8  10  -8    3.40    0.80
 -10   1   8    4.50    0.70
 -10   9  -8    4.80    0.60
 -10   1   8    6.70    0.60
 -10   9  -8    4.30    0.80
   1   9   8    5.80    0.70
 -10   9  -8    5.00    0.50
  -9  10  -8    4.50    0.60
  -9  -1   8    4.60    0.80
  -9  -1   8    5.60    0.60
  -1  -9  -8    5.50    0.50
  -9  10  -8    4.60    0.40
  -1  -9  -8    5.20    0.60
  -1  10   8    5.90    0.70
  -1  -9  -8    5.80    0.60
  -9  -1   8    6.30    0.60
  -9  10  -8    4.40    0.80
  -1  -9  -8    4.40    0.60
 -10  10  -8   24.80    1.30
 -10  10  -8   23.50    1.90
   0 -10  -8   26.50    1.30
   0  10   8   28.90    1.40
 -10  10  -8   24.10    1.20
 -10   0   8   25.60    1.30
 -10   0   8   22.30    1.40
 -10   0   8   28.30    1.40
 -11  10   8   16.80    0.90
 -11  10   8   17.50    0.90
  10 -11  -8   18.00    0.80
   1  10  -8   16.70    1.00
 -11  10   8   15.60    1.20
  11 -10  -8   17.70    0.80
  -1  11  -8   14.00    1.10
 -10  11   8   14.00    1.00
 -10  11   8   17.10    0.90
  -1 -10   8   16.70    0.90
  -1 -10   8   15.30    0.80
 -10  11   8   16.60    0.80
  -1  11  -8   17.60    0.90
   2   9  -8    3.10    0.60
 -11   9   8    3.40    0.40
   2   9  -8    4.20    0.60
 -11   9   8    3.70    0.50
 -11   9   8    2.90    0.60
   9 -11  -8    2.30    0.30
  -9  11   8    2.80    0.50
  -2  -9   8    3.50    0.50
  -2  -9   8    3.00    0.50
  -2  11  -8    4.00    0.60
  -9  -2  -8    2.80    0.50
  11  -9  -8    3.30    0.30
  -9  11   8    2.90    0.40
  -9  11   8    2.90    0.30
  -2  -9   8    3.20    0.40
  -2  11  -8    3.90    0.50
 -11   8   8    8.70    0.60
   3   8  -8    9.80    0.80
   3   8  -8    7.70    0.90
 -11   8   8    8.60    0.90
  -3  -8   8    8.60    0.80
  -3  -8   8    9.50    0.70
  -8  -3  -8    7.10    0.80
  -3  -8   8    8.90    0.70
  -3  11  -8    9.20    0.80
  -3  11  -8    9.30    1.30
  -3  -8   8    7.90    0.90
  -3  -8   8    8.30    0.60
  -8  -3  -8    7.30    0.60
  11  -8  -8    8.80    0.60
  -8  11   8    7.50    0.70
 -11   7   8    7.70    0.90
 -11   4  -8    6.70    0.50
   4   7  -8    8.40    0.80
   4   7  -8    6.80    0.90
 -11   7   8    7.60    0.70
 -11   7   8    7.30    0.50
 -11   4  -8    5.90    1.00
  -4  -7   8    7.50    0.70
  -4  11  -8    8.40    0.80
  -4  -7   8    6.30    0.80
  -7  -4  -8    8.10    0.80
  -4  -7   8    6.10    0.60
  -4  -7   8    5.70    0.80
  -4  -7   8    7.40    0.70
  -7  11   8    6.90    1.20
  -7  -4  -8    7.50    0.60
  -4  11  -8    6.70    1.00
  -7  -4  -8    8.30    0.70
  -7  11   8    7.40    0.70
  11  -7  -8    7.00    0.50
 -11   6   8    2.30    0.30
   5   6  -8    1.90    0.60
 -11   6   8    2.30    0.60
 -11   5  -8    2.60    0.30
 -11   6   8    2.90    0.40
 -11   5  -8    2.20    0.50
  -6  11   8    2.60    0.50
  -6  -5  -8    2.60    0.40
  -5  -6   8    1.80    0.50
  -6  -5  -8    2.30    0.50
  11  -6  -8    2.60    0.30
  -5  -6   8    3.10    0.50
  -5  -6   8    2.30    0.40
  -5  -6   8    1.40    0.50
  -5  -6   8    2.80    0.50
  -5  11  -8    2.10    0.50
  -6  -5  -8    3.70    0.60
  -5  11  -8    1.90    0.60
 -11   6  -8    0.40    0.20
 -11   5   8    0.50    0.30
 -11   5   8    0.70    0.50
   6   5  -8    0.30    0.50
   5   6   8    1.00    0.50
 -11   5   8    0.70    0.20
 -11   6  -8    0.60    0.40
  -6  -5   8    0.80    0.40
  -5  -6  -8    1.20    0.40
  -6  11  -8    0.70    0.40
  11  -5  -8    0.60    0.20
  -6  -5   8    0.60    0.40
  -6  11  -8    0.30    0.60
  -6  -5   8    0.80    0.50
  -6  -5   8    0.30    0.40
  -5  -6  -8    0.80    0.50
  -5  -6  -8    1.00    0.30
  -5  -6  -8    0.50    0.50
  -6  -5   8    0.20    0.30
  -5  11   8    1.00    0.40
 -11   4   8    9.20    0.90
   7   4  -8    9.00    1.00
 -11   7  -8    9.40    0.90
 -11   4   8    9.30    0.70
 -11   7  -8    8.30    0.70
 -11   7  -8    8.50    0.60
  -4  -7  -8    7.40    0.70
  -7  -4   8    8.90    0.80
  -4  -7  -8    7.90    0.90
  -7  11  -8    8.20    1.00
  -7  -4   8    7.60    0.80
  -7  -4   8    7.80    0.60
  -7  -4   8    9.60    0.70
  -7  11  -8    9.10    0.70
  -4  11   8    8.30    0.80
  -7  -4   8    8.70    1.20
  -4  -7  -8    7.80    0.70
 -11   3   8    9.50    0.80
   3   8   8   10.50    0.80
 -11   8  -8    9.20    0.90
 -11   3   8   10.90    0.70
 -11   8  -8   10.60    0.60
 -11   8  -8    8.90    0.70
  -3  -8  -8   10.30    0.70
  -8  -3   8   11.50    0.70
  -3  -8  -8    9.30    0.70
  -3  -8  -8    8.80    1.10
  -3  -8  -8   10.00    0.80
  -8  -3   8   10.50    0.80
  -8  -3   8    8.00    0.80
  -3  11   8   10.10    0.80
  -8  11  -8    9.70    1.00
 -11   2   8    0.60    0.40
 -11   9  -8    0.40    0.40
 -11   9  -8    0.20    0.20
 -11   2   8    0.30    0.30
   2   9   8    0.80    0.30
  -2  -9  -8    0.90    0.40
  -2  -9  -8    0.80    0.30
  -2  11   8    1.30    0.40
  -9  -2   8    0.30    0.30
  -2  -9  -8    1.00    0.30
  -9  -2   8    0.30    0.30
  -9  -2   8    0.20    0.40
  -9  11  -8    0.20    0.40
  -2  -9  -8    0.90    0.30
  -9  11  -8    0.30    0.30
 -11  10  -8    5.50    0.70
 -11   1   8    4.80    0.60
   1  10   8    6.00    0.50
  10 -11   8    5.90    0.40
 -11  10  -8    5.10    0.50
 -10  11  -8    5.90    0.70
  -1 -10  -8    6.50    0.40
 -10  -1   8    6.40    0.60
 -10  11  -8    5.90    0.40
 -10  11  -8    5.10    0.70
 -10  -1   8    5.40    0.60
  -1  11   8    6.00    0.50
 -12   8   8    1.30    0.20
 -12   8   8    1.20    0.40
  -4  -8   8    1.50    0.50
  -4  -8   8    1.60    0.30
  -4  -8   8    1.40    0.30
  -4  -8   8    1.70    0.40
  -8  -4  -8    1.10    0.20
  12  -8  -8    1.80    0.30
  -4  12  -8    1.30    0.50
  -8  -4  -8    1.80    0.30
  -4  12  -8    0.90    0.40
  -8  12   8    1.80    0.40
 -12   5  -8    1.50    0.40
 -12   7   8    1.70    0.40
   5   7  -8    1.50    0.40
 -12   7   8    1.80    0.30
 -12   5  -8    1.60    0.30
 -12   7   8    2.50    0.30
  12  -7  -8    2.10    0.30
  -5  -7   8    1.20    0.50
  -7  -5  -8    1.70    0.30
  -5  -7   8    1.50    0.50
  -7  -5  -8    2.00    0.40
  -5  12  -8    1.10    0.50
  -5  -7   8    1.60    0.30
  -7  12   8    2.10    0.40
  -5  12  -8    1.50    0.30
  -7  -5  -8    1.50    0.30
  -5  -7   8    1.80    0.30
  -5  -7   8    1.90    0.30
 -12   6   8    1.80    0.30
   6   6  -8    1.40    0.40
 -12   6   8    1.10    0.20
 -12   6  -8    1.70    0.30
 -12   6   8    1.70    0.40
   6   6  -8    0.70    0.40
  12  -6  -8    1.00    0.20
  -6  -6   8    1.30    0.30
  -6  -6  -8    1.20    0.30
  -6  -6   8    0.60    0.40
  -6  12  -8    0.60    0.40
  -6  -6   8    1.30    0.50
  -6  -6  -8    1.30    0.30
  -6  -6   8    0.90    0.30
  -6  -6   8    1.10    0.30
  -6  12  -8    1.20    0.30
  -6  12   8    1.70    0.40
  -6  -6  -8    1.30    0.40
 -12   7  -8    3.70    0.30
 -12   7  -8    3.00    0.50
   7   5  -8    3.90    0.50
   7   5  -8    3.40    0.50
 -12   5   8    4.10    0.40
 -12   5   8    3.40    0.60
  -5  -7  -8    3.30    0.50
  -7  -5   8    3.90    0.50
  -7  12  -8    3.90    0.50
  -7  -5   8    3.20    0.40
  -7  -5   8    2.50    0.50
  -5  -7  -8    4.40    0.50
  -7  12  -8    3.40    0.60
  -5  12   8    3.90    0.50
  -5  -7  -8    3.30    0.40
  -7  -5   8    4.50    0.50
 -12   4   8    7.10    0.50
 -12   8  -8    6.50    0.60
   8   4  -8    6.10    0.90
 -12   8  -8    6.00    0.50
  -4  -8  -8    6.60    0.70
  -4  -8  -8    5.40    0.50
  -8  12  -8    6.20    0.80
  -4  -8  -8    6.50    0.70
  -8  12  -8    6.40    0.50
  -8  -4   8    6.20    0.50
  -4  12   8    6.60    0.50
  -8  -4   8    6.10    0.70
  -8  -4   8    6.50    0.60
   0   0   9  616.94   25.70
   0   0  -9  613.24   25.80
  -1   1   9  270.07   11.70
   0   1  -9  286.47   11.70
  -1   0  -9  276.27   11.80
   1   0   9  271.87   11.70
  -1   1  -9  123.39    5.30
  -1   0   9  119.79    5.10
   0   1   9  117.29    5.20
  -2   0  -9   50.79    2.50
  -2   2   9   48.70    2.50
   0  -2   9   59.39    2.50
   0   2  -9   53.89    2.50
  -2   0  -9   49.30    2.60
   0   2  -9   54.69    2.50
   2   0   9   53.09    2.50
  -2   2   9   51.19    2.50
   1   1   9 1326.57   53.29
  -2   1  -9 1272.27   53.29
  -2   1  -9 1165.98   53.59
  -2   1  -9 1286.97   53.19
   1   1   9 1290.17   53.19
  -2   1   9 1271.97   53.19
   1  -2   9 1300.07   53.29
  -2   1   9 1300.17   53.29
  -2   1  -9 1250.17   53.39
   1   1  -9 1276.27   53.19
  -1   2  -9 1313.47   54.39
  -1   2  -9 1291.77   54.29
  -1  -1   9 1382.56   54.39
  -1  -1  -9 1283.27   54.29
  -1   2   9 1302.37   54.39
  -1  -1  -9 1299.47   54.49
  -1   2   9 1209.98   54.39
   2  -1   9 1286.47   54.29
  -1  -1  -9 1329.47   54.39
  -2   0   9   57.29    2.80
   0   2   9   61.69    2.80
   0  -2  -9   59.79    2.80
   2  -2   9   54.79    2.70
  -2   2  -9   58.99    2.90
  -2   2  -9   59.69    2.90
  -2   2  -9   60.69    2.80
  -2   2  -9   56.69    2.70
   0   2   9   59.49    2.80
   2   0  -9   57.79    2.70
  -3   3   9  331.17   14.10
   0   3  -9  325.77   13.90
  -3   0  -9  328.37   13.90
   3   0   9  328.37   14.00
  -3   3   9  322.17   14.10
   0  -3   9  340.47   13.90
   0   3  -9  326.77   13.90
   3   0   9  304.57   13.80
  -3   0  -9  322.27   14.00
  -3   0  -9  331.97   14.00
  -3   0  -9  320.87   13.80
  -3   3   9  322.07   13.90
  -3   2   9  139.49    6.10
  -3   2   9  132.09    6.10
  -3   1  -9  132.59    6.10
  -3   1  -9  138.89    6.20
  -3   1  -9  129.99    6.00
  -3   1  -9  138.29    6.20
   1   2  -9  131.79    6.00
   2   1   9  148.59    6.10
  -3   2   9  139.49    6.20
   2   1   9  144.49    6.10
   1  -3   9  134.69    6.00
  -2  -1  -9  147.09    6.20
  -1  -2   9  134.89    6.10
  -2   3   9  147.69    6.30
  -2   3   9  147.69    6.30
  -1   3  -9  136.19    6.20
  -1   3  -9  135.99    6.10
  -2  -1  -9  150.88    6.20
   3  -1   9  121.89    6.00
  -2  -1  -9  145.89    6.20
  -2   3   9  125.39    6.10
  -1   3  -9  135.29    6.20
  -3   2  -9  391.86   17.20
  -3   1   9  408.36   16.90
   2   1  -9  380.86   17.00
  -3   2  -9  410.66   17.00
  -3   2  -9  406.26   17.20
  -3   2  -9  408.66   17.00
   1   2   9  379.66   17.00
   1   2   9  407.06   17.10
  -3   1   9  401.86   17.10
   2  -3   9  413.46   17.00
  -1  -2  -9  395.16   17.00
   3  -2   9  405.86   17.00
  -2  -1   9  411.46   17.10
  -2   3  -9  407.46   17.20
  -2   3  -9  413.66   17.00
  -1   3   9  393.76   17.10
  -1  -2  -9  397.66   17.00
  -2   3  -9  390.46   17.10
  -1   3   9  373.86   17.10
  -2   3  -9  413.56   16.90
   0   3   9  107.49    4.80
  -3   3  -9  102.09    4.70
   0  -3  -9  111.69    4.70
   3   0  -9  107.39    4.60
  -3   3  -9   98.29    4.90
  -3   3  -9  100.89    4.90
   0   3   9  101.59    4.80
   3  -3   9  100.59    4.70
  -3   0   9  108.59    4.80
  -3   3  -9  101.09    4.90
   0   4  -9   64.89    3.20
   4   0   9   68.99    3.40
   0   4  -9   70.09    3.30
  -4   0  -9   65.59    3.30
  -4   4   9   68.09    3.60
  -4   4   9   66.59    3.30
  -4   0  -9   66.59    3.20
  -4   0  -9   67.29    3.40
   0   4  -9   68.19    3.40
  -4   0  -9   67.09    3.40
  -4   4   9   66.79    3.60
   0  -4   9   71.39    3.40
   1   3  -9  231.98    9.60
  -4   1  -9  226.78    9.70
  -4   3   9  223.48    9.90
   3   1   9  214.28    9.60
  -4   1  -9  225.78    9.90
   3   1   9  228.78    9.80
  -4   3   9  215.38   10.30
  -4   1  -9  229.68    9.70
   3   1   9  218.18    9.70
  -4   1  -9  219.78    9.90
   1   3  -9  226.48    9.80
  -4   3   9  228.08    9.80
  -3  -1  -9  217.78    9.80
  -1   4  -9  216.38    9.90
  -3  -1  -9  231.38    9.90
  -3  -1  -9  234.78    9.90
  -3  -1  -9  225.08    9.70
  -3   4   9  217.58    9.70
  -1   4  -9  222.68    9.80
   4  -1   9  235.98   10.00
  -1   4  -9  233.38   10.00
  -3   4   9  231.28   10.20
  -3   4   9  217.18   10.10
   4  -1   9  218.98    9.80
  -1  -3   9  237.58    9.90
  -4   2   9  114.59    5.20
  -4   2  -9  111.09    5.30
   2   2   9  113.49    5.10
  -4   2  -9  112.09    5.00
   2  -4   9  112.49    5.00
  -4   2  -9  108.99    5.00
   2   2  -9  110.89    5.00
   2   2   9  113.09    5.00
  -4   2   9  103.29    5.30
  -4   2  -9  110.49    5.20
  -4   2   9  111.09    5.20
  -2  -2  -9  117.99    5.20
  -2   4  -9  113.69    5.40
  -2  -2  -9  112.99    5.20
  -2   4   9  112.79    5.40
  -2  -2   9  111.49    5.20
  -2   4   9  116.49    5.70
  -2   4  -9  111.39    5.30
   4  -2   9  105.99    5.10
  -2   4  -9  115.39    5.10
   1   3   9  124.29    5.80
  -4   1   9  124.89    5.70
  -4   1   9  122.39    5.60
  -4   3  -9  128.89    5.60
   1  -4  -9  125.09    5.60
  -4   3  -9  127.19    5.90
  -4   3  -9  129.19    5.60
  -4   3  -9  119.89    5.80
   1   3   9  118.29    5.70
   3  -4   9  125.79    5.60
  -1  -3  -9  126.39    5.80
   4  -3   9  126.19    5.80
  -3   4  -9  128.59    6.00
  -3   4  -9  128.89    6.10
  -3   4  -9  133.59    5.80
  -1   4   9  122.19    5.90
  -3   4  -9  130.19    5.70
  -3  -1   9  132.29    5.90
  -1   4   9  122.69    6.00
  -4   4  -9   28.60    1.70
   0  -4  -9   27.70    1.70
   0   4   9   27.60    1.80
  -4   4  -9   28.90    2.00
   0   4   9   21.30    1.70
   4  -4   9   28.50    1.70
  -4   0   9   30.60    1.80
  -4   4  -9   24.30    1.60
   4   0  -9   25.80    1.50
  -5   5   9   26.20    2.00
   0   5  -9   21.60    1.80
  -5   0  -9   20.20    1.40
   0  -5   9   20.00    1.50
  -5   0  -9   21.40    1.50
  -5   0  -9   21.90    1.60
  -5   5   9   21.00    1.50
   5   0   9   23.30    1.50
  -5   0  -9   22.80    1.50
   5   0   9   20.70    1.40
   0   5  -9   23.00    1.60
   5   0   9   21.50    1.60
  -5   4   9  141.69    6.60
   4   1   9  136.99    6.30
   4   1   9  137.09    6.20
  -5   1  -9  135.99    6.20
  -5   4   9  140.39    6.60
  -5   1  -9  133.59    6.40
  -5   1  -9  133.69    6.40
   1   4  -9  136.79    6.70
  -5   1  -9  139.69    6.20
   1  -5   9  137.99    6.20
  -5   4   9  141.29    6.40
  -1  -4   9  138.09    6.20
  -4  -1  -9  135.79    6.00
  -4  -1  -9  134.29    6.20
  -4   5   9  134.89    6.10
   5  -1   9  137.49    6.20
  -4  -1  -9  139.79    6.20
  -1   5  -9  132.69    6.40
  -1   5  -9  132.89    6.30
  -1   5  -9  131.99    6.20
   5  -1   9  133.79    6.30
  -4   5   9  138.69    6.70
  -5   2  -9   18.70    1.50
  -5   2  -9   18.40    1.30
   2  -5   9   17.90    1.30
   2   3  -9   20.60    1.40
  -5   2  -9   17.90    1.30
  -5   3   9   19.80    1.50
  -5   3   9   18.00    1.40
  -5   2  -9   20.80    1.50
   3   2   9   19.90    1.40
   3   2   9   20.90    1.30
  -5   3   9   19.40    1.40
   3  -5  -9   15.70    1.20
   5  -2   9   17.80    1.40
  -3  -2  -9   19.80    1.40
  -2  -3   9   17.00    1.40
  -2   5  -9   20.20    1.50
  -2   5  -9   17.50    1.50
  -3   5   9   20.20    1.70
  -3   5   9   17.40    1.20
  -2   5  -9   19.60    1.30
  -3  -2  -9   21.60    1.40
  -3   5   9   21.30    1.70
  -5   3  -9   86.89    4.40
  -5   3  -9   92.09    4.40
   3   2  -9   86.29    4.10
   2   3   9   82.79    4.20
   3  -5   9   77.79    4.00
   2   3   9   89.29    4.20
  -5   2   9   92.79    4.20
   2  -5  -9   87.79    4.00
  -5   3  -9   86.19    4.00
  -5   3  -9   82.99    4.10
  -5   2   9   82.39    4.20
  -5   2   9   86.69    4.10
  -2  -3  -9   82.49    4.10
   5  -3   9   80.19    4.00
  -2   5   9   84.89    4.40
  -2   5   9   86.09    3.90
  -3   5  -9   87.39    4.30
  -3  -2   9   82.99    4.10
  -2   5   9   89.09    4.40
  -3   5  -9   83.79    4.40
  -3   5  -9   78.69    4.20
   1   4   9  264.27   11.80
   4   1  -9  269.27   11.70
   1   4   9  265.87   11.90
   1  -5  -9  273.67   11.70
   4  -5   9  258.37   11.70
  -5   4  -9  281.37   12.40
  -5   4  -9  270.37   11.90
   1   4   9  265.37   11.90
  -5   4  -9  271.97   12.20
  -1   5   9  272.67   12.20
  -4  -1   9  268.97   11.90
  -1   5   9  276.07   12.10
  -1  -4  -9  266.67   11.90
  -4   5  -9  271.37   12.10
  -1   5   9  272.87   11.70
  -4   5  -9  286.67   11.80
  -4   5  -9  266.07   11.80
   5  -1  -9  264.27   11.60
  -4   5  -9  270.57   12.30
   5  -4   9  259.77   12.20
  -5   5  -9   14.60    1.40
   5  -5   9   11.40    1.20
  -5   5  -9   12.70    1.10
   0   5   9   11.60    1.50
   0   5   9   12.60    1.10
  -5   0   9   11.00    1.20
  -5   5  -9   13.80    1.40
   0  -5  -9   10.20    1.10
   5   0  -9   13.90    1.00
   6   0   9   51.79    2.80
  -6   0  -9   49.00    2.80
   6  -6  -9   55.29    2.90
   6   0   9   46.00    3.10
   6   0   9   49.10    2.70
   0  -6   9   48.50    2.60
  -6   6   9   54.79    3.40
   6   0   9   51.49    2.80
  -6   6   9   51.39    2.90
  -6   0  -9   44.10    3.00
  -6   0  -9   51.29    2.70
  -6   0  -9   49.80    2.80
  -6   1  -9   10.80    1.00
  -6   5   9   11.90    1.40
  -6   1  -9    9.70    1.20
   5   1   9   10.20    1.10
  -6   5   9   11.70    1.50
   5   1   9   11.00    1.20
  -6   5   9    8.60    1.10
   5  -6  -9    8.90    1.00
   1   5  -9   12.80    1.20
  -6   1  -9   10.40    1.00
   1  -6   9   10.20    1.10
  -5   6   9   13.70    1.50
   6  -1   9   10.50    1.10
  -5   6   9    8.90    1.00
  -1   6  -9   10.80    1.10
  -5  -1  -9   11.70    1.10
  -5   6   9   11.40    1.40
  -1   6  -9    9.90    1.30
   6  -1   9   10.10    1.10
   4   2   9   54.09    3.10
  -6   4   9   59.29    3.20
  -6   2  -9   63.99    3.30
  -6   4   9   61.39    3.40
   2   4  -9   60.19    3.10
   4  -6  -9   53.39    2.90
  -6   2  -9   61.09    3.30
   2  -6   9   59.89    3.00
  -6   4   9   61.19    3.40
   4   2   9   56.29    3.10
  -6   2  -9   57.99    3.10
   4   2   9   55.29    3.00
  -6   2  -9   57.19    3.30
  -4  -2  -9   59.09    3.00
  -4   6   9   59.69    3.50
  -4  -2  -9   58.29    3.10
   6  -2   9   58.09    3.20
  -2   6  -9   59.79    3.30
  -4   6   9   54.19    2.90
  -2  -4   9   58.09    3.10
   6  -2   9   59.59    3.10
  -4   6   9   57.69    3.60
  -2   6  -9   57.99    3.10
   3  -6   9  164.08    7.50
  -6   3   9  175.38    7.80
  -6   3  -9  169.08    7.90
  -6   3   9  168.58    7.70
  -6   3  -9  163.18    7.90
   3   3   9  161.78    7.60
   3   3  -9  165.08    7.60
  -6   3   9  168.88    7.70
  -6   3  -9  171.98    7.60
   3   3   9  159.78    7.60
   3   3   9  161.88    7.50
  -3   6   9  167.98    8.00
  -3  -3   9  166.48    7.90
  -3   6   9  162.38    8.10
  -3   6  -9  161.18    7.50
  -3   6  -9  165.98    8.00
  -3   6  -9  166.48    7.80
   6  -3   9  167.98    7.50
  -3  -3  -9  161.68    7.50
  -6   4  -9   11.10    1.20
   2   4   9   13.20    1.20
  -6   4  -9   12.10    1.40
  -6   2   9   11.00    1.30
   2  -6  -9   13.20    1.10
   2   4   9   13.40    1.20
  -6   4  -9   13.10    1.40
   4  -6   9   12.00    1.20
   2   4   9   11.30    1.50
   4   2  -9   14.00    1.20
   6  -4   9   12.40    1.30
  -2  -4  -9   12.40    1.20
  -4  -2   9   11.50    1.20
  -2   6   9   13.40    1.50
  -4   6  -9   13.10    1.40
  -4   6  -9   15.30    1.50
  -2   6   9   13.00    1.50
  -2   6   9   11.90    1.10
   1   5   9    2.00    0.60
  -6   1   9    0.80    0.50
  -6   5  -9    0.90    0.60
   1   5   9    1.20    0.50
  -6   5  -9    0.90    0.50
   5  -6   9    0.90    0.50
   5   1  -9    1.40    0.50
  -6   5  -9    1.00    0.60
   1  -6  -9    1.30    0.50
   1   5   9    0.40    0.60
  -1   6   9    1.40    0.60
  -5   6  -9    0.90    0.60
  -1   6   9    0.90    0.70
  -5   6  -9    2.00    0.70
  -5   6  -9    0.80    0.40
   6  -5   9    0.40    0.40
  -1   6   9    2.20    0.50
  -1  -5  -9    0.80    0.40
  -5  -1   9    0.50    0.50
   0   6   9  140.19    6.70
   6  -6   9  130.19    6.30
   0   6   9  130.89    6.90
  -6   0   9  123.39    7.10
  -6   6  -9  132.99    6.90
   0   6   9  136.89    6.30
  -6   6  -9  133.29    6.30
   0  -6  -9  132.59    6.30
  -6   6  -9  138.29    6.90
  -7   0  -9    3.20    0.90
   0   7  -9    2.70    0.80
   7   0   9    4.00    0.80
   0  -7   9    3.90    0.70
  -7   7   9    3.60    0.80
   7  -7  -9    3.00    0.80
   6  -7  -9   43.20    2.60
   1  -7   9   45.20    2.30
  -7   1  -9   43.20    2.60
   6   1   9   44.60    2.70
  -7   6   9   43.80    2.80
  -7   6   9   49.60    3.30
   1   6  -9   44.50    2.80
  -7   1  -9   46.60    2.80
  -6  -1  -9   44.60    2.60
   7  -1   9   41.00    2.60
  -6   7   9   41.20    2.50
  -6   7   9   51.09    3.40
  -1  -6   9   45.50    2.40
  -1   7  -9   45.70    2.80
   7  -1   9   45.50    2.80
   7  -6  -9   43.90    2.80
  -6  -1  -9   43.90    2.40
  -7   2  -9   36.30    2.20
  -7   5   9   38.70    2.80
  -7   5   9   37.10    2.80
   2   5  -9   34.40    2.30
   2  -7   9   33.80    2.20
  -7   2  -9   30.70    2.80
   5   2   9   37.60    2.30
  -7   5   9   40.50    2.50
  -7   2  -9   33.60    2.40
   7  -2   9   39.80    2.40
   7  -2   9   36.60    2.60
  -5  -2  -9   40.10    2.10
  -5  -2  -9   38.10    2.40
  -5   7   9   38.40    2.90
  -2   7  -9   35.50    2.70
  -2   7  -9   33.50    2.30
  -2  -5   9   39.80    2.50
   3  -7   9   16.40    1.40
   3   4  -9   22.10    1.60
  -7   4   9   21.40    1.80
  -7   3  -9   22.00    2.00
   4   3   9   17.50    1.50
  -7   3  -9   16.30    1.90
  -7   4   9   15.20    1.60
  -7   3  -9   17.80    1.50
   7  -3   9   17.10    1.50
  -3  -4   9   16.90    1.50
  -3   7  -9   18.50    1.60
  -4  -3  -9   17.80    1.30
  -4   7   9   20.20    1.90
  -3  -4   9   15.60    1.20
  -4  -3  -9   17.10    1.50
  -4   7   9   16.30    1.90
   7  -3   9   16.90    1.80
   3   4   9    4.30    0.90
  -7   3   9    7.00    1.10
  -7   4  -9    6.90    1.00
   4   3  -9    5.70    0.90
   3   4   9    6.00    1.00
  -7   4  -9    7.30    1.10
   4  -7   9    5.50    0.90
  -7   4  -9    5.50    1.10
  -4  -3   9    6.20    1.00
  -4   7  -9    5.30    1.20
  -4   7  -9    6.80    1.20
   7  -4   9    6.90    1.10
  -3   7   9    4.20    1.10
  -3  -4  -9    8.00    1.10
  -3  -4  -9    5.20    0.80
  -3   7   9    7.40    1.30
  -4  -3   9    5.60    0.80
  -7   5  -9    2.30    0.60
  -7   2   9    1.80    0.70
  -7   5  -9    4.20    0.90
   5  -7   9    3.10    0.70
   2   5   9    3.90    0.70
   2   5   9    3.60    0.90
   5   2  -9    3.70    0.70
  -5  -2   9    3.50    0.80
   7  -5   9    2.40    0.70
  -2   7   9    5.40    1.10
  -5  -2   9    3.00    0.60
  -2  -5  -9    3.50    0.70
   6  -7   9   11.70    1.30
   1  -7  -9   11.50    1.20
  -7   1   9   13.20    1.50
   1   6   9   11.60    1.30
  -7   6  -9   13.90    1.60
   6   1  -9   12.10    1.30
   1  -7  -9   12.10    1.00
  -7   6  -9   14.20    1.40
  -6   7  -9   12.40    1.30
   7  -6   9   13.00    1.40
  -1  -6  -9   12.20    1.10
  -1   7   9   12.60    1.30
  -6  -1   9   12.50    1.40
  -6   7  -9   13.40    1.60
  -1  -6  -9   11.30    1.30
  -1   7   9   11.70    1.60
   7  -7   9   34.30    3.00
   0   7   9   27.50    2.10
  -7   7  -9   28.40    3.40
  -7   0   9   32.20    2.40
   0  -7  -9   29.00    2.10
   0  -7  -9   31.70    1.90
   0  -8   9   14.10    1.20
   0  -8   9   13.60    1.30
   0   8  -9   13.50    1.40
  -8   8   9   13.30    1.30
   0   8  -9   13.70    1.70
   0  -8   9   14.90    0.90
   8  -8  -9   10.80    1.60
  -8   8   9   13.90    0.80
   0  -8   9   13.30    1.00
  -8   8   9   10.60    1.80
   0   8  -9   13.90    1.10
  -8   8   9   13.50    1.00
   1  -8   9   50.39    2.50
  -8   7   9   56.39    3.80
   1  -8   9   52.29    3.10
  -8   7   9   49.60    2.50
  -8   7   9   48.50    2.90
   1   7  -9   51.89    2.60
  -8   7   9   49.10    3.10
   1   7  -9   51.39    3.30
   1   7  -9   52.39    3.20
  -8   7   9   53.29    2.40
   1  -8   9   49.80    2.50
   1  -8   9   51.79    2.70
   7   1   9   51.89    3.10
  -7   8   9   50.59    2.50
  -1   8  -9   52.69    3.10
  -7  -1  -9   49.00    2.70
  -1  -7   9   48.80    3.40
  -7  -1  -9   49.60    2.40
  -1  -7   9   50.59    2.70
  -7  -1  -9   56.69    2.80
  -1  -7   9   51.49    2.50
  -1   8  -9   52.19    3.30
  -7   8   9   57.59    3.90
  -7  -1  -9   53.59    3.10
  -7   8   9   48.40    2.50
  -1   8  -9   52.39    2.60
   8  -7  -9   50.09    3.20
  -1  -7   9   44.70    2.50
   6   2   9   52.89    3.10
   2  -8   9   46.60    2.90
  -8   6   9   56.09    2.40
  -8   6   9   54.19    3.30
   2  -8   9   49.70    2.70
  -8   6   9   53.29    2.50
   2  -8   9   49.99    2.70
   2   6  -9   49.80    3.20
  -8   6   9   53.09    2.90
  -8   2  -9   51.79    3.70
   8  -2   9   54.39    3.80
  -2  -6   9   50.39    2.50
   8  -6  -9   54.39    3.30
  -2  -6   9   53.79    2.50
  -6  -2  -9   56.19    3.10
  -6   8   9   49.10    2.70
  -2   8  -9   52.69    2.80
  -2   8  -9   48.30    3.00
  -2   8  -9   52.99    3.60
  -2  -6   9   50.49    2.80
  -6  -2  -9   52.19    2.90
   5   3   9   54.99    3.80
   3   5  -9   60.29    4.30
  -8   3  -9   52.79    3.20
  -8   3  -9   55.49    3.40
  -8   5   9   53.59    3.60
  -5  -3  -9   53.59    3.90
  -5  -3  -9   51.59    2.80
   8  -3   9   52.29    3.20
  -3  -5   9   55.09    2.80
  -5   8   9   56.19    4.90
  -8   4  -9    7.10    1.20
  -8   4  -9    5.70    1.00
  -8   4   9    8.20    1.30
   4  -8   9    6.00    1.00
   4   4  -9    8.00    1.10
   4   4   9    7.40    1.10
   8  -4   9    7.70    1.20
  -4  -4  -9    6.70    1.00
  -4   8   9    7.90    1.50
  -4   8  -9   10.00    1.40
  -4  -4  -9    5.70    1.00
  -4  -4   9    8.20    1.00
   5  -8   9    8.40    1.20
  -8   5  -9   10.70    1.70
  -8   3   9   11.60    1.90
   5   3  -9   11.10    1.30
   3   5   9   10.00    1.70
  -8   5  -9    9.70    1.70
  -5   8  -9   10.30    1.60
  -5  -3   9    9.10    1.10
  -3  -5  -9   13.30    1.20
  -3   8   9   10.10    1.70
   8  -5   9    9.90    1.80
  -8   6  -9   35.80    3.00
  -8   2   9   37.60    2.80
   2   6   9   40.50    2.70
  -8   6  -9   37.60    1.90
  -8   6  -9   41.10    2.60
  -8   6  -9   45.30    3.10
   6  -8   9   44.30    2.60
  -8   2   9   33.90    2.00
  -8   2   9   39.50    2.20
  -2  -6  -9   50.29    2.60
  -6  -2   9   42.80    3.10
  -2  -6  -9   39.30    2.00
   8  -6   9   42.80    2.80
  -2  -6  -9   41.30    2.70
  -6  -2   9   41.10    2.30
  -6  -2   9   39.40    2.10
  -6   8  -9   49.80    3.30
  -2  -6  -9   39.00    2.20
  -6  -2   9   40.30    2.20
  -2   8   9   40.70    3.30
  -6  -2   9   41.30    2.90
  -6   8  -9   46.90    2.60
   1  -8  -9   44.40    2.40
  -8   7  -9   43.30    2.30
  -8   7  -9   45.30    2.10
  -8   7  -9   41.20    2.80
   1   7   9   47.70    2.90
  -8   1   9   42.50    3.00
  -8   1   9   44.90    2.20
  -8   1   9   43.90    2.30
  -8   1   9   43.20    2.40
   7  -8   9   43.90    2.80
  -8   7  -9   50.79    3.40
  -8   7  -9   39.80    2.60
   8  -7   9   43.00    2.90
  -7  -1   9   44.30    3.00
  -7  -1   9   42.60    2.60
  -7   8  -9   50.89    3.50
  -1  -7  -9   47.20    2.90
  -7  -1   9   46.40    2.40
  -1  -7  -9   44.80    2.50
  -7  -1   9   44.50    2.20
  -7   8  -9   43.40    2.60
   0  -8  -9   49.30    2.40
  -8   8  -9   48.40    2.40
  -8   0   9   52.09    2.50
   8  -8   9   47.30    3.10
   0  -8  -9   48.60    2.40
   0  -8  -9   48.50    2.40
  -8   8  -9   57.39    3.70
   0  -8  -9   49.80    3.00
  -8   0   9   51.09    3.30
   0   8   9   50.49    3.10
   0  -8  -9   48.10    2.60
  -8   0   9   49.50    2.60
  -8   8  -9   47.90    3.00
  -8   8  -9   50.29    2.80
   0   8   9   50.99    2.50
  -8   0   9   49.20    2.40
  -8   8  -9   50.59    2.30
   0  -9   9    7.50    1.00
   0   9  -9    7.30    0.80
   0   9  -9    8.30    1.10
  -9   9   9   10.40    1.10
   9  -9  -9    8.20    0.60
  -9   9   9    8.40    0.60
  -9   9   9    8.70    0.70
   0  -9   9    6.60    1.10
   0  -9   9    6.90    0.80
   0  -9   9    7.40    0.60
  -9   8   9    3.40    0.70
  -9   8   9    4.30    0.60
   1  -9   9    2.90    0.40
  -9   8   9    4.00    0.50
   1   8  -9    3.40    0.60
   1  -9   9    3.60    0.60
   1  -9   9    2.90    0.70
   1   8  -9    3.20    0.80
   8  -9  -9    3.80    0.40
   1  -9   9    3.30    0.70
  -8   9   9    3.60    0.40
  -8  -1  -9    3.30    0.50
  -1   9  -9    2.70    0.80
  -1  -8   9    3.40    0.70
  -8   9   9    3.20    0.70
  -1  -8   9    3.00    0.60
  -8   9   9    4.10    0.60
  -1  -8   9    3.00    0.70
  -1   9  -9    3.30    0.60
  -1  -8   9    2.70    0.40
  -9   7   9   10.70    0.90
  -9   7   9   11.40    0.70
   2   7  -9   10.10    1.00
   2  -9   9    9.80    0.90
  -9   7   9   11.00    1.20
   2   7  -9    9.10    1.30
   7  -9  -9    9.70    0.70
  -2  -7   9   10.10    0.90
  -7  -2  -9   10.00    1.20
  -2  -7   9    9.70    0.80
  -7   9   9   10.60    1.20
  -7  -2  -9   10.50    0.80
  -7  -2  -9    9.70    0.80
  -2  -7   9    8.10    1.10
  -2   9  -9    9.90    1.00
  -7   9   9    9.70    0.90
  -2  -7   9    8.60    0.80
  -7   9   9   10.20    0.70
  -2   9  -9    8.40    1.30
  -2  -7   9    9.60    1.30
   3   6  -9    6.90    1.20
  -9   6   9    7.00    0.70
  -9   3  -9    6.00    1.10
   6  -9  -9    7.40    0.50
  -9   6   9    6.50    1.20
  -9   3  -9    7.60    0.60
   3   6  -9    8.70    1.20
  -9   6   9    6.80    0.60
  -9   3  -9    5.40    0.90
  -9   6   9    8.50    1.10
   6   3   9    7.30    1.10
   3  -9   9    7.70    0.80
  -6   9   9    6.50    0.60
  -3  -6   9    7.50    0.80
   9  -6  -9    7.90    1.30
  -3  -6   9    7.60    1.10
  -6   9   9    7.30    0.80
  -6  -3  -9    7.40    1.00
  -6  -3  -9    7.70    1.20
  -3   9  -9    8.30    1.20
   9  -3   9    7.10    1.20
  -6   9   9    6.90    1.10
  -3  -6   9    7.60    0.80
  -3  -6   9    8.70    1.10
  -6  -3  -9    7.80    0.80
  -6  -3  -9    7.80    0.80
  -6   9   9    6.60    1.50
  -3  -6   9    8.30    0.70
  -3   9  -9    7.70    0.90
  -9   5   9   44.30    2.10
   5   4   9   41.60    3.00
  -9   5   9   49.30    2.50
  -9   5   9   42.50    2.10
   4   5  -9   40.40    3.10
  -9   4  -9   45.00    2.90
  -9   5   9   46.60    3.20
   4  -9   9   41.40    2.20
  -9   4  -9   43.40    3.00
  -9   4  -9   45.60    2.40
  -9   4  -9   40.10    2.10
  -4  -5   9   47.00    2.20
  -5   9   9   42.40    2.20
  -5  -4  -9   40.70    2.90
  -4  -5   9   45.90    2.50
  -4   9  -9   47.20    2.60
  -5  -4  -9   39.10    2.20
  -5   9   9   43.30    3.60
  -5   9   9   47.50    2.70
  -4  -5   9   40.70    2.20
  -5  -4  -9   47.80    2.50
  -4   9  -9   40.50    2.20
   9  -4   9   40.60    2.90
  -5  -4  -9   46.70    2.10
  -4  -5   9   49.50    2.50
  -4  -5   9   42.70    2.20
  -9   4   9    1.90    0.90
  -9   5  -9    3.60    0.70
  -9   4   9    5.50    0.70
   4   5   9    3.10    0.90
  -9   5  -9    2.60    0.90
  -9   4   9    4.40    0.50
  -9   4   9    3.40    0.70
  -9   5  -9    3.40    1.00
  -9   5  -9    3.40    0.50
   5   4  -9    5.70    1.00
  -5  -4   9    7.40    1.00
  -4  -5  -9    5.30    0.70
  -4   9   9    3.60    1.20
   9  -5   9    4.20    1.10
  -5  -4   9    7.00    0.70
  -5  -4   9    5.90    0.70
  -4   9   9    6.10    0.80
  -4  -5  -9    3.20    1.00
  -4  -5  -9    4.00    0.60
  -5   9  -9    4.00    1.10
  -4  -5  -9    8.30    1.10
  -4  -5  -9    5.80    0.70
  -5   9  -9    4.90    0.90
  -5   9  -9    6.90    0.80
  -5  -4   9    6.70    1.00
  -5  -4   9    6.30    0.70
  -9   6  -9    6.30    0.60
   6   3  -9    8.30    1.30
  -9   6  -9    5.90    1.20
   6  -9   9    6.80    1.50
  -9   6  -9    5.80    1.00
   3   6   9    7.30    0.80
  -9   3   9    6.10    1.00
   3   6   9    5.80    1.00
  -9   3   9    6.50    0.70
  -9   3   9    6.30    1.30
  -9   6  -9    5.80    0.70
  -9   6  -9    5.60    0.90
   9  -6   9    5.80    1.10
  -6   9  -9    6.30    1.00
  -3  -6  -9    6.70    0.90
  -3  -6  -9    5.00    1.00
  -3  -6  -9    7.00    0.80
  -3   9   9    8.80    1.70
  -3  -6  -9    7.00    0.80
  -6  -3   9    5.30    0.80
  -6   9  -9    7.20    0.80
  -6  -3   9    5.70    0.90
  -6  -3   9    7.20    0.70
  -3  -6  -9    6.70    0.70
  -6  -3   9    5.60    0.60
  -3   9   9    6.70    0.80
  -6   9  -9    5.30    1.20
  -6  -3   9    7.40    0.80
  -9   7  -9   33.60    1.60
  -9   7  -9   27.80    2.00
   2   7   9   33.10    1.70
  -9   7  -9   31.30    1.60
  -9   2   9   33.50    1.70
  -9   2   9   31.50    1.90
   2  -9  -9   31.20    1.70
  -7   9  -9   31.10    1.60
  -7  -2   9   32.70    1.90
  -7  -2   9   30.10    2.10
  -7  -2   9   35.70    1.80
  -2  -7  -9   32.80    1.70
  -2  -7  -9   31.00    2.30
  -2  -7  -9   30.80    1.70
  -2  -7  -9   33.10    1.70
  -7  -2   9   34.10    1.70
  -7   9  -9   30.50    2.10
  -2   9   9   33.30    1.80
  -7   9  -9   31.90    1.70
  -9   1   9    3.50    0.70
  -9   8  -9    4.70    0.90
  -9   1   9    4.80    0.60
  -9   8  -9    4.50    0.60
   1   8   9    4.10    0.60
  -9   8  -9    4.60    0.50
  -9   1   9    3.90    0.60
   1  -9  -9    3.90    0.60
  -8  -1   9    5.00    0.70
  -8  -1   9    3.70    0.70
  -8   9  -9    3.90    0.50
  -8  -1   9    4.50    0.60
  -1  -8  -9    3.40    0.60
  -1   9   9    3.70    0.60
  -1  -8  -9    3.00    0.50
  -8   9  -9    3.20    0.50
  -1  -8  -9    2.40    0.70
  -8   9  -9    4.60    0.90
  -1  -8  -9    3.50    0.50
   0  -9  -9    2.60    0.60
   0  -9  -9    1.90    0.50
  -9   0   9    3.50    0.50
   0   9   9    2.20    0.60
  -9   0   9    2.80    0.60
  -9   9  -9    3.20    0.70
  -9   0   9    2.90    0.60
  -9   9  -9    2.90    0.40
   0  -9  -9    2.50    0.60
   0  -9  -9    3.60    0.60
   0 -10   9    1.40    0.30
  10 -10  -9    1.00    0.20
 -10  10   9    1.30    0.50
 -10  10   9    1.50    0.20
   0  10  -9    1.20    0.50
   0 -10   9    1.00    0.40
 -10   9   9    4.40    0.60
   1 -10   9    4.50    0.50
   1 -10   9    3.20    0.80
   9 -10  -9    3.70    0.40
   1   9  -9    3.20    0.70
 -10   9   9    2.90    0.60
 -10   9   9    3.70    0.40
   1   9  -9    5.10    0.70
   1 -10   9    4.60    0.60
  -1  -9   9    4.60    0.60
  -1  -9   9    3.10    0.60
  -1  -9   9    4.70    0.50
  -1  10  -9    3.60    0.70
  -9  10   9    3.70    0.50
  -1  10  -9    5.90    0.70
  -9  10   9    3.40    0.60
  10  -9  -9    4.30    0.40
  -1  -9   9    3.40    0.60
  -9  10   9    2.90    0.40
 -10   8   9   13.00    1.80
   8 -10  -9   15.20    0.80
   2   8  -9   10.80    1.30
 -10   8   9   15.60    1.10
  -8  10   9   13.40    1.20
  -8  -2  -9   15.00    0.90
  -8  10   9   14.90    0.80
  -2  -8   9   11.50    1.10
  -2  10  -9   12.70    1.30
  -2  -8   9   14.10    0.90
  -8  -2  -9   12.40    1.00
  -8  -2  -9   12.70    0.80
  -2  -8   9   11.70    1.10
   3 -10   9    5.70    0.70
 -10   7   9    6.80    1.00
   3   7  -9    7.00    0.80
 -10   7   9    5.80    0.70
 -10   7   9    5.70    0.60
 -10   3  -9    5.20    0.90
   3   7  -9    6.40    0.90
   7 -10  -9    6.00    0.50
  -3  -7   9    6.50    0.70
  -7  -3  -9    5.00    0.70
  -3  -7   9    5.60    0.70
  -3  10  -9    6.30    0.80
  -7  -3  -9    5.80    0.60
  -7  10   9    5.20    0.50
  -3  -7   9    5.10    0.80
  -7  10   9    5.80    0.80
  -7  -3  -9    7.00    0.70
  -3  -7   9    5.30    0.80
  -3  -7   9    5.90    0.60
  -3  10  -9    5.00    0.90
  -7  10   9    6.10    0.70
   4   6  -9   13.40    1.30
 -10   6   9   13.50    0.80
 -10   4  -9   13.10    0.80
 -10   6   9   13.00    0.90
 -10   4  -9   11.80    1.10
 -10   6   9   13.50    1.20
  -6  10   9   13.10    1.30
  -4  -6   9   13.80    1.00
  -6  -4  -9   15.70    1.10
  -4  -6   9   13.00    1.20
  -4  -6   9   13.80    1.20
  -4  10  -9   13.00    1.40
  -4  -6   9   13.20    0.90
  -6  -4  -9   14.90    0.90
  -4  10  -9   11.30    1.00
  -4  -6   9   13.70    1.00
  -6  -4  -9   13.60    1.20
 -10   5   9   38.10    1.80
 -10   5  -9   39.00    1.80
 -10   5  -9   34.50    2.20
 -10   5   9   38.90    2.20
   5   5  -9   38.80    2.30
 -10   5   9   40.30    1.90
  -5  10   9   40.40    2.00
  -5  -5   9   39.70    2.00
  -5  -5  -9   38.70    2.00
  -5  -5   9   37.40    2.20
  -5  10  -9   37.40    2.00
  -5  -5  -9   42.60    2.00
  -5  -5   9   38.00    2.20
  -5  10  -9   38.80    2.40
  -5  -5   9   39.10    1.90
  -5  -5  -9   39.00    2.00
  -5  -5   9   39.60    2.00
  -5  -5  -9   40.80    2.30
 -10   6  -9   19.60    1.10
 -10   4   9   21.10    1.40
   4   6   9   16.60    1.20
 -10   4   9   18.10    1.00
 -10   4   9   20.20    1.20
 -10   6  -9   18.00    1.40
  -4  -6  -9   18.20    1.10
  -4  -6  -9   17.60    1.40
  -6  -4   9   17.40    1.40
  -6  -4   9   17.70    1.10
  10  -4  -9   17.30    1.00
  -6  10  -9   19.60    1.20
  -6  10  -9   19.60    1.50
  -4  10   9   16.30    1.20
  -6  -4   9   19.30    1.20
  -6  -4   9   18.60    1.40
  -4  -6  -9   17.00    1.20
  -6  -4   9   21.20    1.20
  -4  -6  -9   16.80    1.10
 -10   7  -9   12.50    0.80
 -10   3   9   13.60    0.90
 -10   7  -9   12.40    1.20
 -10   7  -9   12.60    1.00
 -10   3   9   14.40    1.20
   3   7   9   14.40    1.00
  -3  -7  -9   12.80    1.00
  -7  -3   9   13.10    1.20
  -7  -3   9   13.30    1.00
  -3  -7  -9   14.10    0.90
  -7  10  -9   12.40    1.30
  -7  -3   9   13.30    1.50
  -3  -7  -9   11.70    1.20
  -7  10  -9   13.10    1.00
  -3  10   9   14.50    1.00
  -7  -3   9   13.70    0.90
  -3  -7  -9   12.50    0.90
  -7  -3   9   12.70    0.90
 -10   8  -9    5.60    1.20
 -10   8  -9    5.20    0.70
   2   8   9    5.70    0.70
 -10   2   9    4.80    1.00
 -10   8  -9    4.80    0.60
  -2  -8  -9    5.60    0.70
  -8  10  -9    4.30    0.40
  -2  -8  -9    5.70    0.70
  -2  10   9    4.80    0.70
  -8  -2   9    4.70    0.80
  -8  10  -9    5.00    0.60
  -8  -2   9    4.30    0.70
  -2  -8  -9    4.90    0.70
  -8  10  -9    5.40    1.00
  -2  -8  -9    4.90    0.60
   1   9   9    6.90    0.70
 -10   9  -9    7.20    1.00
 -10   9  -9    6.00    0.50
 -10   1   9    7.00    0.80
 -10   9  -9    6.50    0.60
 -10   1   9    7.40    0.60
  -9  10  -9    5.90    0.60
  -1  -9  -9    6.40    0.60
  -9  10  -9    6.30    0.50
  -1  -9  -9    6.80    0.80
  -9  -1   9    6.10    0.60
  -9  -1   9    7.30    0.60
  -1  -9  -9    6.90    0.60
  -1  10   9    7.10    0.70
  -9  10  -9    6.30    1.00
  -1  -9  -9    7.10    0.60
  -9  -1   9    6.40    0.80
   0  10   9   33.10    1.50
 -10  10  -9   28.40    1.40
 -10  10  -9   28.20    1.40
 -10  10  -9   25.90    1.90
 -10   0   9   31.00    1.40
 -10   0   9   32.10    1.50
 -10   0   9   25.70    1.60
 -11  10   9    3.70    0.60
 -11  10   9    4.80    0.40
  10 -11  -9    4.40    0.30
   1  10  -9    4.10    0.70
 -11  10   9    4.50    0.50
   1  10  -9    6.10    0.60
  -1  11  -9    4.50    0.70
  11 -10  -9    4.30    0.40
 -10  11   9    4.20    0.50
 -10  11   9    4.00    0.60
  -1 -10   9    5.40    0.40
 -10  11   9    4.40    0.30
   2   9  -9    4.90    0.70
   2   9  -9    5.00    0.60
 -11   9   9    5.60    0.40
   9 -11  -9    5.40    0.40
 -11   9   9    5.30    0.50
 -11   9   9    5.10    0.70
  -2  -9   9    4.80    0.60
  11  -9  -9    6.00    0.40
  -9  11   9    5.00    0.40
  -2  -9   9    5.40    0.60
  -9  11   9    5.50    0.50
  -9  -2  -9    5.80    0.70
  -2  11  -9    4.40    0.70
  -9  11   9    5.00    0.70
  -2  -9   9    4.60    0.50
  -2  11  -9    5.40    0.60
 -11   8   9    2.00    0.40
   8 -11  -9    1.50    0.30
 -11   8   9    1.50    0.50
 -11   8   9    1.60    0.30
   3   8  -9    1.20    0.60
   3   8  -9    2.30    0.40
  -3  -8   9    2.00    0.30
  -8  -3  -9    1.70    0.50
  -8  -3  -9    1.00    0.40
  -3  -8   9    1.60    0.50
  -3  -8   9    2.20    0.40
  -8  11   9    1.40    0.50
  -8  11   9    1.70    0.40
  11  -8  -9    1.80    0.30
  -3  -8   9    1.30    0.50
  -3  11  -9    2.50    0.50
  -3  -8   9    2.40    0.40
  -8  -3  -9    1.20    0.30
   4   7  -9    7.50    0.80
 -11   7   9    6.50    0.90
 -11   4  -9    5.90    0.70
   4   7  -9    6.20    0.90
 -11   7   9    6.60    0.50
 -11   7   9    6.90    0.60
 -11   4  -9    6.40    0.50
  -4  -7   9    7.20    0.60
  -7  11   9    6.40    0.70
  -4  -7   9    7.80    0.70
  -7  11   9    6.50    0.90
  -4  -7   9    6.40    0.80
  -4  11  -9    8.10    0.70
  -7  -4  -9    7.20    0.80
  -4  -7   9    7.90    0.70
  -7  -4  -9    6.90    0.60
  -4  11  -9    6.40    1.00
  -7  -4  -9    6.90    0.60
  11  -7  -9    6.40    0.50
  -4  -7   9    7.10    0.80
 -11   5  -9    4.60    0.70
 -11   6   9    5.40    0.80
   5   6  -9    4.40    0.80
 -11   6   9    4.90    0.40
 -11   6   9    5.40    0.60
 -11   5  -9    4.90    0.40
  -6  11   9    5.00    0.60
  -5  11  -9    4.90    0.70
  -5  -6   9    5.40    0.60
  -6  -5  -9    5.10    0.50
  -6  -5  -9    5.50    0.60
  -5  -6   9    3.60    0.60
  -5  -6   9    4.60    0.50
  -5  -6   9    4.60    0.70
  11  -6  -9    5.00    0.40
  -6  -5  -9    5.10    0.80
  -5  11  -9    4.60    0.80
  -5  -6   9    5.20    0.60
 -11   5   9    8.80    0.60
   6   5  -9    8.00    1.00
 -11   5   9    9.20    0.70
 -11   6  -9    9.60    0.60
 -11   6  -9    9.30    0.90
 -11   5   9    8.70    0.90
  -5  -6  -9    8.90    0.80
  -6  11  -9    8.50    1.00
  11  -5  -9    9.00    0.60
  -5  11   9    8.90    0.80
  -6  -5   9    8.50    0.90
  -5  -6  -9    8.70    0.90
  -6  -5   9    8.50    0.90
  -5  -6  -9    8.50    0.70
  -6  -5   9    8.30    0.70
  -6  -5   9    8.70    0.70
  -6  11  -9    8.60    0.80
  -6  -5   9    9.30    0.80
 -11   7  -9    2.60    0.60
   4   7   9    2.30    0.50
   7   4  -9    1.50    0.60
 -11   4   9    2.90    0.40
 -11   4   9    2.30    0.50
 -11   7  -9    2.40    0.30
  -4  -7  -9    2.50    0.40
  -7  -4   9    2.30    0.40
  -7  -4   9    1.70    0.30
  -7  11  -9    2.10    0.60
  -7  -4   9    2.90    0.40
  -7  11  -9    2.70    0.40
  -4  11   9    3.10    0.50
  -4  -7  -9    2.20    0.40
  -7  -4   9    1.50    0.70
  -4  -7  -9    1.20    0.50
  -7  -4   9    1.50    0.50
  -4  -7  -9    2.50    0.40
 -11   3   9    3.90    0.50
 -11   8  -9    3.60    0.70
 -11   8  -9    3.00    0.40
 -11   3   9    3.70    0.60
   3   8   9    3.20    0.50
  -8  -3   9    3.40    0.60
  -3  -8  -9    2.50    0.40
  -8  -3   9    4.70    0.50
  -3  -8  -9    3.50    0.40
  -8  11  -9    3.30    0.70
  -8  11  -9    3.40    0.60
  -8  -3   9    3.40    0.60
  -3  -8  -9    2.90    0.80
  -3  -8  -9    3.70    0.50
 -11   9  -9    7.40    0.50
 -11   2   9    7.20    0.70
 -11   9  -9    7.20    0.80
 -11   2   9    7.50    0.60
  -9  -2   9    7.40    0.60
  -2  -9  -9    6.90    0.60
  -2  -9  -9    7.80    0.80
  -2  11   9    7.80    0.60
  -9  11  -9    6.50    0.60
  -9  -2   9    7.50    0.60
  -9  -2   9    6.60    0.70
  -2  -9  -9    6.70    0.50
  -9  11  -9    7.50    0.90
 -11  10  -9    3.10    0.40
 -11   1   9    3.30    0.50
  10 -11   9    2.60    0.30
   1  10   9    3.10    0.40
 -11  10  -9    2.30    0.50
 -11   1   9    2.30    0.40
 -10  11  -9    2.70    0.30
 -10  -1   9    2.70    0.40
 -10  11  -9    2.50    0.30
  -1  11   9    3.00    0.40
 -10  11  -9    2.50    0.50
  -1 -10  -9    2.60    0.30
 -10  -1   9    2.00    0.40
 -12   8   9    0.60    0.40
 -12   8   9    0.40    0.20
  -8  -4  -9    0.10    0.20
  -4  -8   9    0.60    0.20
  -4  -8   9    0.10    0.30
  -4  -8   9    0.20    0.20
  -8  -4  -9    0.40    0.20
  12  -8  -9    0.30    0.10
  -4  12  -9    0.10    0.40
 -12   7   9    4.70    0.50
   5   7  -9    4.60    0.60
 -12   5  -9    4.20    0.40
 -12   7   9    3.80    0.60
 -12   7   9    4.50    0.30
  -5  -7   9    2.90    0.70
  -5  12  -9    4.10    0.70
  -5  -7   9    4.20    0.50
  -7  12   9    4.60    0.50
  -5  12  -9    4.00    0.50
  -5  -7   9    3.30    0.50
  -7  -5  -9    2.50    0.50
  -7  -5  -9    4.00    0.50
  -5  -7   9    3.90    0.40
  -7  -5  -9    4.10    0.50
  -5  -7   9    4.20    0.60
  12  -7  -9    4.40    0.30
 -12   6   9    4.30    0.30
   6   6  -9    3.80    0.50
 -12   6  -9    3.90    0.40
 -12   6  -9    3.30    0.50
 -12   6   9    2.80    0.50
   6   6  -9    2.60    0.50
 -12   6   9    4.40    0.40
  -6  -6   9    3.50    0.40
  -6  12  -9    2.70    0.50
  -6  12   9    4.60    0.50
  -6  -6   9    2.90    0.50
  -6  12  -9    4.20    0.50
  -6  -6   9    3.90    0.50
  -6  -6  -9    4.40    0.50
  -6  -6   9    2.60    0.50
  -6  -6  -9    3.00    0.60
  -6  -6   9    4.10    0.50
  12  -6  -9    4.30    0.30
  -6  -6  -9    3.40    0.40
[truncated: 1,129,122 more chars]
