# Supplementary material for: Inactivation of the CIC-DUX4 oncogene through P300/CBP inhibition, a therapeutic approach for CIC-DUX4 sarcoma
Source: Oncogenesis. 2021 Oct 12;10(10):68. doi: 10.1038/s41389-021-00357-4 (PMC8511258; doi:10.1038/s41389-021-00357-4)
Supplement: Supplementary file 11 — Crystal structure Comp 6 [file 41389_2021_357_MOESM11_ESM.cif]

data_cu_bt_115_1_dmso_vial_face_abs
_audit_creation_date               2021-01-19
_audit_creation_method
;
Olex2 1.2
(compiled May 29 2018 13:30:08 for OlexSys, GUI svn.r5506)
;
_shelx_SHELXL_version_number       '2018/3'
_audit_contact_author_address      ?
_audit_contact_author_email        ?
_audit_contact_author_name         ''
_audit_contact_author_phone        ?
_publ_contact_author_id_orcid      ?
_publ_section_references
;
Dolomanov, O.V., Bourhis, L.J., Gildea, R.J, Howard, J.A.K. & Puschmann, H.
 (2009), J. Appl. Cryst. 42, 339-341.

Sheldrick, G.M. (2008). Acta Cryst. A64, 112-122.

Sheldrick, G.M. (2015). Acta Cryst. A71, 3-8.
;
_chemical_name_common              ?
_chemical_name_systematic          ?
_chemical_formula_moiety           'C23 H18 Br F4 N3 O4'
_chemical_formula_sum              'C23 H18 Br F4 N3 O4'
_chemical_formula_weight           556.31
_chemical_absolute_configuration   ad
_chemical_melting_point            ?
loop_
  _atom_type_symbol
  _atom_type_description
  _atom_type_scat_dispersion_real
  _atom_type_scat_dispersion_imag
  _atom_type_scat_source
 'C' 'C' 0.0181 0.0091 'International Tables Vol C Tables 4.2.6.8 and 6.1.1.4'
 'H' 'H' 0.0000 0.0000 'International Tables Vol C Tables 4.2.6.8 and 6.1.1.4'
 'N' 'N' 0.0311 0.0180 'International Tables Vol C Tables 4.2.6.8 and 6.1.1.4'
 'O' 'O' 0.0492 0.0322 'International Tables Vol C Tables 4.2.6.8 and 6.1.1.4'
 'F' 'F' 0.0727 0.0534 'International Tables Vol C Tables 4.2.6.8 and 6.1.1.4'
 'Br' 'Br' -0.6763 1.2805
 'International Tables Vol C Tables 4.2.6.8 and 6.1.1.4'

_shelx_space_group_comment
;
The symmetry employed for this shelxl refinement is uniquely defined
by the following loop, which should always be used as a source of
symmetry information in preference to the above space-group names.
They are only intended as comments.
;
_space_group_crystal_system        'monoclinic'
_space_group_IT_number             4
_space_group_name_H-M_alt          'P 1 21 1'
_space_group_name_Hall             'P 2yb'
loop_
  _space_group_symop_operation_xyz
 'x, y, z'
 '-x, y+1/2, -z'

_cell_length_a                     18.3771(15)
_cell_length_b                     6.4954(5)
_cell_length_c                     19.2387(16)
_cell_angle_alpha                  90
_cell_angle_beta                   102.247(5)
_cell_angle_gamma                  90
_cell_volume                       2244.2(3)
_cell_formula_units_Z              4
_cell_measurement_reflns_used      9945
_cell_measurement_temperature      150.0
_cell_measurement_theta_max        66.803
_cell_measurement_theta_min        2.350
_shelx_estimated_absorpt_T_max     0.934
_shelx_estimated_absorpt_T_min     0.796
_exptl_absorpt_coefficient_mu      3.138
_exptl_absorpt_correction_T_max    0.9824
_exptl_absorpt_correction_T_min    0.8274
_exptl_absorpt_correction_type     numerical
_exptl_absorpt_process_details
;
SADABS-2016/2 (Bruker,2016) was used for absorption correction.
wR2(int) was 0.1071 before and 0.0727 after correction.
The Ratio of minimum to maximum transmission is 0.8422.
The \l/2 correction factor is Not present.
;
_exptl_absorpt_special_details     ?
_exptl_crystal_colour              'clear light colourless'
_exptl_crystal_colour_lustre       clear
_exptl_crystal_colour_modifier     light
_exptl_crystal_colour_primary      colourless
_exptl_crystal_density_diffrn      1.647
_exptl_crystal_density_meas        ?
_exptl_crystal_density_method      ?
_exptl_crystal_description         needle
_exptl_crystal_F_000               1120
_exptl_crystal_recrystallization_method 
 'Crystallised through slow evaporation of DMSO solution'
_exptl_crystal_size_max            0.076
_exptl_crystal_size_mid            0.022
_exptl_crystal_size_min            0.022
_exptl_transmission_factor_max     ?
_exptl_transmission_factor_min     ?
_diffrn_reflns_av_R_equivalents    0.0582
_diffrn_reflns_av_unetI/netI       0.0512
_diffrn_reflns_Laue_measured_fraction_full  0.997
_diffrn_reflns_Laue_measured_fraction_max  0.997
_diffrn_reflns_limit_h_max         21
_diffrn_reflns_limit_h_min         -21
_diffrn_reflns_limit_k_max         7
_diffrn_reflns_limit_k_min         -7
_diffrn_reflns_limit_l_max         22
_diffrn_reflns_limit_l_min         -22
_diffrn_reflns_number              28546
_diffrn_reflns_point_group_measured_fraction_full  0.987
_diffrn_reflns_point_group_measured_fraction_max  0.987
_diffrn_reflns_theta_full          66.843
_diffrn_reflns_theta_max           66.843
_diffrn_reflns_theta_min           2.350
_diffrn_ambient_temperature        150.0
_diffrn_detector                   'Bruker Photon II area detector'
_diffrn_detector_area_resol_mean   7.3910
_diffrn_detector_type              'Hybrid area detector'
_diffrn_measured_fraction_theta_full  0.997
_diffrn_measured_fraction_theta_max  0.997
_diffrn_measurement_device         'three-circle diffractometer'
_diffrn_measurement_device_type    'Bruker D8 Venture'
_diffrn_measurement_method         '\f and \w scans'
_diffrn_orient_matrix_type         'Bruker AXS Inc. convention APEX3'
_diffrn_radiation_collimation      'focussed source'
_diffrn_radiation_monochromator    mirror
_diffrn_radiation_probe            x-ray
_diffrn_radiation_type             CuK\a
_diffrn_radiation_wavelength       1.54178
_diffrn_source                     'microfocus sealed X-ray tube'
_diffrn_source_type
;
'Incoatec microfocus 3.0 (cu) X-ray Source'
;
_diffrn_special_details            ?
_diffrn_standards_number           0
_reflns_Friedel_coverage           0.807
_reflns_Friedel_fraction_full      0.976
_reflns_Friedel_fraction_max       0.976
_reflns_number_gt                  7044
_reflns_number_total               7866
_reflns_special_details
;
 Reflections were merged by SHELXL according to the crystal
 class for the calculation of statistics and refinement.
 
 _reflns_Friedel_fraction is defined as the number of unique
 Friedel pairs measured divided by the number that would be
 possible theoretically, ignoring centric projections and
 systematic absences.
;
_reflns_threshold_expression       'I > 2\s(I)'
_computing_cell_refinement         'APEX3 v2017.3-0 (Bruker AXS Inc., 2017)'
_computing_data_collection         'Bruker Instrument Service v6.2.6'
_computing_data_reduction          'SAINT V8.38A (Bruker AXS Inc., 2017)'
_computing_molecular_graphics      'Olex2 (Dolomanov et al., 2009)'
_computing_publication_material    'Olex2 (Dolomanov et al., 2009)'
_computing_structure_refinement    'XL (Sheldrick, 2008)'
_computing_structure_solution      'XT (Sheldrick, 2015)'
_refine_diff_density_max           0.678
_refine_diff_density_min           -0.496
_refine_diff_density_rms           0.061
_refine_ls_abs_structure_details
;
 Flack x determined using 2849 quotients [(I+)-(I-)]/[(I+)+(I-)]
 (Parsons, Flack and Wagner, Acta Cryst. B69 (2013) 249-259).
;
_refine_ls_abs_structure_Flack     -0.052(13)
_refine_ls_extinction_coef         .
_refine_ls_extinction_method       none
_refine_ls_goodness_of_fit_ref     1.024
_refine_ls_hydrogen_treatment      constr
_refine_ls_matrix_type             full
_refine_ls_number_parameters       633
_refine_ls_number_reflns           7866
_refine_ls_number_restraints       1
_refine_ls_R_factor_all            0.0412
_refine_ls_R_factor_gt             0.0352
_refine_ls_restrained_S_all        1.024
_refine_ls_shift/su_max            0.000
_refine_ls_shift/su_mean           0.000
_refine_ls_structure_factor_coef   Fsqd
_refine_ls_weighting_details      
 'w=1/[\s^2^(Fo^2^)+(0.0467P)^2^+0.0982P] where P=(Fo^2^+2Fc^2^)/3'
_refine_ls_weighting_scheme        calc
_refine_ls_wR_factor_gt            0.0839
_refine_ls_wR_factor_ref           0.0878
_refine_special_details            ?
_olex2_refinement_description
;
1. Fixed Uiso
 At 1.2 times of:
  All C(H) groups, All C(H,H) groups, All N(H) groups
 At 1.5 times of:
  All C(H,H,H) groups
2.a Ternary CH refined with riding coordinates:
 C8(H8), C8'(H8')
2.b Secondary CH2 refined with riding coordinates:
 C7(H7A,H7B), C7'(H7'A,H7'B), C12(H12A,H12B), C12'(H12C,H12D), C16(H16A,H16B),
 C16'(H16C,H16D)
2.c Aromatic/amide H refined with riding coordinates:
 N3(H3), N3'(H3'), C2(H2), C2'(H2'), C3(H3A), C3'(H3'A), C5(H5), C5'(H5'),
 C6(H6), C6'(H6'), C19(H19), C19'(H19'), C21(H21), C21'(H21'), C22(H22),
 C22'(H22')
2.d Idealised Me refined as rotating group:
 C9(H9A,H9B,H9C), C9'(H9'A,H9'B,H9'C)
;
_atom_sites_solution_hydrogens     geom
_atom_sites_solution_primary       dual
_atom_sites_solution_secondary     ?
loop_
  _atom_site_label
  _atom_site_type_symbol
  _atom_site_fract_x
  _atom_site_fract_y
  _atom_site_fract_z
  _atom_site_U_iso_or_equiv
  _atom_site_adp_type
  _atom_site_occupancy
  _atom_site_site_symmetry_order
  _atom_site_calc_flag
  _atom_site_refinement_flags_posn
  _atom_site_refinement_flags_adp
  _atom_site_refinement_flags_occupancy
  _atom_site_disorder_assembly
  _atom_site_disorder_group
 Br1 Br 0.42343(2) 1.26587(10) -0.06004(3) 0.03569(13) Uani 1 1 d . . . . .
 Br1' Br 0.37978(2) -0.22882(9) 1.08482(2) 0.03466(13) Uani 1 1 d . . . . .
 F1 F -0.0880(2) 1.2664(12) 0.4643(2) 0.0783(13) Uani 1 1 d . . . . .
 F1' F 0.5906(3) 0.8271(8) 0.7984(2) 0.0778(15) Uani 1 1 d . . . . .
 F2 F 0.3006(2) 0.5185(7) 0.3591(3) 0.0675(12) Uani 1 1 d . . . . .
 F2' F 0.3381(3) 0.1437(7) 0.4340(2) 0.0705(12) Uani 1 1 d . . . . .
 F3 F 0.2343(2) 0.5561(6) 0.2535(2) 0.0556(10) Uani 1 1 d . . . . .
 F3' F 0.3737(4) -0.1139(6) 0.5019(3) 0.0819(15) Uani 1 1 d . . . . .
 F4 F 0.1878(2) 0.4055(6) 0.3329(3) 0.0664(11) Uani 1 1 d . . . . .
 F4' F 0.4527(3) 0.1125(9) 0.4849(3) 0.0810(14) Uani 1 1 d . . . . .
 O1 O 0.2057(2) 1.0233(7) 0.2323(2) 0.0362(9) Uani 1 1 d . . . . .
 O1' O 0.3781(2) -0.0878(7) 0.7164(2) 0.0506(11) Uani 1 1 d . . . . .
 O2 O 0.0676(2) 1.4726(7) 0.1795(2) 0.0361(10) Uani 1 1 d . . . . .
 O2' O 0.2566(3) -0.4697(7) 0.6287(2) 0.0381(10) Uani 1 1 d . . . . .
 O3 O 0.11719(19) 0.8957(5) 0.06205(19) 0.0285(7) Uani 1 1 d . . . . .
 O3' O 0.2114(2) 0.1145(5) 0.74474(19) 0.0328(8) Uani 1 1 d . . . . .
 O4 O 0.10099(16) 1.2686(8) -0.16195(15) 0.0331(6) Uani 1 1 d . . . . .
 O4' O 0.08184(18) -0.2760(6) 0.90442(19) 0.0342(9) Uani 1 1 d . . . . .
 N1 N 0.1378(2) 0.8352(6) 0.2958(2) 0.0294(9) Uani 1 1 d . . . . .
 N1' N 0.3977(3) 0.1063(8) 0.6244(3) 0.0408(11) Uani 1 1 d . . . . .
 N2 N 0.0885(3) 1.1525(7) 0.1340(2) 0.0236(10) Uani 1 1 d . . . . .
 N2' N 0.2354(3) -0.1455(7) 0.6725(3) 0.0299(11) Uani 1 1 d . . . . .
 N3 N 0.1044(3) 1.4318(7) 0.0732(3) 0.0285(11) Uani 1 1 d . . . . .
 H3 H 0.106383 1.561974 0.060987 0.034 Uiso 1 1 calc R . . . .
 N3' N 0.2147(3) -0.4214(7) 0.7327(3) 0.0299(11) Uani 1 1 d . . . . .
 H3' H 0.209090 -0.551009 0.743720 0.036 Uiso 1 1 calc R . . . .
 C1 C -0.0504(4) 1.1463(13) 0.4263(3) 0.0531(17) Uani 1 1 d . . . . .
 C1' C 0.5642(4) 0.6471(12) 0.7663(4) 0.0533(16) Uani 1 1 d . . . . .
 C2 C 0.0118(4) 1.2245(11) 0.4076(3) 0.0514(17) Uani 1 1 d . . . . .
 H2 H 0.028551 1.360007 0.421035 0.062 Uiso 1 1 calc R . . . .
 C2' C 0.4992(4) 0.5660(14) 0.7780(4) 0.064(2) Uani 1 1 d . . . . .
 H2' H 0.473319 0.631391 0.809780 0.077 Uiso 1 1 calc R . . . .
 C3 C 0.0501(3) 1.1000(9) 0.3684(3) 0.0388(12) Uani 1 1 d . . . . .
 H3A H 0.093571 1.151695 0.355029 0.047 Uiso 1 1 calc R . . . .
 C3' C 0.4718(4) 0.3887(13) 0.7433(4) 0.0592(18) Uani 1 1 d . . . . .
 H3'A H 0.427309 0.329993 0.752085 0.071 Uiso 1 1 calc R . . . .
 C4 C 0.0260(3) 0.9025(8) 0.3485(3) 0.0309(10) Uani 1 1 d . . . . .
 C4' C 0.5080(3) 0.2932(12) 0.6953(3) 0.0432(14) Uani 1 1 d . . . . .
 C5 C -0.0374(3) 0.8308(10) 0.3684(3) 0.0435(14) Uani 1 1 d . . . . .
 H5 H -0.055030 0.696032 0.354898 0.052 Uiso 1 1 calc R . . . .
 C5' C 0.5753(4) 0.3805(12) 0.6876(4) 0.0540(16) Uani 1 1 d . . . . .
 H5' H 0.602406 0.315910 0.656647 0.065 Uiso 1 1 calc R . . . .
 C6 C -0.0757(3) 0.9528(12) 0.4078(3) 0.0507(16) Uani 1 1 d . . . . .
 H6 H -0.118996 0.901930 0.421687 0.061 Uiso 1 1 calc R . . . .
 C6' C 0.6039(4) 0.5557(13) 0.7228(4) 0.0590(18) Uani 1 1 d . . . . .
 H6' H 0.650031 0.611464 0.717040 0.071 Uiso 1 1 calc R . . . .
 C7 C 0.0650(2) 0.7640(11) 0.3046(2) 0.0325(9) Uani 1 1 d . . . . .
 H7A H 0.071192 0.626381 0.327224 0.039 Uiso 1 1 calc R . . . .
 H7B H 0.032423 0.747631 0.256929 0.039 Uiso 1 1 calc R . . . .
 C7' C 0.4785(3) 0.1037(10) 0.6536(4) 0.0503(16) Uani 1 1 d . . . . .
 H7'A H 0.504499 0.087529 0.613825 0.060 Uiso 1 1 calc R . . . .
 H7'B H 0.490627 -0.018047 0.684898 0.060 Uiso 1 1 calc R . . . .
 C8 C 0.2059(3) 0.7670(14) 0.3447(2) 0.0410(10) Uani 1 1 d . . . . .
 H8 H 0.245425 0.869975 0.341265 0.049 Uiso 1 1 calc R . . . .
 C8' C 0.3685(3) 0.2090(8) 0.5575(3) 0.0379(13) Uani 1 1 d . . . . .
 H8' H 0.313185 0.215124 0.552138 0.045 Uiso 1 1 calc R . . . .
 C9 C 0.1986(4) 0.7638(19) 0.4222(3) 0.0630(16) Uani 1 1 d . . . . .
 H9A H 0.190164 0.904124 0.437538 0.095 Uiso 1 1 calc GR . . . .
 H9B H 0.244431 0.708969 0.452001 0.095 Uiso 1 1 calc GR . . . .
 H9C H 0.156445 0.676336 0.426940 0.095 Uiso 1 1 calc GR . . . .
 C9' C 0.3952(4) 0.4308(9) 0.5545(4) 0.0457(14) Uani 1 1 d . . . . .
 H9'A H 0.374091 0.515938 0.587341 0.068 Uiso 1 1 calc GR . . . .
 H9'B H 0.379018 0.483907 0.505990 0.068 Uiso 1 1 calc GR . . . .
 H9'C H 0.449686 0.434744 0.568187 0.068 Uiso 1 1 calc GR . . . .
 C10 C 0.2321(3) 0.5620(10) 0.3219(4) 0.0462(14) Uani 1 1 d . . . . .
 C10' C 0.3830(4) 0.0891(10) 0.4948(4) 0.0553(17) Uani 1 1 d . . . . .
 C11 C 0.1455(3) 0.9616(7) 0.2411(2) 0.0261(9) Uani 1 1 d . . . . .
 C11' C 0.3540(3) -0.0057(9) 0.6596(3) 0.0359(12) Uani 1 1 d . . . . .
 C12 C 0.0739(3) 1.0253(10) 0.1905(3) 0.0281(12) Uani 1 1 d . . . . .
 H12A H 0.046438 0.900716 0.170034 0.034 Uiso 1 1 calc R . . . .
 H12B H 0.042019 1.101694 0.217188 0.034 Uiso 1 1 calc R . . . .
 C12' C 0.2702(4) -0.0235(9) 0.6261(3) 0.0327(13) Uani 1 1 d . . . . .
 H12C H 0.247344 0.115125 0.619953 0.039 Uiso 1 1 calc R . . . .
 H12D H 0.263081 -0.089665 0.578779 0.039 Uiso 1 1 calc R . . . .
 C13 C 0.0857(3) 1.3698(9) 0.1336(3) 0.0288(12) Uani 1 1 d . . . . .
 C13' C 0.2380(3) -0.3616(9) 0.6740(3) 0.0298(12) Uani 1 1 d . . . . .
 C14 C 0.1211(2) 1.2613(10) 0.0297(2) 0.0234(7) Uani 1 1 d . . . . .
 C14' C 0.1999(2) -0.2485(10) 0.7759(2) 0.0258(8) Uani 1 1 d . . . . .
 C15 C 0.1102(3) 1.0756(8) 0.0756(3) 0.0217(11) Uani 1 1 d . . . . .
 C15' C 0.2158(3) -0.0654(9) 0.7310(3) 0.0257(11) Uani 1 1 d . . . . .
 C16 C 0.0706(2) 1.2459(11) -0.0454(2) 0.0296(10) Uani 1 1 d . . . . .
 H16A H 0.043238 1.113516 -0.051031 0.036 Uiso 1 1 calc R . . . .
 H16B H 0.033907 1.359735 -0.053267 0.036 Uiso 1 1 calc R . . . .
 C16' C 0.1205(2) -0.2462(11) 0.7916(2) 0.0291(9) Uani 1 1 d . . . . .
 H16C H 0.093883 -0.118474 0.773143 0.035 Uiso 1 1 calc R . . . .
 H16D H 0.091341 -0.365883 0.769061 0.035 Uiso 1 1 calc R . . . .
 C17 C 0.1212(2) 1.2598(10) -0.0978(2) 0.0251(8) Uani 1 1 d . . . . .
 C17' C 0.1313(2) -0.2570(8) 0.8721(2) 0.0258(10) Uani 1 1 d . . . . .
 C18 C 0.1987(2) 1.2609(10) -0.0564(2) 0.0225(7) Uani 1 1 d . . . . .
 C18' C 0.2125(2) -0.2436(9) 0.9034(2) 0.0234(8) Uani 1 1 d . . . . .
 C19 C 0.2649(2) 1.2603(10) -0.0816(2) 0.0235(7) Uani 1 1 d . . . . .
 H19 H 0.264487 1.255730 -0.131017 0.028 Uiso 1 1 calc R . . . .
 C19' C 0.2484(2) -0.2393(10) 0.9746(2) 0.0248(7) Uani 1 1 d . . . . .
 H19' H 0.221413 -0.239273 1.011560 0.030 Uiso 1 1 calc R . . . .
 C20 C 0.3307(2) 1.2667(10) -0.0312(2) 0.0261(8) Uani 1 1 d . . . . .
 C20' C 0.3255(2) -0.2352(10) 0.9892(2) 0.0253(7) Uani 1 1 d . . . . .
 C21 C 0.3324(2) 1.2712(10) 0.0415(2) 0.0280(8) Uani 1 1 d . . . . .
 H21 H 0.378834 1.273727 0.074551 0.034 Uiso 1 1 calc R . . . .
 C21' C 0.3660(2) -0.2325(10) 0.9355(2) 0.0279(8) Uani 1 1 d . . . . .
 H21' H 0.418824 -0.227722 0.947345 0.033 Uiso 1 1 calc R . . . .
 C22 C 0.2664(2) 1.2721(10) 0.0661(2) 0.0263(8) Uani 1 1 d . . . . .
 H22 H 0.266783 1.277362 0.115527 0.032 Uiso 1 1 calc R . . . .
 C22' C 0.3289(2) -0.2367(10) 0.8646(2) 0.0266(8) Uani 1 1 d . . . . .
 H22' H 0.355811 -0.236675 0.827525 0.032 Uiso 1 1 calc R . . . .
 C23 C 0.19970(19) 1.2650(10) 0.0157(2) 0.0216(7) Uani 1 1 d . . . . .
 C23' C 0.2514(2) -0.2410(10) 0.8492(2) 0.0243(8) Uani 1 1 d . . . . .

loop_
  _atom_site_aniso_label
  _atom_site_aniso_U_11
  _atom_site_aniso_U_22
  _atom_site_aniso_U_33
  _atom_site_aniso_U_23
  _atom_site_aniso_U_13
  _atom_site_aniso_U_12
 Br1 0.0256(2) 0.0257(2) 0.0606(3) 0.0008(4) 0.01997(19) -0.0002(3)
 Br1' 0.0399(2) 0.0268(2) 0.0330(2) -0.0007(3) -0.00186(17) 0.0005(3)
 F1 0.067(2) 0.112(4) 0.062(2) -0.032(3) 0.0253(18) 0.017(4)
 F1' 0.080(3) 0.090(4) 0.051(2) -0.016(2) -0.013(2) 0.006(2)
 F2 0.051(2) 0.060(3) 0.085(3) 0.024(2) 0.001(2) 0.0183(19)
 F2' 0.110(4) 0.059(3) 0.048(2) 0.0102(19) 0.026(2) 0.013(2)
 F3 0.055(2) 0.050(2) 0.065(3) 0.0010(19) 0.020(2) 0.0161(18)
 F3' 0.143(5) 0.032(2) 0.073(3) 0.002(2) 0.028(3) 0.009(2)
 F4 0.064(2) 0.0368(19) 0.101(3) 0.019(2) 0.024(2) -0.0003(18)
 F4' 0.080(3) 0.089(3) 0.091(3) -0.010(3) 0.056(3) 0.013(3)
 O1 0.0264(18) 0.039(2) 0.043(2) 0.0043(17) 0.0073(16) -0.0038(16)
 O1' 0.039(2) 0.060(3) 0.054(2) 0.027(2) 0.0112(19) 0.0019(19)
 O2 0.037(2) 0.032(2) 0.042(2) -0.0131(18) 0.0133(19) 0.0014(17)
 O2' 0.045(2) 0.035(2) 0.038(2) -0.0056(18) 0.0174(19) 0.0005(18)
 O3 0.0338(16) 0.0169(18) 0.0387(18) 0.0004(14) 0.0166(15) -0.0020(13)
 O3' 0.0425(19) 0.0214(17) 0.0374(18) 0.0035(15) 0.0147(16) -0.0005(14)
 O4 0.0340(14) 0.0381(16) 0.0267(14) -0.003(2) 0.0049(11) 0.003(2)
 O4' 0.0263(15) 0.040(3) 0.0400(17) -0.0057(15) 0.0143(14) -0.0052(14)
 N1 0.033(2) 0.029(2) 0.0260(18) 0.0028(15) 0.0056(17) 0.0021(15)
 N1' 0.037(2) 0.038(3) 0.052(3) 0.018(2) 0.020(2) 0.0044(19)
 N2 0.026(2) 0.019(2) 0.026(2) 0.0040(18) 0.009(2) 0.0042(18)
 N2' 0.036(2) 0.028(2) 0.030(2) 0.0021(18) 0.016(2) -0.0027(18)
 N3 0.032(2) 0.015(2) 0.043(3) 0.0053(19) 0.017(2) 0.0025(18)
 N3' 0.044(3) 0.019(2) 0.030(2) -0.0028(19) 0.016(2) -0.005(2)
 C1 0.046(3) 0.078(5) 0.036(3) -0.008(3) 0.010(3) 0.019(3)
 C1' 0.054(4) 0.058(4) 0.040(3) 0.003(3) -0.009(3) 0.004(3)
 C2 0.065(4) 0.053(5) 0.041(3) -0.012(3) 0.021(3) 0.002(3)
 C2' 0.049(4) 0.087(6) 0.056(4) -0.004(4) 0.008(3) 0.024(4)
 C3 0.049(3) 0.039(3) 0.031(2) -0.005(2) 0.016(2) -0.004(2)
 C3' 0.041(3) 0.078(5) 0.066(4) 0.009(4) 0.026(3) 0.007(3)
 C4 0.033(2) 0.035(3) 0.025(2) 0.005(2) 0.005(2) 0.000(2)
 C4' 0.034(2) 0.048(4) 0.050(3) 0.018(3) 0.013(2) 0.007(3)
 C5 0.031(2) 0.056(4) 0.044(3) 0.004(2) 0.009(2) 0.001(2)
 C5' 0.040(3) 0.069(5) 0.058(4) -0.003(3) 0.021(3) -0.002(3)
 C6 0.035(3) 0.071(5) 0.048(3) 0.006(3) 0.015(3) 0.008(3)
 C6' 0.043(3) 0.079(5) 0.056(4) -0.007(4) 0.015(3) -0.011(3)
 C7 0.039(2) 0.029(2) 0.0310(19) 0.002(3) 0.0128(17) -0.005(3)
 C7' 0.033(3) 0.048(4) 0.074(4) 0.020(3) 0.021(3) 0.006(3)
 C8 0.040(2) 0.043(3) 0.036(2) 0.004(4) -0.0004(19) 0.003(4)
 C8' 0.044(3) 0.032(3) 0.045(3) 0.011(2) 0.026(2) 0.004(2)
 C9 0.062(3) 0.089(5) 0.034(3) 0.012(5) 0.001(2) 0.010(6)
 C9' 0.049(3) 0.032(3) 0.062(4) 0.017(3) 0.023(3) 0.003(3)
 C10 0.038(3) 0.039(3) 0.060(4) 0.015(3) 0.006(3) 0.007(2)
 C10' 0.076(5) 0.034(3) 0.061(4) 0.009(3) 0.026(4) 0.010(3)
 C11 0.027(2) 0.026(2) 0.027(2) -0.0010(18) 0.0083(19) 0.0014(18)
 C11' 0.033(3) 0.035(3) 0.044(3) 0.012(2) 0.017(2) 0.002(2)
 C12 0.026(2) 0.036(3) 0.024(2) 0.004(2) 0.010(2) 0.002(2)
 C12' 0.038(3) 0.030(3) 0.034(3) 0.010(2) 0.017(2) 0.001(2)
 C13 0.022(3) 0.028(3) 0.037(3) -0.002(2) 0.007(3) 0.004(2)
 C13' 0.030(3) 0.022(3) 0.037(3) -0.002(2) 0.007(2) -0.004(2)
 C14 0.0237(16) 0.0177(18) 0.0308(18) 0.004(3) 0.0102(15) 0.001(3)
 C14' 0.0277(18) 0.020(2) 0.0303(18) 0.003(3) 0.0085(16) -0.003(2)
 C15 0.020(2) 0.022(3) 0.023(2) 0.001(2) 0.006(2) -0.0010(19)
 C15' 0.023(3) 0.021(3) 0.032(3) 0.000(2) 0.002(2) -0.001(2)
 C16 0.0224(17) 0.034(3) 0.033(2) 0.009(3) 0.0069(16) 0.002(2)
 C16' 0.0236(17) 0.030(2) 0.033(2) 0.007(3) 0.0056(16) 0.002(3)
 C17 0.0287(18) 0.0153(18) 0.032(2) 0.001(3) 0.0084(16) 0.001(3)
 C17' 0.0273(19) 0.015(3) 0.036(2) -0.001(2) 0.0086(17) 0.001(2)
 C18 0.0253(17) 0.0120(16) 0.0308(17) 0.003(3) 0.0072(15) 0.003(3)
 C18' 0.0270(18) 0.0118(17) 0.0340(19) -0.006(2) 0.0126(16) -0.004(2)
 C19 0.0275(17) 0.0140(17) 0.0311(17) 0.003(3) 0.0110(15) 0.000(3)
 C19' 0.0328(18) 0.0128(17) 0.0315(18) 0.005(3) 0.0128(16) 0.003(3)
 C20 0.0228(17) 0.0131(16) 0.045(2) 0.005(3) 0.0124(16) -0.003(3)
 C20' 0.0313(18) 0.0150(17) 0.0274(17) -0.001(3) 0.0011(15) 0.001(3)
 C21 0.0233(17) 0.0206(18) 0.038(2) 0.000(3) 0.0020(16) -0.002(3)
 C21' 0.0245(17) 0.0202(18) 0.039(2) 0.003(3) 0.0057(16) -0.004(3)
 C22 0.0277(18) 0.0207(18) 0.0297(18) 0.004(3) 0.0044(15) 0.000(3)
 C22' 0.0256(17) 0.0199(18) 0.0373(19) 0.003(3) 0.0136(16) 0.001(3)
 C23 0.0225(16) 0.0137(16) 0.0300(17) 0.001(3) 0.0083(14) -0.004(2)
 C23' 0.0264(17) 0.0158(18) 0.0317(19) 0.004(3) 0.0086(15) -0.004(3)

_geom_special_details
;
 All esds (except the esd in the dihedral angle between two l.s. planes)
 are estimated using the full covariance matrix.  The cell esds are taken
 into account individually in the estimation of esds in distances, angles
 and torsion angles; correlations between esds in cell parameters are only
 used when they are defined by crystal symmetry.  An approximate (isotropic)
 treatment of cell esds is used for estimating esds involving l.s. planes.
;
loop_
  _geom_bond_atom_site_label_1
  _geom_bond_atom_site_label_2
  _geom_bond_distance
  _geom_bond_site_symmetry_2
  _geom_bond_publ_flag
 Br1 C20 1.900(4) . ?
 Br1' C20' 1.898(4) . ?
 F1 C1 1.354(8) . ?
 F1' C1' 1.363(9) . ?
 F2 C10 1.341(7) . ?
 F2' C10' 1.329(9) . ?
 F3 C10 1.324(8) . ?
 F3' C10' 1.340(8) . ?
 F4 C10 1.346(7) . ?
 F4' C10' 1.342(9) . ?
 O1 C11 1.223(6) . ?
 O1' C11' 1.212(7) . ?
 O2 C13 1.208(7) . ?
 O2' C13' 1.224(7) . ?
 O3 C15 1.210(6) . ?
 O3' C15' 1.204(7) . ?
 O4 C17 1.212(5) . ?
 O4' C17' 1.211(6) . ?
 N1 C7 1.458(6) . ?
 N1 C8 1.465(6) . ?
 N1 C11 1.364(6) . ?
 N1' C7' 1.472(8) . ?
 N1' C8' 1.448(7) . ?
 N1' C11' 1.365(7) . ?
 N2 C12 1.435(7) . ?
 N2 C13 1.413(5) . ?
 N2 C15 1.363(7) . ?
 N2' C12' 1.440(7) . ?
 N2' C13' 1.405(7) . ?
 N2' C15' 1.356(7) . ?
 N3 H3 0.8800 . ?
 N3 C13 1.343(8) . ?
 N3 C14 1.459(7) . ?
 N3' H3' 0.8800 . ?
 N3' C13' 1.346(8) . ?
 N3' C14' 1.457(7) . ?
 C1 C2 1.368(10) . ?
 C1 C6 1.361(11) . ?
 C1' C2' 1.368(11) . ?
 C1' C6' 1.357(10) . ?
 C2 H2 0.9500 . ?
 C2 C3 1.394(8) . ?
 C2' H2' 0.9500 . ?
 C2' C3' 1.372(11) . ?
 C3 H3A 0.9500 . ?
 C3 C4 1.385(8) . ?
 C3' H3'A 0.9500 . ?
 C3' C4' 1.392(9) . ?
 C4 C5 1.382(7) . ?
 C4 C7 1.514(8) . ?
 C4' C5' 1.398(9) . ?
 C4' C7' 1.506(10) . ?
 C5 H5 0.9500 . ?
 C5 C6 1.387(9) . ?
 C5' H5' 0.9500 . ?
 C5' C6' 1.371(11) . ?
 C6 H6 0.9500 . ?
 C6' H6' 0.9500 . ?
 C7 H7A 0.9900 . ?
 C7 H7B 0.9900 . ?
 C7' H7'A 0.9900 . ?
 C7' H7'B 0.9900 . ?
 C8 H8 1.0000 . ?
 C8 C9 1.526(7) . ?
 C8 C10 1.512(10) . ?
 C8' H8' 1.0000 . ?
 C8' C9' 1.527(8) . ?
 C8' C10' 1.506(9) . ?
 C9 H9A 0.9800 . ?
 C9 H9B 0.9800 . ?
 C9 H9C 0.9800 . ?
 C9' H9'A 0.9800 . ?
 C9' H9'B 0.9800 . ?
 C9' H9'C 0.9800 . ?
 C11 C12 1.519(7) . ?
 C11' C12' 1.542(8) . ?
 C12 H12A 0.9900 . ?
 C12 H12B 0.9900 . ?
 C12' H12C 0.9900 . ?
 C12' H12D 0.9900 . ?
 C14 C15 1.534(7) . ?
 C14 C16 1.547(6) . ?
 C14 C23 1.524(5) . ?
 C14' C15' 1.534(8) . ?
 C14' C16' 1.551(5) . ?
 C14' C23' 1.524(6) . ?
 C16 H16A 0.9900 . ?
 C16 H16B 0.9900 . ?
 C16 C17 1.513(6) . ?
 C16' H16C 0.9900 . ?
 C16' H16D 0.9900 . ?
 C16' C17' 1.522(6) . ?
 C17 C18 1.477(5) . ?
 C17' C18' 1.488(6) . ?
 C18 C19 1.401(5) . ?
 C18 C23 1.384(5) . ?
 C18' C19' 1.390(6) . ?
 C18' C23' 1.383(6) . ?
 C19 H19 0.9500 . ?
 C19 C20 1.380(6) . ?
 C19' H19' 0.9500 . ?
 C19' C20' 1.384(5) . ?
 C20 C21 1.394(6) . ?
 C20' C21' 1.396(6) . ?
 C21 H21 0.9500 . ?
 C21 C22 1.392(5) . ?
 C21' H21' 0.9500 . ?
 C21' C22' 1.389(6) . ?
 C22 H22 0.9500 . ?
 C22 C23 1.393(5) . ?
 C22' H22' 0.9500 . ?
 C22' C23' 1.393(5) . ?

loop_
  _geom_angle_atom_site_label_1
  _geom_angle_atom_site_label_2
  _geom_angle_atom_site_label_3
  _geom_angle
  _geom_angle_site_symmetry_1
  _geom_angle_site_symmetry_3
  _geom_angle_publ_flag
 C7 N1 C8 120.5(4) . . ?
 C11 N1 C7 121.9(4) . . ?
 C11 N1 C8 117.6(4) . . ?
 C8' N1' C7' 119.9(5) . . ?
 C11' N1' C7' 117.2(5) . . ?
 C11' N1' C8' 122.7(5) . . ?
 C13 N2 C12 124.5(6) . . ?
 C15 N2 C12 123.2(5) . . ?
 C15 N2 C13 112.2(5) . . ?
 C13' N2' C12' 123.0(6) . . ?
 C15' N2' C12' 122.3(5) . . ?
 C15' N2' C13' 112.3(5) . . ?
 C13 N3 H3 123.5 . . ?
 C13 N3 C14 113.1(5) . . ?
 C14 N3 H3 123.5 . . ?
 C13' N3' H3' 123.6 . . ?
 C13' N3' C14' 112.8(5) . . ?
 C14' N3' H3' 123.6 . . ?
 F1 C1 C2 118.6(7) . . ?
 F1 C1 C6 119.2(7) . . ?
 C6 C1 C2 122.2(6) . . ?
 F1' C1' C2' 119.7(7) . . ?
 C6' C1' F1' 117.9(7) . . ?
 C6' C1' C2' 122.4(8) . . ?
 C1 C2 H2 120.9 . . ?
 C1 C2 C3 118.3(6) . . ?
 C3 C2 H2 120.9 . . ?
 C1' C2' H2' 120.5 . . ?
 C1' C2' C3' 119.0(7) . . ?
 C3' C2' H2' 120.5 . . ?
 C2 C3 H3A 119.4 . . ?
 C4 C3 C2 121.2(6) . . ?
 C4 C3 H3A 119.4 . . ?
 C2' C3' H3'A 119.3 . . ?
 C2' C3' C4' 121.3(6) . . ?
 C4' C3' H3'A 119.3 . . ?
 C3 C4 C7 122.8(5) . . ?
 C5 C4 C3 118.4(5) . . ?
 C5 C4 C7 118.8(5) . . ?
 C3' C4' C5' 116.6(7) . . ?
 C3' C4' C7' 123.3(6) . . ?
 C5' C4' C7' 120.1(6) . . ?
 C4 C5 H5 119.5 . . ?
 C4 C5 C6 120.9(6) . . ?
 C6 C5 H5 119.5 . . ?
 C4' C5' H5' 118.7 . . ?
 C6' C5' C4' 122.6(7) . . ?
 C6' C5' H5' 118.7 . . ?
 C1 C6 C5 119.1(6) . . ?
 C1 C6 H6 120.5 . . ?
 C5 C6 H6 120.5 . . ?
 C1' C6' C5' 117.9(7) . . ?
 C1' C6' H6' 121.0 . . ?
 C5' C6' H6' 121.0 . . ?
 N1 C7 C4 115.6(5) . . ?
 N1 C7 H7A 108.4 . . ?
 N1 C7 H7B 108.4 . . ?
 C4 C7 H7A 108.4 . . ?
 C4 C7 H7B 108.4 . . ?
 H7A C7 H7B 107.5 . . ?
 N1' C7' C4' 114.4(5) . . ?
 N1' C7' H7'A 108.7 . . ?
 N1' C7' H7'B 108.7 . . ?
 C4' C7' H7'A 108.7 . . ?
 C4' C7' H7'B 108.7 . . ?
 H7'A C7' H7'B 107.6 . . ?
 N1 C8 H8 106.8 . . ?
 N1 C8 C9 113.0(5) . . ?
 N1 C8 C10 111.1(5) . . ?
 C9 C8 H8 106.8 . . ?
 C10 C8 H8 106.8 . . ?
 C10 C8 C9 111.8(7) . . ?
 N1' C8' H8' 106.7 . . ?
 N1' C8' C9' 114.0(5) . . ?
 N1' C8' C10' 112.2(5) . . ?
 C9' C8' H8' 106.7 . . ?
 C10' C8' H8' 106.7 . . ?
 C10' C8' C9' 110.1(5) . . ?
 C8 C9 H9A 109.5 . . ?
 C8 C9 H9B 109.5 . . ?
 C8 C9 H9C 109.5 . . ?
 H9A C9 H9B 109.5 . . ?
 H9A C9 H9C 109.5 . . ?
 H9B C9 H9C 109.5 . . ?
 C8' C9' H9'A 109.5 . . ?
 C8' C9' H9'B 109.5 . . ?
 C8' C9' H9'C 109.5 . . ?
 H9'A C9' H9'B 109.5 . . ?
 H9'A C9' H9'C 109.5 . . ?
 H9'B C9' H9'C 109.5 . . ?
 F2 C10 F4 106.7(5) . . ?
 F2 C10 C8 110.6(5) . . ?
 F3 C10 F2 107.5(5) . . ?
 F3 C10 F4 106.4(6) . . ?
 F3 C10 C8 113.1(5) . . ?
 F4 C10 C8 112.3(5) . . ?
 F2' C10' F3' 106.4(7) . . ?
 F2' C10' F4' 106.1(6) . . ?
 F2' C10' C8' 112.6(6) . . ?
 F3' C10' F4' 105.8(6) . . ?
 F3' C10' C8' 112.3(6) . . ?
 F4' C10' C8' 113.1(6) . . ?
 O1 C11 N1 123.3(5) . . ?
 O1 C11 C12 120.5(5) . . ?
 N1 C11 C12 116.2(4) . . ?
 O1' C11' N1' 122.7(5) . . ?
 O1' C11' C12' 119.0(5) . . ?
 N1' C11' C12' 118.3(5) . . ?
 N2 C12 C11 111.5(4) . . ?
 N2 C12 H12A 109.3 . . ?
 N2 C12 H12B 109.3 . . ?
 C11 C12 H12A 109.3 . . ?
 C11 C12 H12B 109.3 . . ?
 H12A C12 H12B 108.0 . . ?
 N2' C12' C11' 108.5(5) . . ?
 N2' C12' H12C 110.0 . . ?
 N2' C12' H12D 110.0 . . ?
 C11' C12' H12C 110.0 . . ?
 C11' C12' H12D 110.0 . . ?
 H12C C12' H12D 108.4 . . ?
 O2 C13 N2 124.3(6) . . ?
 O2 C13 N3 128.9(6) . . ?
 N3 C13 N2 106.8(6) . . ?
 O2' C13' N2' 124.9(6) . . ?
 O2' C13' N3' 128.2(6) . . ?
 N3' C13' N2' 106.9(6) . . ?
 N3 C14 C15 101.4(3) . . ?
 N3 C14 C16 115.3(5) . . ?
 N3 C14 C23 114.3(5) . . ?
 C15 C14 C16 111.2(5) . . ?
 C23 C14 C15 111.1(4) . . ?
 C23 C14 C16 103.9(3) . . ?
 N3' C14' C15' 101.3(3) . . ?
 N3' C14' C16' 114.6(5) . . ?
 N3' C14' C23' 113.5(5) . . ?
 C15' C14' C16' 113.7(5) . . ?
 C23' C14' C15' 110.0(4) . . ?
 C23' C14' C16' 104.1(3) . . ?
 O3 C15 N2 126.5(5) . . ?
 O3 C15 C14 127.0(5) . . ?
 N2 C15 C14 106.5(4) . . ?
 O3' C15' N2' 126.6(5) . . ?
 O3' C15' C14' 126.8(5) . . ?
 N2' C15' C14' 106.6(5) . . ?
 C14 C16 H16A 110.4 . . ?
 C14 C16 H16B 110.4 . . ?
 H16A C16 H16B 108.6 . . ?
 C17 C16 C14 106.6(3) . . ?
 C17 C16 H16A 110.4 . . ?
 C17 C16 H16B 110.4 . . ?
 C14' C16' H16C 110.6 . . ?
 C14' C16' H16D 110.6 . . ?
 H16C C16' H16D 108.7 . . ?
 C17' C16' C14' 105.8(3) . . ?
 C17' C16' H16C 110.6 . . ?
 C17' C16' H16D 110.6 . . ?
 O4 C17 C16 125.6(4) . . ?
 O4 C17 C18 127.0(4) . . ?
 C18 C17 C16 107.5(3) . . ?
 O4' C17' C16' 125.2(4) . . ?
 O4' C17' C18' 126.6(4) . . ?
 C18' C17' C16' 108.2(3) . . ?
 C19 C18 C17 128.5(4) . . ?
 C23 C18 C17 110.3(3) . . ?
 C23 C18 C19 121.3(4) . . ?
 C19' C18' C17' 128.7(4) . . ?
 C23' C18' C17' 109.3(4) . . ?
 C23' C18' C19' 121.9(4) . . ?
 C18 C19 H19 121.5 . . ?
 C20 C19 C18 116.9(4) . . ?
 C20 C19 H19 121.5 . . ?
 C18' C19' H19' 121.6 . . ?
 C20' C19' C18' 116.9(3) . . ?
 C20' C19' H19' 121.6 . . ?
 C19 C20 Br1 120.1(3) . . ?
 C19 C20 C21 122.3(3) . . ?
 C21 C20 Br1 117.6(3) . . ?
 C19' C20' Br1' 120.1(3) . . ?
 C19' C20' C21' 122.2(4) . . ?
 C21' C20' Br1' 117.7(3) . . ?
 C20 C21 H21 119.8 . . ?
 C22 C21 C20 120.4(3) . . ?
 C22 C21 H21 119.8 . . ?
 C20' C21' H21' 120.0 . . ?
 C22' C21' C20' 120.0(3) . . ?
 C22' C21' H21' 120.0 . . ?
 C21 C22 H22 121.2 . . ?
 C21 C22 C23 117.7(4) . . ?
 C23 C22 H22 121.2 . . ?
 C21' C22' H22' 120.8 . . ?
 C21' C22' C23' 118.4(4) . . ?
 C23' C22' H22' 120.8 . . ?
 C18 C23 C14 111.5(3) . . ?
 C18 C23 C22 121.4(3) . . ?
 C22 C23 C14 127.1(3) . . ?
 C18' C23' C14' 112.3(3) . . ?
 C18' C23' C22' 120.6(4) . . ?
 C22' C23' C14' 127.1(4) . . ?

_shelx_res_file
;
TITL cu_bt_115_1_dmso_vial_face_abs_b.res in P2(1)
    cu_bt_115_1_dmso_vial_face_abs.res
    created by SHELXL-2018/3 at 14:27:34 on 19-Jan-2021
REM Old TITL cu_bt_115_1_dmso_vial_face_abs in P2(1)
REM SHELXT solution in P2(1)
REM R1 0.115, Rweak 0.021, Alpha 0.076, Orientation as input
REM Flack x = -0.010 ( 0.012 ) from Parsons' quotients
REM Formula found by SHELXT: C47 N5 O10 F6 Br2
CELL 1.54178 18.3771 6.4954 19.2387 90 102.247 90
ZERR 4 0.0015 0.0005 0.0016 0 0.005 0
LATT -1
SYMM -X,0.5+Y,-Z
SFAC C H N O F Br
UNIT 92 72 12 16 16 4

L.S. 10
PLAN  20
SIZE 0.022 0.022 0.076
TEMP -123.15
BOND $H
LIST 4
fmap 2
acta
REM <olex2.extras>
REM <HklSrc "%./cu_bt_115_1_dmso_vial_face_abs.hkl">
REM </olex2.extras>

WGHT    0.046700    0.098200
FVAR       0.39082
BR1   6    0.423427    1.265874   -0.060036    11.00000    0.02557    0.02570 =
         0.06061    0.00075    0.01997   -0.00018
BR1'  6    0.379780   -0.228824    1.084817    11.00000    0.03992    0.02679 =
         0.03300   -0.00069   -0.00186    0.00053
F1    5   -0.088034    1.266394    0.464278    11.00000    0.06669    0.11156 =
         0.06196   -0.03174    0.02527    0.01710
F1'   5    0.590607    0.827090    0.798396    11.00000    0.08044    0.08964 =
         0.05142   -0.01572   -0.01309    0.00551
F2    5    0.300637    0.518526    0.359084    11.00000    0.05111    0.06016 =
         0.08513    0.02410    0.00062    0.01830
F2'   5    0.338078    0.143725    0.434011    11.00000    0.10959    0.05864 =
         0.04766    0.01018    0.02637    0.01306
F3    5    0.234306    0.556119    0.253527    11.00000    0.05516    0.04976 =
         0.06497    0.00101    0.01973    0.01610
F3'   5    0.373680   -0.113865    0.501901    11.00000    0.14305    0.03231 =
         0.07259    0.00202    0.02804    0.00875
F4    5    0.187849    0.405475    0.332892    11.00000    0.06382    0.03683 =
         0.10144    0.01896    0.02393   -0.00032
F4'   5    0.452651    0.112457    0.484863    11.00000    0.08014    0.08905 =
         0.09090   -0.01038    0.05630    0.01306
O1    4    0.205719    1.023274    0.232300    11.00000    0.02644    0.03866 =
         0.04337    0.00431    0.00733   -0.00378
O1'   4    0.378068   -0.087816    0.716350    11.00000    0.03864    0.06000 =
         0.05375    0.02658    0.01123    0.00190
O2    4    0.067593    1.472555    0.179519    11.00000    0.03742    0.03157 =
         0.04158   -0.01311    0.01327    0.00137
O2'   4    0.256553   -0.469735    0.628657    11.00000    0.04458    0.03515 =
         0.03841   -0.00559    0.01740    0.00052
O3    4    0.117188    0.895734    0.062046    11.00000    0.03378    0.01687 =
         0.03867    0.00043    0.01663   -0.00204
O3'   4    0.211401    0.114450    0.744740    11.00000    0.04251    0.02142 =
         0.03735    0.00353    0.01468   -0.00053
O4    4    0.100990    1.268635   -0.161948    11.00000    0.03396    0.03809 =
         0.02670   -0.00292    0.00488    0.00294
O4'   4    0.081841   -0.276012    0.904416    11.00000    0.02631    0.03952 =
         0.03996   -0.00567    0.01431   -0.00520
N1    3    0.137780    0.835215    0.295789    11.00000    0.03287    0.02914 =
         0.02597    0.00279    0.00555    0.00214
N1'   3    0.397673    0.106322    0.624438    11.00000    0.03688    0.03821 =
         0.05219    0.01792    0.02031    0.00438
N2    3    0.088531    1.152450    0.134027    11.00000    0.02646    0.01940 =
         0.02625    0.00397    0.00852    0.00421
N2'   3    0.235393   -0.145506    0.672488    11.00000    0.03564    0.02793 =
         0.02997    0.00212    0.01570   -0.00265
N3    3    0.104397    1.431823    0.073152    11.00000    0.03169    0.01483 =
         0.04309    0.00530    0.01719    0.00250
AFIX  43
H3    2    0.106383    1.561974    0.060987    11.00000   -1.20000
AFIX   0

N3'   3    0.214742   -0.421378    0.732661    11.00000    0.04379    0.01928 =
         0.03021   -0.00279    0.01589   -0.00477
AFIX  43
H3'   2    0.209090   -0.551009    0.743720    11.00000   -1.20000
AFIX   0

C1    1   -0.050442    1.146299    0.426319    11.00000    0.04580    0.07828 =
         0.03575   -0.00801    0.01003    0.01859
C1'   1    0.564218    0.647054    0.766277    11.00000    0.05372    0.05753 =
         0.04017    0.00350   -0.00925    0.00379
C2    1    0.011833    1.224458    0.407625    11.00000    0.06479    0.05293 =
         0.04090   -0.01182    0.02149    0.00203
AFIX  43
H2    2    0.028551    1.360007    0.421035    11.00000   -1.20000
AFIX   0

C2'   1    0.499164    0.565964    0.778025    11.00000    0.04886    0.08725 =
         0.05574   -0.00400    0.00816    0.02423
AFIX  43
H2'   2    0.473319    0.631391    0.809780    11.00000   -1.20000
AFIX   0

C3    1    0.050140    1.100029    0.368375    11.00000    0.04914    0.03941 =
         0.03108   -0.00492    0.01551   -0.00356
AFIX  43
H3A   2    0.093571    1.151695    0.355029    11.00000   -1.20000
AFIX   0

C3'   1    0.471820    0.388731    0.743251    11.00000    0.04055    0.07786 =
         0.06583    0.00880    0.02625    0.00746
AFIX  43
H3'A  2    0.427309    0.329993    0.752085    11.00000   -1.20000
AFIX   0

C4    1    0.025994    0.902509    0.348514    11.00000    0.03290    0.03481 =
         0.02478    0.00489    0.00533   -0.00023
C4'   1    0.507985    0.293243    0.695284    11.00000    0.03399    0.04769 =
         0.04988    0.01817    0.01299    0.00653
C5    1   -0.037428    0.830775    0.368407    11.00000    0.03110    0.05607 =
         0.04386    0.00390    0.00932    0.00137
AFIX  43
H5    2   -0.055030    0.696032    0.354898    11.00000   -1.20000
AFIX   0

C5'   1    0.575344    0.380521    0.687555    11.00000    0.04022    0.06914 =
         0.05753   -0.00286    0.02146   -0.00237
AFIX  43
H5'   2    0.602406    0.315910    0.656647    11.00000   -1.20000
AFIX   0

C6    1   -0.075729    0.952752    0.407812    11.00000    0.03530    0.07143 =
         0.04822    0.00553    0.01511    0.00800
AFIX  43
H6    2   -0.118996    0.901930    0.421687    11.00000   -1.20000
AFIX   0

C6'   1    0.603892    0.555737    0.722837    11.00000    0.04348    0.07895 =
         0.05648   -0.00671    0.01459   -0.01051
AFIX  43
H6'   2    0.650031    0.611464    0.717040    11.00000   -1.20000
AFIX   0

C7    1    0.065043    0.764042    0.304650    11.00000    0.03939    0.02940 =
         0.03101    0.00204    0.01285   -0.00539
AFIX  23
H7A   2    0.071192    0.626381    0.327224    11.00000   -1.20000
H7B   2    0.032423    0.747631    0.256929    11.00000   -1.20000
AFIX   0

C7'   1    0.478499    0.103655    0.653605    11.00000    0.03336    0.04824 =
         0.07380    0.02042    0.02130    0.00638
AFIX  23
H7'A  2    0.504499    0.087529    0.613825    11.00000   -1.20000
H7'B  2    0.490627   -0.018047    0.684898    11.00000   -1.20000
AFIX   0

C8    1    0.205875    0.767027    0.344685    11.00000    0.04003    0.04295 =
         0.03628    0.00410   -0.00037    0.00316
AFIX  13
H8    2    0.245425    0.869975    0.341265    11.00000   -1.20000
AFIX   0

C8'   1    0.368471    0.209015    0.557504    11.00000    0.04432    0.03166 =
         0.04496    0.01116    0.02573    0.00437
AFIX  13
H8'   2    0.313185    0.215124    0.552138    11.00000   -1.20000
AFIX   0

C9    1    0.198576    0.763828    0.422228    11.00000    0.06208    0.08883 =
         0.03410    0.01234    0.00103    0.01041
AFIX 137
H9A   2    0.190164    0.904124    0.437538    11.00000   -1.50000
H9B   2    0.244431    0.708969    0.452001    11.00000   -1.50000
H9C   2    0.156445    0.676336    0.426940    11.00000   -1.50000
AFIX   0

C9'   1    0.395211    0.430757    0.554485    11.00000    0.04878    0.03161 =
         0.06173    0.01676    0.02332    0.00278
AFIX 137
H9'A  2    0.374091    0.515938    0.587341    11.00000   -1.50000
H9'B  2    0.379018    0.483907    0.505990    11.00000   -1.50000
H9'C  2    0.449686    0.434744    0.568187    11.00000   -1.50000
AFIX   0

C10   1    0.232053    0.562028    0.321852    11.00000    0.03795    0.03886 =
         0.06003    0.01501    0.00632    0.00664
C10'  1    0.383013    0.089095    0.494831    11.00000    0.07598    0.03410 =
         0.06085    0.00943    0.02574    0.01045
C11   1    0.145457    0.961556    0.241140    11.00000    0.02681    0.02605 =
         0.02670   -0.00097    0.00833    0.00141
C11'  1    0.353964   -0.005679    0.659589    11.00000    0.03284    0.03517 =
         0.04356    0.01188    0.01663    0.00155
C12   1    0.073878    1.025317    0.190499    11.00000    0.02594    0.03618 =
         0.02420    0.00381    0.00996    0.00173
AFIX  23
H12A  2    0.046438    0.900716    0.170034    11.00000   -1.20000
H12B  2    0.042019    1.101694    0.217188    11.00000   -1.20000
AFIX   0

C12'  1    0.270178   -0.023526    0.626103    11.00000    0.03842    0.03001 =
         0.03390    0.01037    0.01690    0.00059
AFIX  23
H12C  2    0.247344    0.115125    0.619953    11.00000   -1.20000
H12D  2    0.263081   -0.089665    0.578779    11.00000   -1.20000
AFIX   0

C13   1    0.085652    1.369800    0.133608    11.00000    0.02191    0.02792 =
         0.03698   -0.00166    0.00735    0.00420
C13'  1    0.238033   -0.361623    0.674040    11.00000    0.03043    0.02171 =
         0.03713   -0.00166    0.00717   -0.00439
C14   1    0.121128    1.261344    0.029717    11.00000    0.02368    0.01771 =
         0.03080    0.00385    0.01021    0.00063
C14'  1    0.199877   -0.248458    0.775877    11.00000    0.02766    0.02039 =
         0.03034    0.00331    0.00845   -0.00271
C15   1    0.110163    1.075578    0.075647    11.00000    0.02005    0.02239 =
         0.02310    0.00148    0.00576   -0.00098
C15'  1    0.215783   -0.065352    0.730978    11.00000    0.02301    0.02078 =
         0.03181    0.00031    0.00233   -0.00069
C16   1    0.070559    1.245895   -0.045413    11.00000    0.02238    0.03397 =
         0.03296    0.00935    0.00686    0.00209
AFIX  23
H16A  2    0.043238    1.113516   -0.051031    11.00000   -1.20000
H16B  2    0.033907    1.359735   -0.053267    11.00000   -1.20000
AFIX   0

C16'  1    0.120490   -0.246244    0.791581    11.00000    0.02365    0.03021 =
         0.03320    0.00660    0.00562    0.00216
AFIX  23
H16C  2    0.093883   -0.118474    0.773143    11.00000   -1.20000
H16D  2    0.091341   -0.365883    0.769061    11.00000   -1.20000
AFIX   0

C17   1    0.121220    1.259801   -0.097813    11.00000    0.02875    0.01526 =
         0.03226    0.00073    0.00841    0.00139
C17'  1    0.131317   -0.257007    0.872139    11.00000    0.02730    0.01471 =
         0.03611   -0.00068    0.00858    0.00060
C18   1    0.198730    1.260897   -0.056407    11.00000    0.02533    0.01204 =
         0.03078    0.00257    0.00722    0.00333
C18'  1    0.212480   -0.243567    0.903369    11.00000    0.02704    0.01178 =
         0.03403   -0.00609    0.01264   -0.00376
C19   1    0.264891    1.260304   -0.081581    11.00000    0.02753    0.01404 =
         0.03114    0.00286    0.01097   -0.00036
AFIX  43
H19   2    0.264487    1.255730   -0.131017    11.00000   -1.20000
AFIX   0

C19'  1    0.248449   -0.239319    0.974595    11.00000    0.03277    0.01284 =
         0.03150    0.00527    0.01276    0.00345
AFIX  43
H19'  2    0.221413   -0.239273    1.011560    11.00000   -1.20000
AFIX   0

C20   1    0.330698    1.266674   -0.031229    11.00000    0.02285    0.01309 =
         0.04465    0.00455    0.01235   -0.00330
C20'  1    0.325491   -0.235157    0.989176    11.00000    0.03129    0.01498 =
         0.02740   -0.00100    0.00115    0.00103
C21   1    0.332378    1.271222    0.041534    11.00000    0.02329    0.02065 =
         0.03799    0.00040    0.00201   -0.00209
AFIX  43
H21   2    0.378834    1.273727    0.074551    11.00000   -1.20000
AFIX   0

C21'  1    0.365968   -0.232456    0.935452    11.00000    0.02447    0.02025 =
         0.03850    0.00259    0.00570   -0.00359
AFIX  43
H21'  2    0.418824   -0.227722    0.947345    11.00000   -1.20000
AFIX   0

C22   1    0.266366    1.272114    0.066096    11.00000    0.02766    0.02069 =
         0.02970    0.00380    0.00440    0.00037
AFIX  43
H22   2    0.266783    1.277362    0.115527    11.00000   -1.20000
AFIX   0

C22'  1    0.328920   -0.236695    0.864599    11.00000    0.02562    0.01995 =
         0.03732    0.00263    0.01364    0.00107
AFIX  43
H22'  2    0.355811   -0.236675    0.827525    11.00000   -1.20000
AFIX   0

C23   1    0.199700    1.265044    0.015688    11.00000    0.02247    0.01366 =
         0.03001    0.00146    0.00830   -0.00398
C23'  1    0.251356   -0.240976    0.849207    11.00000    0.02639    0.01576 =
         0.03172    0.00388    0.00859   -0.00391
HKLF 4


REM  cu_bt_115_1_dmso_vial_face_abs_b.res in P2(1)
REM wR2 = 0.087774, GooF = S = 1.02396, Restrained GooF = 1.02389 for all data
REM R1 = 0.035151 for 7044 Fo > 4sig(Fo) and 0.041245 for all 7866 data
REM 633 parameters refined using 1 restraints

END

WGHT      0.0467      0.0982

REM Highest difference peak  0.678,  deepest hole -0.496,  1-sigma level  0.061
Q1    1   0.3426 -0.2343  1.0965  11.00000  0.05    0.68
Q2    1   0.4283  1.2754 -0.0141  11.00000  0.05    0.58
Q3    1   0.3956  1.2667 -0.1043  11.00000  0.05    0.56
Q4    1   0.3811 -0.3408  1.0467  11.00000  0.05    0.43
Q5    1   0.3806 -0.1417  1.0407  11.00000  0.05    0.40
Q6    1   0.3614 -0.2341  1.0311  11.00000  0.05    0.38
Q7    1   0.4567  1.1917 -0.0695  11.00000  0.05    0.36
Q8    1   0.4578  1.3459 -0.0696  11.00000  0.05    0.33
Q9    1   0.4405 -0.3045  1.0808  11.00000  0.05    0.31
Q10   1   0.3746 -0.0768  1.0834  11.00000  0.05    0.31
Q11   1   0.1980  1.2965 -0.0209  11.00000  0.05    0.28
Q12   1   0.3743  1.3445 -0.0460  11.00000  0.05    0.28
Q13   1   0.4419 -0.1584  1.0792  11.00000  0.05    0.27
Q14   1   0.3766  1.1904 -0.0530  11.00000  0.05    0.27
Q15   1   0.2349 -0.1999  0.8812  11.00000  0.05    0.26
Q16   1   0.2978  1.2683  0.0498  11.00000  0.05    0.25
Q17   1   0.2351 -0.2526  0.8793  11.00000  0.05    0.24
Q18   1   0.1643  1.2837  0.0238  11.00000  0.05    0.24
Q19   1   0.1345  0.9553  0.3233  11.00000  0.05    0.24
Q20   1   0.1212  1.1873  0.0524  11.00000  0.05    0.24
;
_shelx_res_checksum                10560
_shelx_hkl_file
;
  -1   0   0  104.29    6.00
  -1   0   0  103.59    7.10
  -2   0   0  153.78    9.90
  -2   0   0  180.88   12.50
  -3   0   0    3.60    3.10
  -3   0   0    6.50    5.50
  -4   0   0 2448.06  126.69
  -4   0   0 2304.47  121.99
   5   0   0 1003.90   57.19
  -5   0   0 1086.09   63.19
  -5   0   0 1101.29   57.49
  -5   0   0 1102.49   57.29
  -6   0   0 6097.39  306.37
  -6   0   0 5603.94  298.67
  -6   0   0 6025.90  298.77
   6   0   0 5758.72  298.77
   7   0   0 2624.84  136.19
  -7   0   0 2629.94  146.99
  -7   0   0 2577.24  135.99
  -8   0   0  228.78   18.00
  -8   0   0  227.68   25.50
   8   0   0  208.28   18.60
   9   0   0  134.69   13.40
  -9   0   0  100.19   13.30
  -9   0   0  127.09   23.00
 -10   0   0  388.36   41.80
 -10   0   0  433.06   25.30
 -10   0   0  405.16   28.50
  10   0   0  397.06   28.50
 -11   0   0   74.49   11.40
 -11   0   0   42.20   16.00
 -11   0   0   71.49    9.10
  11   0   0   41.40   10.10
 -12   0   0   -2.20   10.40
 -12   0   0   12.00    5.30
 -12   0   0   -0.30    7.80
  12   0   0    8.20    7.50
 -13   0   0   21.60    6.50
 -13   0   0   41.50   11.60
  13   0   0   45.50    5.90
  13   0   0   36.50   11.90
 -13   0   0   45.40   19.70
  14   0   0   66.69    8.10
 -14   0   0   59.39   10.40
 -14   0   0   62.89   21.10
  14   0   0   64.49   15.10
 -15   0   0    5.40    3.60
 -15   0   0    9.10    6.40
  15   0   0   10.30    4.70
 -16   0   0  149.49   11.40
 -16   0   0  146.99   10.90
 -16   0   0  151.38   15.70
  16   0   0  174.88   13.30
 -16   0   0  164.88   12.40
 -17   0   0  169.28   16.30
 -17   0   0  164.18   11.80
  17   0   0  166.18   13.60
 -17   0   0  166.28   12.60
 -17   0   0  155.98   11.40
 -18   0   0   26.30    5.40
  18   0   0   24.50    5.70
 -18   0   0   33.30    8.20
 -18   0   0   23.50    4.80
  19   0   0   83.39   10.50
 -19   0   0   71.09   10.30
  19   0   0   81.29    9.10
 -19   0   0   79.39    7.70
 -19   0   0   72.19    6.80
 -19   0   0   80.19    8.60
 -20   0   0  151.58    9.40
 -20   0   0  129.79   11.30
 -21   0   0   60.29    6.10
 -21   0   0   53.79    5.10
  21   0   0   54.69    7.70
  21   0   0   41.80    5.50
   0  -1   0   -0.50    3.70
   0  -1   0   -1.00    2.00
   0   1   0   -1.70    3.70
  -1  -1   0  502.65   28.80
   1  -1   0  457.05   24.70
  -1  -1   0  448.76   25.60
  -1   1   0  504.05   28.40
  -1   1   0  455.45   25.20
  -2  -1   0  626.24   37.90
  -2  -1   0  640.84   34.60
  -2   1   0  655.23   34.40
  -2   1   0  668.93   39.40
  -3  -1   0 2166.58  117.79
   3  -1   0 2352.16  118.09
  -3  -1   0 2338.27  124.49
  -3   1   0 2424.76  123.59
  -3   1   0 2311.37  121.79
  -3   1   0 2454.15  127.79
  -4  -1   0  323.47   21.40
   4  -1   0  342.77   21.60
  -4  -1   0  361.96   26.80
  -4   1   0  307.27   19.40
  -4   1   0  289.77   17.60
  -4   1   0  320.77   27.20
   5  -1   0 1300.07   69.99
  -5  -1   0 1274.97   69.89
  -5  -1   0 1320.37   76.19
  -5   1   0 1452.75   80.09
  -5   1   0 1324.47   72.79
  -5   1   0 1416.06   74.79
  -6  -1   0 1310.17   79.59
   6  -1   0 1339.77   72.69
  -6  -1   0 1357.76   72.69
  -6   1   0 1364.26   80.19
  -6   1   0 1360.56   73.89
  -6   1   0 1380.76   72.39
  -7  -1   0  456.55   29.50
   7  -1   0  448.86   29.60
  -7  -1   0  466.35   37.60
   7   1   0  428.56   26.60
  -7   1   0  482.95   50.39
  -7   1   0  455.45   27.20
  -8  -1   0  213.08   26.50
   8  -1   0  215.68   18.80
  -8  -1   0  207.98   18.10
  -8   1   0  190.68   15.60
  -8   1   0  199.98   25.00
   8   1   0  188.18   15.20
  -9  -1   0 1330.27   74.69
  -9  -1   0 1410.66   86.89
  -9  -1   0 1228.28   70.09
   9  -1   0 1355.26   75.39
  -9   1   0 1327.47   71.39
   9   1   0 1239.08   68.59
   9   1   0 1373.26   71.89
  -9   1   0 1231.88   69.29
  -9   1   0 1368.26   83.59
 -10  -1   0  445.56   27.40
  10  -1   0  445.96   32.50
 -10  -1   0  490.05   43.90
 -10  -1   0  445.56   31.70
 -10   1   0  454.65   49.70
  10   1   0  402.06   28.50
 -10   1   0  428.76   26.00
 -10   1   0  414.76   27.90
 -11  -1   0  408.66   30.10
 -11  -1   0  348.17   23.90
  11  -1   0  406.06   30.50
 -11  -1   0  381.26   39.90
 -11   1   0  411.46   26.10
 -11   1   0  410.96   33.40
 -11   1   0  410.06   40.60
 -12  -1   0  538.15   36.60
  12  -1   0  522.45   28.50
 -12  -1   0  526.25   31.10
 -12  -1   0  482.25   47.60
  12  -1   0  440.86   37.10
 -12   1   0  423.46   45.40
 -12   1   0  502.15   29.90
 -13  -1   0  118.39   25.90
  13  -1   0  152.18   12.10
 -13  -1   0  153.98   19.90
  13  -1   0  185.68   22.80
 -13  -1   0  187.68   15.10
  13   1   0  164.48   11.50
 -13   1   0  201.78   15.90
 -13   1   0  126.49   27.20
  14  -1   0  414.86   36.90
 -14  -1   0  388.26   47.70
  14  -1   0  458.85   26.20
 -14  -1   0  404.06   27.40
 -14   1   0  443.16   29.00
  14   1   0  416.46   24.60
 -15  -1   0  267.87   16.60
 -15  -1   0  267.97   17.30
 -15  -1   0  275.47   21.10
  15  -1   0  267.27   18.10
  15  -1   0  285.17   32.30
 -15   1   0  241.98   16.50
 -15   1   0  269.07   20.20
  15   1   0  243.18   16.60
 -15   1   0  253.07   15.80
 -15   1   0  243.98   15.30
  16  -1   0  141.59   12.10
 -16  -1   0  129.29   11.50
  16  -1   0  123.69   13.80
 -16  -1   0  138.69   10.60
 -16  -1   0  152.58   17.00
  16  -1   0  143.29   35.20
 -16  -1   0  131.69   11.30
  16   1   0  146.99   13.40
 -16   1   0  143.79   11.20
  16   1   0  143.49   12.30
 -16   1   0  150.68   17.00
 -16   1   0  152.68   12.30
 -16   1   0  150.18   10.70
  17  -1   0    8.20    4.80
 -17  -1   0   -1.40    3.80
  17  -1   0    4.80    6.00
 -17  -1   0   -2.20    4.30
 -17  -1   0    8.40    6.10
 -17   1   0    5.50    4.10
 -17   1   0    1.70    4.80
 -17   1   0    4.40    3.60
 -17   1   0    2.40    5.60
  17   1   0   -0.20    4.30
  18  -1   0   17.70    5.40
 -18  -1   0   25.80    4.80
  18  -1   0   23.90    6.60
 -18  -1   0   21.70    5.00
  18   1   0   28.70    5.90
 -18   1   0   18.50    4.80
 -18   1   0   27.70    5.60
 -18   1   0   27.70    9.40
  19  -1   0   11.50    5.70
  19  -1   0   11.10    4.70
 -19  -1   0   23.20    6.70
 -19  -1   0   14.20    3.90
 -19  -1   0   11.20    4.30
 -19   1   0    9.60    4.30
 -19   1   0   11.40    4.10
  19   1   0    5.60    4.60
 -19   1   0   16.70    3.70
 -19   1   0   18.40    6.20
 -20  -1   0   28.60    4.20
 -20  -1   0   36.50    5.00
  20  -1   0   24.70    5.00
  20  -1   0   22.30    5.90
 -20   1   0   22.10    4.30
  20   1   0   22.50    5.40
 -20   1   0   33.60    4.50
 -20   1   0   34.90    4.00
  20   1   0   31.80    5.20
 -21  -1   0    2.70    2.70
  21  -1   0    4.90    4.20
  21  -1   0    5.50    3.30
 -21  -1   0    6.10    3.20
  21   1   0    3.90    3.90
 -21   1   0   10.40    2.30
  21   1   0    3.50    3.90
 -21   1   0    6.50    3.20
 -21   1   0    8.40    3.80
   0  -2   0 7765.32  374.36
   0  -2   0 6807.62  368.36
   0   2   0 7376.86  359.76
   0   2   0 6625.44  354.06
   1  -2   0  308.67   18.70
   1  -2   0  344.67   20.10
  -1  -2   0  301.17   19.50
  -1   2   0  366.76   26.30
   1   2   0  363.96   26.80
  -2  -2   0   75.79    8.30
  -2  -2   0   58.39   11.70
   2  -2   0   76.89    6.40
   2  -2   0   68.89    8.60
  -2   2   0   78.19    6.50
   2   2   0   59.69   11.30
  -2   2   0   75.49   13.00
  -3  -2   0  166.98   18.20
   3  -2   0  144.89   12.60
  -3  -2   0  132.49   12.00
  -3   2   0  131.79    9.60
  -3   2   0  166.38   18.80
  -4  -2   0 2192.88  114.79
  -4  -2   0 2297.07  121.99
  -4  -2   0 1985.70  112.19
   4  -2   0 2251.87  115.19
  -4   2   0 2125.29  107.49
   4   2   0 1904.01  108.09
  -4   2   0 2258.07  118.19
   5  -2   0  382.76   25.90
  -5  -2   0  382.46   32.20
  -5  -2   0  398.26   25.90
  -5  -2   0  378.36   23.80
  -5   2   0  407.66   22.50
  -5   2   0  370.86   32.10
   5   2   0  367.56   24.00
  -6  -2   0  280.47   29.30
   6  -2   0  279.47   21.70
  -6  -2   0  288.67   21.20
  -6  -2   0  268.27   18.00
   6   2   0  249.78   17.30
  -6   2   0  266.07   16.80
  -7  -2   0  120.39   10.60
  -7  -2   0  126.09   14.50
   7  -2   0  120.99   14.90
  -7  -2   0  110.69   21.70
  -7   2   0  151.38   21.90
   7   2   0  136.49   12.10
  -7   2   0  158.28   12.50
  -8  -2   0   72.99   17.90
   8  -2   0   54.29   11.40
  -8  -2   0   57.19   10.00
  -8  -2   0   57.79    7.80
  -8  -2   0   51.39    7.50
  -8   2   0   55.59   15.10
  -8   2   0   67.49    9.10
   8   2   0   47.40    7.20
  -8   2   0   47.70    7.00
   9  -2   0  114.49   15.40
  -9  -2   0   78.19   19.20
  -9  -2   0  109.59   10.10
  -9   2   0  139.49   11.80
  -9   2   0  108.79   21.50
 -10  -2   0   57.69   11.00
  10  -2   0   27.50    9.80
 -10  -2   0   19.40   13.20
  10   2   0   61.99    8.30
 -10   2   0   43.30   16.10
 -10   2   0   70.19    9.20
 -11  -2   0    7.80    5.10
 -11  -2   0   -3.20    6.40
  11  -2   0   10.60    4.10
 -11  -2   0   20.90   13.40
 -11   2   0    5.10    4.90
  11   2   0    0.20    3.60
 -11   2   0    3.00   12.10
 -12  -2   0   41.20   19.00
 -12  -2   0   33.20   10.40
  12  -2   0   52.59    6.60
 -12  -2   0   40.40    7.60
  12  -2   0   29.40   12.20
  12   2   0   45.80    4.90
 -12   2   0   34.30    7.70
  12   2   0   27.80    7.70
 -12   2   0   30.10   16.60
 -13  -2   0  187.58   32.90
 -13  -2   0  229.38   22.30
  13  -2   0  219.18   15.10
  13  -2   0  205.88   26.50
 -13   2   0  198.68   34.70
 -13   2   0  219.78   17.90
  13   2   0  212.08   13.60
  14  -2   0   -2.20   10.60
  14  -2   0    7.70    4.70
 -14  -2   0   10.10    5.60
 -14  -2   0    7.30    4.50
 -14   2   0    8.50    6.40
 -14   2   0   10.30    3.80
  14   2   0    6.30    3.90
  15  -2   0   20.00   12.10
 -15  -2   0   -2.40    4.60
 -15  -2   0   27.00    5.00
 -15  -2   0    4.70    4.50
  15  -2   0    4.00    4.50
 -15  -2   0    6.30    5.80
  15  -2   0   -0.50    6.10
 -15   2   0    5.10    4.70
  15   2   0    4.70    4.20
 -15   2   0    2.30    3.50
 -15   2   0    3.20    4.30
 -15   2   0    2.00    5.70
 -16  -2   0  124.19   15.20
 -16  -2   0  153.38   11.40
 -16  -2   0  173.78   13.70
  16  -2   0  190.38   15.60
  16  -2   0  176.28   13.50
 -16  -2   0  160.58   12.40
 -16   2   0  165.48   12.30
  16   2   0  148.29   12.20
 -16   2   0  152.28   11.50
 -16   2   0  143.99   15.00
 -16   2   0  151.88   11.00
  17  -2   0   88.19   11.80
 -17  -2   0   82.99    7.90
  17  -2   0   86.19    9.80
 -17  -2   0   82.59    8.20
 -17  -2   0   85.79   12.20
 -17  -2   0   88.59    9.90
 -17   2   0   95.69    9.00
 -17   2   0   90.69    8.10
  17   2   0   89.59    9.90
 -17   2   0   91.29   12.20
 -17   2   0   98.49    9.70
  18  -2   0   34.90    7.30
  18  -2   0   42.90    6.50
 -18  -2   0   43.20    8.30
 -18  -2   0   33.50    5.60
 -18  -2   0   37.20    5.10
 -18  -2   0   33.90    5.30
 -18   2   0   33.40    7.80
 -18   2   0   39.30    5.30
  18   2   0   39.20    6.40
  18   2   0   26.70    5.80
 -18   2   0   45.70    5.00
 -18   2   0   41.40    5.90
 -19  -2   0   68.29    7.80
  19  -2   0   74.89    9.70
 -19  -2   0   70.39    7.20
  19  -2   0   56.39    9.70
 -19  -2   0   87.69   10.80
 -19  -2   0   56.29    6.20
  19   2   0   68.69    7.40
 -19   2   0   83.59    6.80
  19   2   0   59.89    7.30
 -19   2   0   67.89    6.90
 -20  -2   0  145.59   10.50
  20  -2   0  175.08   13.40
  20  -2   0  161.18   12.50
 -20  -2   0  163.48   10.30
 -20   2   0  176.48   11.30
 -20   2   0  178.08   11.00
  20   2   0  163.58   12.20
 -20   2   0  191.78   11.10
   0  -3   0   -2.30    4.00
   0  -3   0   -3.50    4.80
   0  -3   0   -0.80    3.80
   0   3   0    4.00    4.30
   0   3   0   -3.00    8.10
   0   3   0   -0.70    4.20
   1  -3   0  268.17   18.00
  -1  -3   0  276.87   18.10
  -1  -3   0  263.47   26.80
  -1  -3   0  261.07   19.10
   1  -3   0  262.47   17.80
  -1   3   0  232.98   16.70
   1   3   0  218.28   24.80
   1   3   0  271.77   18.40
  -1   3   0  261.37   17.00
   1   3   0  267.37   17.60
  -1   3   0  233.88   24.50
   2  -3   0  101.39   12.30
  -2  -3   0   94.49   11.50
  -2  -3   0   88.19   17.30
  -2  -3   0  118.19   10.70
   2  -3   0  106.79    9.60
   2   3   0  121.59   11.30
   2   3   0   94.19   17.80
  -2   3   0   85.79   16.30
  -2   3   0   95.89    9.40
  -2   3   0  103.39    9.70
  -3  -3   0  247.88   27.40
   3  -3   0  256.47   20.80
  -3  -3   0  263.97   20.10
  -3  -3   0  293.37   18.50
  -3   3   0  222.68   27.90
  -3   3   0  278.27   17.10
   3   3   0  268.17   18.20
   3   3   0  237.38   26.50
  -4  -3   0  138.39   14.60
   4  -3   0  146.59   15.20
  -4  -3   0  163.28   22.90
  -4  -3   0  118.39   11.90
   4   3   0  122.39   12.70
  -4   3   0  150.98   12.00
   4   3   0  161.08   22.70
  -4   3   0  169.18   24.80
  -5  -3   0  221.68   16.60
  -5  -3   0  244.18   18.00
  -5  -3   0  305.97   30.90
  -5  -3   0  282.67   21.40
   5  -3   0  278.77   22.10
   5   3   0  266.07   28.50
  -5   3   0  276.57   30.70
   5   3   0  225.58   17.90
   6  -3   0  392.96   28.00
   6  -3   0  506.25   33.60
  -6  -3   0  487.15   32.30
  -6  -3   0  533.65   43.30
  -6  -3   0  452.65   28.40
  -6   3   0  373.46   25.30
   6   3   0  476.15   41.20
  -6   3   0  491.95   40.20
   6   3   0  423.06   27.10
  -7  -3   0   43.50   10.30
  -7  -3   0   28.90   14.50
  -7  -3   0   38.40    6.20
  -7  -3   0   38.50    6.70
   7  -3   0   43.70    7.30
   7  -3   0   28.10    9.10
  -7   3   0   33.70   14.40
  -7   3   0   35.20    6.30
   7   3   0   44.70    7.60
   7   3   0   47.60   15.70
   8  -3   0  301.57   20.90
  -8  -3   0  330.47   21.10
  -8  -3   0  300.07   25.30
   8  -3   0  266.97   25.70
  -8  -3   0  322.17   20.30
  -8  -3   0  260.27   33.80
  -8   3   0  222.38   30.40
   8   3   0  312.97   20.60
  -8   3   0  300.27   19.50
   9  -3   0   89.39   15.90
  -9  -3   0   69.99   12.90
   9  -3   0   88.79    8.50
  -9  -3   0   69.19    9.30
  -9  -3   0  100.69   23.20
  -9   3   0  111.29   11.90
  -9   3   0  105.09   22.70
 -10  -3   0 1064.69   65.39
  10  -3   0 1059.49   67.69
 -10  -3   0  987.00   79.09
  10  -3   0 1079.29   55.89
 -10  -3   0 1030.70   57.79
  10   3   0 1033.60   57.19
 -10   3   0 1015.90   56.59
  10   3   0 1032.10   52.69
 -10   3   0  933.71   73.69
  11  -3   0  393.16   24.00
  11  -3   0  391.76   36.30
 -11  -3   0  391.56   45.20
 -11  -3   0  426.26   26.60
 -11   3   0  400.06   26.80
  11   3   0  400.16   26.90
 -12  -3   0  216.28   46.20
 -12  -3   0  208.28   17.40
  12  -3   0  220.78   17.80
 -12  -3   0  215.58   15.90
 -12  -3   0  207.98   14.50
  12  -3   0  202.88   15.00
  12   3   0  228.58   17.50
  12   3   0  202.28   13.60
 -12   3   0  195.78   13.20
 -12   3   0  205.38   14.90
 -12   3   0  221.38   18.10
  13  -3   0    8.40    6.40
  13  -3   0   13.80   11.70
  13  -3   0    5.90    5.00
 -13  -3   0    5.80    4.60
 -13  -3   0    3.40    5.60
 -13  -3   0   10.10    3.80
 -13  -3   0    8.70    5.50
 -13   3   0    7.50    3.60
  13   3   0    6.40    3.90
 -13   3   0    8.20    4.30
 -13   3   0    4.00    4.80
 -13   3   0    7.70    6.60
  13   3   0    5.30    4.70
 -14  -3   0  155.38   13.50
 -14  -3   0  162.78   12.20
  14  -3   0  159.68   15.50
 -14  -3   0  150.48   11.30
  14  -3   0  152.18   13.00
  14   3   0  166.08   11.80
 -14   3   0  155.78   11.80
 -14   3   0  143.39   21.40
 -14   3   0  149.09   11.10
 -14   3   0  158.88   12.60
 -15  -3   0  198.78   15.70
  15  -3   0  206.48   17.10
 -15  -3   0  228.68   18.30
 -15  -3   0  201.68   13.40
  15  -3   0  218.98   19.00
  15  -3   0  207.08   15.50
 -15  -3   0  200.58   14.30
  15   3   0  198.28   14.10
 -15   3   0  201.28   16.80
 -15   3   0  200.78   13.10
 -15   3   0  188.48   14.10
 -15   3   0  200.88   13.40
 -16  -3   0  189.98   13.60
  16  -3   0  177.88   15.90
  16  -3   0  197.88   14.90
  16  -3   0  190.38   19.50
 -16  -3   0  190.08   13.50
 -16  -3   0  189.48   14.70
 -16  -3   0  227.88   17.50
 -16   3   0  196.38   12.10
 -16   3   0  158.48   12.80
 -16   3   0  165.58   16.60
  16   3   0  184.68   13.40
 -17  -3   0   19.40    6.30
 -17  -3   0   16.40    5.30
  17  -3   0   25.30    6.00
 -17  -3   0   22.90    4.90
  17  -3   0   24.30    6.60
 -17  -3   0   20.90    4.10
  17  -3   0   36.50    9.50
 -17   3   0   23.40    4.20
 -17   3   0   23.60    6.60
 -17   3   0   20.90    4.80
  17   3   0   17.80    5.30
 -17   3   0   16.70    3.80
  18  -3   0   -3.10    4.50
 -18  -3   0   -3.70    4.70
  18  -3   0   -1.30    4.00
 -18  -3   0   -4.00    2.80
 -18  -3   0   -2.30    3.50
 -18  -3   0    1.90    5.10
 -18   3   0    0.40    2.80
 -18   3   0    7.20    6.30
  18   3   0    1.40    6.20
 -18   3   0    0.40    3.10
  18   3   0    0.30    4.00
 -19  -3   0   11.60    4.20
 -19  -3   0    8.40    3.40
  19  -3   0    7.90    4.50
 -19   3   0    9.80    3.60
  19   3   0   10.40    4.10
  19   3   0   12.10    5.00
 -19   3   0   13.80    3.10
 -19   3   0   16.40    3.30
   0  -4   0 2311.27  125.39
   0  -4   0 2524.75  128.09
   0  -4   0 2418.46  126.39
   0   4   0 2303.07  127.09
   0   4   0 2588.24  141.89
   0   4   0 2412.46  128.39
  -1  -4   0  311.47   21.10
  -1  -4   0  306.47   21.90
   1  -4   0  347.67   21.90
   1  -4   0  360.66   22.90
   1  -4   0  299.67   21.20
  -1  -4   0  363.66   24.10
  -1   4   0  350.96   24.70
  -1   4   0  418.06   36.80
  -1   4   0  359.26   24.20
   1   4   0  376.86   25.00
   1   4   0  404.06   37.20
   1   4   0  382.16   26.30
   2  -4   0  167.98   19.10
   2  -4   0  183.68   14.50
   2  -4   0  172.48   14.20
  -2  -4   0  193.18   17.40
  -2  -4   0  191.68   15.20
  -2  -4   0  189.58   14.10
   2   4   0  177.18   14.90
   2   4   0  166.58   24.80
  -2   4   0  175.98   13.90
   2   4   0  186.58   16.80
  -2   4   0  133.69   26.20
  -3  -4   0   89.89   20.40
  -3  -4   0  102.49   11.00
   3  -4   0   97.69   14.50
   3  -4   0   86.39   10.50
  -3  -4   0   73.89    9.30
  -3  -4   0  107.79   13.00
   3   4   0   78.49   11.90
   3   4   0   78.49   10.50
  -3   4   0   78.99   10.10
   3   4   0   83.99   19.60
  -3   4   0   77.79   19.80
  -4  -4   0  227.58   16.90
  -4  -4   0  264.67   31.90
  -4  -4   0  258.37   21.20
   4  -4   0  225.58   22.30
   4  -4   0  208.48   17.20
  -4  -4   0  241.68   18.00
   4   4   0  217.88   29.80
  -4   4   0  241.38   32.90
   4   4   0  210.58   19.50
   4   4   0  177.58   16.40
  -5  -4   0  167.58   25.70
  -5  -4   0  129.89   12.90
   5  -4   0  134.89   13.00
  -5  -4   0  135.29   16.00
  -5  -4   0  121.09   11.80
   5  -4   0  142.49   18.50
  -5   4   0  168.48   29.80
   5   4   0  164.28   14.90
  -5   4   0  132.29   12.10
   5   4   0  150.58   16.90
   5   4   0  151.98   27.70
   6  -4   0  198.78   22.80
   6  -4   0  229.28   17.90
  -6  -4   0  231.48   16.40
  -6  -4   0  249.78   21.70
  -6  -4   0  186.38   29.50
  -6  -4   0  224.78   17.80
   6   4   0  203.98   31.40
   6   4   0  228.88   17.80
  -6   4   0  198.58   15.50
  -6   4   0  210.68   31.80
  -7  -4   0    1.70    4.50
   7  -4   0   11.00    5.80
  -7  -4   0   12.80   13.20
  -7  -4   0    8.60    7.10
  -7  -4   0    6.90    4.80
   7  -4   0   -5.90    7.40
  -7   4   0    8.60    5.10
   7   4   0    9.00   12.00
   7   4   0    2.90    4.90
  -8  -4   0   26.90    6.60
   8  -4   0   20.50   10.90
  -8  -4   0    3.60   12.30
   8  -4   0   17.50    6.80
  -8  -4   0   23.30    6.50
   8   4   0   21.70    6.80
   8   4   0    0.70   13.50
  -8   4   0   17.80    6.00
   8   4   0   26.30    4.60
  -9  -4   0   12.50   13.50
   9  -4   0    1.80   10.00
   9  -4   0    6.30    6.90
   9   4   0    6.70    4.10
   9   4   0  -16.20   15.10
   9   4   0    1.50    5.00
  -9   4   0    1.90    5.50
  10  -4   0   30.90   11.70
  10  -4   0   28.50    7.00
 -10  -4   0   24.10    7.30
 -10  -4   0   28.60    4.10
  10  -4   0   30.70    8.40
 -10   4   0   29.00    4.70
 -10   4   0   21.00    7.10
 -10   4   0   18.10    9.20
  10   4   0   29.70    7.90
  10   4   0   15.50    4.60
 -11  -4   0   82.29   10.60
 -11  -4   0   75.29    7.90
  11  -4   0   56.49   17.10
  11  -4   0   89.89   12.70
 -11  -4   0   96.19    7.40
 -11  -4   0   99.49   12.30
 -11   4   0   87.29   12.10
 -11   4   0   78.39    8.40
  11   4   0   78.09    8.70
  11   4   0  107.59   12.70
 -11   4   0   88.49    8.00
 -12  -4   0   -1.50    5.20
 -12  -4   0   10.90    4.90
  12  -4   0   10.50    6.60
 -12  -4   0    7.10    3.10
  12  -4   0    7.70   16.00
  12   4   0   12.50    6.10
  12   4   0    8.30    4.60
 -12   4   0    7.40    3.80
  12   4   0   17.00    5.40
 -13  -4   0   61.99   10.30
 -13  -4   0   65.99    7.40
  13  -4   0   85.69   11.40
 -13  -4   0   65.39    6.30
 -13  -4   0   77.19    9.00
  13   4   0   75.09    8.10
 -13   4   0   34.80    8.40
  13   4   0   52.39    5.20
 -13   4   0   62.89    7.00
 -13   4   0   49.90    5.80
  13   4   0   47.80    9.30
  14  -4   0  108.19   17.80
 -14  -4   0   77.59    8.00
  14  -4   0   80.69   11.40
 -14  -4   0  117.19   13.10
 -14  -4   0   89.49   10.50
  14   4   0   74.29   14.80
  14   4   0   82.99    8.90
 -14   4   0   88.19    7.80
 -14   4   0   87.19    9.20
 -15  -4   0   15.40    5.70
  15  -4   0   23.90    6.50
 -15  -4   0   30.40    7.40
  15  -4   0   21.60    5.20
 -15  -4   0   22.40    4.70
  15  -4   0   26.80    9.70
 -15   4   0   32.60    4.70
 -15   4   0   23.60    5.20
  15   4   0   33.00    5.70
 -16  -4   0  157.68   12.60
  16  -4   0  152.48   11.30
  16  -4   0  151.38   12.60
 -16  -4   0  155.78   11.10
 -16   4   0  135.39   10.40
 -16   4   0  148.39   10.00
  16   4   0  140.29   11.30
 -17  -4   0   41.30    5.20
 -17  -4   0   54.89    6.50
  17  -4   0   46.60    5.40
  17  -4   0   60.09    7.90
  17   4   0   49.30    6.20
 -17   4   0   42.00    5.20
 -17   4   0   49.50    5.00
  18  -4   0   11.40    3.30
 -18  -4   0   11.60    4.20
 -18  -4   0    9.70    3.30
  18   4   0   10.80    4.80
 -18   4   0    6.70    3.60
   0  -5   0   -3.40    5.10
   0   5   0   -9.10   18.90
   0   5   0    0.00    3.90
   0   5   0    2.00    4.80
  -1  -5   0   62.39    9.00
   1  -5   0   67.89    9.40
   1   5   0   54.89    6.70
   1   5   0   39.80   20.10
  -1   5   0   52.89   27.40
   1   5   0   82.89   11.10
  -1   5   0   81.89   11.40
  -2  -5   0   15.50    5.80
  -2  -5   0   13.20    5.90
   2  -5   0   22.70    6.80
   2   5   0   22.10    6.60
   2   5   0    4.40   17.10
  -2   5   0   26.30    6.70
   2   5   0   17.60    4.60
   3  -5   0  170.98   15.90
  -3  -5   0  175.88   15.20
  -3  -5   0  170.88   16.20
   3   5   0  123.49   28.60
   3   5   0  158.58   11.80
   3   5   0  180.28   16.50
  -4  -5   0   39.00    7.60
  -4  -5   0   46.60    6.10
   4  -5   0   24.10    7.40
  -4  -5   0   45.20    4.90
   4   5   0   50.49   34.60
   4   5   0   43.00    6.40
   4   5   0   40.50    7.30
  -5  -5   0  138.89   14.00
  -5  -5   0  169.48   13.40
  -5  -5   0  151.78   10.60
   5  -5   0  170.88   12.40
  -5  -5   0  145.79   11.40
   5   5   0  164.58   12.10
   5   5   0  149.69   31.60
  -5   5   0  158.78   12.10
   5   5   0  149.29   16.10
  -6  -5   0  275.27   16.70
   6  -5   0  243.28   20.50
  -6  -5   0  255.77   19.30
  -6  -5   0  269.67   15.90
   6   5   0  280.27   16.90
   6   5   0  228.88   21.10
  -7  -5   0   -7.70    4.80
   7  -5   0    4.20    4.80
   7  -5   0   38.50   17.90
  -7  -5   0    9.20    5.50
  -7  -5   0    5.30    4.00
   7  -5   0   -4.00    7.20
  -7  -5   0    5.30    3.20
   7   5   0    6.40    6.20
   7   5   0    3.20    4.30
  -7   5   0    2.60    4.20
  -8  -5   0   88.99   11.10
  -8  -5   0  102.59    8.20
   8  -5   0  107.79   10.10
  -8  -5   0   96.39    9.50
   8  -5   0   85.99   20.30
   8  -5   0   85.29   17.20
  -8   5   0   93.19    9.80
   8   5   0   99.49   10.40
   8   5   0  115.59   14.50
   9  -5   0  217.98   15.80
   9  -5   0  205.68   31.90
  -9  -5   0  184.88   17.30
  -9  -5   0  201.58   13.70
  -9  -5   0  216.48   18.50
  -9  -5   0  240.38   16.60
   9   5   0  211.68   14.70
   9   5   0  184.08   26.00
  -9   5   0  187.58   15.20
 -10  -5   0  268.77   16.10
 -10  -5   0  261.17   20.40
 -10  -5   0  297.17   19.20
 -10  -5   0  263.87   17.00
  10  -5   0  271.27   17.50
 -10   5   0  253.57   17.50
  10   5   0  272.77   22.20
  10   5   0  275.67   16.10
  10   5   0  289.87   17.60
 -11  -5   0  111.29    8.30
 -11  -5   0  107.29    9.90
 -11  -5   0   95.19   12.60
 -11  -5   0  121.79   11.80
  11  -5   0   99.99   10.00
  11   5   0   89.89    7.10
  11   5   0   89.69    9.20
 -11   5   0   91.99    9.50
  11   5   0   73.29   11.70
 -12  -5   0   80.69   11.10
 -12  -5   0   82.49    7.00
 -12  -5   0  100.79   11.10
 -12  -5   0   83.69    9.00
  12   5   0   72.99    6.30
 -12   5   0   66.39    7.60
  12   5   0   78.49    9.00
  12   5   0   59.29   10.00
 -13  -5   0    8.30    6.50
 -13  -5   0    5.90    2.60
 -13  -5   0    4.10    4.00
 -13  -5   0   14.10    5.20
  13  -5   0   12.40    4.30
 -13   5   0   14.30    4.50
  13   5   0    9.50    4.60
  13   5   0    9.40    2.80
 -13   5   0   10.30    3.40
  14  -5   0  165.68   11.70
 -14  -5   0  172.88   11.70
 -14  -5   0  183.48   13.50
 -14  -5   0  156.48    9.90
  14   5   0  153.88    9.50
  14   5   0  145.29   11.90
 -14   5   0  153.38   11.10
 -14   5   0  157.58   10.00
 -15  -5   0   29.80    4.50
 -15  -5   0   37.60    5.80
  15  -5   0   31.90    4.40
  15   5   0   34.40    5.40
 -15   5   0   26.90    4.30
 -16  -5   0   88.69    7.20
  16  -5   0   90.19    6.80
 -16  -5   0   77.29    8.20
 -16   5   0   74.89    6.00
 -16   5   0   69.79    5.60
  16   5   0   69.79    8.40
   0   6   0 1715.63   95.89
   1   6   0  151.58   13.20
  -1   6   0  148.19   12.70
   1   6   0  151.48   16.00
   2  -6   0    4.10    5.10
  -2  -6   0    1.80    3.10
  -2  -6   0   12.30    5.50
   2   6   0    7.50    3.20
   2   6   0    8.60    6.70
   3  -6   0   14.10    4.70
  -3  -6   0   10.20    3.40
  -3  -6   0    9.80    4.20
   3   6   0   12.30    4.80
   3   6   0   13.90    3.40
   3   6   0   16.90    6.90
   4  -6   0  212.78   14.30
  -4  -6   0  210.18   13.40
  -4  -6   0  216.88   14.20
   4   6   0  199.38   12.60
   4   6   0  204.58   14.10
   4   6   0  196.48   18.50
  -5  -6   0  207.08   13.70
  -5  -6   0  190.68   15.20
   5  -6   0  200.38   14.00
  -5  -6   0  210.58   12.90
   5   6   0  165.48   12.70
   5   6   0  177.18   17.10
  -6  -6   0  126.29   12.00
  -6  -6   0  122.69    9.40
  -6  -6   0  137.79   10.50
   6  -6   0  133.29   10.80
   6   6   0  106.19    8.60
   6   6   0  136.09   10.80
   6   6   0  118.79   14.40
  -7  -6   0   15.70   10.30
   7  -6   0    5.90    4.30
  -7  -6   0   15.60    4.50
  -7  -6   0    6.70    3.10
   7   6   0    9.20    6.20
   7   6   0    3.40    4.30
  -7   6   0   -0.90    3.80
   7   6   0    7.50    3.10
  -8  -6   0    7.50   10.60
  -8  -6   0   15.00    5.50
  -8  -6   0   16.30    5.50
   8  -6   0   18.30    4.80
   8   6   0   16.20    7.10
  -8   6   0   18.50    4.60
   8   6   0    9.10    4.60
  -9  -6   0   29.10    6.00
  -9  -6   0   26.10    4.00
  -9  -6   0   24.50    4.80
   9  -6   0   33.20    5.10
   9   6   0   23.30    3.60
   9   6   0   34.00    5.70
  -9   6   0   23.70    4.90
  10  -6   0   82.69    8.00
 -10  -6   0   60.89    7.60
 -10  -6   0   72.19    7.80
 -10  -6   0   72.99    6.40
  10   6   0   54.39    6.80
  10   6   0   62.99    5.80
 -10   6   0   55.99    6.30
 -11  -6   0    8.50    3.80
  11  -6   0   10.40    4.40
  11   6   0   15.80    4.70
 -11   6   0    6.70    4.00
 -12  -6   0    5.30    3.40
 -12  -6   0    4.70    2.20
 -12  -6   0    6.70    4.30
  12  -6   0   13.30    3.60
 -12   6   0    7.40    3.10
  12   6   0   13.30    4.50
  12   6   0    6.00    2.40
 -13  -6   0   49.40    6.00
  13  -6   0   52.59    5.60
 -13  -6   0   53.89    4.40
 -13  -6   0   50.19    5.00
  13   6   0   49.20    6.20
  13   6   0   58.09    4.70
   0  -7   0   -2.10    3.40
  -1  -7   0    6.20    3.70
  -1  -7   0   10.20    2.70
   1  -7   0    9.40    3.80
   1   7   0    4.20    2.30
   2  -7   0   24.70    4.40
  -2  -7   0   13.40    4.10
  -2  -7   0   21.20    3.30
   2   7   0   10.40    2.70
  -3  -7   0    1.60    2.30
  -3  -7   0   -1.70    3.10
   3  -7   0   11.90    3.80
   3   7   0    0.90    2.30
  -4  -7   0   70.09    7.30
  -4  -7   0   66.29    6.00
   4   7   0   72.39    6.00
   5  -7   0   72.59    7.10
  -5  -7   0   86.59    9.00
   6  -7   0  148.29   10.10
  -6  -7   0  149.39   10.20
  -6  -7   0  152.68    9.50
   6   7   0  141.29    9.00
  -7  -7   0   11.40    3.40
  -7  -7   0   10.20    2.70
   7  -7   0   11.30    3.40
   7   7   0    7.30    2.40
  -8  -7   0   15.90    3.40
  -8  -7   0   17.30    2.80
   8   7   0   16.20    2.70
  -9  -7   0   89.89    7.10
  -9  -7   0   92.69    8.30
   9  -7   0   87.29    6.70
  21   0  -1   99.79    9.60
  21   0  -1   96.99    8.50
 -21   0   1  100.69    7.50
 -21   0   1   83.99    7.70
  20   0  -1  300.57   21.10
  20   0  -1  308.57   18.70
 -20   0   1  297.77   17.70
 -20   0   1  306.07   18.10
 -20   0   1  320.17   21.20
 -20   0   1  304.57   17.10
 -19   0   1  147.39   14.20
 -19   0   1  153.38   10.70
 -19   0   1  139.69   10.00
  19   0  -1  158.38   12.20
 -19   0   1  153.08   11.40
  19   0  -1  145.79   13.20
 -18   0   1    1.80    4.50
 -18   0   1    8.20    3.90
  18   0  -1   -0.90    4.50
 -18   0   1    4.00    3.00
 -18   0   1    8.80    5.90
 -17   0   1   18.40    4.20
  17   0  -1   26.90    5.90
 -17   0   1   21.50    4.80
 -17   0   1   26.60    7.90
 -17   0   1   31.10    5.80
 -16   0   1  241.18   19.90
 -16   0   1  256.57   16.20
 -16   0   1  244.38   15.50
 -16   0   1  239.08   15.10
  16   0  -1  232.48   16.40
 -15   0   1   41.50    6.90
  15   0  -1   46.10    6.10
 -15   0   1   41.40    8.60
 -15   0   1   37.20    5.00
 -15   0   1   44.90    9.60
  14   0  -1  173.68   13.00
 -14   0   1  205.48   33.90
 -14   0   1  193.08   16.50
  14   0  -1  186.88   23.10
  13   0  -1  327.57   19.10
 -13   0   1  321.87   22.30
 -13   0   1  292.87   38.60
  13   0  -1  332.57   28.20
 -12   0   1    6.60    8.10
 -12   0   1  -11.00   10.50
 -12   0   1   -9.40    6.30
  12   0  -1    8.20    6.30
 -11   0   1  -11.70    5.50
 -11   0   1    7.00    4.40
 -11   0   1    1.40    9.40
 -10   0   1   39.60    6.60
 -10   0   1   17.40   10.90
 -10   0   1   25.10    6.90
  10   0  -1   14.30    6.60
   9   0  -1   67.09   10.50
  -9   0   1   72.69   10.20
  -9   0   1   72.79   17.20
  -8   0   1  350.66   22.80
   8   0  -1  332.77   22.80
  -8   0   1  327.77   30.60
  -8   0   1  328.97   22.40
  -7   0   1  360.46   22.80
   7   0  -1  335.37   22.70
  -7   0   1  326.77   29.00
  -7   0   1  392.96   23.00
  -6   0   1  644.44   34.80
  -6   0   1  619.04   40.80
  -6   0   1  608.24   34.70
   6   0  -1  570.64   34.40
   5   0  -1  557.84   31.70
  -5   0   1  540.95   31.50
  -5   0   1  567.54   36.60
  -5   0   1  589.24   32.00
  -4   0   1 1707.73   91.29
  -4   0   1 1673.33   87.19
  -3   0   1  397.76   23.20
  -3   0   1  316.27   19.60
  -2   0   1   11.90    2.00
   1   0  -1   24.90    2.10
   1   0  -1   27.00    2.10
  -1   0   1   32.50    3.20
  -1   0   1   25.40    2.10
   0   0  -1 1660.23   91.89
   0   0  -1 1978.90   93.39
  -1   0  -1   27.00    5.00
  -1   0  -1   21.00    2.60
  -2   0  -1  292.57   19.70
  -3   0  -1 1578.34   81.69
  -3   0  -1 1400.16   77.19
  -4   0  -1 3887.51  196.28
  -4   0  -1 3586.44  190.78
   5   0   1    8.00    4.30
  -5   0  -1    9.30    8.20
  -5   0  -1    2.60    4.40
  -6   0  -1 1527.95   83.99
  -6   0  -1 1631.84   91.59
   6   0   1 1571.34   83.99
   7   0   1    2.60    4.60
  -7   0  -1    4.90    9.50
  -7   0  -1    1.20    5.10
  -8   0  -1  170.58   25.30
   8   0   1  160.28   15.30
  -8   0  -1  155.18   15.80
  -9   0  -1  571.94   46.30
  -9   0  -1  554.84   32.60
   9   0   1  566.04   36.60
  -9   0  -1  580.24   36.40
 -10   0  -1  513.75   43.70
 -10   0  -1  428.76   30.50
 -10   0  -1  371.86   25.80
  10   0   1  467.65   31.40
 -11   0  -1   19.40    5.30
  11   0   1   19.70    8.40
 -11   0  -1    8.70   12.20
 -11   0  -1   36.00    9.30
  12   0   1  168.78   21.10
 -12   0  -1  201.58   20.50
 -12   0  -1  211.88   15.80
  12   0   1  195.18   13.20
 -13   0  -1   86.09   15.60
  13   0   1  102.19    9.10
  13   0   1   77.59   16.40
 -13   0  -1  106.99   11.90
 -13   0  -1   86.39   22.40
  14   0   1    3.60   10.70
 -14   0  -1   27.10   17.90
 -14   0  -1   12.30    6.00
  14   0   1   14.20    4.70
 -15   0  -1    9.50    3.40
 -15   0  -1   17.40    4.40
 -15   0  -1    1.20    4.30
  15   0   1   16.50    5.40
 -15   0  -1    3.90    5.90
 -16   0  -1   17.00    3.90
 -16   0  -1   17.00    5.40
 -16   0  -1   10.80    4.60
 -16   0  -1   16.90    8.30
  16   0   1   25.40    5.90
 -17   0  -1   32.70    4.70
  17   0   1   45.20    7.00
 -17   0  -1   31.90    8.40
 -17   0  -1   37.30    5.70
 -17   0  -1   36.20    5.90
 -18   0  -1   11.40    4.00
  18   0   1    6.00    5.10
  18   0   1   11.20    5.80
 -18   0  -1   11.30    3.40
 -18   0  -1   11.40    8.60
 -18   0  -1   10.40    4.90
  19   0   1   66.69    7.50
  19   0   1   64.09    8.40
 -19   0  -1   66.19    9.10
 -19   0  -1   73.99    6.60
 -19   0  -1   71.09    7.00
 -19   0  -1   70.39    7.10
 -20   0  -1   62.99    6.80
  20   0   1   62.29    6.70
 -20   0  -1   72.19    7.20
 -20   0  -1   65.89    7.30
  20   0   1   59.19    8.70
 -21   0  -1    6.10    3.10
  21   0   1    8.60    4.10
  21   0   1    9.50    3.60
 -21  -1   1    5.70    2.90
 -21  -1   1    6.00    3.30
  21  -1  -1    0.30    4.00
  21  -1  -1    5.80    3.60
 -21   1   1    2.30    2.10
  21   1  -1    2.40    3.90
 -21   1   1    0.70    3.10
  21   1  -1   -0.70    3.20
 -21   1   1    4.00    2.90
 -20  -1   1   -3.60    4.10
  20  -1  -1   -0.10    6.40
 -20  -1   1   -1.30    4.10
  20  -1  -1    1.10    7.20
  20   1  -1    0.50    5.60
 -20   1   1    3.00    2.70
  19  -1  -1    8.60    5.50
  19  -1  -1    4.80    4.40
 -19  -1   1   11.20    3.90
 -19  -1   1    6.00    5.60
 -19  -1   1   13.20    4.50
 -19   1   1    7.90    4.20
 -19   1   1    9.00    3.40
  19   1  -1    9.00    4.60
 -19   1   1   16.00    4.20
 -19   1   1    7.20    5.20
 -18  -1   1   25.10    4.60
  18  -1  -1   16.30    5.50
 -18  -1   1   17.60    4.90
  18  -1  -1   21.80    6.50
 -18  -1   1   23.20    7.30
 -18   1   1   19.00    4.00
  18   1  -1   14.40    5.10
 -18   1   1   17.90    4.50
 -18   1   1   11.20    4.80
 -18   1   1   28.30    7.10
 -17  -1   1   63.59    7.40
 -17  -1   1   65.89    7.00
  17  -1  -1   75.99   11.30
 -17  -1   1   65.59   10.40
  17  -1  -1   54.49    7.70
 -17   1   1   67.49    7.70
 -17   1   1   55.69    6.10
 -17   1   1   72.79   10.70
  17   1  -1   60.69    7.40
 -17   1   1   49.99    6.50
 -16  -1   1   86.29   12.00
  16  -1  -1   51.59   17.60
  16  -1  -1   69.59    9.60
 -16  -1   1   76.99    8.00
 -16  -1   1   70.39    7.80
  16  -1  -1   72.29    8.40
 -16   1   1   66.09    7.00
  16   1  -1   59.79    7.50
 -16   1   1   65.49    7.60
 -16   1   1   69.29    7.40
 -16   1   1   77.79   10.80
  15  -1  -1  191.78   27.60
 -15  -1   1  219.58   17.90
  15  -1  -1  214.78   15.00
 -15  -1   1  207.98   14.30
 -15  -1   1  215.68   13.90
 -15  -1   1  178.28   16.70
  15   1  -1  205.08   14.60
 -15   1   1  230.38   15.40
 -15   1   1  238.88   18.70
 -15   1   1  221.68   14.80
 -15   1   1  215.88   14.20
  14  -1  -1  215.78   15.40
  14  -1  -1  239.38   26.80
  14   1  -1  220.68   13.90
 -14   1   1  195.18   36.30
 -13  -1   1   54.59   19.20
  13  -1  -1   37.10    5.80
 -13  -1   1   46.80    8.20
  13  -1  -1   36.30   11.30
 -13   1   1   43.70    8.00
 -13   1   1   19.20   14.40
 -12  -1   1   74.49   13.00
 -12  -1   1   82.69   10.20
  12  -1  -1   76.69    8.00
  12  -1  -1   95.99   15.50
 -12   1   1   69.79   19.30
 -12   1   1   80.89   10.70
  11  -1  -1  700.23   43.90
 -11  -1   1  631.44   37.60
 -11  -1   1  630.14   53.49
 -11   1   1  646.74   38.00
 -11   1   1  661.23   53.39
 -10  -1   1  730.33   44.20
  10  -1  -1  712.23   44.90
 -10  -1   1  739.13   55.29
 -10  -1   1  660.33   39.60
 -10   1   1  649.93   37.80
  10   1  -1  590.24   38.30
 -10   1   1  687.43   50.79
 -10   1   1  632.44   36.70
  -9  -1   1 2112.39  108.69
   9  -1  -1 2017.10  108.99
  -9  -1   1 1972.20  118.79
  -9  -1   1 1957.90  104.39
  -9  -1   1 1980.30  103.79
  -9   1   1 1977.10  103.19
   9   1  -1 1871.41  102.29
  -9   1   1 2083.79  104.39
   9   1  -1 1993.60  104.69
  -9   1   1 1949.70  115.69
  -8  -1   1   63.79    9.70
   8  -1  -1   66.69   10.60
  -8  -1   1   63.29   15.70
  -8   1   1   74.89   11.00
  -8   1   1   61.69    8.00
  -8   1   1   49.20   13.80
   8   1  -1   72.69    8.90
  -7  -1   1  212.78   23.50
   7  -1  -1  181.88   15.60
  -7  -1   1  184.78   13.00
  -7  -1   1  141.19   14.70
   7   1  -1  209.48   14.30
  -7   1   1  247.48   23.40
  -7   1   1  199.88   16.30
  -7   1   1  177.28   13.80
  -6  -1   1  607.14   41.70
  -6  -1   1  599.34   35.30
   6  -1  -1  595.74   35.40
  -6   1   1  584.24   34.10
  -6   1   1  607.44   39.00
  -6   1   1  519.15   31.10
   5  -1  -1 2014.20  106.29
  -5  -1   1 1973.60  106.09
  -5  -1   1 2102.69  112.09
  -5   1   1 2100.89  108.19
  -5   1   1 1818.52  101.99
  -5   1   1 2021.50  103.89
  -4  -1   1  458.65   28.50
   4  -1  -1  502.65   28.90
  -4  -1   1  523.25   33.90
  -4   1   1  574.44   32.00
  -4   1   1  508.65   29.20
  -4   1   1  581.54   34.90
   3  -1  -1   19.60    4.80
   3  -1  -1   20.50    2.60
  -3  -1   1   12.50    7.70
  -3  -1   1   17.30    4.70
  -3   1   1   33.10    3.50
  -3   1   1   30.50    3.20
  -3   1   1   27.30    5.20
  -3   1   1   33.50    8.00
  -2  -1   1 2806.12  149.79
  -2  -1   1 3068.19  153.58
  -2   1   1 2760.12  144.79
  -2   1   1 2819.82  144.99
  -2   1   1 3051.09  148.79
  -1  -1   1  200.78   15.40
  -1  -1   1  184.58   11.70
   1  -1  -1  177.28   10.50
  -1   1   1  157.98   11.70
   1   1  -1  160.08   13.70
   0  -1  -1   79.39    8.30
   0  -1  -1   70.79    6.00
   0  -1   1   70.09    6.20
   0  -1   1   76.49    9.70
   0   1   1  113.09    9.50
   0   1  -1   97.09    7.60
   0   1  -1  108.19   10.80
  -1  -1  -1 1002.50   53.19
  -1  -1  -1  920.91   50.49
  -1   1  -1  975.20   52.79
  -1   1  -1  912.51   48.90
  -2  -1  -1 2626.34  131.69
  -2  -1  -1 2365.26  127.99
  -2   1  -1 2442.46  127.09
  -2   1  -1 2549.65  132.39
  -3  -1  -1  594.74   35.20
   3  -1   1  648.14   35.80
  -3  -1  -1  649.24   39.90
  -3   1  -1  602.94   32.80
  -4  -1  -1   34.20    9.80
   4  -1   1   27.80    6.00
  -4   1  -1   23.30    9.60
  -4   1  -1   29.00    4.80
   5  -1   1  562.54   34.50
  -5  -1  -1  547.65   34.20
  -5  -1  -1  635.64   41.10
  -5   1  -1  605.94   40.20
  -5   1  -1  554.04   32.60
  -6  -1  -1  708.33   51.29
   6  -1   1  688.63   40.30
  -6  -1  -1  637.44   39.70
  -6   1  -1  614.74   37.20
  -6   1  -1  707.23   46.40
  -7  -1  -1   63.39   10.20
  -7  -1  -1   46.40   14.00
   7  -1   1   53.19    9.20
  -7   1  -1   50.49   14.70
  -7   1  -1   49.60    8.50
   7   1   1   46.60    8.80
  -8  -1  -1    6.10   10.70
   8  -1   1    6.50    6.40
  -8  -1  -1   12.20    7.10
   8   1   1    9.70    6.10
   8   1   1    7.40    3.60
  -8   1  -1    9.20    6.00
  -8   1  -1   10.80   11.50
  -9  -1  -1  487.55   30.90
   9  -1   1  551.74   36.10
  -9  -1  -1  615.44   68.29
  -9  -1  -1  518.55   35.40
  -9   1  -1  447.26   28.50
   9   1   1  446.06   27.50
  -9   1  -1  546.25   44.10
  -9   1  -1  495.15   31.50
   9   1   1  539.75   32.30
  10  -1   1  464.45   33.20
 -10  -1  -1  429.56   27.00
 -10  -1  -1  458.85   43.40
 -10  -1  -1  434.96   31.90
  10   1   1  462.25   30.60
 -10   1  -1  437.56   29.60
 -10   1  -1  425.36   26.70
 -10   1  -1  434.16   41.40
 -11  -1  -1  235.28   32.40
 -11  -1  -1  235.78   17.40
 -11  -1  -1  239.58   21.90
  11  -1   1  231.88   23.10
 -11   1  -1  226.68   31.30
 -11   1  -1  267.57   21.10
 -11   1  -1  201.28   16.90
 -12  -1  -1  412.36   28.00
 -12  -1  -1  457.65   34.40
 -12  -1  -1  485.55   48.60
  12  -1   1  429.26   36.00
  12  -1   1  466.65   28.40
  12   1   1  446.46   24.50
 -12   1  -1  430.26   28.10
 -12   1  -1  431.86   46.70
  13  -1   1   58.69    7.30
 -13  -1  -1   49.80    8.30
 -13  -1  -1   55.19   19.60
  13  -1   1   47.80   13.50
 -13  -1  -1   41.20   12.00
 -13   1  -1   33.70   17.10
 -13   1  -1   48.60    8.90
  13   1   1   53.59    6.10
 -14  -1  -1  339.87   44.60
  14  -1   1  400.26   23.30
 -14  -1  -1  382.16   25.90
 -14  -1  -1  381.26   22.50
 -14  -1  -1  379.96   21.80
  14  -1   1  355.16   35.80
  14   1   1  370.76   23.20
 -14   1  -1  373.76   20.90
 -14   1  -1  361.46   25.00
 -14   1  -1  357.46   21.40
 -14   1  -1  327.07   20.10
 -14   1  -1  331.97   45.60
  15  -1   1  491.95   26.90
 -15  -1  -1  397.06   24.30
  15  -1   1  364.96   38.80
 -15  -1  -1  399.86   25.10
 -15  -1  -1  399.66   23.80
 -15  -1  -1  451.05   28.60
  15  -1   1  402.16   25.30
 -15   1  -1  391.96   23.80
 -15   1  -1  416.36   23.50
 -15   1  -1  428.56   27.90
 -15   1  -1  393.66   22.90
  15   1   1  410.16   24.60
 -16  -1  -1  149.59   11.80
  16  -1   1  134.09   13.70
  16  -1   1  148.19   14.50
 -16  -1  -1  138.59   11.20
 -16  -1  -1  146.89   12.50
  16  -1   1  145.09   25.50
 -16  -1  -1  163.38   15.80
 -16   1  -1  147.99   13.30
  16   1   1  134.69   13.10
 -16   1  -1  130.39   11.00
 -16   1  -1  147.39   14.70
 -16   1  -1  132.39   11.30
  16   1   1  133.59   15.40
 -17  -1  -1   62.29    6.50
  17  -1   1   62.69    7.70
  17  -1   1   62.29    9.10
 -17  -1  -1   58.79    9.60
 -17  -1  -1   82.79   11.70
 -17  -1  -1   55.39    7.40
 -17   1  -1   63.69    7.50
 -17   1  -1   69.29   10.60
 -17   1  -1   64.49    7.20
 -17   1  -1   59.89    6.70
  17   1   1   66.99    8.20
  17   1   1   63.19    7.70
  18  -1   1    1.50    8.60
  18  -1   1    3.00    4.40
 -18  -1  -1    0.80    5.20
 -18   1  -1   -0.50    4.90
 -18   1  -1    2.00    3.80
 -18   1  -1    3.20    3.20
 -18   1  -1   11.20    5.20
  18   1   1    1.70    6.20
 -19  -1  -1   49.50    8.40
  19  -1   1   35.00    6.70
 -19  -1  -1   37.20    5.40
 -19  -1  -1   41.30    5.00
  19  -1   1   36.80    5.90
 -19   1  -1   46.80    4.80
 -19   1  -1   33.50    5.40
 -19   1  -1   38.50    5.20
  19   1   1   35.50    6.00
 -19   1  -1   46.80    9.40
  20  -1   1   54.59    6.50
  20  -1   1   54.79    7.10
 -20  -1  -1   47.80    5.50
 -20  -1  -1   59.19    6.10
 -20   1  -1   49.00    5.40
  20   1   1   41.90    6.50
 -20   1  -1   51.69    5.10
  20   1   1   41.30    5.80
 -20   1  -1   59.79    5.50
 -20  -2   1  153.98   10.30
  20  -2  -1  162.98   11.80
  20  -2  -1  170.78   12.90
 -20  -2   1  156.78   10.60
 -20   2   1  151.78    9.90
  20   2  -1  160.98   11.40
 -20   2   1  150.38   10.40
 -20   2   1  155.98   10.10
 -19  -2   1   96.39    9.00
 -19  -2   1   98.69    8.70
  19  -2  -1  106.19   11.20
  19  -2  -1  101.59    9.40
 -19  -2   1   93.49    7.90
  19   2  -1  102.69    9.50
 -19   2   1  102.59   11.50
 -19   2   1  101.89    9.10
  19   2  -1   82.29    9.90
 -19   2   1  119.19    8.40
 -19   2   1  104.79    8.60
 -18  -2   1   57.79    9.40
  18  -2  -1   46.80    6.80
 -18  -2   1   33.20    5.10
  18  -2  -1   45.10    8.00
 -18  -2   1   37.40    5.70
 -18  -2   1   50.79    6.30
 -18   2   1   34.10    4.80
 -18   2   1   36.20    5.30
 -18   2   1   44.10    8.20
  18   2  -1   35.40    6.00
 -18   2   1   39.20    5.80
  18   2  -1   42.00    6.80
 -17  -2   1  133.29   10.70
  17  -2  -1  141.69   13.70
  17  -2  -1  122.79   11.70
 -17  -2   1  125.59   11.30
 -17  -2   1  124.19    9.70
 -17  -2   1  118.29   13.60
  17   2  -1  133.09   10.90
 -17   2   1  114.79   13.50
 -17   2   1  105.99    9.20
 -17   2   1  117.59   10.50
 -17   2   1  116.39    9.80
  16  -2  -1  209.38   35.90
  16  -2  -1  255.17   19.10
 -16  -2   1  246.38   17.30
 -16  -2   1  243.68   16.80
  16  -2  -1  252.17   17.10
 -16  -2   1  271.47   20.40
 -16  -2   1  246.08   15.50
 -16   2   1  290.87   21.10
 -16   2   1  263.97   16.50
 -16   2   1  269.07   17.10
  16   2  -1  269.07   17.20
 -16   2   1  251.47   17.40
 -15  -2   1   23.70    7.30
  15  -2  -1    9.50    6.50
  15  -2  -1   13.50    5.20
 -15  -2   1   10.80    4.80
 -15  -2   1   17.60    4.40
 -15  -2   1   15.00    5.30
  15  -2  -1    0.40   12.70
 -15   2   1    4.70    4.40
  15   2  -1    6.30    4.00
 -15   2   1    9.30    3.90
 -15   2   1    5.00    5.80
 -15   2   1    2.50    4.80
  14  -2  -1  129.99   22.20
 -14  -2   1  112.79   13.00
 -14  -2   1  114.89   10.00
  14  -2  -1  130.79   13.30
 -14  -2   1  107.29   11.00
  14  -2  -1  113.69   11.00
 -14   2   1   76.89    7.80
 -14   2   1   79.39   11.10
  14   2  -1   87.39    7.90
  13  -2  -1   46.00   14.50
 -13  -2   1   86.49   11.10
  13  -2  -1   77.49    9.00
  13   2  -1   57.79    6.50
 -13   2   1   70.89   10.10
 -13   2   1   60.29   23.10
 -12  -2   1   -7.30    7.30
 -12  -2   1    4.60   10.90
  12  -2  -1   11.30    4.40
  12  -2  -1    8.90    8.70
 -12  -2   1    5.70    4.90
  12   2  -1    3.50    2.90
 -12   2   1    6.70    5.30
 -12   2   1    3.90   12.80
  12   2  -1   10.40    4.70
 -11  -2   1   23.40    8.80
 -11  -2   1   31.30   14.50
  11  -2  -1   36.80   10.50
 -11  -2   1   29.40    5.90
  11  -2  -1   35.70    5.50
 -11  -2   1   28.60    6.50
  11   2  -1   29.00    5.90
 -11   2   1   18.90   14.00
 -11   2   1   30.30    6.80
 -10  -2   1  261.47   32.10
 -10  -2   1  260.17   18.10
 -10  -2   1  267.97   23.00
 -10  -2   1  270.87   18.30
  10  -2  -1  270.27   24.30
 -10   2   1  270.67   18.80
  10   2  -1  250.37   17.90
 -10   2   1  258.97   29.80
  -9  -2   1  134.89   11.80
   9  -2  -1  152.98   16.70
  -9  -2   1  133.39   12.80
  -9  -2   1  159.28   16.70
  -9  -2   1  136.69   23.20
  -9   2   1  177.88   24.10
   9   2  -1  128.49   12.80
  -9   2   1  128.89   11.90
  -8  -2   1  144.99   11.70
  -8  -2   1  159.58   16.40
  -8  -2   1  159.88   12.60
   8   2  -1  156.08   12.30
  -8   2   1  143.79   11.90
  -8   2   1   96.99   19.20
   7  -2  -1   25.60    8.30
  -7  -2   1   33.80    8.40
  -7  -2   1   17.40   11.10
  -7  -2   1   37.90    6.00
   7   2  -1   37.10    6.40
  -7   2   1   33.10   11.90
  -6  -2   1  170.78   13.30
  -6  -2   1  217.08   24.80
  -6  -2   1  194.28   16.50
   6  -2  -1  183.58   16.80
  -6   2   1  207.58   22.60
  -6   2   1  202.98   16.80
   6   2  -1  156.58   13.20
  -5  -2   1  188.68   15.30
  -5  -2   1  168.88   12.80
   5  -2  -1  184.48   15.50
  -5  -2   1  186.88   21.90
  -5   2   1  159.68   13.80
  -5   2   1  145.49    9.50
  -5   2   1  150.48   18.80
   5   2  -1  120.89   11.10
   4  -2  -1 1061.79   58.39
  -4  -2   1 1111.79   68.29
  -4  -2   1 1023.20   56.29
  -4  -2   1 1042.40   58.19
  -4   2   1 1090.19   55.69
  -4   2   1 1101.69   59.29
   4   2  -1 1005.20   57.29
  -4   2   1 1110.59   65.19
   3  -2  -1  208.78   15.40
  -3  -2   1  226.08   15.60
  -3  -2   1  203.58   20.90
   3   2  -1  192.68   20.90
  -3   2   1  214.98   15.40
  -3   2   1  210.58   12.40
  -3   2   1  213.98   20.40
   2  -2  -1 2502.35  130.59
  -2  -2   1 2708.43  139.19
   2  -2  -1 2584.64  132.59
  -2  -2   1 2465.95  132.49
  -2   2   1 2691.93  135.09
  -2   2   1 2692.73  138.59
   2   2  -1 2692.53  141.29
  -2   2   1 2386.16  132.79
   1  -2  -1 3915.11  204.98
  -1  -2   1 4187.48  212.38
   1  -2  -1 4018.90  205.88
  -1   2   1 3771.62  201.58
   1   2  -1 4046.20  208.78
  -1   2   1 3979.50  206.38
  -1   2   1 4097.09  202.68
   0  -2  -1 9999.00  474.05
   0  -2  -1 8845.12  468.65
   0  -2   1 9003.80  468.85
   0   2  -1 8921.11  472.65
   0   2  -1 9508.45  478.55
   0   2   1 9648.63  477.35
   1  -2   1  825.12   45.60
  -1  -2  -1  813.32   44.60
   1  -2   1  801.92   43.80
  -1  -2  -1  824.82   49.40
   1   2   1  867.41   51.49
  -1   2  -1  870.51   51.99
  -1   2  -1  847.42   45.90
  -2  -2  -1  194.58   15.00
  -2  -2  -1  212.38   20.20
   2  -2   1  232.58   16.40
   2   2   1  163.78   17.20
  -2   2  -1  174.58   18.40
  -2   2  -1  162.48   11.20
  -3  -2  -1  497.45   34.90
  -3  -2  -1  486.75   29.40
   3  -2   1  467.95   29.90
  -3   2  -1  473.75   35.20
  -3   2  -1  460.25   26.50
  -4  -2  -1  427.96   27.80
  -4  -2  -1  470.95   34.50
   4  -2   1  470.65   28.80
  -4  -2  -1  392.06   25.10
  -4   2  -1  347.77   21.40
   4   2   1  319.67   21.30
  -4   2  -1  431.06   33.60
  -5  -2  -1  888.51   50.19
   5  -2   1  957.10   54.29
  -5  -2  -1  970.90   61.29
  -5  -2  -1  922.01   53.39
   5   2   1  779.82   45.30
  -5   2  -1  877.81   45.50
  -6  -2  -1 1313.27   71.99
   6  -2   1 1347.27   76.49
  -6  -2  -1 1390.66   75.99
  -6  -2  -1 1408.76   84.89
  -6   2  -1 1333.37   81.09
  -6   2  -1 1365.06   70.69
   6   2   1 1179.18   68.29
   7  -2   1   68.49   11.70
  -7  -2  -1   68.69    8.10
  -7  -2  -1   70.49   17.30
  -7  -2  -1   74.59    8.50
  -7  -2  -1   58.79   10.40
  -7   2  -1   82.89   10.30
  -7   2  -1   77.29   17.60
   7   2   1   68.79    8.80
  -8  -2  -1   21.00   12.80
  -8  -2  -1   25.60    5.50
   8  -2   1   20.10    8.20
  -8  -2  -1   16.60    7.40
  -8  -2  -1   21.10    5.00
  -8   2  -1   13.40    6.50
   8   2   1   13.50    4.70
  -8   2  -1   11.30   11.70
  -8   2  -1   22.20    5.50
  -9  -2  -1  321.47   19.40
  -9  -2  -1  236.18   32.10
   9  -2   1  281.97   25.50
  -9  -2  -1  304.27   24.90
  -9   2  -1  300.77   19.30
  -9   2  -1  234.28   30.90
   9   2   1  301.17   19.40
 -10  -2  -1  337.97   27.50
 -10  -2  -1  347.17   22.50
 -10  -2  -1  332.57   38.30
  10  -2   1  351.36   29.70
 -10   2  -1  318.17   21.20
  10   2   1  326.07   20.90
 -10   2  -1  294.27   35.50
 -11  -2  -1  157.68   13.20
  11  -2   1  140.79   20.50
 -11  -2  -1   99.09   25.50
  11  -2   1  142.49   12.00
 -11  -2  -1  140.79   26.10
  11   2   1  137.49    9.80
 -11   2  -1  111.69   25.00
  11   2   1  155.88   12.50
 -11   2  -1  160.08   13.80
 -12  -2  -1   42.60    8.10
  12  -2   1   50.09    6.60
 -12  -2  -1   20.60   15.90
  12  -2   1   25.80   12.20
 -12   2  -1   43.90   18.80
  12   2   1   34.30    4.80
 -12   2  -1   32.70    7.40
 -13  -2  -1   17.60    6.10
 -13  -2  -1   25.40    7.40
 -13  -2  -1   49.60   20.00
  13  -2   1   33.40   12.90
 -13   2  -1   16.70    4.00
  13   2   1   31.10    5.00
 -14  -2  -1    1.00    4.70
 -14  -2  -1   -1.20    3.60
 -14  -2  -1   -1.80    4.20
  14  -2   1    3.80    4.50
  14  -2   1   20.60   12.40
  14  -2   1    6.10    6.10
 -14  -2  -1    8.40    5.90
  14   2   1    2.70    4.00
 -14   2  -1   -3.20    4.40
 -14   2  -1    0.80    3.90
 -14   2  -1    4.10    6.10
 -14   2  -1    4.00    3.50
  15  -2   1   13.80    5.30
 -15  -2  -1   15.30    7.80
 -15  -2  -1   24.10    6.20
  15  -2   1   23.10    7.40
 -15  -2  -1   13.70    4.50
  15  -2   1   18.90   17.90
 -15  -2  -1   15.10    5.10
  15   2   1   12.10    4.70
 -15   2  -1   19.90    4.40
 -15   2  -1   15.70    5.30
 -15   2  -1   12.10    4.80
 -15   2  -1   18.80    6.80
 -16  -2  -1   26.50    5.50
  16  -2   1   35.00    7.60
  16  -2   1   25.20    5.80
 -16  -2  -1   22.50    5.70
 -16  -2  -1    9.80    6.20
 -16  -2  -1   19.40    4.60
 -16   2  -1   15.30    6.50
 -16   2  -1   16.80    4.10
 -16   2  -1   22.00    5.00
 -16   2  -1   20.30    5.40
  16   2   1   22.90    5.70
 -17  -2  -1   10.20    4.00
  17  -2   1   27.00    7.00
 -17  -2  -1   10.30    5.80
 -17  -2  -1   20.40    4.90
  17  -2   1   10.90    5.40
 -17  -2  -1   16.20    6.20
 -17   2  -1   18.70    5.30
  17   2   1   12.60    5.10
 -17   2  -1    9.20    6.30
 -17   2  -1   10.00    3.60
  17   2   1   11.20    6.60
 -17   2  -1   11.10    4.70
  18  -2   1   12.00    5.00
 -18  -2  -1   13.20    4.60
 -18  -2  -1    6.40    3.60
 -18  -2  -1   10.00    5.90
  18  -2   1   12.40    5.50
 -18  -2  -1    4.70    4.20
 -18   2  -1    3.60    4.20
 -18   2  -1    3.40    3.60
 -18   2  -1    9.50    3.40
 -18   2  -1   -1.90    5.00
  18   2   1    9.20    4.80
  18   2   1    0.90    4.60
 -19  -2  -1   28.20    5.60
  19  -2   1   20.70    4.80
 -19  -2  -1   19.30    6.40
  19  -2   1   23.60    5.80
 -19  -2  -1   20.50    4.60
 -19   2  -1   19.90    4.50
  19   2   1   21.90    4.90
 -19   2  -1   23.00    4.80
 -19   2  -1   26.80    4.10
  20  -2   1  100.09    9.40
 -20  -2  -1   98.99    7.30
 -20  -2  -1   87.69    7.60
 -20   2  -1   96.99    8.90
 -20   2  -1   94.89    7.10
  20   2   1   87.39    8.50
 -20   2  -1  101.49   10.00
 -19  -3   1   14.00    4.10
 -19  -3   1   17.50    3.90
  19  -3  -1   16.20    5.20
  19   3  -1   14.80    4.20
 -19   3   1   17.50    3.40
 -19   3   1   15.50    3.20
  19   3  -1   25.20    4.90
 -18  -3   1   27.60    6.70
 -18  -3   1   20.40    3.70
 -18  -3   1   14.90    4.20
  18  -3  -1   19.20    9.40
 -18  -3   1   17.70    6.00
  18  -3  -1   16.80    5.70
 -18   3   1   25.70    6.00
 -18   3   1   18.60    4.40
 -18   3   1   26.60    4.20
  18   3  -1   18.70    5.10
 -17  -3   1   21.70    6.70
  17  -3  -1   17.70    6.30
  17  -3  -1   19.80    5.60
  17  -3  -1   26.90    8.70
 -17  -3   1   22.50    4.80
 -17  -3   1   18.70    5.30
 -17  -3   1   21.50    4.10
 -17   3   1   18.20    4.30
 -17   3   1   25.00    4.30
 -17   3   1   20.00    5.00
  17   3  -1   30.90    5.50
 -17   3   1   29.10    7.10
 -16  -3   1    1.00    4.90
  16  -3  -1    1.50    7.10
 -16  -3   1    6.90    4.80
 -16  -3   1    4.40    4.40
  16  -3  -1    1.00    4.80
 -16  -3   1    5.70    3.40
  16  -3  -1    1.70    5.60
 -16   3   1    1.30    4.40
 -16   3   1    4.70    3.90
 -16   3   1    1.80    3.30
 -16   3   1   10.40    5.40
  16   3  -1    5.20    4.00
  15  -3  -1   40.80    9.90
 -15  -3   1   35.80    5.70
  15  -3  -1   23.00    6.10
 -15  -3   1   28.50    4.60
 -15  -3   1   37.20    8.40
  15  -3  -1   27.20    7.80
 -15  -3   1   12.30    5.50
 -15   3   1   24.40    5.00
 -15   3   1   27.30    7.50
 -15   3   1   24.30    5.70
 -15   3   1   33.10    5.10
  15   3  -1   19.60    4.90
  14  -3  -1  302.07   19.60
 -14  -3   1  278.57   17.70
 -14  -3   1  306.67   19.90
  14  -3  -1  308.07   21.90
 -14  -3   1  297.97   22.50
  14  -3  -1  297.67   35.50
 -14  -3   1  289.97   18.50
 -14   3   1  275.37   16.40
 -14   3   1  246.78   17.50
 -14   3   1  263.47   20.90
  14   3  -1  272.57   16.70
 -14   3   1  268.47   16.80
  13  -3  -1   26.40   12.20
 -13  -3   1    0.00    4.90
  13  -3  -1    2.30    6.30
  13  -3  -1    4.40    4.70
 -13  -3   1   -2.70    4.10
  13   3  -1    1.10    3.40
  13   3  -1    1.70    5.50
 -13   3   1    4.30    3.50
 -13   3   1   -1.20    4.80
 -13   3   1    6.90    6.50
 -13   3   1    8.20    4.40
 -12  -3   1   72.29    8.60
  12  -3  -1   72.69    8.90
 -12  -3   1   51.29   21.30
  12  -3  -1   86.29   10.90
 -12  -3   1   67.39   10.00
  12  -3  -1   64.19   18.60
 -12  -3   1   61.49    7.00
  12   3  -1   48.20    8.70
 -12   3   1   56.79    7.30
 -12   3   1   50.59    5.90
  12   3  -1   69.79    7.60
 -12   3   1   50.59    9.30
  12   3  -1   74.09   24.10
 -11  -3   1   63.89    9.30
 -11  -3   1   69.89   20.50
  11  -3  -1   70.29    8.30
 -11  -3   1   71.79   10.10
  11  -3  -1   59.49   15.10
  11   3  -1   70.79   10.20
  11   3  -1   88.29   24.90
  11   3  -1   74.49    7.20
 -11   3   1   92.29   11.70
 -10  -3   1  625.44   57.29
 -10  -3   1  576.64   36.30
 -10  -3   1  630.64   43.30
  10  -3  -1  657.73   46.00
  10  -3  -1  668.23   34.80
 -10  -3   1  587.54   37.10
  10   3  -1  531.55   34.20
  10   3  -1  609.54   54.59
 -10   3   1  550.14   34.00
   9  -3  -1 1194.58   62.09
  -9  -3   1 1135.69   89.89
  -9  -3   1 1214.38   70.49
  -9  -3   1 1182.88   65.09
   9  -3  -1 1136.99   71.69
   9   3  -1 1173.98   94.69
  -9   3   1 1139.39   76.89
  -9   3   1 1117.69   62.59
   9   3  -1 1146.79   63.69
   8  -3  -1    5.90    6.60
  -8  -3   1    0.60    6.10
  -8  -3   1    5.30    4.10
   8  -3  -1    9.40    5.50
  -8  -3   1    4.40    3.80
  -8  -3   1   11.60   12.40
   8   3  -1   10.00   12.30
  -8   3   1    1.60   11.10
  -8   3   1    6.00    4.50
   8   3  -1   -1.60    3.70
  -7  -3   1    3.40    6.60
  -7  -3   1   17.50    4.60
  -7  -3   1   13.10    4.80
   7  -3  -1   10.00    5.50
   7  -3  -1   18.20    7.70
  -7  -3   1   23.50   13.40
   7   3  -1   23.70   12.30
  -7   3   1   21.70    5.70
  -7   3   1   20.80   11.50
  -6  -3   1  899.71   51.69
  -6  -3   1 1008.20   55.69
  -6  -3   1 1024.10   66.99
   6  -3  -1  887.11   51.59
  -6  -3   1  874.51   50.19
  -6   3   1  843.12   49.70
   6   3  -1  981.30   65.29
  -6   3   1  975.90   62.19
   6   3  -1  874.31   51.19
   5  -3  -1  672.63   41.90
  -5  -3   1  669.13   41.20
  -5  -3   1  667.23   38.50
  -5  -3   1  658.03   50.79
  -5   3   1  603.24   45.90
   5   3  -1  548.15   45.90
   5   3  -1  617.44   35.40
  -4  -3   1 1213.58   74.89
  -4  -3   1 1118.39   63.69
   4  -3  -1 1142.69   64.39
  -4  -3   1 1067.39   61.19
   4   3  -1 1103.99   72.59
   4   3  -1 1015.20   60.29
  -4   3   1 1185.58   72.09
  -4   3   1 1136.99   58.59
  -3  -3   1  310.57   20.30
   3  -3  -1  295.37   22.10
  -3  -3   1  328.67   22.40
  -3  -3   1  299.97   30.10
  -3   3   1  301.57   18.10
   3   3  -1  314.47   30.80
   3   3  -1  296.07   20.10
  -3   3   1  284.97   29.30
  -2  -3   1  175.98   15.40
   2  -3  -1  201.58   15.60
   2  -3  -1  170.78   12.90
  -2  -3   1  163.58   13.60
  -2  -3   1  192.18   24.10
  -2   3   1  192.38   21.30
   2   3  -1  141.79   13.10
  -2   3   1  172.28   12.70
   2   3  -1  171.18   14.80
   2   3  -1  187.58   23.10
   1  -3  -1  193.58   15.90
   1  -3  -1  208.68   14.50
  -1  -3   1  194.88   14.60
   1  -3  -1  215.28   16.60
  -1  -3   1  193.58   23.60
  -1  -3   1  205.78   16.10
  -1   3   1  144.69   11.70
   1   3  -1  146.99   13.40
   1   3  -1  155.98   12.30
  -1   3   1  133.19   18.30
  -1   3   1  157.08   17.70
   1   3  -1  143.69   20.20
   0  -3   1  541.75   31.30
   0  -3  -1  530.95   30.20
   0  -3  -1  486.15   30.60
   0  -3  -1  525.55   30.90
   0  -3   1  509.85   30.00
   0  -3   1  522.45   32.30
   0   3  -1  548.95   31.80
   0   3  -1  514.35   30.70
   0   3   1  539.35   31.40
   0   3  -1  530.15   40.60
   0   3   1  531.45   30.90
   1  -3   1  187.18   14.50
   1  -3   1  175.08   16.40
  -1  -3  -1  203.38   14.30
  -1  -3  -1  159.88   21.60
  -1  -3  -1  194.88   15.20
   1  -3   1  201.68   13.90
  -1   3  -1  209.58   14.10
   1   3   1  220.78   14.70
  -1   3  -1  195.68   14.30
  -1   3  -1  147.99   21.80
   1   3   1  171.88   21.70
  -2  -3  -1  194.18   23.90
   2  -3   1  211.08   18.90
  -2  -3  -1  242.58   17.90
  -2  -3  -1  245.78   16.40
   2  -3   1  229.48   15.30
   2   3   1  259.27   16.90
   2   3   1  198.68   23.90
  -2   3  -1  218.68   15.80
  -2   3  -1  203.18   25.20
  -2   3  -1  248.18   15.90
  -3  -3  -1   97.49   10.10
   3  -3   1   85.69   13.00
  -3  -3  -1   75.89   16.40
  -3  -3  -1   89.59   11.40
  -3   3  -1   82.19    9.10
   3   3   1   80.39   16.60
  -3   3  -1   77.89   18.10
   3   3   1   85.39   10.10
  -4  -3  -1   80.29   17.10
  -4  -3  -1   60.59    8.60
   4  -3   1   58.09   10.70
  -4  -3  -1   62.89   10.10
   4   3   1   79.39   16.60
  -4   3  -1   58.89    8.40
  -4   3  -1  102.49   20.10
   4   3   1   59.69    8.40
  -5  -3  -1  202.58   18.40
  -5  -3  -1  196.18   14.60
  -5  -3  -1  206.88   15.50
  -5  -3  -1  232.78   27.70
   5  -3   1  214.18   20.30
   5   3   1  224.28   16.20
   5   3   1  192.38   25.40
  -5   3  -1  205.98   15.90
  -5   3  -1  200.58   28.30
  -6  -3  -1  109.89   14.10
   6  -3   1   94.19   10.70
   6  -3   1  109.49   15.70
  -6  -3  -1   86.19    9.70
  -6  -3  -1  112.89   10.80
  -6  -3  -1  132.29   22.60
  -6   3  -1  118.19   22.60
  -6   3  -1   94.09   10.40
   6   3   1  103.59   11.10
   6   3   1  129.29   22.00
  -7  -3  -1  416.36   41.50
   7  -3   1  370.56   27.90
  -7  -3  -1  502.35   32.90
  -7  -3  -1  479.95   27.10
   7  -3   1  393.26   32.90
  -7  -3  -1  501.35   28.20
   7   3   1  433.76   26.00
  -7   3  -1  355.46   37.60
  -7   3  -1  390.56   28.20
  -8  -3  -1   78.99    9.50
  -8  -3  -1   75.29    9.60
   8  -3   1   93.99   16.10
  -8  -3  -1  112.19   23.60
   8  -3   1   56.59    9.00
  -8  -3  -1   78.79   13.30
  -8   3  -1   91.69   20.60
  -8   3  -1   49.20    7.50
   8   3   1   48.00    7.80
  -9  -3  -1  275.27   34.10
  -9  -3  -1  237.88   34.10
   9  -3   1  244.58   15.90
   9  -3   1  235.88   28.50
  -9   3  -1  214.98   16.80
   9   3   1  247.78   17.80
  -9   3  -1  173.18   30.20
  10  -3   1  190.88   23.90
 -10  -3  -1  217.08   32.30
 -10  -3  -1  144.89   13.90
  10  -3   1  172.98   12.70
 -10   3  -1  156.98   14.80
  10   3   1  168.38   14.90
 -10   3  -1  213.98   34.00
 -11  -3  -1  329.57   23.60
  11  -3   1  331.97   33.80
  11  -3   1  363.66   21.50
  11   3   1  335.27   18.40
 -11   3  -1  264.37   40.20
  11   3   1  307.37   22.10
 -11   3  -1  292.07   21.80
  12  -3   1  131.89   13.90
 -12  -3  -1  113.49   10.10
  12  -3   1   93.59   20.50
 -12  -3  -1  145.39   11.40
 -12  -3  -1  134.39   12.20
  12  -3   1  124.89   11.30
 -12  -3  -1  112.79   13.10
  12   3   1  127.39    9.60
 -12   3  -1  107.69   10.60
 -12   3  -1   91.09   12.60
 -12   3  -1  104.09    8.60
  13  -3   1   14.50   13.90
  13  -3   1   15.00    5.40
  13  -3   1   25.90    7.30
 -13  -3  -1   23.00    5.30
 -13  -3  -1   20.90    4.50
 -13  -3  -1   20.70    7.40
 -13  -3  -1   18.50    5.90
  13   3   1   24.10    4.80
  13   3   1   19.00    7.00
 -13   3  -1   26.00    5.20
 -13   3  -1   18.40    4.30
 -13   3  -1   14.80    6.90
 -13   3  -1   20.60    5.70
  14  -3   1  594.24   35.40
 -14  -3  -1  539.95   32.60
  14  -3   1  540.25   33.40
 -14  -3  -1  535.35   32.20
 -14  -3  -1  579.94   35.20
  14  -3   1  541.05   35.20
 -14  -3  -1  532.45   31.00
 -14   3  -1  481.75   29.40
  14   3   1  516.25   30.00
 -14   3  -1  514.55   28.50
 -14   3  -1  470.85   31.30
 -14   3  -1  503.25   28.60
  15  -3   1  304.47   23.60
 -15  -3  -1  306.17   19.20
  15  -3   1  307.27   20.40
  15  -3   1  318.47   22.00
 -15  -3  -1  341.87   23.40
 -15  -3  -1  322.57   20.80
 -15  -3  -1  308.07   18.50
 -15   3  -1  324.07   19.40
 -15   3  -1  309.47   18.60
 -15   3  -1  314.57   18.50
 -15   3  -1  301.17   21.80
  15   3   1  319.97   19.80
  16  -3   1  105.79   14.30
  16  -3   1  118.39   12.40
 -16  -3  -1   97.29   11.10
  16  -3   1   88.89   10.90
 -16  -3  -1   98.59    9.40
 -16   3  -1   76.39    7.90
 -16   3  -1   57.09    9.20
 -16   3  -1   79.89    7.40
  16   3   1   92.59    9.50
 -17  -3  -1   45.00    5.80
 -17  -3  -1   53.69    8.50
 -17  -3  -1   48.90    5.20
  17  -3   1   52.79    9.80
  17  -3   1   45.60    7.10
  17  -3   1   38.60    7.10
 -17  -3  -1   42.20    6.40
 -17   3  -1   46.90    5.10
 -17   3  -1   38.90    4.90
  17   3   1   44.30    6.50
 -17   3  -1   35.50    7.00
  18  -3   1    6.20    4.90
 -18  -3  -1    7.30    5.90
 -18  -3  -1    3.50    3.20
  18  -3   1    4.40    5.00
 -18  -3  -1   10.60    4.20
  18   3   1    5.60    4.60
 -18   3  -1    4.20    3.60
 -18   3  -1    7.90    3.20
 -19  -3  -1   11.90    6.60
 -19  -3  -1   17.40    3.20
  19  -3   1   15.60    7.00
 -19  -3  -1   15.90    3.60
  19   3   1   11.60    4.30
  19   3   1   12.60    7.30
 -19   3  -1   20.10    3.70
 -19   3  -1   24.20    3.40
  18  -4  -1    0.30    3.00
 -18  -4   1    0.50    3.40
  18  -4  -1    9.60    4.10
 -18  -4   1   -0.40    2.90
  18   4  -1    3.00    3.80
 -18   4   1    0.20    2.40
 -18   4   1    2.90    3.10
 -17  -4   1   82.89    8.70
  17  -4  -1   80.49    9.10
  17  -4  -1   71.89    7.80
 -17   4   1   66.99    6.40
 -17   4   1   59.69    6.20
  17   4  -1   75.89    8.10
 -16  -4   1  156.68   12.60
  16  -4  -1  135.29   16.20
  16  -4  -1  155.68   11.20
 -16  -4   1  149.49   10.90
 -16  -4   1  155.28   14.60
  16  -4  -1  137.39   12.90
 -16   4   1  130.69    9.80
  16   4  -1  141.89   11.20
 -16   4   1  138.39   10.40
 -16   4   1  141.99   13.80
  15  -4  -1    1.80    5.30
 -15  -4   1    4.50    5.80
  15  -4  -1   -1.50    4.20
 -15  -4   1    5.90    4.90
  15  -4  -1   -3.00    6.70
 -15  -4   1   -1.00    3.90
 -15   4   1   10.40    4.50
  15   4  -1   13.70    4.50
 -15   4   1    6.90    3.60
  14  -4  -1   70.59   11.10
 -14  -4   1   71.99    7.50
 -14  -4   1   84.89   10.00
  14  -4  -1   78.79   11.10
 -14  -4   1   75.69   10.80
  14   4  -1   79.19    8.20
 -14   4   1   69.99    7.70
 -14   4   1   74.69    7.20
  14   4  -1   77.99   12.10
 -14   4   1   52.59    9.30
  13  -4  -1  146.29   17.30
 -13  -4   1  146.49    9.90
 -13  -4   1  149.09   11.80
  13  -4  -1  152.08   14.80
 -13  -4   1  154.38   13.70
 -13  -4   1  157.68   15.30
  13   4  -1  148.49   11.00
  13   4  -1  136.39    9.10
 -13   4   1  126.99   11.30
 -13   4   1  124.59    9.90
  13   4  -1  132.29   13.70
 -13   4   1  122.29   14.00
 -12  -4   1  192.78   13.80
 -12  -4   1  192.88   15.50
  12  -4  -1  186.88   16.80
  12  -4  -1  169.48   31.00
 -12  -4   1  200.48   12.20
  12   4  -1  180.58   13.90
 -12   4   1  178.88   14.50
  12   4  -1  261.67   19.30
 -12   4   1  207.68   17.90
 -12   4   1  213.88   13.40
  11  -4  -1   55.39   10.90
 -11  -4   1   46.30    5.10
 -11  -4   1   33.70    7.50
 -11  -4   1   36.70    6.00
  11  -4  -1   37.40   13.50
  11  -4  -1   35.70    8.30
 -11  -4   1   51.59    8.90
  11   4  -1   53.69    9.40
  11   4  -1   25.40    5.60
 -11   4   1   46.90    5.50
 -11   4   1   54.49    9.20
 -11   4   1   42.20    6.60
  10  -4  -1  156.88   17.00
 -10  -4   1  156.48   15.00
 -10  -4   1  153.48   12.10
 -10  -4   1  171.28   13.90
  10  -4  -1  142.69   23.80
  10  -4  -1  161.78   14.80
 -10  -4   1  158.38   10.80
 -10   4   1  144.39   12.20
 -10   4   1  132.39   10.50
  10   4  -1  145.59   10.90
 -10   4   1  152.88   15.20
  10   4  -1  146.09   11.80
  10   4  -1  157.18   15.50
   9  -4  -1   21.70    8.10
   9  -4  -1   10.90   10.40
  -9  -4   1   22.10    6.70
  -9  -4   1   18.10    6.20
  -9  -4   1   29.70   15.90
   9   4  -1   13.90   17.60
  -9   4   1   18.30    7.10
   9   4  -1   19.40    6.80
  -8  -4   1    1.80   10.80
  -8  -4   1    3.30    4.80
  -8  -4   1    1.30    4.80
   8  -4  -1   -2.50    5.90
   8  -4  -1    3.10    8.30
   8   4  -1    7.80    6.00
   8   4  -1    0.40   11.80
  -8   4   1    3.20    5.40
  -7  -4   1   19.80    8.10
   7  -4  -1   31.20    7.90
  -7  -4   1   13.00   12.20
  -7  -4   1   36.00    6.60
  -7  -4   1   33.30    7.40
   7  -4  -1   25.30   10.30
   7   4  -1   25.90   15.60
   7   4  -1   20.60    7.00
  -7   4   1   24.60    6.40
   7   4  -1   24.70    8.80
  -6  -4   1   68.69   19.30
   6  -4  -1   47.20   11.40
  -6  -4   1   45.10   10.50
  -6  -4   1   62.49    9.30
   6   4  -1   57.69    9.40
   6   4  -1   69.29   20.60
   6   4  -1   53.19   10.80
  -5  -4   1  519.25   35.90
  -5  -4   1  561.74   33.30
  -5  -4   1  528.85   31.00
  -5  -4   1  469.15   47.40
   5  -4  -1  571.84   38.50
   5  -4  -1  512.55   32.40
  -5   4   1  512.75   48.90
   5   4  -1  491.85   34.40
   5   4  -1  449.06   45.40
  -5   4   1  456.95   29.20
   5   4  -1  543.75   32.00
  -4  -4   1  408.56   25.20
  -4  -4   1  419.56   41.40
  -4  -4   1  412.96   27.00
   4  -4  -1  420.06   31.30
  -4  -4   1  425.56   29.50
   4  -4  -1  399.36   26.40
   4   4  -1  401.76   27.60
  -4   4   1  317.77   22.20
   4   4  -1  370.36   39.00
   4   4  -1  371.86   24.90
  -3  -4   1   91.39   13.00
  -3  -4   1   85.69    9.40
  -3  -4   1   79.99   20.30
   3  -4  -1   72.29   12.50
   3  -4  -1   76.29   10.60
  -3  -4   1  110.59   11.10
   3   4  -1  104.49   11.70
  -3   4   1   62.49   17.40
   3   4  -1   89.39   12.40
  -3   4   1   77.59   10.00
   3   4  -1   86.49   20.10
  -2  -4   1  131.19   12.20
  -2  -4   1   98.59   10.30
  -2  -4   1  134.99   13.50
   2  -4  -1  104.09   11.30
   2   4  -1  118.59   13.60
  -2   4   1  124.89   22.10
   2   4  -1  110.49   12.10
   2   4  -1  124.79   22.50
  -2   4   1   90.89   10.80
   1  -4  -1  780.92   44.70
  -1  -4   1  819.52   47.40
  -1  -4   1  765.72   45.20
   1  -4  -1  800.22   44.90
  -1  -4   1  818.32   45.00
   1  -4  -1  769.12   45.40
  -1   4   1  716.73   41.70
   1   4  -1  740.23   44.00
  -1   4   1  713.13   42.10
   1   4  -1  693.13   42.40
  -1   4   1  769.72   53.99
   1   4  -1  772.12   56.69
   0  -4  -1 3124.99  160.78
   0  -4   1 3108.29  159.58
   0  -4  -1 3008.20  158.78
   0  -4   1 3119.89  161.18
   0  -4  -1 3114.09  159.58
   0  -4   1 2970.90  158.18
   0   4  -1 2908.81  151.08
   0   4   1 2794.32  149.59
   0   4   1 2918.01  150.88
   0   4  -1 2834.32  149.99
   0   4  -1 2945.41  165.08
   1  -4   1  760.12   42.80
   1  -4   1  729.83   42.10
  -1  -4  -1  763.02   43.30
  -1  -4  -1  783.02   45.20
  -1  -4  -1  727.73   42.30
   1   4   1  762.92   55.49
  -1   4  -1  714.13   56.49
   1   4   1  786.22   44.90
  -1   4  -1  738.23   43.50
   1   4   1  747.43   43.00
  -1   4  -1  727.63   42.70
   2  -4   1   44.90   10.80
  -2  -4  -1   71.89    9.50
  -2  -4  -1   63.99   10.20
   2  -4   1   73.89   10.00
  -2  -4  -1   59.19    7.90
   2  -4   1   57.19    7.70
  -2  -4  -1   35.70   14.60
   2   4   1   34.60   14.10
  -2   4  -1   57.09   17.80
   2   4   1   65.09    8.90
  -2   4  -1   65.49    9.00
  -2   4  -1   50.19    8.30
   2   4   1   61.09   10.00
   3  -4   1  362.56   23.70
  -3  -4  -1  374.36   23.50
  -3  -4  -1  345.17   36.70
   3  -4   1  368.56   24.30
  -3  -4  -1  393.36   24.90
  -3  -4  -1  378.06   27.50
   3   4   1  335.37   36.10
   3   4   1  343.57   24.20
  -3   4  -1  372.46   39.10
   3   4   1  389.66   27.40
  -3   4  -1  376.86   23.50
  -4  -4  -1  281.87   21.20
   4  -4   1  284.17   26.10
  -4  -4  -1  275.67   32.90
   4  -4   1  284.37   19.70
  -4  -4  -1  304.37   24.00
  -4  -4  -1  284.67   19.60
   4   4   1  296.67   20.30
   4   4   1  216.38   30.40
  -4   4  -1  211.98   33.70
  -5  -4  -1  598.04   39.70
   5  -4   1  617.74   43.30
   5  -4   1  548.25   34.90
  -5  -4  -1  624.74   36.30
  -5  -4  -1  585.44   50.99
  -5  -4  -1  581.94   36.30
   5   4   1  573.64   34.80
  -5   4  -1  566.24   51.89
   5   4   1  621.54   30.60
  -5   4  -1  486.25   31.90
   5   4   1  534.65   49.50
  -6  -4  -1  782.02   43.80
  -6  -4  -1  730.43   62.19
  -6  -4  -1  806.52   55.69
  -6  -4  -1  795.22   45.50
   6  -4   1  748.23   44.30
   6  -4   1  749.62   52.59
   6   4   1  655.63   57.39
  -6   4  -1  600.44   37.50
  -6   4  -1  627.14   56.39
   6   4   1  726.43   35.80
   6   4   1  688.43   40.40
  -7  -4  -1   42.70   11.00
   7  -4   1   70.89    9.70
  -7  -4  -1   70.89    9.90
  -7  -4  -1   43.50   17.50
   7  -4   1   36.60   12.10
   7   4   1   63.99    7.50
  -7   4  -1   66.29    8.90
   7   4   1   73.89   21.60
   7   4   1   83.59   11.50
  -8  -4  -1   15.10   15.50
   8  -4   1   27.00    7.20
   8  -4   1   13.50   10.20
  -8  -4  -1   22.70    6.50
  -8   4  -1   19.10    5.50
   8   4   1   10.10    4.30
  -8   4  -1  -35.90   25.10
   8   4   1   19.50   15.70
   8   4   1   12.10    6.40
  -9  -4  -1   25.90    6.50
  -9  -4  -1   10.70   16.30
   9  -4   1   57.69    9.50
  -9  -4  -1   39.80    7.70
   9  -4   1   22.70   12.90
  -9  -4  -1   43.90    6.00
   9   4   1    3.60   16.30
  -9   4  -1   46.70    8.10
   9   4   1   41.00    6.60
   9   4   1   42.30   12.30
  10  -4   1   78.49   19.50
 -10  -4  -1   91.89   11.80
  10  -4   1   99.89   14.00
 -10  -4  -1   81.59    8.40
 -10  -4  -1   82.59   10.40
  10   4   1   76.89    8.60
  10   4   1   88.59   12.10
 -10   4  -1   68.99    8.00
 -10   4  -1   74.39   10.60
 -11  -4  -1  271.07   16.10
  11  -4   1  315.47   22.80
 -11  -4  -1  303.87   21.50
 -11  -4  -1  272.87   19.10
 -11  -4  -1  270.27   17.50
  11  -4   1  233.58   31.70
  11  -4   1  253.07   19.50
 -11   4  -1  224.78   15.80
  11   4   1  239.68   14.10
  11   4   1  252.47   19.60
  11   4   1  252.87   15.80
 -11   4  -1  237.28   14.80
 -11   4  -1  217.68   18.30
 -12  -4  -1  245.28   17.80
 -12  -4  -1  262.67   16.80
  12  -4   1  282.37   22.20
  12  -4   1  233.48   18.50
 -12  -4  -1  211.98   17.00
 -12  -4  -1  299.47   20.50
  12  -4   1  212.78   32.10
  12   4   1  228.38   15.70
  12   4   1  251.97   15.50
 -12   4  -1  197.18   19.10
 -12   4  -1  225.48   18.00
 -13  -4  -1    4.30    3.40
  13  -4   1    0.10    5.30
 -13  -4  -1   -6.90    5.30
 -13  -4  -1   -1.90    3.90
 -13  -4  -1   -0.70    4.90
 -13  -4  -1   -1.10    2.50
  13   4   1   -0.40    4.00
 -13   4  -1    5.70    3.60
  13   4   1   -2.60    5.10
  13   4   1    0.70    3.20
 -13   4  -1   -4.10    4.30
 -14  -4  -1   49.20    5.00
 -14  -4  -1   28.60    5.50
 -14  -4  -1   48.90    8.80
  14  -4   1   13.30    6.10
 -14  -4  -1   25.70    6.30
  14  -4   1   31.80    5.60
 -14   4  -1   26.30    5.50
 -14   4  -1   36.00    4.90
  14   4   1   26.60    5.80
 -15  -4  -1   15.30    5.50
  15  -4   1   10.20    5.30
 -15  -4  -1   13.70    6.10
 -15  -4  -1   14.70    4.40
 -15  -4  -1   16.40    3.50
  15  -4   1   26.70    5.10
  15   4   1   25.20    5.50
 -15   4  -1   19.20    3.90
 -15   4  -1   11.00    4.60
 -16  -4  -1   34.90    5.80
 -16  -4  -1   19.40    6.80
  16  -4   1   24.60    5.20
 -16  -4  -1   25.30    4.80
 -16  -4  -1   24.00    3.80
  16  -4   1   24.50    5.30
 -16   4  -1   23.50    5.20
 -16   4  -1   19.40    3.80
 -17  -4  -1    8.60    3.50
 -17  -4  -1    1.60    2.70
 -17  -4  -1    8.60    4.30
  17  -4   1    7.90    3.40
 -17   4  -1    4.30    3.00
  17   4   1    4.20    4.20
 -17   4  -1    5.40    3.40
  17   4   1    5.00    4.70
  18  -4   1    6.90    2.80
 -18  -4  -1    2.00    3.90
 -18  -4  -1   17.90    5.30
  18   4   1    6.50    4.70
 -18   4  -1    4.00    2.40
  18   4   1    1.50    3.50
 -18   4  -1    5.90    2.80
 -16  -5   1   25.90    4.00
  16  -5  -1   26.10    4.10
 -16  -5   1   22.90    4.70
  16   5  -1   22.40    4.50
 -16   5   1   21.50    3.10
 -16   5   1   22.20    3.90
 -15  -5   1   21.60    4.10
  15  -5  -1   24.00    4.20
 -15  -5   1   26.30    5.50
  15   5  -1   31.90    5.40
 -15   5   1   28.30    4.40
 -15   5   1   47.80    5.00
 -14  -5   1  222.28   12.60
 -14  -5   1  229.68   14.20
 -14  -5   1  216.28   15.60
  14  -5  -1  221.78   14.20
  14   5  -1  201.08   13.90
 -14   5   1  213.78   12.60
  14   5  -1  203.38   11.90
 -14   5   1  200.58   13.40
 -13  -5   1   42.30    4.30
  13  -5  -1   39.80    6.00
 -13  -5   1   33.60    6.40
 -13  -5   1   46.80    5.80
 -13  -5   1   44.90    8.50
 -13   5   1   37.90    5.80
  13   5  -1   38.90    4.20
  13   5  -1   38.50    5.80
 -13   5   1   39.60    4.60
 -12  -5   1  256.77   15.90
  12  -5  -1  240.28   16.50
 -12  -5   1  234.18   17.30
 -12  -5   1  257.57   19.20
  12   5  -1  221.48   15.20
  12   5  -1  221.48   19.20
 -12   5   1  233.28   14.70
 -12   5   1  234.38   15.80
 -11  -5   1  102.79    9.50
  11  -5  -1  102.99   10.00
  11  -5  -1   83.29   12.30
 -11  -5   1   92.69    7.70
 -11  -5   1   90.39   11.10
 -11  -5   1  106.19   12.80
 -11   5   1   92.89   10.00
  11   5  -1  106.99   13.60
  11   5  -1   92.19    9.30
  11   5  -1   95.69    7.60
  10  -5  -1  368.76   21.80
 -10  -5   1  368.66   23.10
  10  -5  -1  327.37   25.60
 -10  -5   1  373.56   21.10
 -10  -5   1  353.66   20.20
 -10  -5   1  336.07   24.10
  10   5  -1  347.07   27.20
 -10   5   1  402.66   22.80
  10   5  -1  379.66   22.70
   9  -5  -1  334.07   19.80
   9  -5  -1  307.37   28.20
  -9  -5   1  300.97   18.20
  -9  -5   1  287.27   27.60
   9  -5  -1  298.97   37.60
  -9  -5   1  324.77   21.30
  -9  -5   1  335.17   19.20
  -9   5   1  282.07   18.30
   9   5  -1  288.97   23.70
   8  -5  -1   26.60   18.20
  -8  -5   1   -1.60    5.40
  -8  -5   1    4.50    3.20
   8  -5  -1   -0.40    6.50
  -8  -5   1    5.00    4.20
  -8  -5   1   14.20    6.00
   8  -5  -1    8.30    4.80
   8   5  -1    4.20    6.30
   8   5  -1    6.70    4.50
  -8   5   1   -4.00    4.20
   7  -5  -1   54.99    7.30
  -7  -5   1   62.19    8.50
  -7  -5   1   59.79   10.10
  -7  -5   1   67.09    6.80
   7  -5  -1   53.59   10.10
  -7  -5   1   76.39    7.40
  -7  -5   1   76.49   10.70
   7  -5  -1  -10.10   24.60
   7   5  -1   50.09    7.20
  -7   5   1   55.79    6.90
   7   5  -1   53.59   10.30
   7   5  -1   59.59    6.80
  -6  -5   1  617.94   37.30
  -6  -5   1  608.64   36.40
  -6  -5   1  632.04   39.30
   6  -5  -1  609.54   38.00
  -6  -5   1  607.34   33.40
   6   5  -1  585.74   33.30
   6   5  -1  616.94   39.10
   6   5  -1  606.74   36.60
  -5  -5   1  350.76   20.50
  -5  -5   1  336.17   25.60
   5  -5  -1  364.86   21.70
  -5  -5   1  360.56   20.90
  -5  -5   1  380.06   23.20
   5   5  -1  366.16   21.30
  -5   5   1  328.07   20.40
   5   5  -1  273.07   43.30
   5   5  -1  345.27   25.50
   4  -5  -1  153.38   16.00
  -4  -5   1  177.48   11.60
  -4  -5   1  171.38   18.20
  -4  -5   1  169.08   14.30
   4   5  -1  192.98   14.10
   4   5  -1  184.48   19.20
   4   5  -1  176.48   37.90
   3  -5  -1   75.79   11.10
  -3  -5   1   84.99   10.70
  -3  -5   1   94.89   12.00
   3   5  -1   71.99   10.90
   3   5  -1   67.89   21.10
  -2  -5   1  174.28   15.70
  -2  -5   1  161.78   14.40
   2  -5  -1  155.88   15.30
   2   5  -1  136.09   27.20
   2   5  -1  155.78   14.60
  -2   5   1   96.89   13.30
  -1  -5   1   17.80    6.60
  -1  -5   1   29.90    7.10
   1  -5  -1   21.10    6.90
   1   5  -1   11.80    5.90
  -1   5   1    9.30    5.90
   1   5  -1   17.30   14.90
   0  -5  -1   97.29   12.10
   0  -5   1  107.69   12.50
   0   5  -1   92.79    9.10
   0   5  -1   69.09   24.10
   0   5   1  120.39   13.10
   0   5  -1  109.19   12.50
   1  -5   1  129.39   12.90
  -1  -5  -1  112.59   12.70
   1   5   1   97.39    9.70
  -1   5  -1   73.89   25.60
   1   5   1   93.59   12.70
  -1   5  -1  115.49   12.60
  -2  -5  -1  127.09   13.20
   2   5   1  117.49   13.70
  -2   5  -1   96.49   12.70
   2   5   1  110.69   10.00
   2   5   1   98.69   23.80
  -2   5  -1  105.19   28.10
  -3  -5  -1   26.70    6.90
   3   5   1   24.10   18.50
   3   5   1   12.80    7.20
   3   5   1   30.40    5.40
  -4  -5  -1   -3.10    3.20
  -4  -5  -1    1.20    3.00
   4   5   1   -0.80    6.00
   4   5   1   -1.10    8.50
  -5  -5  -1   53.09    6.50
   5  -5   1   66.69    7.20
  -5  -5  -1   58.99    6.30
  -5  -5  -1   58.09    9.00
  -5  -5  -1   51.29    7.60
   5   5   1   39.30   19.60
   5   5   1   41.60    9.20
   5   5   1   41.30    6.10
  -5   5  -1   34.40    5.50
   6  -5   1   87.79    8.60
  -6  -5  -1   78.69    7.60
  -6  -5  -1   81.19   11.00
  -6  -5  -1   86.49    8.70
   6   5   1   54.79   10.90
   6   5   1   72.19    7.90
  -6   5  -1   95.29    8.60
  -7  -5  -1   48.70    8.80
  -7  -5  -1   50.79    6.40
  -7  -5  -1   49.00    5.40
   7  -5   1   54.59    6.90
  -7  -5  -1   47.80    7.60
   7  -5   1   34.30   18.30
  -7   5  -1   48.70    6.60
   7   5   1   48.80    9.40
   7   5   1   48.00    6.70
  -8  -5  -1   17.50    4.80
  -8  -5  -1   16.80    3.80
   8  -5   1   23.40    5.10
   8  -5   1    3.50   15.80
  -8  -5  -1    8.40    6.10
  -8  -5  -1   12.50    5.80
   8   5   1    4.80    6.50
   8   5   1   13.20    4.70
   8   5   1   19.20    3.70
  -8   5  -1   22.50    5.10
   9  -5   1  113.99   24.00
  -9  -5  -1  145.89   14.30
   9   5   1  120.89   14.80
   9   5   1  144.89   11.30
 -10  -5  -1  212.98   13.70
 -10  -5  -1  211.28   18.30
 -10  -5  -1  232.88   16.80
 -10  -5  -1  230.88   15.00
  10  -5   1  243.38   15.10
  10   5   1  192.08   17.60
  10   5   1  196.78   12.10
  10   5   1  195.18   13.80
 -10   5  -1  182.38   13.60
 -11  -5  -1  114.99   13.10
  11  -5   1  102.99    9.60
 -11  -5  -1  107.19    9.90
 -11  -5  -1  112.99   11.30
 -11  -5  -1  103.79    8.10
  11   5   1  111.99    8.10
  11   5   1   98.39    9.80
 -11   5  -1  112.29   10.00
  11   5   1  115.39   14.00
 -12  -5  -1   80.79   13.30
 -12  -5  -1   83.59    6.70
  12  -5   1   89.89    8.50
 -12  -5  -1   79.19   11.00
 -12   5  -1   83.19    8.40
  12   5   1   87.29    6.70
  12   5   1   64.39   11.80
 -12   5  -1   78.49    7.70
  12   5   1   80.69    9.00
  13  -5   1    9.70    3.80
 -13  -5  -1    7.00    5.00
 -13  -5  -1   14.90    4.40
 -13  -5  -1    8.70    6.60
  13   5   1   12.10    2.90
  13   5   1   10.70    4.70
 -13   5  -1    5.40    4.00
 -14  -5  -1  225.18   16.00
  14  -5   1  236.48   14.10
 -14  -5  -1  235.28   14.50
 -14  -5  -1  228.38   13.00
 -14   5  -1  207.18   13.70
  14   5   1  222.78   15.30
 -14   5  -1  228.18   13.20
  14   5   1  218.78   12.50
 -15  -5  -1  191.28   11.90
  15  -5   1  188.68   11.60
 -15  -5  -1  178.88   13.20
  15   5   1  172.38   12.40
 -15   5  -1  187.18   10.80
 -15   5  -1  167.98   11.00
  16  -5   1   54.59    5.50
 -16  -5  -1   52.49    6.30
 -16  -5  -1   67.89    7.60
  16   5   1   60.39    7.70
 -16   5  -1   47.40    5.50
 -16   5  -1   53.89    5.00
 -13  -6   1   54.19    5.10
 -13  -6   1   49.20    6.20
  13  -6  -1   58.79    6.10
 -13  -6   1   46.10    4.40
 -13   6   1   45.70    5.00
  13   6  -1   55.19    4.50
  13   6  -1   45.50    8.80
 -12  -6   1    8.40    2.50
 -12  -6   1    8.00    4.50
 -12  -6   1    2.10    3.30
  12  -6  -1    7.80    3.60
  12   6  -1    2.20    3.90
  12   6  -1    5.60    2.40
 -12   6   1   16.00    3.80
 -11  -6   1    1.40    4.50
 -11  -6   1    7.80    3.70
  11  -6  -1    4.50    5.90
 -11  -6   1    2.90    2.80
 -11   6   1   -2.00    5.90
  11   6  -1    3.10    2.70
 -10  -6   1   75.29    9.50
  10  -6  -1   80.69    8.40
 -10  -6   1   81.09    8.10
 -10  -6   1   84.99    6.80
  10   6  -1   73.29    6.40
  10   6  -1   79.99    8.70
 -10   6   1   67.89    6.90
  -9  -6   1  182.58   11.20
  -9  -6   1  166.38   11.80
   9  -6  -1  160.28   12.20
  -9  -6   1  172.68   13.70
  -9   6   1  164.28   11.90
   9   6  -1  176.78   10.80
   9   6  -1  160.98   12.50
  -8  -6   1   69.09    7.80
  -8  -6   1   54.79    7.80
   8   6  -1   58.29   10.60
   8   6  -1   55.19    7.30
  -7  -6   1   14.40    4.40
   7  -6  -1    5.90    4.40
  -7  -6   1   11.10    3.40
  -7  -6   1   23.10    6.10
  -7   6   1   14.40    4.50
   7   6  -1   11.50    7.00
   7   6  -1   12.20    3.30
   7   6  -1   15.40    5.00
  -6  -6   1   13.60    3.60
  -6  -6   1   16.00    5.90
  -6  -6   1    6.90    4.20
   6  -6  -1   20.10    5.20
   6   6  -1   10.20    4.70
   6   6  -1    7.00    6.60
   5  -6  -1   23.70    5.50
  -5  -6   1   34.60    4.50
  -5  -6   1   23.70    6.30
  -5  -6   1   32.40    5.20
   5   6  -1   24.20    8.00
   5   6  -1   29.60    5.90
  -4  -6   1   29.90    5.20
   4  -6  -1   34.60    5.90
  -4  -6   1   35.90    4.50
  -4  -6   1   25.10    6.70
   4   6  -1   27.00    7.70
   4   6  -1   30.70    5.90
  -3  -6   1  103.89    8.40
   3  -6  -1  112.09    9.90
  -3  -6   1  107.49    9.70
   3   6  -1  112.39   10.80
   3   6  -1  115.19   14.30
   2  -6  -1   39.80   14.00
   2  -6  -1   72.49    8.70
  -2  -6   1   55.09    6.70
  -2  -6   1   61.59    6.50
  -2   6   1   51.29    4.90
   2   6  -1   50.59    6.80
   2   6  -1   54.49    9.90
   1  -6  -1  268.07   20.60
   1  -6  -1  320.57   22.20
  -1  -6   1  336.77   21.20
   1   6  -1  285.17   22.30
  -1   6   1  270.07   17.90
   0  -6  -1  884.51   50.19
   0   6   1  704.63   44.30
   0   6  -1  837.72   45.20
   0   6   1  850.81   48.40
   0   6  -1  823.42   48.30
   1  -6   1   35.20    4.90
  -1  -6  -1   37.90    6.20
  -1  -6  -1   34.00    8.30
  -1   6  -1   54.29    5.90
   1   6   1   47.90    9.60
   1   6   1   53.09    5.80
  -2  -6  -1    1.10    2.90
  -2  -6  -1   -5.90    5.70
   2  -6   1    1.90    3.90
  -2  -6  -1    2.40    4.10
   2   6   1  -10.10    5.50
  -3  -6  -1   33.60    4.50
  -3  -6  -1   36.90    7.60
  -3  -6  -1   26.70    5.20
   3  -6   1   23.90    5.20
   3   6   1   26.70    4.10
   3   6   1   31.40    8.20
  -4  -6  -1  325.47   19.30
  -4  -6  -1  301.37   22.20
  -4  -6  -1  316.97   18.50
   4  -6   1  332.17   19.30
   4   6   1  264.17   17.80
   4   6   1  287.87   22.40
   4   6   1  285.97   16.30
  -5  -6  -1  180.58   12.70
   5  -6   1  197.88   12.70
  -5  -6  -1  159.48   15.90
  -5  -6  -1  172.58   14.60
  -5  -6  -1  181.28   11.70
   5   6   1  188.78   14.00
   5   6   1  206.88   18.50
   5   6   1  197.88   12.40
  -6  -6  -1  145.89   14.70
   6  -6   1  158.38   11.50
  -6  -6  -1  158.68   12.90
  -6  -6  -1  150.78   11.70
  -6  -6  -1  158.38   10.60
   6   6   1  146.29   15.60
   6   6   1  109.19   10.80
   6   6   1  125.49    9.00
  -7  -6  -1    8.00    6.30
  -7  -6  -1    6.50    4.30
  -7  -6  -1   11.70    3.40
   7  -6   1   12.10    5.10
   7   6   1   13.30    3.30
  -8  -6  -1    0.90    3.80
  -8  -6  -1    3.10    4.80
  -8  -6  -1    3.50    6.10
   8  -6   1    4.50    3.80
  -8  -6  -1    3.00    2.90
   8   6   1    3.00    6.50
   8   6   1    4.20    2.80
   8   6   1    6.40    4.50
  -9  -6  -1   18.30    4.50
  -9  -6  -1   29.50    3.90
  -9  -6  -1   26.50    5.80
  -9  -6  -1   34.50   11.10
   9  -6   1   29.20    4.90
   9   6   1   27.30    3.70
  -9   6  -1   22.50    4.60
   9   6   1   27.30    5.50
  10  -6   1   70.39    7.60
 -10  -6  -1   69.19    7.90
 -10  -6  -1   90.39    8.10
 -10  -6  -1   67.19    6.10
  10   6   1   74.09    6.00
  10   6   1   55.19    7.10
 -10   6  -1   71.29    7.10
  11  -6   1   12.30    3.60
 -11  -6  -1   13.40    2.80
 -11  -6  -1    6.50    4.60
  11   6   1   10.20    4.50
 -11   6  -1    4.50    3.10
  11   6   1    6.40    2.60
 -12  -6  -1    6.60    3.40
  12  -6   1    5.80    3.00
 -12  -6  -1    2.90    4.10
 -12  -6  -1    4.40    2.00
  12   6   1    3.70    2.20
  12   6   1    6.70    5.70
 -13  -6  -1  118.29   13.60
  13  -6   1   95.09    7.20
 -13  -6  -1   94.79    7.60
 -13  -6  -1   95.29    6.20
  13   6   1  101.79    6.70
  -9  -7   1  171.28   10.20
  -9  -7   1  173.78   10.70
   9  -7  -1  172.98   10.50
   9   7  -1  165.98   10.10
  -8  -7   1    4.20    2.30
   8  -7  -1    6.10    3.00
  -8  -7   1    2.90    3.90
  -8  -7   1    5.70    3.10
   8   7  -1    6.90    2.20
   7  -7  -1   13.80    3.50
  -7  -7   1   10.20    2.60
  -7  -7   1   10.40    3.20
   7   7  -1    5.50    2.40
   6  -7  -1  145.89    9.80
  -6  -7   1  133.29    9.50
  -6  -7   1  130.79    8.90
   6   7  -1  128.09    8.40
  -5  -7   1  130.99    9.50
  -4  -7   1   56.29    5.80
   4  -7  -1   67.79    6.40
   4   7  -1   62.39    5.70
   3  -7  -1   45.00    5.50
  -3  -7   1   38.10    5.00
  -3  -7   1   45.60    4.60
   3   7  -1   36.60    4.00
   2  -7  -1   65.49    6.70
  -2  -7   1   76.49    6.30
  -2  -7   1   65.09    7.10
   2   7  -1   72.39    5.90
   1  -7  -1   36.40    5.30
  -1  -7   1   33.90    4.10
  -1  -7   1   36.70    4.80
   1  -7  -1   33.50    3.60
  -1   7   1   32.30    3.40
   1   7  -1   29.30    3.90
   0  -7  -1   26.50    4.90
   0  -7   1   37.40    4.90
   0  -7   1   39.20    4.30
   0   7  -1   31.60    3.70
  -1  -7  -1   11.80    2.80
   1  -7   1   11.60    3.90
  -1  -7  -1   18.80    4.10
   1   7   1   13.60    2.80
   2  -7   1   21.40    4.20
  -2  -7  -1   11.20    3.90
  -2  -7  -1   17.00    3.00
   2   7   1   14.40    3.10
  -3  -7  -1   12.30    2.80
  -3  -7  -1    0.60    3.40
   3   7   1    2.20    2.30
   4  -7   1   16.30    3.80
  -4  -7  -1    9.60    2.80
  -4  -7  -1    8.10    3.60
   4   7   1    9.40    2.80
   5  -7   1   18.40    3.80
  -5  -7  -1   21.70    4.80
  -5  -7  -1   19.50    5.30
   5   7   1   21.50    3.40
  -6  -7  -1   18.00    3.90
  -6  -7  -1   19.60    3.10
   6  -7   1   23.80    3.80
   6   7   1   28.40    3.60
  -7  -7  -1   29.20    4.10
  -7  -7  -1   22.80    3.20
   7  -7   1   15.50    5.60
   7   7   1   18.30    2.90
  -8  -7  -1    7.60    2.40
   8  -7   1   12.50    3.00
  -8  -7  -1    7.30    3.10
   8   7   1    9.50    2.40
  21   0  -2   60.49    8.20
 -21   0   2   51.69    5.10
 -21   0   2   65.29    6.40
  21   0  -2   49.80    5.90
 -20   0   2  168.38    9.80
 -20   0   2  154.38   10.60
  20   0  -2  136.89   13.40
 -20   0   2  146.79   11.00
  20   0  -2  140.59   11.20
  19   0  -2  116.09   10.60
  19   0  -2  104.39   11.50
 -19   0   2  106.89    8.20
 -19   0   2  114.39    9.30
 -19   0   2   98.99    9.70
 -19   0   2  121.29   13.00
 -18   0   2    5.10    4.70
  18   0  -2    1.40    4.40
 -18   0   2    4.00    3.20
 -18   0   2    3.00    5.20
 -18   0   2   -3.10    3.70
 -17   0   2  191.98   15.30
  17   0  -2  148.49   12.80
 -17   0   2  169.68   13.30
 -17   0   2  155.18   16.10
 -17   0   2  158.88   11.10
 -16   0   2  256.57   15.50
 -16   0   2  248.88   16.40
 -16   0   2  242.88   15.80
 -16   0   2  249.97   20.30
  16   0  -2  250.37   16.40
 -15   0   2  245.78   16.10
  15   0  -2  293.97   30.30
  15   0  -2  275.67   17.60
 -15   0   2  244.48   20.60
 -15   0   2  311.57   17.30
 -15   0   2  269.37   42.60
 -15   0   2  268.57   16.70
 -14   0   2   49.00    8.90
  14   0  -2   56.79   14.00
  14   0  -2   52.79    6.30
 -14   0   2   56.89   20.20
 -13   0   2   60.39    9.20
 -13   0   2   73.59   21.50
  13   0  -2   91.29    8.80
  13   0  -2   73.39   13.80
  12   0  -2    5.20    6.70
 -12   0   2    2.60   11.10
 -12   0   2   11.00    7.80
 -12   0   2   30.80    8.20
 -11   0   2  972.40   69.69
 -11   0   2 1036.70   57.59
 -11   0   2  969.80   54.29
  10   0  -2 1710.33   91.99
 -10   0   2 1673.23  102.59
 -10   0   2 1632.84   91.19
 -10   0   2 1691.23   90.69
  -9   0   2  695.13   39.50
  -9   0   2  668.23   40.10
  -9   0   2  676.03   49.30
   9   0  -2  640.34   40.20
  -8   0   2   58.29    8.30
  -8   0   2  108.39   17.80
   8   0  -2   70.49   10.30
  -8   0   2   67.59   10.50
  -7   0   2  413.86   32.30
   7   0  -2  421.76   26.30
  -7   0   2  444.16   26.50
  -6   0   2  163.18   12.10
  -6   0   2  167.28   13.00
   6   0  -2  176.38   13.10
  -6   0   2  163.38   17.60
   5   0  -2  108.99   10.00
  -5   0   2  124.59   10.30
  -5   0   2  113.39   13.70
  -5   0   2  125.59    9.30
  -4   0   2  909.11   51.59
  -4   0   2  909.31   47.70
  -3   0   2 6401.16  309.97
  -3   0   2 5779.72  306.97
   2   0  -2    0.30    1.50
  -2   0   2    3.70    1.80
  -2   0   2    8.00    3.50
  -1   0   2  788.72   39.80
   1   0  -2  716.53   38.70
   1   0  -2  753.02   39.60
   0   0  -2  286.07   16.60
   0   0  -2  235.28   14.50
  -1   0  -2  453.95   26.20
  -1   0  -2  483.85   28.30
  -2   0  -2  897.51   50.59
  -2   0  -2 1020.50   54.49
  -3   0  -2  752.12   42.30
  -3   0  -2  803.62   47.30
  -4   0  -2 6118.49  303.27
   4   0   2 5916.51  297.67
  -4   0  -2 5502.95  297.07
  -5   0  -2    6.80    4.90
  -5   0  -2    7.90    8.90
   5   0   2   11.50    5.10
  -6   0  -2  840.12   50.79
  -6   0  -2  938.81   59.19
   6   0   2  920.61   51.09
  -7   0  -2 2931.51  167.28
  -7   0  -2 3186.18  158.88
   7   0   2 2971.30  158.68
  -8   0  -2   11.90   12.40
  -8   0  -2    4.30    6.40
   8   0   2   11.80    7.10
   9   0   2  415.26   29.90
  -9   0  -2  403.36   29.30
  -9   0  -2  353.86   40.60
  -9   0  -2  466.05   25.70
 -10   0  -2 1043.20   61.59
 -10   0  -2  981.50   56.69
  10   0   2 1101.29   63.39
 -10   0  -2 1073.39   75.09
 -11   0  -2    2.40    4.10
  11   0   2    7.20    7.10
 -11   0  -2    1.00   10.90
 -11   0  -2   -8.90    6.90
  12   0   2  269.77   25.70
 -12   0  -2  236.08   23.90
 -12   0  -2  207.48   17.50
 -12   0  -2  314.57   36.60
  13   0   2  131.69   10.10
 -13   0  -2  101.99   12.20
 -13   0  -2  119.19   26.90
  13   0   2   92.69   18.10
 -13   0  -2   76.29   17.10
 -14   0  -2  317.37   45.70
 -14   0  -2  335.87   20.90
 -14   0  -2  393.76   21.40
 -14   0  -2  333.87   21.70
  14   0   2  367.46   22.40
 -14   0  -2  418.06   25.90
  14   0   2  413.26   51.69
  15   0   2   96.49   10.70
 -15   0  -2  104.99   12.80
 -15   0  -2  103.29    8.00
 -15   0  -2   81.79    8.50
 -15   0  -2   96.59    8.90
 -16   0  -2   -1.80    5.80
 -16   0  -2   -1.50    5.00
 -16   0  -2    1.00    4.60
  16   0   2   -2.00    4.90
 -17   0  -2   42.50    5.70
 -17   0  -2   23.20    5.50
  17   0   2   24.10    6.10
 -17   0  -2   43.70    4.90
 -17   0  -2   70.19   10.20
 -18   0  -2    1.20    5.10
 -18   0  -2   -0.60    4.40
 -18   0  -2    2.50    4.30
  18   0   2    3.50    5.50
 -18   0  -2   -2.20    2.80
  18   0   2   -2.60    4.30
 -19   0  -2    2.50    2.80
  19   0   2    0.40    4.00
 -19   0  -2    4.70    3.40
 -19   0  -2    8.40    4.20
 -19   0  -2    8.40    6.40
  19   0   2    8.80    5.20
  20   0   2   21.60    5.40
 -20   0  -2    7.70    2.70
 -20   0  -2   13.70    3.80
 -20   0  -2   16.90    3.80
  20   0   2   22.00    4.60
  21  -1  -2   44.30    6.30
 -21  -1   2   58.09    5.70
 -21  -1   2   46.80    5.10
  21  -1  -2   50.09    5.70
 -21   1   2   44.70    4.90
  21   1  -2   43.80    5.90
  21   1  -2   54.79    6.50
 -21   1   2   51.59    4.90
 -20  -1   2   15.20    5.80
 -20  -1   2   23.70    4.40
  20  -1  -2   20.40    4.70
  20  -1  -2   25.20    6.70
 -20  -1   2   13.50    4.20
 -20   1   2   13.90    5.60
  20   1  -2   24.60    6.50
 -20   1   2   19.70    4.40
 -20   1   2   20.50    3.50
 -20   1   2   21.70    3.90
 -19  -1   2  102.19   12.10
 -19  -1   2  100.69    9.10
 -19  -1   2   97.69    8.30
  19  -1  -2   91.69   11.40
  19  -1  -2   96.89    9.70
 -19   1   2  100.69    8.70
  19   1  -2   86.39    9.70
 -19   1   2   96.69    8.20
 -19   1   2  106.29    9.20
 -19   1   2  104.39   11.80
  18  -1  -2   22.30    6.70
  18  -1  -2   14.00    5.20
 -18  -1   2   36.40    5.10
 -18  -1   2   22.10    5.00
 -18  -1   2   39.20    8.40
  18   1  -2   24.00    5.60
 -18   1   2   38.50    4.90
 -18   1   2   31.60    5.40
 -18   1   2   29.50    5.70
 -18   1   2   44.30    8.40
 -17  -1   2  101.29   10.00
  17  -1  -2  121.49   12.50
 -17  -1   2   91.99    9.10
  17  -1  -2   97.39   10.40
 -17  -1   2  108.09   13.60
 -17   1   2  101.89   13.20
  17   1  -2  111.29   10.30
 -17   1   2   96.19    8.70
 -17   1   2  113.69   10.60
 -17   1   2   97.89    9.40
  16  -1  -2   33.50   14.60
 -16  -1   2   47.20    6.40
  16  -1  -2   53.29    7.30
 -16  -1   2   46.40    5.90
 -16  -1   2   38.50    8.50
  16  -1  -2   50.69    8.60
 -16   1   2   33.30    6.40
 -16   1   2   35.70    5.70
 -16   1   2   49.10    5.70
  16   1  -2   41.00    6.00
 -16   1   2   48.50    9.20
  15  -1  -2   -2.10    9.80
  15  -1  -2   14.90    5.00
 -15  -1   2   14.30    6.20
  15   1  -2   13.70    4.20
 -15   1   2   12.00    6.50
  14  -1  -2  211.18   24.30
 -14  -1   2  187.78   33.80
  14  -1  -2  203.38   14.10
 -14  -1   2  200.48   18.30
 -14   1   2  209.18   17.50
  14   1  -2  197.58   12.70
 -14   1   2  181.08   34.40
 -13  -1   2   20.70    9.60
  13  -1  -2   32.60   11.00
  13  -1  -2   35.60    5.50
 -13  -1   2   31.50   16.30
 -13  -1   2   25.00    6.50
 -13   1   2   25.80    6.80
 -12  -1   2   38.10    9.40
 -12  -1   2   33.20    6.60
  12  -1  -2   30.50    9.90
 -12  -1   2   45.00   17.00
 -12   1   2   33.50   14.70
 -12   1   2   27.10    6.40
  11  -1  -2  131.59   15.80
 -11  -1   2  120.49   24.20
 -11  -1   2  111.89   11.20
 -11  -1   2  122.09   14.70
  11   1  -2  108.59   12.60
 -11   1   2  120.79   21.00
 -11   1   2   94.49   11.00
  10  -1  -2  861.91   51.29
 -10  -1   2  877.91   61.69
 -10  -1   2  826.82   49.99
 -10  -1   2  795.22   46.20
 -10   1   2  863.91   60.79
 -10   1   2  838.92   48.10
  10   1  -2  895.11   50.19
 -10   1   2  877.61   52.09
  -9  -1   2  134.19   14.10
  -9  -1   2  145.69   12.30
   9  -1  -2  142.19   15.00
  -9  -1   2  113.19   10.10
  -9  -1   2  104.49   10.70
  -9  -1   2  164.78   23.20
  -9   1   2  176.38   21.80
  -9   1   2  137.29   11.40
  -9   1   2  158.28   15.10
   9   1  -2  104.39   10.30
  -9   1   2  121.39   11.70
   9   1  -2  149.99   12.60
   8  -1  -2  261.27   20.40
  -8  -1   2  258.47   27.60
  -8  -1   2  257.87   17.90
  -8  -1   2  247.38   19.60
  -8   1   2  281.37   17.90
  -8   1   2  303.07   21.70
  -8   1   2  279.07   27.10
   8   1  -2  280.17   19.00
  -7  -1   2  431.46   28.20
   7  -1  -2  453.65   28.60
  -7  -1   2  462.25   35.60
  -7   1   2  454.05   32.90
  -7   1   2  427.26   28.00
  -7   1   2  429.36   24.50
  -6  -1   2  827.82   45.70
   6  -1  -2  817.12   46.10
  -6  -1   2  809.72   44.20
  -6  -1   2  802.32   52.09
  -6   1   2  727.13   41.30
  -6   1   2  690.73   44.60
   6   1  -2  719.73   39.00
  -5  -1   2 1501.45   83.49
  -5  -1   2 1640.94   89.79
   5  -1  -2 1620.74   84.29
  -5   1   2 1608.04   82.69
  -5   1   2 1597.34   85.19
  -5   1   2 1454.55   78.79
   4  -1  -2 1045.90   55.79
  -4  -1   2 1102.49   60.39
  -4  -1   2  950.20   55.09
  -4   1   2 1130.89   61.59
  -4   1   2 1160.18   63.09
  -3  -1   2  283.67   18.20
  -3  -1   2  319.07   23.30
  -3   1   2  327.97   20.30
  -3   1   2  322.27   20.70
  -2  -1   2  205.48   13.70
  -2  -1   2  227.58   17.80
   2   1  -2  206.78   17.60
  -2   1   2  226.78   14.90
   1  -1  -2  230.68   14.00
   1  -1  -2  220.68   12.70
  -1  -1   2  214.18   13.80
  -1  -1   2  231.48   17.70
  -1   1   2  306.37   17.70
   1   1  -2  307.87   21.60
   1   1  -2  296.07   17.70
   0  -1   2   33.60    4.30
   0   1  -2  101.19   12.00
   0   1  -2   91.39    7.50
  -1  -1  -2 2944.11  139.19
  -1  -1  -2 2385.86  136.09
  -1   1  -2 2959.10  142.99
  -1   1  -2 2464.75  137.79
  -2  -1  -2  619.14   36.20
   2  -1   2  670.63   37.50
  -2  -1  -2  673.73   39.90
  -2   1  -2  593.24   32.60
  -3  -1  -2  687.03   41.40
   3  -1   2  661.63   37.60
  -3  -1  -2  596.64   36.50
  -3   1  -2  651.73   43.10
  -3   1  -2  610.34   34.80
   4  -1   2    8.50    5.30
  -4  -1  -2    9.90    5.00
  -4  -1  -2    7.00    8.00
  -4   1  -2    9.00    9.10
  -4   1  -2    2.50    3.80
  -5  -1  -2  198.68   16.60
  -5  -1  -2  210.28   22.70
   5  -1   2  213.48   17.20
  -5   1  -2  188.68   21.50
  -6  -1  -2    3.90    9.40
   6  -1   2    4.90    6.00
  -6  -1  -2   14.40    6.60
   6   1   2    5.70    4.90
  -6   1  -2    7.90    5.00
  -6   1  -2   12.50   10.20
  -7  -1  -2   39.80   14.20
   7  -1   2   15.40    7.40
  -7   1  -2   24.10    7.00
  -7   1  -2   12.50   11.40
   7   1   2   20.30    6.70
  -8  -1  -2   -2.60    6.00
  -8  -1  -2   10.30   11.50
   8  -1   2   11.70    7.70
  -8  -1  -2   10.10    5.60
  -8   1  -2   16.20    6.80
  -8   1  -2   11.30   12.20
   8   1   2   12.40    3.70
   8   1   2    6.30    6.20
  -9  -1  -2   30.70    6.00
  -9  -1  -2   20.60   12.70
  -9  -1  -2   36.60    9.00
   9   1   2   28.30    5.20
   9   1   2   55.59    9.80
  -9   1  -2   50.39    9.50
  -9   1  -2   42.60    6.80
  -9   1  -2   27.20   15.50
 -10  -1  -2  580.14   51.39
 -10  -1  -2  591.04   40.30
 -10  -1  -2  564.04   34.10
  10  -1   2  624.54   41.70
 -10   1  -2  516.65   47.00
 -10   1  -2  556.14   35.80
 -10   1  -2  536.05   31.70
 -11  -1  -2  273.67   35.60
 -11  -1  -2  266.47   21.70
 -11  -1  -2  267.37   24.70
  11  -1   2  262.67   16.70
  11  -1   2  264.97   25.90
 -11   1  -2  284.47   35.40
 -11   1  -2  222.98   21.80
 -11   1  -2  261.47   18.60
  12  -1   2  113.79   10.10
  12  -1   2  127.59   19.40
 -12  -1  -2   84.79   24.10
 -12  -1  -2  108.39   12.20
 -12   1  -2  100.09   12.40
 -12   1  -2  104.09   25.20
  12   1   2  109.39    8.80
  13  -1   2   15.90   12.30
 -13  -1  -2   38.30    7.90
 -13  -1  -2   28.80   16.30
  13  -1   2   21.50    5.60
  13   1   2   25.30    5.00
 -13   1  -2   33.80    7.70
 -13   1  -2   13.60   15.40
 -14  -1  -2  166.98   12.80
 -14  -1  -2  174.08   13.30
 -14  -1  -2  155.68   11.80
  14  -1   2  177.88   13.40
 -14  -1  -2  158.78   15.60
 -14   1  -2  152.58   12.80
 -14   1  -2  172.28   12.20
 -14   1  -2  158.48   11.50
 -14   1  -2  176.68   16.40
  14   1   2  183.38   13.30
  15  -1   2  319.67   20.30
 -15  -1  -2  311.27   22.90
  15  -1   2  338.37   21.90
 -15  -1  -2  292.27   18.50
  15  -1   2  310.97   37.00
 -15  -1  -2  293.77   19.10
 -15  -1  -2  308.77   19.90
  15   1   2  352.26   20.70
  15   1   2  325.87   21.40
 -15   1  -2  321.27   18.70
 -15   1  -2  312.47   19.20
 -15   1  -2  311.47   23.30
 -15   1  -2  301.57   19.70
 -16  -1  -2  162.28   12.30
 -16  -1  -2  148.49   12.80
  16  -1   2  184.68   15.90
 -16  -1  -2  171.38   16.30
  16  -1   2  134.19   40.90
  16  -1   2  172.38   13.60
 -16  -1  -2  180.38   13.30
 -16   1  -2  137.99   11.90
 -16   1  -2  148.39   14.50
  16   1   2  143.79   12.20
  16   1   2  142.49   13.30
 -16   1  -2  139.59   10.30
 -16   1  -2  134.39   10.70
 -17  -1  -2   37.90    8.20
 -17  -1  -2   26.70    5.30
  17  -1   2   27.90    6.00
 -17  -1  -2   28.80    5.80
 -17  -1  -2   31.10    5.00
  17  -1   2   34.10    7.20
 -17   1  -2   21.90    4.70
  17   1   2   36.60    6.50
  17   1   2   28.20    6.20
 -17   1  -2   19.50    6.90
 -17   1  -2   22.40    4.20
 -17   1  -2   13.20    5.30
  18  -1   2   29.40    5.90
 -18  -1  -2   37.70    8.00
 -18  -1  -2   26.20    5.50
 -18  -1  -2   30.80    4.80
 -18  -1  -2   30.40    5.10
  18  -1   2   30.90    6.80
 -18   1  -2   31.60    5.30
 -18   1  -2   29.80    5.10
  18   1   2   34.40    5.60
 -18   1  -2   35.30    7.20
 -18   1  -2   32.20    4.60
  18   1   2   32.90    6.40
 -19  -1  -2   32.70    4.50
  19  -1   2   12.80    4.70
 -19  -1  -2   21.40    6.40
  19  -1   2   16.70    5.60
 -19  -1  -2   14.60    4.40
 -19   1  -2   26.40    4.50
  19   1   2   15.30    4.90
 -19   1  -2   17.20    4.60
 -19   1  -2   18.20    3.90
 -20  -1  -2   65.19    6.30
  20  -1   2   62.29    8.60
 -20  -1  -2   62.69    6.80
  20  -1   2   60.29    7.10
  20   1   2   67.09    8.40
 -20   1  -2   71.89    6.50
 -20   1  -2   70.89    5.80
  20   1   2   53.99    6.40
 -20   1  -2   52.49    5.50
 -20  -2   2  259.27   15.50
 -20  -2   2  277.67   15.10
  20  -2  -2  253.27   17.40
  20  -2  -2  256.17   16.30
 -20   2   2  282.17   15.50
 -20   2   2  273.17   15.70
 -20   2   2  262.47   16.00
  20   2  -2  263.47   16.70
 -19  -2   2   62.39    8.80
 -19  -2   2   50.69    6.00
  19  -2  -2   51.99    6.60
 -19  -2   2   65.59    6.60
  19  -2  -2   55.49    8.10
  19   2  -2   57.59    6.70
 -19   2   2   49.10    6.00
 -19   2   2   53.79    5.70
 -19   2   2   54.79    5.70
  18  -2  -2   17.40    6.50
 -18  -2   2   31.10    7.50
 -18  -2   2   18.70    5.60
 -18  -2   2   11.40    4.50
 -18  -2   2   23.50    4.20
  18  -2  -2   17.80    5.30
 -18   2   2   22.00    5.20
  18   2  -2   17.00    5.10
 -18   2   2   26.20    4.30
 -18   2   2   26.00    6.80
 -18   2   2   13.80    4.40
  17  -2  -2  232.38   15.90
 -17  -2   2  228.28   18.50
 -17  -2   2  222.58   14.10
 -17  -2   2  215.28   15.50
  17  -2  -2  211.78   17.20
 -17  -2   2  226.38   14.90
 -17   2   2  215.28   14.30
 -17   2   2  226.38   15.10
 -17   2   2  212.78   13.90
  17   2  -2  222.38   14.80
 -17   2   2  216.28   18.30
  16  -2  -2   28.10   16.00
 -16  -2   2   28.00    7.60
  16  -2  -2   47.80    6.90
  16  -2  -2   58.09   11.40
 -16  -2   2   50.29    9.40
 -16   2   2   41.90    8.70
 -16   2   2   48.20    6.80
  16   2  -2   48.30    5.90
 -15  -2   2  247.18   18.20
  15  -2  -2  153.78   26.10
 -15  -2   2  194.48   13.50
 -15  -2   2  215.98   15.20
  15  -2  -2  207.38   14.90
 -15  -2   2  206.88   14.20
  15  -2  -2  189.38   16.90
 -15   2   2  243.58   18.60
 -15   2   2  212.08   15.00
 -15   2   2  216.68   14.00
 -15   2   2  197.38   14.30
  15   2  -2  210.48   13.80
  14  -2  -2  874.01   48.90
 -14  -2   2  869.81   47.70
  14  -2  -2  930.81   50.49
 -14  -2   2  903.61   49.50
  14  -2  -2  912.01   63.39
 -14  -2   2  933.71   48.50
 -14  -2   2  904.51   52.09
 -14   2   2  834.02   47.50
 -14   2   2  921.51   51.89
 -14   2   2  915.11   49.30
 -14   2   2  923.41   48.30
  13  -2  -2   43.20    6.20
  13  -2  -2   30.50   12.30
 -13  -2   2   37.20    7.60
 -13  -2   2   37.20   17.50
 -13   2   2   38.80    8.40
  13   2  -2   57.79    6.10
  12  -2  -2   49.60    6.60
 -12  -2   2   49.90   17.10
 -12  -2   2   48.90    8.10
 -12  -2   2   55.09   11.10
  12  -2  -2   45.40   12.70
 -12  -2   2   47.40    7.30
  12   2  -2   36.20    6.60
 -12   2   2   29.60    7.00
 -12   2   2   20.70   19.50
 -11  -2   2  233.18   17.60
 -11  -2   2  285.27   19.50
 -11  -2   2  274.67   23.50
  11  -2  -2  248.68   24.60
  11  -2  -2  255.37   16.20
 -11   2   2  223.38   16.80
  11   2  -2  226.18   16.40
 -11   2   2  179.78   26.40
  10  -2  -2  272.57   24.10
 -10  -2   2  237.68   17.70
 -10  -2   2  248.68   17.80
 -10  -2   2  278.77   32.20
 -10  -2   2  296.17   23.00
  10   2  -2  212.48   16.50
 -10   2   2  225.88   16.70
 -10   2   2  263.37   27.90
  -9  -2   2  405.16   37.70
  -9  -2   2  345.87   22.70
  -9  -2   2  350.66   24.60
  -9  -2   2  371.16   27.30
   9  -2  -2  404.36   28.80
  -9   2   2  415.26   28.70
   9   2  -2  373.16   25.70
  -9   2   2  358.96   24.00
  -9   2   2  423.96   35.10
  -8  -2   2   27.00    5.40
  -8  -2   2   29.50    5.50
  -8  -2   2   23.40    7.40
   8  -2  -2   12.70    7.80
  -8   2   2   29.50    6.00
  -8   2   2    9.50    9.30
   8   2  -2   25.30    5.70
  -8   2   2   19.40    9.40
  -7  -2   2  270.57   20.50
  -7  -2   2  257.77   17.30
  -7  -2   2  234.88   28.00
   7  -2  -2  255.47   20.80
   7   2  -2  260.77   17.50
  -7   2   2  258.27   20.60
  -7   2   2  243.98   25.00
  -6  -2   2   63.09   15.20
  -6  -2   2   54.19    8.90
   6  -2  -2   59.59    9.70
  -6  -2   2   56.29    7.90
  -6   2   2   52.89    9.10
   6   2  -2   46.10    6.80
  -6   2   2   49.70   11.90
  -5  -2   2    4.30    4.70
  -5  -2   2    1.70    3.90
  -5  -2   2    7.00    9.30
   5  -2  -2    5.50    4.80
   5   2  -2    3.80    8.20
  -5   2   2    2.40    7.40
  -5   2   2    4.50    4.90
  -4  -2   2  387.86   23.40
  -4  -2   2  401.86   25.10
   4  -2  -2  422.16   25.40
  -4  -2   2  374.26   33.80
  -4   2   2  399.66   24.50
   4   2  -2  343.17   34.40
   3  -2  -2   29.50    5.90
  -3  -2   2   43.80   11.20
  -3  -2   2   39.10    6.20
  -3   2   2   44.30    9.80
   3   2  -2   40.70   10.70
  -3   2   2   45.40    3.80
  -3   2   2   37.60    6.70
   2  -2  -2 2278.87  120.79
  -2  -2   2 2387.56  127.89
  -2  -2   2 2326.07  121.09
   2  -2  -2 2344.27  118.79
   2   2  -2 2274.67  124.89
  -2   2   2 2328.07  120.69
  -2   2   2 2391.56  118.69
   2   2  -2 2180.58  118.39
  -2   2   2 2234.58  116.19
   1  -2  -2 2386.36  122.09
   1  -2  -2 2272.27  121.19
  -1  -2   2 2562.94  129.59
  -1  -2   2 2264.07  122.39
  -1   2   2 2410.16  125.19
   1   2  -2 2245.88  122.49
   1   2  -2 2443.46  129.09
  -1   2   2 2386.76  122.39
   0  -2   2 5116.99  268.27
   0  -2   2 5520.15  269.17
   0  -2  -2 5144.19  266.97
   0   2  -2 5556.34  278.97
   0   2  -2 5157.28  272.97
   1  -2   2  268.07   17.00
   1  -2   2  268.47   19.60
  -1  -2  -2  285.17   21.90
  -1  -2  -2  260.37   17.50
   1   2   2  281.47   22.10
  -1   2  -2  282.77   17.50
  -1   2  -2  281.57   24.10
  -2  -2  -2  230.78   17.10
   2  -2   2  268.37   19.30
  -2  -2  -2  250.97   21.90
  -2   2  -2  200.18   21.40
  -2   2  -2  185.18   13.00
  -3  -2  -2  442.06   26.50
  -3  -2  -2  449.95   28.60
  -3  -2  -2  485.45   34.20
   3  -2   2  479.85   30.20
  -3   2  -2  426.36   30.70
  -3   2  -2  448.16   35.40
   4  -2   2  217.48   18.20
  -4  -2  -2  212.98   17.40
  -4  -2  -2  210.08   14.70
   4   2   2  228.18   15.60
  -4   2  -2  251.17   16.80
   5  -2   2 1984.80  105.39
  -5  -2  -2 1847.82  100.49
  -5  -2  -2 1925.31  105.29
  -5  -2  -2 1981.00  112.49
   5   2   2 1682.33   92.59
  -5   2  -2 1872.11   93.89
  -6  -2  -2  899.11   59.49
  -6  -2  -2  788.62   45.80
   6  -2   2  848.62   51.39
  -6  -2  -2  831.32   50.19
  -6   2  -2  856.01   59.09
  -6   2  -2  831.82   46.30
   6   2   2  770.92   44.80
  -7  -2  -2  255.17   16.20
  -7  -2  -2  237.28   20.60
   7  -2   2  227.68   22.30
  -7  -2  -2  220.88   28.30
   7   2   2  259.57   16.90
  -7   2  -2  202.78   27.90
  -7   2  -2  241.78   18.40
  -8  -2  -2  298.37   24.40
   8  -2   2  303.87   26.20
  -8  -2  -2  304.07   19.30
  -8  -2  -2  286.07   32.60
  -8   2  -2  263.57   39.60
  -8   2  -2  305.27   21.40
   8   2   2  281.67   20.50
  -8   2  -2  273.57   18.70
  -9  -2  -2  113.99   15.10
  -9  -2  -2  102.99   10.90
   9  -2   2  132.39   18.10
  -9  -2  -2  135.89   24.80
   9   2   2   83.49    9.40
  -9   2  -2   87.59   21.10
  -9   2  -2   94.69   14.50
  -9   2  -2   95.99   10.20
 -10  -2  -2  395.66   25.80
 -10  -2  -2  391.96   43.50
  10  -2   2  443.66   35.20
  10  -2   2  411.56   23.90
 -10  -2  -2  424.16   32.20
 -10   2  -2  389.66   42.50
  10   2   2  390.26   24.70
 -10   2  -2  407.16   25.40
 -11  -2  -2  430.16   34.40
 -11  -2  -2  405.36   45.90
  11  -2   2  463.85   25.90
  11  -2   2  437.86   37.40
 -11  -2  -2  458.25   28.20
 -11   2  -2  390.46   44.60
  11   2   2  433.46   23.60
  11   2   2  414.76   26.10
 -11   2  -2  419.96   26.80
  12  -2   2  194.48   26.20
 -12  -2  -2  180.88   32.40
  12  -2   2  190.88   14.10
 -12  -2  -2  209.58   16.60
 -12   2  -2  127.89   29.20
  12   2   2  210.78   12.90
 -12   2  -2  186.38   16.10
 -13  -2  -2    3.20    4.60
  13  -2   2    1.50    4.50
 -13  -2  -2   13.20    6.00
  13  -2   2    3.20    5.90
 -13  -2  -2    8.10    4.50
 -13  -2  -2    4.10    3.80
 -13   2  -2   -5.10    4.20
 -13   2  -2    5.50    5.80
 -13   2  -2   10.40    3.60
 -13   2  -2    8.10   17.30
 -13   2  -2    9.60    5.30
  13   2   2    4.60    4.10
 -14  -2  -2   72.49    7.90
 -14  -2  -2   83.89    8.00
 -14  -2  -2   71.39    8.80
  14  -2   2   57.59   18.60
  14  -2   2   71.29   10.00
  14  -2   2   64.59    8.20
 -14  -2  -2   85.29   11.40
 -14   2  -2   62.89    7.50
 -14   2  -2   73.49    7.30
 -14   2  -2   74.79   10.60
 -14   2  -2   70.99    7.20
  14   2   2   66.59    7.80
 -15  -2  -2  158.38   15.40
  15  -2   2  131.19   14.10
 -15  -2  -2  131.29   13.40
  15  -2   2  102.89   22.50
  15  -2   2  138.09   13.70
 -15  -2  -2  181.08   16.00
 -15  -2  -2  133.39   12.50
 -15   2  -2  131.79   12.70
 -15   2  -2  130.99   13.70
 -15   2  -2  144.49   10.90
 -15   2  -2  136.19   11.10
  15   2   2  125.29   13.30
  16  -2   2    2.10    4.90
 -16  -2  -2    5.90    5.00
 -16  -2  -2    7.60    4.60
 -16  -2  -2    0.80    3.90
  16  -2   2   13.40    6.30
 -16  -2  -2    2.20    5.50
 -16   2  -2    0.20    5.70
 -16   2  -2    6.00    4.30
 -16   2  -2   10.20    5.00
  16   2   2   13.60    5.30
 -16   2  -2    8.40    3.70
 -17  -2  -2    8.50    5.90
  17  -2   2   -2.30    4.60
  17  -2   2    4.00    5.90
 -17  -2  -2    5.50    4.40
 -17   2  -2    4.60    5.00
  17   2   2    6.40    5.20
 -17   2  -2    3.10    5.20
 -18  -2  -2   10.50    4.10
  18  -2   2    6.10    4.40
  18  -2   2    9.40    5.40
 -18  -2  -2   10.60    3.60
 -18  -2  -2    8.50    4.50
 -18  -2  -2    4.70    5.40
  18   2   2    4.90    4.60
  18   2   2   12.30    5.00
 -18   2  -2   11.00    3.90
 -18   2  -2    7.00    3.20
 -18   2  -2   12.20    4.40
 -18   2  -2    0.20    5.40
  19  -2   2   14.20    5.10
 -19  -2  -2   17.00    4.50
 -19  -2  -2   15.20    4.00
 -19  -2  -2   16.70    3.60
  19  -2   2   16.40    4.80
  19   2   2   16.00    4.30
 -19   2  -2   16.90    3.60
  19   2   2   20.90    4.90
 -19   2  -2   19.10    3.50
 -19   2  -2   14.30    3.90
  20  -2   2    1.60    3.70
 -20   2  -2   -2.50    2.70
  20   2   2    0.80    3.40
  20   2   2    2.80    3.90
 -20   2  -2   10.70    2.80
  20  -3  -2   29.10    4.20
  20  -3  -2   12.90    4.40
  20   3  -2   18.80    6.50
 -20   3   2   23.90    4.30
  20   3  -2   20.80    4.10
 -20   3   2   23.90    3.20
  19  -3  -2   39.00    6.40
  19  -3  -2   34.40    5.80
 -19  -3   2   36.90    5.20
 -19  -3   2   34.80    4.60
  19   3  -2   43.10    6.00
  19   3  -2   33.80    5.40
 -19   3   2   52.19    5.40
 -19   3   2   44.50    5.10
 -19   3   2   38.90    4.40
  18  -3  -2    1.60    6.40
 -18  -3   2   -1.20    9.50
 -18  -3   2   -0.80    4.10
 -18  -3   2    4.30    2.90
  18  -3  -2    0.60    4.20
 -18  -3   2   -0.40    3.50
  18  -3  -2    4.70    5.10
 -18   3   2   -2.20    3.20
  18   3  -2    6.70    4.00
 -18   3   2    0.40    3.80
 -18   3   2    4.10    3.20
 -18   3   2    5.10    4.70
  17  -3  -2   45.20    8.10
 -17  -3   2   53.29    5.40
 -17  -3   2   53.49    8.60
  17  -3  -2   50.29    7.30
 -17  -3   2   54.59    6.40
 -17  -3   2   55.69    7.30
  17  -3  -2   54.99   10.30
 -17   3   2   44.70    8.20
  17   3  -2   49.40    6.20
 -17   3   2   43.50    5.30
 -17   3   2   49.40    6.20
 -17   3   2   46.80    5.40
  16  -3  -2    8.80    5.10
 -16  -3   2   15.90    6.40
 -16  -3   2   11.70    3.50
  16  -3  -2    4.40    6.90
 -16  -3   2    2.30    4.80
  16  -3  -2   12.80    6.40
 -16  -3   2    3.50    4.20
  16   3  -2   10.90    4.20
 -16   3   2   19.50    6.60
 -16   3   2    5.40    3.50
 -16   3   2    5.80    3.90
 -16   3   2    1.30    4.50
  15  -3  -2    8.70    6.70
 -15  -3   2   13.00    3.90
  15  -3  -2   10.50    7.90
  15  -3  -2   10.80    5.30
 -15  -3   2    9.20    5.90
 -15  -3   2    9.60    5.20
 -15  -3   2   14.10    4.90
 -15   3   2   13.60    4.10
 -15   3   2    6.10    5.00
  15   3  -2   10.90    4.20
 -15   3   2    9.80    6.00
 -15   3   2   16.90    4.60
 -14  -3   2  469.05   28.80
 -14  -3   2  429.46   24.00
 -14  -3   2  441.66   24.80
 -14  -3   2  411.36   26.10
  14  -3  -2  439.26   30.30
  14  -3  -2  426.16   41.40
  14  -3  -2  399.06   25.70
  14  -3  -2  412.66   27.80
 -14   3   2  408.96   24.00
  14   3  -2  395.96   23.70
 -14   3   2  458.85   28.70
 -14   3   2  415.56   23.90
 -14   3   2  437.56   25.00
 -13  -3   2   17.30    6.00
 -13  -3   2   21.10    5.00
  13  -3  -2   13.50    5.20
 -13  -3   2   14.20    6.60
  13  -3  -2   17.30   11.20
  13  -3  -2   10.50    6.70
  13   3  -2    6.90    4.00
 -13   3   2   17.60    5.60
  13   3  -2   15.70    6.10
 -13   3   2   15.20    5.10
 -13   3   2   11.80    3.90
 -13   3   2   15.60    6.60
 -12  -3   2  236.58   18.40
 -12  -3   2  181.48   16.00
 -12  -3   2  201.38   15.90
  12  -3  -2  166.88   24.30
  12  -3  -2  179.08   16.70
 -12  -3   2  165.38   32.50
 -12  -3   2  198.68   15.40
 -12   3   2  212.08   17.20
  12   3  -2  193.98   16.30
 -12   3   2  167.08   13.00
  12   3  -2  179.88   12.00
  12   3  -2  164.08   32.00
 -12   3   2  191.88   14.80
 -11  -3   2   19.90    6.40
 -11  -3   2   36.80   18.30
 -11  -3   2   29.40    6.60
  11  -3  -2   34.50   12.00
  11  -3  -2   33.50    5.90
  11   3  -2   25.00    6.60
  11   3  -2   30.00   15.50
 -11   3   2   23.90    6.90
 -10  -3   2  682.23   38.90
  10  -3  -2  670.93   36.90
 -10  -3   2  659.93   58.49
 -10  -3   2  689.83   45.40
 -10  -3   2  650.63   39.70
  10  -3  -2  663.03   46.90
  10   3  -2  641.24   58.29
 -10   3   2  675.33   39.60
  10   3  -2  679.73   40.40
  -9  -3   2  468.85   33.30
   9  -3  -2  428.56   34.00
   9  -3  -2  470.55   26.00
  -9  -3   2  438.26   27.50
  -9  -3   2  445.46   28.60
   9   3  -2  444.46   53.19
   9   3  -2  420.26   28.00
  -8  -3   2  183.58   18.20
  -8  -3   2  154.18   25.40
   8  -3  -2  175.98   15.30
  -8  -3   2  180.48   13.60
  -8  -3   2  190.78   14.90
   8  -3  -2  173.38   19.00
   8   3  -2  176.18   15.20
  -8   3   2  144.99   32.10
   8   3  -2  143.19   25.50
  -8   3   2  192.88   14.40
   7  -3  -2  553.24   37.40
  -7  -3   2  513.15   46.50
   7  -3  -2  536.75   33.50
  -7  -3   2  605.54   37.50
  -7  -3   2  581.64   33.50
  -7  -3   2  547.95   31.90
   7   3  -2  545.25   32.50
   7   3  -2  517.75   45.30
  -7   3   2  499.95   40.30
  -7   3   2  527.85   31.00
  -6  -3   2 1064.19   73.89
  -6  -3   2 1106.79   60.09
  -6  -3   2 1084.79   58.39
  -6  -3   2 1119.19   63.19
  -6   3   2 1151.18   71.49
   6   3  -2 1132.69   76.49
   6   3  -2 1136.09   62.79
  -5  -3   2  446.66   28.60
   5  -3  -2  438.46   29.10
  -5  -3   2  407.46   25.80
   5  -3  -2  371.76   25.70
  -5   3   2  419.26   26.20
   5   3  -2  427.46   27.20
  -5   3   2  479.45   36.10
  -4  -3   2 1131.89   72.69
  -4  -3   2 1129.79   62.59
  -4  -3   2 1047.70   59.89
   4  -3  -2 1107.29   62.49
   4   3  -2  990.70   59.79
   4   3  -2 1141.19   72.59
  -4   3   2 1136.09   69.59
   4   3  -2 1148.09   62.49
  -3  -3   2  426.66   26.20
  -3  -3   2  412.56   27.70
  -3  -3   2  417.36   37.00
   3  -3  -2  424.76   27.70
   3   3  -2  356.56   22.70
   3   3  -2  359.26   24.20
  -3   3   2  327.47   19.90
   3   3  -2  342.27   33.10
  -3   3   2  370.76   30.50
  -3   3   2  357.56   21.30
  -2  -3   2 1349.96   72.99
   2  -3  -2 1360.86   69.99
  -2  -3   2 1329.27   82.29
  -2  -3   2 1305.07   71.19
   2  -3  -2 1313.47   72.39
   2   3  -2 1332.07   70.29
   2   3  -2 1242.38   68.49
  -2   3   2 1280.47   67.59
  -2   3   2 1271.97   74.89
   2   3  -2 1267.07   79.29
  -2   3   2 1257.97   66.99
  -1  -3   2  233.18   16.80
  -1  -3   2  239.88   18.10
   1  -3  -2  247.28   16.40
   1  -3  -2  232.58   17.30
   1  -3  -2  263.87   16.70
  -1   3   2  198.58   21.20
  -1   3   2  232.28   15.30
   1   3  -2  225.88   16.80
  -1   3   2  221.18   14.90
   1   3  -2  191.48   24.10
   1   3  -2  215.38   15.70
   0  -3  -2  256.97   17.80
   0  -3   2  254.37   17.70
   0  -3   2  276.97   21.50
   0  -3   2  249.28   18.60
   0  -3  -2  278.67   18.00
   0  -3  -2  289.47   25.70
   0  -3  -2  265.77   18.30
   0   3  -2  230.38   16.80
   0   3   2  249.28   23.20
   0   3   2  221.48   15.90
   0   3  -2  239.18   25.80
   0   3  -2  205.18   15.80
  -1  -3  -2  387.56   31.70
   1  -3   2  391.36   27.20
  -1  -3  -2  351.46   23.10
  -1  -3  -2  378.96   24.60
  -1   3  -2  373.56   32.90
   1   3   2  386.16   30.70
  -1   3  -2  344.17   22.60
   1   3   2  317.87   21.90
   2  -3   2  562.04   32.40
  -2  -3  -2  593.44   33.20
   2  -3   2  563.44   37.10
  -2  -3  -2  580.94   34.80
  -2  -3  -2  539.95   41.90
  -2   3  -2  505.95   41.70
  -2   3  -2  507.85   29.40
   2   3   2  528.05   30.20
   2   3   2  475.35   38.20
  -2   3  -2  521.25   30.40
  -3  -3  -2   11.90    5.90
  -3  -3  -2    4.90    9.20
   3  -3   2    6.50    6.80
  -3  -3  -2    1.20    4.20
   3   3   2    4.00    4.40
  -3   3  -2    1.20   11.70
   3   3   2    2.80    8.70
  -3   3  -2   10.10    4.70
  -4  -3  -2  208.98   15.90
  -4  -3  -2  197.08   25.60
  -4  -3  -2  214.68   14.80
   4  -3   2  231.58   21.10
  -4  -3  -2  217.78   18.40
  -4   3  -2  197.78   16.30
  -4   3  -2  198.58   29.40
   4   3   2  199.68   25.20
   4   3   2  203.18   15.80
  -5  -3  -2   63.59    8.40
   5  -3   2   70.19   13.70
  -5  -3  -2   75.29   17.70
  -5  -3  -2   65.99    9.00
  -5  -3  -2   71.69   11.40
  -5   3  -2   62.99   18.30
   5   3   2   40.10    7.00
   5   3   2   41.10   13.80
  -5   3  -2   61.39    8.60
  -6  -3  -2   75.59   19.70
   6  -3   2  104.89   15.90
  -6  -3  -2  116.79   10.30
   6   3   2  108.59   11.00
  -6   3  -2   93.39   12.20
  -6   3  -2   72.99   19.70
  -7  -3  -2   68.49   18.70
   7  -3   2   69.69   13.80
  -7  -3  -2   66.59   12.00
  -7  -3  -2   70.19    8.80
  -7   3  -2   65.89   18.90
  -7   3  -2   68.19    9.40
   7   3   2   60.19    8.60
   8  -3   2    7.80    8.00
   8  -3   2   -0.70    5.20
  -8  -3  -2   12.50    5.00
  -8  -3  -2   11.40   12.10
  -8  -3  -2   -4.50    6.50
   8   3   2   13.40    5.30
  -8   3  -2    6.30    4.50
  -8   3  -2   24.00   14.50
   8   3   2    9.50    3.30
  -9  -3  -2   95.29   22.50
   9  -3   2  122.89    9.70
   9  -3   2   97.69   18.20
  -9  -3  -2   98.79   15.40
  -9  -3  -2   93.49   10.90
  -9   3  -2   70.59    9.80
   9   3   2  104.39    8.10
   9   3   2   84.89   10.50
  -9   3  -2   97.29   30.40
  10  -3   2   25.60   11.30
  10  -3   2   25.60    5.10
 -10  -3  -2    2.20   12.50
 -10  -3  -2   24.80    6.40
 -10   3  -2   33.60    7.30
  10   3   2   30.60    4.90
 -10   3  -2   23.70   16.80
  10   3   2   39.30    7.60
 -11  -3  -2  134.29   29.30
  11  -3   2  191.98   13.70
  11  -3   2  164.38   25.40
 -11  -3  -2  189.58   16.00
 -11   3  -2  173.28   15.40
  11   3   2  195.28   12.70
  11   3   2  179.88   15.50
 -11   3  -2  152.48   32.10
 -12  -3  -2   47.90    7.10
 -12  -3  -2   59.59    8.10
  12  -3   2   70.79   17.30
  12  -3   2   60.09    7.80
  12  -3   2   80.29   10.40
 -12   3  -2   16.70    6.90
  12   3   2   43.90    5.70
  12   3   2   26.40    7.40
 -12   3  -2   29.10    4.70
 -13  -3  -2   60.29    6.70
 -13  -3  -2   60.79    7.20
  13  -3   2   58.69    9.50
  13  -3   2   59.89    7.90
 -13  -3  -2   66.59    8.60
 -13  -3  -2   58.19    9.70
 -13   3  -2   50.09    6.70
  13   3   2   69.79    9.80
 -13   3  -2   42.20    8.40
 -13   3  -2   58.99    6.30
  13   3   2   60.29    7.00
 -14  -3  -2  382.96   22.80
  14  -3   2  401.06   24.80
 -14  -3  -2  402.16   24.10
 -14  -3  -2  409.26   25.40
 -14  -3  -2  399.06   27.60
  14  -3   2  391.36   43.20
  14  -3   2  422.06   26.40
 -14   3  -2  346.77   22.20
 -14   3  -2  367.66   21.30
 -14   3  -2  443.06   24.00
  14   3   2  384.66   22.60
 -14   3  -2  331.27   24.30
  15  -3   2  232.58   17.80
 -15  -3  -2  237.68   16.80
  15  -3   2  212.48   19.90
 -15  -3  -2  268.57   20.00
 -15  -3  -2  225.58   14.50
 -15  -3  -2  221.68   15.20
  15  -3   2  238.68   16.70
 -15   3  -2  203.58   14.80
 -15   3  -2  222.38   17.50
 -15   3  -2  229.58   14.00
  15   3   2  220.08   15.50
 -15   3  -2  220.18   14.20
  16  -3   2   44.00    7.70
 -16  -3  -2   66.59    9.70
 -16  -3  -2   53.59    7.60
 -16  -3  -2   49.80    5.40
 -16  -3  -2   50.59    6.40
  16  -3   2   46.40    7.20
 -16   3  -2   78.69    7.60
  16   3   2   82.79    9.80
 -16   3  -2   70.19    7.30
 -16   3  -2   63.59    7.00
 -17  -3  -2  115.09    8.40
 -17  -3  -2  108.89    9.20
  17  -3   2  104.59   10.30
  17  -3   2  103.39   10.80
 -17  -3  -2  113.09   12.50
 -17  -3  -2   98.89   10.00
  17   3   2   97.89   10.10
 -17   3  -2  101.89    8.10
  17   3   2  106.29   10.90
 -17   3  -2  104.59    8.90
 -17   3  -2  103.29    8.10
 -18  -3  -2    3.40    4.00
  18  -3   2    5.70    4.40
 -18  -3  -2    3.20    3.50
 -18  -3  -2    4.80    2.80
  18   3   2    3.00    4.00
 -18   3  -2    0.50    3.40
  18   3   2    1.00    4.30
 -18   3  -2    4.90    2.80
 -19  -3  -2    8.80    2.70
 -19  -3  -2    4.70    3.10
  19  -3   2    6.40    3.00
 -19  -3  -2    7.40    3.70
  19  -3   2   -3.20    3.70
 -19   3  -2    7.00    3.00
  19   3   2    5.20    3.80
  19   3   2    4.00    3.60
 -19   3  -2    4.60    2.60
  18  -4  -2   13.20    3.60
 -18  -4   2   17.00    4.30
  18  -4  -2   11.60    5.70
 -18  -4   2   15.10    3.50
  18   4  -2   13.50    4.30
 -18   4   2   17.60    3.10
 -18   4   2   17.00    3.70
 -17  -4   2   70.69    9.10
  17  -4  -2   85.29    9.60
  17   4  -2   67.79    8.00
 -17   4   2   58.79    6.30
 -17   4   2   68.49    6.50
 -16  -4   2  119.29   14.80
 -16  -4   2  146.19   12.10
 -16  -4   2  143.29   10.50
  16  -4  -2  147.19   11.00
  16  -4  -2  137.19   13.00
 -16   4   2  134.99    9.60
 -16   4   2  125.99   10.40
  16   4  -2  138.59   10.70
 -15  -4   2  134.29   13.80
  15  -4  -2  124.19   15.30
 -15   4   2  101.59   13.00
 -15   4   2  125.69    9.60
  15   4  -2  126.59   10.70
 -15   4   2  119.19    9.20
 -14  -4   2  120.89   13.50
  14  -4  -2  130.29   15.50
 -14  -4   2  113.09   10.40
  14  -4  -2  114.59   13.00
 -14  -4   2  121.89   11.90
  14   4  -2  111.69   13.10
 -14   4   2  112.19    9.20
 -14   4   2  126.99   10.40
 -14   4   2  105.09    8.70
  14   4  -2   97.69    9.30
 -14   4   2   85.59   12.60
  13  -4  -2   73.79   10.30
 -13  -4   2   83.09    6.90
 -13  -4   2   81.29    9.70
  13  -4  -2   77.19   12.40
 -13  -4   2   81.89   11.60
 -13  -4   2   74.89    7.80
  13   4  -2   60.59   10.00
  13   4  -2   82.89    8.40
 -13   4   2   97.79   12.40
 -13   4   2   66.19    7.60
 -13   4   2   70.19    7.50
 -13   4   2   66.79    7.10
 -12  -4   2   12.30    6.10
 -12  -4   2   22.70    3.90
  12  -4  -2   21.90    7.70
  12  -4  -2   26.60    9.20
  12  -4  -2   28.00   12.80
 -12  -4   2   26.00    5.30
 -12  -4   2   29.20    8.00
 -12   4   2   17.80    7.20
  12   4  -2   14.40    4.70
 -12   4   2   24.30    5.20
 -12   4   2   24.70    4.50
  12   4  -2   24.50    7.30
 -12   4   2   22.80    5.90
 -11  -4   2   80.29    7.20
 -11  -4   2   93.69   11.60
 -11  -4   2   74.79    7.50
  11  -4  -2   46.20   16.00
  11  -4  -2   80.59   12.50
  11  -4  -2   64.09    9.80
 -11  -4   2   83.09    9.80
 -11  -4   2   85.89   11.90
  11   4  -2   71.09   12.60
 -11   4   2   89.39    8.80
 -11   4   2  103.29    8.40
  11   4  -2   97.19   12.70
  11   4  -2   80.09    8.40
 -11   4   2   95.99   12.80
 -10  -4   2  338.47   20.30
 -10  -4   2  345.47   19.50
  10  -4  -2  365.86   23.30
 -10  -4   2  303.77   23.10
  10  -4  -2  314.57   25.60
 -10  -4   2  377.26   22.50
 -10  -4   2  343.97   24.70
  10  -4  -2  330.07   36.50
 -10   4   2  274.17   18.20
 -10   4   2  339.67   19.50
 -10   4   2  321.97   23.10
  10   4  -2  320.97   23.70
  -9  -4   2  258.07   38.60
  -9  -4   2  332.97   22.10
   9  -4  -2  318.37   31.60
  -9  -4   2  324.17   23.50
   9  -4  -2  313.57   24.10
  -9   4   2  292.77   21.30
   9   4  -2  249.58   38.30
   9   4  -2  297.57   22.70
  -8  -4   2    7.00    4.90
  -8  -4   2   -2.00   12.10
   8  -4  -2    2.10    8.10
   8  -4  -2   -2.50    5.80
  -8  -4   2    6.90    5.20
   8   4  -2   10.20   13.90
   8   4  -2    3.80    5.80
  -8   4   2   10.00    5.70
   7  -4  -2   70.29   13.60
   7  -4  -2   86.99   12.10
  -7  -4   2   72.89    9.40
  -7  -4   2   63.39   11.70
  -7  -4   2   69.49   20.20
  -7  -4   2   80.09   10.90
   7   4  -2   70.29   10.60
  -7   4   2   80.89   10.50
   7   4  -2   70.59   12.60
  -6  -4   2   66.99   12.30
   6  -4  -2   63.09   13.00
  -6  -4   2   83.79    9.40
   6  -4  -2   70.09   10.30
  -6  -4   2   67.89    9.90
  -6  -4   2   51.29   19.10
   6   4  -2   77.69   12.90
  -6   4   2   54.99    8.30
   6   4  -2   61.79   18.70
   6   4  -2   85.79   11.60
   5  -4  -2    7.10    7.00
  -5  -4   2    3.00    3.90
  -5  -4   2   -0.30    3.70
  -5  -4   2   -6.50    5.00
   5  -4  -2    3.10    5.20
  -5  -4   2    4.00   10.40
   5   4  -2   -7.00    5.40
  -5   4   2    0.40    4.00
   5   4  -2   -4.20   11.50
   5   4  -2   -1.70    4.40
  -4  -4   2   82.79   12.20
  -4  -4   2  101.69    9.30
  -4  -4   2   87.89   10.70
   4  -4  -2   97.69   11.60
  -4  -4   2   75.69   19.10
   4  -4  -2   80.19   13.10
   4   4  -2   88.29   12.80
  -4   4   2   78.79    9.20
   4   4  -2   63.69   18.80
   4   4  -2   93.19   11.40
  -3  -4   2   12.20    6.10
   3  -4  -2   14.00    6.90
  -3  -4   2   15.00    5.70
   3  -4  -2   15.90    6.10
   3   4  -2   13.30    6.90
   3   4  -2   20.90    6.20
   3   4  -2   12.10   11.60
  -3   4   2   14.30   12.60
  -2  -4   2  225.68   15.60
  -2  -4   2  223.98   17.40
   2  -4  -2  227.38   17.20
   2   4  -2  218.68   18.10
   2   4  -2  276.57   32.20
  -2   4   2  218.88   16.90
  -2   4   2  279.37   29.90
   2   4  -2  243.68   27.60
   1  -4  -2  690.03   39.90
  -1  -4   2  669.03   42.00
  -1  -4   2  708.03   40.40
   1   4  -2  669.73   41.00
   1   4  -2  707.43   54.09
  -1   4   2  697.83   49.60
   1   4  -2  642.54   39.60
  -1   4   2  655.93   38.90
   0  -4  -2  653.03   38.30
   0  -4   2  648.54   38.50
   0  -4  -2  682.23   39.70
   0  -4   2  661.33   40.30
   0   4  -2  661.93   51.79
   0   4  -2  615.24   38.10
   0   4  -2  576.34   36.50
   0   4   2  581.24   37.30
   0   4   2  676.83   47.70
   0   4   2  618.84   36.60
  -1  -4  -2   27.40    6.40
  -1  -4  -2   19.90    6.40
   1  -4   2   25.90    5.70
   1   4   2   38.10    7.40
  -1   4  -2   24.20    6.30
  -1   4  -2   27.40    7.00
   1   4   2   28.20    6.50
  -1   4  -2   31.40   14.70
   2  -4   2  124.09   11.70
   2  -4   2  155.98   18.30
  -2  -4  -2  134.89   12.40
  -2  -4  -2  123.69   22.10
  -2  -4  -2  137.49   14.80
  -2   4  -2  108.89   24.80
   2   4   2  100.29   20.50
  -2   4  -2  124.19   11.90
   2   4   2  124.49   12.40
   2   4   2  131.79   14.30
  -2   4  -2  115.89   13.00
  -3  -4  -2   78.29   10.00
   3  -4   2   92.79   15.20
  -3  -4  -2  106.69   21.80
  -3  -4  -2   75.99   11.50
  -3   4  -2  108.59   23.50
   3   4   2   94.09   11.20
   3   4   2   99.89   20.30
  -4  -4  -2  102.39   14.80
   4  -4   2  111.69   17.60
  -4  -4  -2  119.19   22.70
   4   4   2  105.29   22.20
   4   4   2  110.19   12.30
   4   4   2  115.99    8.80
  -4   4  -2   81.09   23.20
   5  -4   2  874.31   57.39
  -5  -4  -2  868.91   47.90
  -5  -4  -2  805.82   52.59
  -5  -4  -2  839.92   65.29
  -5   4  -2  734.53   64.19
   5   4   2  760.82   44.40
   5   4   2  742.93   59.99
  -6  -4  -2  600.24   34.50
   6  -4   2  502.25   51.39
  -6  -4  -2  578.24   52.39
  -6  -4  -2  593.04   40.80
   6   4   2  584.64   53.19
   6   4   2  573.14   36.10
  -7  -4  -2   10.60   15.10
   7  -4   2   20.80   10.40
  -7  -4  -2   34.10    7.30
   7   4   2   37.00    5.30
   7   4   2   37.60    8.30
   7   4   2   36.60   18.00
  -7   4  -2   33.20   16.60
  -8  -4  -2  104.69   11.80
  -8  -4  -2   58.89   20.00
   8  -4   2   86.09   19.40
   8   4   2   51.69   21.60
   8   4   2   95.79   11.90
  -8   4  -2   72.29   23.70
   8   4   2   84.99    8.70
   9  -4   2  164.28   12.50
  -9  -4  -2  160.48   13.30
  -9  -4  -2  151.78   12.00
  -9  -4  -2  161.98   10.70
  -9  -4  -2  112.49   27.70
  -9  -4  -2  164.08   14.80
   9   4   2  152.68   11.40
   9   4   2  163.68   10.00
   9   4   2  111.99   30.30
   9   4   2  134.39   15.10
  -9   4  -2  141.09   12.60
 -10  -4  -2  357.26   23.60
 -10  -4  -2  398.36   25.60
 -10  -4  -2  381.46   21.00
  10  -4   2  345.37   38.20
  10  -4   2  374.46   22.00
 -10  -4  -2  377.66   22.00
  10  -4   2  356.16   23.60
  10   4   2  341.17   18.80
  10   4   2  353.06   24.60
 -10   4  -2  322.17   19.10
  10   4   2  329.67   20.20
 -10   4  -2  313.97   20.30
  11  -4   2   68.09    7.40
 -11  -4  -2   66.39    6.50
  11  -4   2   28.70   15.60
 -11  -4  -2   67.99    8.70
 -11  -4  -2   45.70    9.00
 -11  -4  -2   60.19    7.00
 -11  -4  -2   53.79    6.00
  11  -4   2   73.39    9.20
 -11   4  -2   48.90    6.70
  11   4   2   48.40    5.00
 -11   4  -2   44.70    5.40
  11   4   2   36.70    8.40
  11   4   2   52.29    6.60
 -12  -4  -2   55.79    5.80
 -12  -4  -2   55.69    7.10
 -12  -4  -2   61.39    8.30
  12  -4   2   56.39    6.90
  12  -4   2   52.89    8.30
 -12  -4  -2   53.59    5.70
 -12  -4  -2   41.20    8.80
  12  -4   2   54.59   19.00
 -12   4  -2   52.99    7.30
  12   4   2   47.20    6.50
  12   4   2   44.00    4.80
 -12   4  -2   41.80    5.30
  12   4   2   35.10    7.70
 -13  -4  -2    9.30    4.60
  13  -4   2    1.90    5.60
  13  -4   2    6.10    4.50
 -13  -4  -2    8.70    3.70
 -13  -4  -2   14.10    5.70
 -13  -4  -2   17.30    6.80
  13   4   2   10.40    4.90
  13   4   2   18.80    7.40
 -13   4  -2    6.60    4.60
 -13   4  -2    9.40    3.70
  14  -4   2   19.50    5.90
  14  -4   2   18.00    5.60
 -14  -4  -2   13.20    7.40
 -14  -4  -2   15.70    3.70
 -14  -4  -2   19.40    6.10
 -14  -4  -2   14.00    4.90
  14   4   2   19.00    5.30
 -14   4  -2   11.90    7.00
 -14   4  -2   15.50    5.50
  15  -4   2   22.80    5.40
 -15  -4  -2   35.00    6.20
 -15  -4  -2   44.20    8.20
  15  -4   2   37.30    5.10
 -15  -4  -2   30.30    5.20
 -15  -4  -2   33.80    4.40
 -15   4  -2   31.30    5.20
 -15   4  -2   40.50    4.80
  15   4   2   37.10    6.20
 -16  -4  -2   17.10    5.90
 -16  -4  -2   -0.90    4.20
 -16  -4  -2    8.30    3.80
  16  -4   2    6.50    3.60
 -16   4  -2   14.10    4.00
 -16   4  -2   12.60    5.30
  16   4   2    6.80    5.00
 -17  -4  -2   12.10    2.80
 -17  -4  -2    4.70    3.30
 -17  -4  -2    4.40    3.80
  17   4   2    3.90    4.50
  17   4   2    0.90    3.90
 -17   4  -2    4.10    2.70
  16  -5  -2    9.60    3.20
 -16  -5   2    8.20    4.30
 -16  -5   2    5.70    3.20
 -16   5   2    7.20    3.20
  16   5  -2    4.90    3.80
 -16   5   2   10.80    2.60
 -15  -5   2    2.00    4.60
  15  -5  -2   17.00    4.00
 -15  -5   2    9.30    3.60
 -15   5   2   10.20    3.80
 -15   5   2    5.70    3.00
  15   5  -2    7.30    4.10
 -14  -5   2   31.50    6.20
 -14  -5   2   61.09    4.90
  14  -5  -2   42.20    5.70
 -14  -5   2   43.50    5.50
 -14   5   2   43.00    4.80
  14   5  -2   35.80    5.50
 -14   5   2   46.20    5.80
  14   5  -2   50.79    4.70
 -13  -5   2   32.60    3.80
 -13  -5   2   27.00    6.10
 -13  -5   2   27.30    5.00
  13  -5  -2   31.70    5.50
 -13  -5   2   19.50    7.10
  13  -5  -2   18.20    5.90
  13  -5  -2   36.90    8.60
 -13   5   2   25.70    5.40
 -13   5   2   33.00    4.40
  13   5  -2   33.50    5.40
  13   5  -2   29.20    3.80
  12  -5  -2   35.60    7.20
 -12  -5   2   44.20    5.90
  12  -5  -2   43.80    6.70
 -12  -5   2   36.70    7.20
 -12  -5   2   47.50    6.20
 -12  -5   2   34.30    8.10
 -12   5   2   41.10    5.10
  12   5  -2   38.80    9.50
  12   5  -2   41.60    5.90
 -12   5   2   42.50    6.50
 -11  -5   2   10.90    5.70
  11  -5  -2    6.80    4.90
  11  -5  -2    6.40    7.50
 -11  -5   2   -1.40    6.30
 -11  -5   2    6.30    4.50
  11  -5  -2   -5.80    5.60
 -11  -5   2    2.00    2.90
  11   5  -2    9.50    6.50
 -11   5   2   22.30    5.40
  11   5  -2    7.30    4.70
  10  -5  -2  325.47   21.50
 -10  -5   2  303.07   21.90
 -10  -5   2  332.77   21.30
 -10  -5   2  311.17   19.00
 -10  -5   2  321.47   18.20
  10  -5  -2  289.57   24.00
  10  -5  -2  304.57   19.70
  10   5  -2  298.57   18.80
 -10   5   2  296.47   19.00
  10   5  -2  311.67   24.30
  -9  -5   2  288.67   19.40
   9  -5  -2  255.77   17.50
   9  -5  -2  254.77   36.40
  -9  -5   2  289.37   17.00
  -9  -5   2  257.87   16.10
   9   5  -2  260.87   16.80
   9   5  -2  239.48   21.20
  -9   5   2  249.38   16.50
   9   5  -2  216.68   19.00
   8  -5  -2   21.00   15.80
   8  -5  -2   14.60    7.90
  -8  -5   2   18.30    7.10
  -8  -5   2    6.90    5.60
  -8  -5   2   14.90    3.90
  -8  -5   2   27.00    5.00
   8  -5  -2   21.30    5.40
  -8  -5   2   24.00    7.50
   8   5  -2    9.30    4.30
  -8   5   2    3.30    4.50
   8   5  -2    7.90    4.70
   8   5  -2   13.70    7.30
   7  -5  -2  109.69   14.70
  -7  -5   2   87.99   12.70
  -7  -5   2   97.59   11.00
  -7  -5   2  104.69    8.50
  -7  -5   2   98.39   12.10
  -7  -5   2   94.59    9.20
   7  -5  -2  114.79   10.50
   7   5  -2   76.49   12.20
  -7   5   2   93.19    9.50
   7   5  -2   85.99    9.20
  -6  -5   2  296.57   23.00
  -6  -5   2  270.47   17.20
   6  -5  -2  306.87   20.60
   6  -5  -2  285.37   22.60
  -6  -5   2  307.37   23.30
   6   5  -2  276.47   21.30
  -6   5   2  256.67   18.90
   6   5  -2  296.67   23.30
  -5  -5   2  352.06   20.70
   5  -5  -2  356.96   26.10
  -5  -5   2  364.46   26.40
   5  -5  -2  369.96   22.00
  -5  -5   2  369.16   23.30
  -5  -5   2  375.16   21.20
   5   5  -2  251.97   43.40
  -5   5   2  338.07   19.90
   5   5  -2  333.17   20.50
   5   5  -2  337.07   25.10
   4  -5  -2  648.24   36.00
   4  -5  -2  667.43   43.90
  -4  -5   2  642.74   35.00
   4   5  -2  611.74   33.50
   4   5  -2  513.05   54.99
  -4   5   2  610.94   32.80
  -3  -5   2  146.29   15.10
   3  -5  -2  144.09   14.90
   3   5  -2  101.59   37.70
   3   5  -2  151.18   15.60
  -2  -5   2  164.18   15.80
   2  -5  -2  167.28   15.60
  -2   5   2  159.68   14.70
   2   5  -2  168.78   32.40
   2   5  -2  149.49   15.70
  -1  -5   2   -1.50    5.10
   1  -5  -2    5.30    5.90
  -1   5   2    1.00    5.10
   1   5  -2   18.40   16.60
   1   5  -2    1.80    5.20
   0  -5  -2  109.69   12.50
   0  -5   2   94.09   12.60
   0   5   2   93.39   12.50
   0   5  -2   87.89   26.10
   0   5  -2  117.49   13.30
   1  -5   2  532.75   34.40
  -1  -5  -2  584.84   34.40
   1   5   2  527.95   32.70
  -1   5  -2  471.05   54.79
  -1   5  -2  492.65   31.70
  -2  -5  -2   73.89   10.40
  -2   5  -2    0.70   20.70
   2   5   2   49.50    6.30
   2   5   2   57.99    9.60
  -3  -5  -2   42.20    5.00
  -3  -5  -2   31.70    5.70
   3   5   2   30.50    5.50
  -3   5  -2    6.40   22.30
   3   5   2   47.30    9.20
   4  -5   2   15.40    5.30
  -4  -5  -2   16.90    3.60
  -4  -5  -2   14.60    6.50
  -4  -5  -2    9.00    4.30
   4   5   2   26.10    7.40
  -4   5  -2   17.90    6.00
  -5  -5  -2    8.50    4.50
  -5  -5  -2   14.10    5.50
  -5  -5  -2   15.70    6.10
   5  -5   2   11.40    4.80
   5   5   2   13.20    5.50
   5   5   2   16.70    5.00
   5   5   2    8.10    6.20
   5   5   2   34.20   24.70
  -5   5  -2   13.60    4.50
  -6  -5  -2   20.40    6.80
   6  -5   2   23.80    5.20
  -6  -5  -2   15.70    5.70
  -6  -5  -2   20.30    4.00
  -6  -5  -2   27.20    5.10
  -6   5  -2   17.40    5.00
   6   5   2   15.90    4.90
   6   5   2   25.20    8.10
   6   5   2   27.60    4.20
   7  -5   2   58.29    7.10
  -7  -5  -2   93.39   12.10
  -7  -5  -2   61.89    7.10
  -7  -5  -2   49.20    7.60
   7  -5   2   40.10   17.50
  -7  -5  -2   64.59    6.80
   7   5   2   59.99    7.20
   7   5   2   64.19    6.50
  -7   5  -2   55.19    6.80
   7   5   2   67.59   11.20
  -8  -5  -2    4.00    4.30
   8  -5   2   -5.30    4.10
  -8  -5  -2    4.00    3.20
  -8  -5  -2   -0.20    5.10
  -8   5  -2    1.50    4.10
   8   5   2    4.20    4.50
   8   5   2    2.50    5.90
   8   5   2    3.90    2.90
  -9  -5  -2    3.70    5.80
  -9  -5  -2    2.60    3.80
   9  -5   2    7.10    4.30
  -9  -5  -2    4.90    4.90
  -9  -5  -2    2.20    3.00
   9   5   2    1.00    5.90
   9   5   2    2.10    2.90
   9   5   2    1.90    4.30
 -10  -5  -2   68.09    7.20
  10  -5   2   99.49    8.70
 -10  -5  -2   73.59    6.90
 -10  -5  -2   50.19    9.50
 -10  -5  -2   85.69   10.20
 -10   5  -2   77.39    7.40
  10   5   2   70.39    8.60
  10   5   2   59.69    6.30
  10   5   2   63.99   10.70
 -11  -5  -2   86.99    7.10
  11  -5   2   70.19    8.40
 -11  -5  -2  109.29    9.30
 -11  -5  -2   99.49   10.50
 -11  -5  -2   82.09   12.10
  11   5   2   76.69    8.50
 -11   5  -2   86.89    8.90
  11   5   2   95.69   17.50
  11   5   2   94.79    7.10
  12  -5   2   29.70    5.10
 -12  -5  -2   42.80    6.90
 -12  -5  -2   30.60    3.70
 -12  -5  -2   20.80    6.40
 -12   5  -2   28.80    5.00
  12   5   2   27.70    3.70
  12   5   2   34.00    6.00
 -12   5  -2   28.70    6.90
 -13  -5  -2    2.20    3.60
  13  -5   2    2.50    3.50
 -13  -5  -2   -0.50    5.40
 -13  -5  -2    6.80    4.80
  13   5   2    2.00    4.50
 -13   5  -2    2.80    3.60
 -13   5  -2    4.30    3.30
 -14  -5  -2  169.08   15.30
  14  -5   2  176.48   11.20
  14   5   2  150.18   11.40
 -14   5  -2  150.88    9.70
 -14   5  -2  147.19   10.00
 -15  -5  -2  109.39    8.60
 -15  -5  -2  110.19    9.80
  15  -5   2  115.09    8.00
 -15   5  -2  103.09    7.10
  15   5   2  104.99    9.60
 -15   5  -2   95.79    7.10
  13  -6  -2   27.20    4.10
 -13  -6   2   24.00    4.00
 -13  -6   2   25.30    5.00
  13   6  -2   24.00    4.50
  13   6  -2   19.70    3.40
 -13   6   2   15.50    3.60
 -12  -6   2    3.40    4.30
  12  -6  -2    4.60    3.60
 -12  -6   2    2.10    2.30
 -12  -6   2    0.10    3.20
  12   6  -2    1.20    3.70
 -12   6   2    2.60    3.50
  12   6  -2    1.30    2.30
 -11  -6   2  142.29    9.30
 -11  -6   2  140.79   11.90
  11  -6  -2  142.99   10.70
 -11  -6   2  141.49   10.60
 -11   6   2  112.79    9.60
  11   6  -2  125.19   10.30
  11   6  -2  134.39    8.50
 -10  -6   2  109.19   11.00
 -10  -6   2  117.49    9.20
  10  -6  -2  100.99    9.50
 -10  -6   2  102.79    7.90
 -10   6   2  104.09    9.20
  10   6  -2  103.79    7.70
  10   6  -2  104.99    9.70
  -9  -6   2   65.39    6.60
  -9  -6   2   78.39    8.70
  -9  -6   2   71.99    7.60
   9  -6  -2   70.89    7.50
   9   6  -2   65.19    6.40
   9   6  -2   75.49    8.30
  -9   6   2   84.29    8.40
  -8  -6   2   -5.50    5.20
  -8  -6   2   -1.00    3.00
   8   6  -2   -2.00    5.70
   8   6  -2   -3.80    7.10
  -7  -6   2   -0.30    4.80
  -7  -6   2    3.00    3.90
  -7  -6   2   -0.20    2.80
   7  -6  -2    0.60    4.30
   7   6  -2    6.00    4.80
  -7   6   2   -2.80    3.90
   7   6  -2    9.10    6.80
  -6  -6   2   39.80    7.40
  -6  -6   2   54.39    5.40
  -6  -6   2   38.50    5.70
   6  -6  -2   47.60   10.10
   6  -6  -2   45.80    6.40
   6   6  -2   36.60    6.20
  -5  -6   2  103.89   11.40
   5  -6  -2   97.09   13.00
  -5  -6   2  109.89    8.30
  -5  -6   2   89.29    8.90
   5  -6  -2   86.29    9.60
   5   6  -2   90.29    9.70
   5   6  -2   83.39   12.30
  -4  -6   2   72.39    7.10
   4  -6  -2   69.49    7.60
  -4  -6   2   71.79    7.20
  -4  -6   2   71.69    8.70
   4  -6  -2   65.49   10.60
   4   6  -2   51.49    6.90
   4   6  -2   58.09   10.30
   3  -6  -2   33.40    8.30
   3  -6  -2   35.10    5.80
  -3  -6   2   43.30    5.80
  -3  -6   2   41.80    5.00
   3   6  -2   24.20    7.80
   3   6  -2   38.20    5.90
  -2  -6   2   31.80    5.10
   2  -6  -2   24.60    7.60
   2  -6  -2   20.70    3.70
   2  -6  -2   18.80    4.90
  -2  -6   2   26.60    4.30
  -2   6   2   26.00    3.60
   2   6  -2   26.90    5.40
   2   6  -2   20.30    7.90
  -1  -6   2  251.57   15.30
   1  -6  -2  248.98   19.50
   1  -6  -2  260.87   15.20
  -1  -6   2  248.68   17.30
   1   6  -2  246.98   20.50
  -1   6   2  228.28   13.90
   0  -6  -2  386.56   22.20
   0  -6   2  392.96   23.90
   0  -6   2  379.76   22.10
   0  -6  -2  416.56   23.60
   0  -6  -2  408.36   26.30
   0   6   2  344.37   20.30
   0   6   2  367.96   26.10
   0   6  -2  386.26   26.50
   1  -6   2   73.99    7.50
   1  -6   2   65.69    6.80
  -1  -6  -2   68.49    7.70
  -1  -6  -2   93.39   12.00
  -1  -6  -2   78.79    7.10
   1   6   2   88.19    7.10
   1   6   2   96.49   12.90
  -1   6  -2   76.89    7.20
  -2  -6  -2   84.39    7.40
   2  -6   2   77.49    7.80
  -2  -6  -2   82.29   11.20
  -2  -6  -2   89.79    8.50
   2   6   2   72.99    6.90
   2   6   2   69.29   10.80
  -3  -6  -2    8.10    3.20
  -3  -6  -2    7.10    4.20
  -3  -6  -2    6.80    6.60
   3  -6   2   12.40    4.20
   3   6   2    4.40    5.90
   3   6   2    4.70    3.10
  -4  -6  -2  194.98   12.40
  -4  -6  -2  188.78   13.40
   4  -6   2  201.18   13.20
  -4  -6  -2  187.68   16.60
   4   6   2  144.09   16.00
   4   6   2  160.18   10.60
  -5  -6  -2  279.87   16.10
  -5  -6  -2  262.27   16.80
   5  -6   2  262.57   16.50
  -5  -6  -2  268.47   20.10
   5   6   2  240.48   14.20
   5   6   2  234.58   20.30
   5   6   2  222.68   15.70
  -6  -6  -2  138.09   19.90
  -6  -6  -2  149.59   11.20
  -6  -6  -2  133.69    9.80
   6  -6   2  141.59   10.60
  -6  -6  -2  141.19   14.50
   6   6   2  139.49    9.50
   6   6   2  129.49   15.30
   6   6   2  123.99   13.00
  -7  -6  -2   91.09   10.00
  -7  -6  -2   93.69    7.70
  -7  -6  -2   84.79   11.90
  -7  -6  -2   92.39    9.10
   7  -6   2  112.39    9.10
   7   6   2   73.29   11.70
   7   6   2   64.79    7.60
   7   6   2   80.89    6.80
  -8  -6  -2    8.10    5.00
  -8  -6  -2   14.00    4.20
  -8  -6  -2   13.30    3.10
  -8  -6  -2   11.20    6.60
   8  -6   2   13.40    4.00
   8   6   2   11.70    4.90
   8   6   2   15.20    3.30
  -9  -6  -2   23.90    5.60
   9  -6   2   24.90    4.60
  -9  -6  -2   31.80    3.90
  -9  -6  -2   22.50    4.60
   9   6   2   27.70    5.70
   9   6   2   22.40    3.50
 -10  -6  -2  137.49   16.20
 -10  -6  -2  144.39   10.30
  10  -6   2  132.89    9.70
 -10  -6  -2  128.69    8.80
  10   6   2  147.79    9.10
  10   6   2  126.99   11.10
 -11  -6  -2  147.49   10.50
 -11  -6  -2  135.99   11.40
 -11  -6  -2  153.58    9.20
  11  -6   2  144.79    9.90
  11   6   2  146.39    8.80
  11   6   2  124.19   10.90
 -12  -6  -2   78.79    7.10
 -12  -6  -2   83.69    5.70
  12  -6   2   74.29    6.60
 -12  -6  -2   65.09    8.10
  12   6   2   91.69    6.80
  -9  -7   2  135.19    8.60
  -9  -7   2  134.19    9.20
  -9  -7   2  139.89   10.00
   9  -7  -2  158.28   12.10
   9   7  -2  138.89    8.50
   8  -7  -2   13.10    3.40
  -8  -7   2   14.60    4.30
  -8  -7   2   17.60    2.80
   8   7  -2   17.60    2.80
   7  -7  -2   21.10    4.00
  -7  -7   2   13.90    3.50
  -7  -7   2   29.60    4.80
  -7  -7   2   17.10    3.00
   7   7  -2   16.50    2.90
  -6  -7   2  112.99    8.30
   6  -7  -2  106.49    8.40
  -6  -7   2  102.79    7.70
   6   7  -2  103.69    7.40
  -5  -7   2  172.78   11.20
  -4  -7   2  170.58   11.00
   4  -7  -2  178.18   11.70
  -4  -7   2  173.48   11.70
   4   7  -2  166.08   10.50
   3  -7  -2   42.20    5.30
  -3  -7   2   35.20    4.10
   3   7  -2   38.20    4.10
   2  -7  -2   33.00    5.00
  -2  -7   2   25.20    3.80
  -2  -7   2   30.70    4.70
   2   7  -2   24.00    3.30
  -1  -7   2   28.80    4.60
   1  -7  -2   33.10    5.10
   1  -7  -2   27.00    3.40
  -1   7   2   30.40    3.30
   0  -7   2   80.19    6.30
   0  -7   2   81.69    7.90
   0  -7  -2   86.09    8.10
   0   7  -2   93.39    6.50
  -1  -7  -2   46.00    5.50
  -1  -7  -2   41.40    4.30
   1  -7   2   43.40    6.20
   1   7   2   38.40    4.30
   2  -7   2   45.00    6.40
  -2  -7  -2   39.70    4.10
  -2  -7  -2   36.30    5.10
   2   7   2   38.90    4.10
  -3  -7  -2    2.30    3.40
  -3  -7  -2    7.10    2.70
   3  -7   2   10.40    3.40
   3   7   2    5.60    2.60
   4  -7   2   58.79    5.70
  -4  -7  -2   55.99    6.30
   5  -7   2    9.70    3.30
  -5  -7  -2    8.70    3.60
  -5  -7  -2    7.30    2.60
   5   7   2   10.40    2.70
  -6  -7  -2    4.80    3.30
  -6  -7  -2    2.90    2.40
  -7  -7  -2    3.10    2.30
   7  -7   2    1.60    2.70
  -7  -7  -2    7.40    3.20
   7   7   2    1.20    2.00
  -8  -7  -2    9.70    3.30
  -8  -7  -2   13.30    2.50
   8   7   2   15.90    2.60
  21   0  -3   94.59    9.50
  21   0  -3  101.49    8.40
 -21   0   3   90.19    7.60
 -21   0   3   96.19    7.90
 -20   0   3   23.70    5.00
 -20   0   3   30.80    3.70
  20   0  -3   31.50    5.20
 -20   0   3   23.20    7.30
 -20   0   3   27.60    4.50
  19   0  -3   93.09    9.50
 -19   0   3   80.19    8.90
 -19   0   3  100.69    7.70
 -19   0   3   81.19   11.40
  19   0  -3   82.49   10.60
 -19   0   3  100.39    8.40
 -18   0   3   18.00    3.90
 -18   0   3    6.50    4.00
 -18   0   3   14.50    5.00
  18   0  -3   19.50    5.40
 -18   0   3   12.60    6.30
 -17   0   3   64.29    7.70
  17   0  -3   73.39    7.90
 -17   0   3   57.49   10.10
 -16   0   3   89.89    9.30
  16   0  -3  101.89    9.70
 -16   0   3  116.89    9.00
 -16   0   3  105.99   10.30
 -16   0   3  142.99   14.30
 -15   0   3  482.45   27.40
  15   0  -3  506.85   29.10
 -15   0   3  492.65   31.40
 -15   0   3  460.65   26.70
 -15   0   3  481.55   27.00
  15   0  -3  498.55   40.10
 -15   0   3  470.55   52.49
 -14   0   3  295.27   21.80
  14   0  -3  297.97   17.80
 -14   0   3  273.67   37.90
  14   0  -3  317.47   27.90
  13   0  -3  297.07   26.20
 -13   0   3  315.47   21.50
 -12   0   3   27.90    7.30
 -12   0   3   11.70   12.00
  12   0  -3    6.30    7.00
 -12   0   3   20.90    6.70
 -11   0   3  556.84   34.10
  11   0  -3  561.44   39.00
 -11   0   3  625.54   36.50
 -11   0   3  600.14   39.00
 -11   0   3  619.84   48.60
 -10   0   3  521.45   33.60
  10   0  -3  506.15   33.70
 -10   0   3  532.05   42.90
 -10   0   3  533.75   32.50
  -9   0   3  564.84   33.90
  -9   0   3  592.34   43.90
  -9   0   3  564.74   35.30
   9   0  -3  560.14   35.20
  -8   0   3  889.61   50.29
  -8   0   3  895.91   71.49
   8   0  -3  797.52   48.40
  -8   0   3  854.11   47.40
   7   0  -3   88.69   10.10
  -7   0   3   88.09    8.80
  -7   0   3   85.09   14.60
  -7   0   3   82.59    9.90
  -6   0   3  381.86   28.50
  -6   0   3  390.76   22.90
  -6   0   3  410.36   24.80
  -5   0   3  420.56   25.40
  -5   0   3  417.96   28.00
  -5   0   3  427.76   23.80
  -4   0   3 2627.44  135.09
  -4   0   3 2459.85  131.49
  -4   0   3 2666.03  133.49
  -3   0   3  621.54   33.90
  -3   0   3  577.04   31.30
   3   0  -3  573.84   31.30
  -2   0   3  800.92   41.80
   2   0  -3  807.22   42.80
  -2   0   3  767.22   42.70
   1   0  -3  502.05   30.30
   1   0  -3  623.84   32.60
   0   0  -3 2655.93  129.29
   0   0  -3 2300.07  126.39
  -1   0  -3    4.30    6.80
  -1   0  -3    0.10    3.60
  -2   0  -3 1259.67   66.69
  -2   0  -3 1270.17   71.09
  -3   0  -3  382.76   25.10
   3   0   3  446.46   26.70
  -3   0  -3  438.66   30.90
  -4   0  -3  666.63   43.60
  -4   0  -3  618.34   37.00
   4   0   3  647.24   38.20
  -5   0  -3 4331.27  219.48
   5   0   3 4379.36  220.28
  -5   0  -3 4078.79  226.38
  -6   0  -3   24.40    7.40
  -6   0  -3   60.99   14.80
   6   0   3   44.70    8.50
   7   0   3   80.89   13.00
  -7   0  -3   94.59   19.00
  -7   0  -3   59.19   11.10
   8   0   3  378.06   27.70
  -8   0  -3  379.66   27.40
  -8   0  -3  339.97   36.00
  -9   0  -3  205.38   29.40
   9   0   3  246.58   21.80
  -9   0  -3  201.88   15.70
  -9   0  -3  250.77   21.20
 -10   0  -3  194.98   15.50
 -10   0  -3  205.58   20.30
  10   0   3  215.08   22.60
 -10   0  -3  262.07   31.80
 -11   0  -3 3343.47  159.98
  11   0   3 3058.09  167.88
 -11   0  -3 2683.23  180.18
  11   0   3 2994.50  156.78
 -11   0  -3 3251.57  166.38
  12   0   3   -2.20    8.70
 -12   0  -3    0.20    8.30
 -12   0  -3   -9.50   12.40
  12   0   3    1.30    3.70
 -12   0  -3    2.50    4.70
 -13   0  -3   54.69   19.70
  13   0   3   53.09    7.00
  13   0   3   59.49   15.20
 -13   0  -3   50.89    8.90
 -14   0  -3  134.39   10.10
  14   0   3  155.78   12.80
 -14   0  -3  163.28   13.40
  14   0   3  167.68   15.30
 -14   0  -3  147.29   14.80
 -14   0  -3  144.79   11.90
 -15   0  -3  206.28   14.40
 -15   0  -3  224.88   14.10
  15   0   3  210.18   15.70
 -15   0  -3  212.08   18.10
 -15   0  -3  199.48   13.00
 -16   0  -3   14.30    5.30
 -16   0  -3   21.40    4.70
 -16   0  -3   14.60    3.80
  16   0   3    9.00    5.50
 -16   0  -3   10.70    6.70
 -17   0  -3  210.98   12.80
 -17   0  -3  194.08   14.00
  17   0   3  190.98   16.10
 -17   0  -3  235.08   17.90
 -17   0  -3  197.88   13.30
  17   0   3  192.58   15.00
 -18   0  -3    4.20    3.00
 -18   0  -3   -2.70    3.40
 -18   0  -3   -2.80    4.40
  18   0   3   -2.70    4.90
 -18   0  -3   -1.70    4.90
  18   0   3    0.20    4.30
 -19   0  -3    9.20    3.50
  19   0   3    4.80    4.70
  19   0   3    6.10    6.90
 -19   0  -3    8.90    2.80
  20   0   3    5.10    4.30
 -20   0  -3    3.80    3.20
 -20   0  -3    3.70    3.20
 -20   0  -3   -2.80    2.40
  21  -1  -3   25.80    4.50
 -21  -1   3   26.10    3.60
 -21  -1   3   20.70    4.00
  21  -1  -3   26.40    5.60
 -21   1   3   22.40    4.10
  21   1  -3   24.50    4.80
 -21   1   3   28.40    3.90
 -21   1   3   24.20    3.50
  21   1  -3   27.60    4.50
  20  -1  -3   96.99   11.80
 -20  -1   3  108.19    8.80
  20  -1  -3  103.29    9.40
 -20  -1   3  106.39    8.40
 -20  -1   3  103.09   15.40
 -20   1   3  135.79   12.30
 -20   1   3  112.49   10.50
 -20   1   3  120.99    9.40
 -20   1   3  129.19    9.70
  20   1  -3  121.69   10.90
 -19  -1   3  104.99    8.20
  19  -1  -3   92.29   11.30
  19  -1  -3   82.49    9.20
 -19  -1   3   97.79   11.70
 -19  -1   3   87.39    8.90
 -19   1   3   76.99    7.60
  19   1  -3   87.09    9.20
 -19   1   3   81.79    8.00
 -19   1   3   90.89    7.60
 -19   1   3   80.79   11.00
  18  -1  -3   27.10    7.10
  18  -1  -3   22.40    5.30
 -18  -1   3   21.90    4.60
 -18  -1   3   17.30    4.90
 -18  -1   3   21.10    7.30
 -18   1   3   18.80    4.90
 -18   1   3   23.80    5.30
 -18   1   3   14.80    6.60
 -18   1   3   21.40    4.20
  18   1  -3   21.30    5.00
 -17  -1   3   18.10    5.20
  17  -1  -3   13.80    5.10
 -17  -1   3   33.00    8.10
 -17  -1   3   17.70    4.50
  17  -1  -3   21.00    6.40
 -17   1   3   15.50    4.10
  17   1  -3   19.50    5.00
 -17   1   3   20.20    7.30
 -17   1   3   14.30    4.80
 -17   1   3   18.60    5.50
  16  -1  -3  114.49   22.30
 -16  -1   3  163.38   11.70
  16  -1  -3  152.88   12.80
 -16  -1   3  184.98   16.10
 -16  -1   3  169.78   12.40
 -16   1   3  146.89   12.50
  16   1  -3  155.98   11.50
 -16   1   3  156.18   11.30
 -16   1   3  164.38   11.90
 -16   1   3  170.78   15.80
  15  -1  -3   78.89    9.10
  15  -1  -3   87.49   17.10
 -15  -1   3  105.39   12.20
  15   1  -3   76.39    8.80
 -15   1   3   95.89   12.10
  14  -1  -3   72.09   15.60
 -14  -1   3   54.99   20.00
 -14  -1   3   93.59   11.10
  14  -1  -3   81.39    8.40
 -14   1   3   94.99   12.00
 -13  -1   3   62.79   21.40
 -13  -1   3   77.49   13.40
  13  -1  -3   63.49   13.60
 -13  -1   3   70.99    9.80
 -13   1   3   70.29    9.80
 -13   1   3   75.99   20.90
 -12  -1   3    9.30    5.00
 -12  -1   3    3.50    6.40
  12  -1  -3   14.00    7.90
 -12  -1   3    7.50   10.90
 -12   1   3   19.30   13.30
 -12   1   3   12.90    5.50
 -11  -1   3   25.30   13.50
 -11  -1   3   38.60    6.60
 -11  -1   3   36.30    8.60
  11  -1  -3   40.50   10.10
 -11   1   3   47.10    9.50
 -11   1   3   78.99   16.80
  11   1  -3   52.49    9.20
 -11   1   3   36.70    7.00
 -10  -1   3  421.76   37.50
 -10  -1   3  394.66   23.50
  10  -1  -3  400.16   29.00
 -10  -1   3  390.86   25.80
 -10  -1   3  377.76   23.90
 -10  -1   3  375.86   26.90
  10   1  -3  384.56   24.60
 -10   1   3  354.46   33.10
  10   1  -3  332.07   21.90
 -10   1   3  350.96   22.70
 -10   1   3  382.26   26.80
  -9  -1   3  476.45   29.50
   9  -1  -3  526.15   34.20
  -9  -1   3  548.45   32.00
  -9  -1   3  539.55   42.60
  -9  -1   3  541.25   33.40
   9   1  -3  536.85   31.80
  -9   1   3  486.85   30.30
  -9   1   3  530.55   34.10
  -9   1   3  559.14   29.50
  -9   1   3  569.84   40.70
   9   1  -3  474.35   29.60
  -8  -1   3   89.49    9.00
  -8  -1   3   87.39   17.50
  -8  -1   3   69.69    9.80
  -8  -1   3   87.29   10.90
   8  -1  -3   82.39   12.10
  -8   1   3   81.69    7.10
   8   1  -3   74.99    8.90
  -8   1   3   79.09   11.50
  -8   1   3   58.99   13.50
   7  -1  -3  680.73   40.20
  -7  -1   3  618.54   38.90
  -7  -1   3  694.93   46.90
  -7  -1   3  707.43   38.60
  -7   1   3  700.23   44.20
   7   1  -3  682.13   38.80
  -7   1   3  685.13   41.00
  -6  -1   3  639.74   37.50
   6  -1  -3  674.73   38.60
  -6  -1   3  661.43   43.70
  -6  -1   3  651.03   36.70
  -6   1   3  714.13   41.60
  -5  -1   3 1945.11  106.09
   5  -1  -3 1870.01  100.89
  -5  -1   3 1986.60   99.99
  -5  -1   3 1879.71  100.29
  -5   1   3 1942.21  105.59
  -5   1   3 2039.80  104.99
  -4  -1   3 1300.57   72.09
  -4  -1   3 1442.66   77.59
  -4   1   3 1434.76   78.29
  -4   1   3 1512.25   77.99
  -3  -1   3   86.59    8.20
  -3  -1   3   81.39   12.50
  -3   1   3   71.49    6.40
   3   1  -3   69.29   11.50
   3   1  -3   66.89    7.90
  -3   1   3   69.39    8.60
  -2  -1   3   98.19    8.70
   2  -1  -3  103.79    6.60
  -2   1   3   93.69    9.30
   2   1  -3  103.19    9.10
  -1  -1   3 3143.19  153.88
  -1  -1   3 2756.22  149.19
   1  -1  -3 2972.20  148.49
   1  -1  -3 2831.62  148.59
   1   1  -3 2960.10  145.49
   1   1  -3 2593.14  140.99
  -1   1   3 2737.93  140.19
   0  -1  -3 1132.09   61.09
   0  -1  -3 1198.78   62.19
   0   1  -3 1111.59   58.29
   0   1  -3 1110.99   64.29
  -1  -1  -3 2663.33  135.39
  -1  -1  -3 2478.95  132.99
   1  -1   3 2615.54  134.79
  -1   1  -3 2485.15  131.89
  -1   1  -3 2439.56  126.29
  -2  -1  -3   94.89   12.90
  -2  -1  -3   60.89    8.10
   2  -1   3   80.29   11.80
  -2   1  -3   54.99    7.20
  -2   1  -3   73.19   14.30
   3  -1   3 1038.00   58.39
  -3  -1  -3 1011.60   56.99
  -3  -1  -3 1070.09   61.89
  -3   1  -3 1004.30   63.19
  -3   1  -3 1017.90   54.69
  -4  -1  -3  847.92   53.49
  -4  -1  -3  833.02   47.60
   4  -1   3  831.62   48.70
  -4   1  -3  777.52   52.69
  -4   1  -3  803.12   44.10
  -5  -1  -3 3039.60  164.78
   5  -1   3 3169.08  166.18
  -5  -1  -3 3279.57  172.98
   5   1   3 3089.79  160.48
  -5   1  -3 3088.09  159.98
   6  -1   3  485.15   32.50
  -6  -1  -3  433.06   39.00
  -6  -1  -3  515.85   32.00
  -6   1  -3  536.15   31.00
  -6   1  -3  455.65   39.20
   6   1   3  453.85   31.50
  -7  -1  -3  175.88   17.90
   7  -1   3  163.18   18.50
  -7  -1  -3  189.78   26.80
  -7   1  -3  149.69   25.30
  -7   1  -3  133.09   14.60
   7   1   3  128.99   10.70
   7   1   3  147.49   15.10
  -8  -1  -3   64.29   11.70
   8  -1   3   81.49   13.70
  -8  -1  -3   90.69    9.00
  -8  -1  -3   59.69   18.00
   8   1   3   73.99   11.40
  -8   1  -3   71.19   11.00
  -8   1  -3   68.19   18.40
   8   1   3   77.79    8.20
  -9  -1  -3  130.49   24.10
  -9  -1  -3  110.49   11.10
   9  -1   3  154.98   18.40
  -9  -1  -3  120.59   15.80
  -9   1  -3  116.49   14.90
   9   1   3   95.29    9.00
  -9   1  -3  108.69   23.20
   9   1   3  104.49   14.70
  -9   1  -3   91.29   10.20
 -10  -1  -3   39.90   16.80
 -10  -1  -3  109.79   15.10
  10  -1   3   58.79   12.80
 -10   1  -3   90.69   13.60
 -10   1  -3  105.89   10.90
 -11  -1  -3   -4.30   11.40
  11  -1   3   -1.20    3.70
 -11  -1  -3   12.00    5.50
  11  -1   3   -3.20    8.00
 -11  -1  -3    4.80    7.00
  11   1   3   -0.60    3.20
 -11   1  -3    1.50   13.50
 -11   1  -3  -10.40    8.00
 -11   1  -3    2.10    5.20
 -12  -1  -3  209.48   17.70
  12  -1   3  265.17   28.00
 -12  -1  -3  217.58   24.30
 -12  -1  -3  225.78   35.40
  12   1   3  215.78   14.50
 -12   1  -3  206.48   17.60
 -12   1  -3  253.37   35.90
 -13  -1  -3   17.10   14.10
  13  -1   3   12.50   12.60
 -13  -1  -3   19.30    9.90
  13  -1   3   17.60    5.40
 -13   1  -3   26.00   18.80
 -13   1  -3    9.70    6.50
  13   1   3   18.20    5.20
 -14  -1  -3  232.68   14.90
  14  -1   3  229.28   18.10
 -14  -1  -3  213.08   16.30
  14  -1   3  227.18   31.20
 -14  -1  -3  253.77   19.50
  14  -1   3  254.47   16.80
  14   1   3  213.08   15.60
 -14   1  -3  203.48   13.60
 -14   1  -3  221.38   18.70
 -14   1  -3  238.98   14.90
 -15  -1  -3   46.30    9.20
 -15  -1  -3   46.20    6.70
  15  -1   3   34.40   18.10
  15  -1   3   61.49    9.00
 -15  -1  -3   49.80    6.20
 -15  -1  -3   52.69    7.30
  15  -1   3   52.79    7.50
 -15   1  -3   42.10    5.20
  15   1   3   55.79    7.20
 -15   1  -3   40.40    6.50
 -15   1  -3   44.80    8.80
  15   1   3   51.39    7.70
 -15   1  -3   40.30    5.80
 -16  -1  -3   98.69   10.70
 -16  -1  -3   95.89   13.00
 -16  -1  -3  111.79    9.30
  16  -1   3  118.99   12.70
  16  -1   3  112.09   10.80
 -16  -1  -3  117.69   10.20
 -16   1  -3   99.69   12.50
  16   1   3  127.19   11.80
 -16   1  -3  101.89   10.50
 -16   1  -3  111.39    9.40
 -16   1  -3  105.59    8.80
  16   1   3  105.69   11.20
  17  -1   3   39.90    6.40
  17  -1   3   34.60    7.10
 -17  -1  -3   36.10    5.30
 -17  -1  -3   38.70    9.70
 -17  -1  -3   33.20    5.60
 -17   1  -3   32.20    8.10
 -17   1  -3   36.10    5.20
 -17   1  -3   33.40    4.60
 -17   1  -3   34.00    5.80
  17   1   3   33.00    6.30
  18  -1   3    9.10    5.40
 -18  -1  -3    2.50    4.00
 -18  -1  -3    7.80    3.60
 -18  -1  -3    6.20    4.40
  18  -1   3    4.50    4.50
 -18  -1  -3    7.30    5.90
  18   1   3    3.60    4.60
 -18   1  -3   10.00    4.30
  18   1   3   13.50    4.60
 -18   1  -3    4.40    3.80
 -18   1  -3    3.10    3.00
 -18   1  -3    1.10    5.40
  19  -1   3   25.40    5.30
  19  -1   3   21.60    5.80
 -19  -1  -3   10.80    4.20
 -19  -1  -3   30.80    6.40
  19   1   3   13.70    5.00
 -19   1  -3   21.50    4.30
 -19   1  -3   24.50    4.20
  19   1   3   16.60    5.40
 -19   1  -3   22.90    3.60
  20  -1   3   71.69    8.20
 -20  -1  -3   65.79    6.20
  20   1   3   65.99    8.00
 -20   1  -3   57.59    6.20
 -20   1  -3   67.09    6.20
 -20   1  -3   69.79    6.20
  20   1   3   59.19    8.00
 -21  -2   3   58.19    5.10
  21  -2  -3   60.39    6.60
  21  -2  -3   56.59    8.20
 -21   2   3   45.60    5.40
 -21   2   3   57.79    6.00
  21   2  -3   54.79    6.40
 -21   2   3   53.59    5.30
 -20  -2   3   99.09    8.00
  20  -2  -3   84.39    8.60
  20  -2  -3   84.19   10.00
 -20  -2   3  108.49    7.40
 -20   2   3   93.69    8.30
 -20   2   3   97.99    8.00
 -20   2   3  112.69    7.60
  20   2  -3   92.89    8.80
 -19  -2   3   16.30    5.60
  19  -2  -3   14.90    5.80
 -19  -2   3   18.50    3.70
  19  -2  -3   11.50    4.50
 -19  -2   3   15.80    4.30
  19   2  -3   18.60    4.60
 -19   2   3   15.20    3.70
 -19   2   3   12.00    3.90
 -19   2   3   14.10    6.10
 -19   2   3   17.00    4.70
 -18  -2   3    0.40    4.10
 -18  -2   3   17.10    6.40
 -18  -2   3   11.20    3.80
  18  -2  -3    7.10    5.90
  18  -2  -3    2.50    4.50
  18   2  -3   10.10    4.60
 -18   2   3    6.20    4.70
 -18   2   3   12.10    4.60
 -18   2   3    9.90    6.50
 -17  -2   3   68.69    7.50
 -17  -2   3   81.69    7.90
  17  -2  -3   74.69    9.30
  17  -2  -3   74.89   11.30
 -17  -2   3   76.19    9.30
 -17  -2   3  101.39   11.90
 -17   2   3   83.29    7.90
  17   2  -3   84.29    8.60
 -17   2   3   90.89    8.00
 -17   2   3   74.49    8.00
 -17   2   3   89.99   12.30
 -16  -2   3  499.25   31.80
  16  -2  -3  446.26   43.80
  16  -2  -3  505.85   28.70
  16   2  -3  460.35   26.00
 -16   2   3  469.25   30.60
  15  -2  -3  185.48   13.80
  15  -2  -3  174.18   26.50
 -15  -2   3  175.48   12.40
 -15  -2   3  196.08   13.30
 -15  -2   3  171.38   13.80
  15  -2  -3  200.48   16.40
 -15  -2   3  179.38   16.50
  15   2  -3  211.08   13.30
 -15   2   3  208.88   18.00
 -15   2   3  213.08   14.00
 -15   2   3  219.78   14.80
 -15   2   3  195.18   13.60
  14  -2  -3  383.76   25.50
 -14  -2   3  415.86   26.70
 -14  -2   3  371.76   22.30
  14  -2  -3  434.16   37.20
 -14  -2   3  390.56   24.10
  14  -2  -3  384.96   23.60
 -14  -2   3  403.96   23.10
  14   2  -3  388.96   22.00
 -14   2   3  405.96   23.50
 -14   2   3  386.66   22.70
 -14   2   3  383.46   22.60
 -14   2   3  406.86   26.90
  13  -2  -3   47.50    6.40
 -13  -2   3   42.00    7.80
  13  -2  -3   47.40   13.50
 -13  -2   3   28.40   15.40
 -13   2   3   41.30    8.20
 -12  -2   3   38.80    9.20
  12  -2  -3   24.50   10.40
  12  -2  -3   26.20    5.20
 -12  -2   3   34.90    7.20
 -12  -2   3   39.00    6.50
 -12  -2   3   33.80   15.90
  12   2  -3   52.29    7.90
 -12   2   3   42.40    7.90
 -11  -2   3  174.18   14.00
  11  -2  -3  170.88   12.10
 -11  -2   3  189.08   18.60
  11  -2  -3  170.88   20.20
 -11   2   3  214.18   16.60
  11   2  -3  214.38   16.40
 -10  -2   3  956.40   53.59
 -10  -2   3  980.00   53.39
  10  -2  -3  995.00   59.79
 -10  -2   3  924.01   69.59
 -10  -2   3 1001.80   58.59
 -10   2   3  950.10   58.19
 -10   2   3  978.60   64.29
  10   2  -3  930.41   53.29
 -10   2   3  965.90   52.99
  -9  -2   3  677.43   41.10
   9  -2  -3  632.84   41.60
  -9  -2   3  610.34   50.39
  -9  -2   3  637.34   38.80
  -9   2   3  675.43   47.70
  -9   2   3  648.74   42.30
  -9   2   3  670.23   37.90
  -8  -2   3  278.87   21.30
  -8  -2   3  262.47   18.30
  -8   2   3  245.88   17.70
   8   2  -3  244.88   17.90
  -8   2   3  305.07   25.50
  -7  -2   3  149.19   22.80
  -7  -2   3  174.48   15.70
  -7  -2   3  195.28   13.80
   7  -2  -3  162.68   16.50
  -7   2   3  157.68   18.30
  -7   2   3  160.38   15.70
  -6  -2   3  712.33   53.09
   6  -2  -3  708.43   44.90
  -6  -2   3  817.82   45.10
  -6  -2   3  816.72   42.80
   6   2  -3  708.83   52.29
  -6   2   3  766.52   45.10
  -6   2   3  784.02   47.10
  -5  -2   3   42.30    6.30
  -5  -2   3   55.19    8.70
   5  -2  -3   49.20    8.10
  -5  -2   3   65.59   14.90
  -5   2   3   44.80    9.30
   5   2  -3   47.10   12.50
  -5   2   3   39.10    7.80
  -4  -2   3   32.90   10.80
   4  -2  -3   24.30    5.90
  -4  -2   3   23.60    6.00
  -4  -2   3   17.10    4.40
  -4   2   3   29.90    6.50
  -4   2   3   23.30    7.50
   4   2  -3   41.50   12.00
   4   2  -3   29.40    6.30
   3  -2  -3  519.75   30.50
  -3  -2   3  501.25   29.00
  -3  -2   3  538.75   30.70
  -3  -2   3  489.65   36.70
   3   2  -3  470.25   36.40
   3   2  -3  516.35   30.40
  -3   2   3  517.25   32.30
  -3   2   3  539.05   30.90
  -2  -2   3   37.60    6.00
   2  -2  -3   32.80    4.50
   2  -2  -3   24.20    5.40
  -2  -2   3   23.10    9.30
   2   2  -3   19.00    8.80
  -2   2   3   20.50    6.30
  -2   2   3   29.50    5.70
   2   2  -3   34.40    5.90
  -1  -2   3   30.30    5.70
   1  -2  -3   43.10    8.40
   1  -2  -3   40.50    5.70
   1  -2  -3   33.90    4.80
  -1  -2   3   36.80    7.80
  -1   2   3   46.30    8.00
  -1   2   3   41.90    6.30
   1   2  -3   33.50    5.90
   1   2  -3   41.40   10.80
   0  -2   3  189.98   16.30
   0  -2  -3  194.48   16.50
   0  -2  -3  198.08   13.40
   0  -2   3  178.98   13.60
   0   2  -3  190.98   14.00
   0   2   3  211.08   17.30
   0   2  -3  216.78   21.40
   1  -2   3   38.60    8.30
  -1  -2  -3   50.09    9.80
  -1   2  -3   34.10   10.40
  -1   2  -3   33.70    5.40
  -2  -2  -3  616.24   39.50
  -2  -2  -3  568.54   35.00
   2  -2   3  603.54   37.60
  -2   2  -3  553.74   32.80
  -2   2  -3  602.74   42.90
   3  -2   3  437.46   29.80
  -3  -2  -3  442.16   28.40
  -3  -2  -3  441.66   33.30
  -3   2  -3  423.86   26.00
   3   2   3  399.06   24.40
  -3   2  -3  426.96   36.40
  -4  -2  -3    1.90    5.90
   4  -2   3    0.60    6.50
  -4  -2  -3    2.40    8.80
  -4   2  -3    2.20   12.10
  -4   2  -3   -3.20    4.50
   4   2   3    1.00    3.70
  -5  -2  -3 1038.30   65.79
   5  -2   3 1014.50   59.89
  -5  -2  -3  946.51   57.79
   5   2   3  765.32   46.60
  -5   2  -3  947.11   62.89
  -5   2  -3  885.91   48.80
   6  -2   3  508.05   35.80
  -6  -2  -3  449.76   28.60
  -6  -2  -3  567.04   43.30
  -6  -2  -3  515.05   34.20
  -6   2  -3  439.56   28.10
   6   2   3  400.06   25.70
  -6   2  -3  467.15   41.20
  -7  -2  -3  124.69   28.60
  -7  -2  -3  193.18   19.20
   7  -2   3  152.68   19.40
  -7  -2  -3  176.88   14.10
  -7   2  -3  201.28   17.50
   7   2   3  209.38   15.10
  -7   2  -3  202.18   28.90
   8  -2   3  307.77   26.30
  -8  -2  -3  243.48   18.00
  -8  -2  -3  268.77   24.30
  -8  -2  -3  318.97   33.90
  -8   2  -3  215.98   16.20
  -8   2  -3  277.07   32.90
  -8   2  -3  247.78   20.10
   8   2   3  236.18   16.50
  -9  -2  -3  405.16   41.60
  -9  -2  -3  449.16   32.70
   9  -2   3  403.66   34.00
  -9  -2  -3  419.46   25.80
   9   2   3  392.56   23.90
  -9   2  -3  384.06   23.70
  -9   2  -3  351.06   27.90
  -9   2  -3  345.17   40.10
  10  -2   3  467.85   25.40
 -10  -2  -3  435.46   27.40
 -10  -2  -3  370.06   43.90
 -10  -2  -3  448.36   34.00
  10   2   3  409.66   25.70
 -10   2  -3  364.16   25.40
 -10   2  -3  451.55   51.19
  10   2   3  427.46   23.00
  11  -2   3  585.24   48.20
  11  -2   3  690.33   35.40
 -11  -2  -3  655.53   37.80
 -11  -2  -3  583.84   57.79
 -11  -2  -3  583.44   48.50
  11   2   3  601.44   31.90
 -11   2  -3  565.14   55.19
 -11   2  -3  559.44   34.40
  12  -2   3  252.07   16.20
  12  -2   3  204.58   28.20
 -12   2  -3  171.08   32.70
  12   2   3  191.48   12.80
 -12   2  -3  150.98   14.90
  13  -2   3   20.90    5.60
 -13  -2  -3   24.20    7.40
  13  -2   3   17.10   13.60
  13   2   3   36.20    6.20
 -13   2  -3   30.00    5.90
 -13   2  -3   34.80    5.50
 -13   2  -3   52.49    8.50
 -13   2  -3   32.80    5.50
 -14  -2  -3    5.70    4.90
 -14  -2  -3   12.50    5.60
  14  -2   3    7.90    6.40
  14  -2   3   13.70   14.00
  14  -2   3    8.70    5.00
 -14  -2  -3    8.60    4.00
 -14  -2  -3    4.70    5.80
 -14   2  -3   17.10    6.40
  14   2   3   14.50    5.40
 -14   2  -3   18.90    4.60
 -14   2  -3   15.70    3.90
 -15  -2  -3  314.27   18.60
 -15  -2  -3  344.27   23.90
 -15  -2  -3  307.47   20.50
  15  -2   3  317.77   20.30
 -15  -2  -3  305.07   19.30
  15  -2   3  303.17   21.80
 -15   2  -3  296.17   21.20
  15   2   3  274.97   19.40
 -15   2  -3  292.77   18.50
 -15   2  -3  302.27   18.00
 -15   2  -3  311.97   17.70
 -16  -2  -3   78.79   10.00
  16  -2   3   84.89   11.60
  16  -2   3  110.89   10.50
 -16  -2  -3   96.39    8.50
 -16  -2  -3   92.99    9.60
 -16  -2  -3  117.69   13.00
 -16   2  -3   99.39    8.20
  16   2   3   77.49    9.50
 -16   2  -3   85.69    8.30
  16   2   3   82.19   10.00
 -16   2  -3  100.39   12.90
 -16   2  -3   88.89    8.70
  17  -2   3   15.00    5.90
 -17  -2  -3   43.00    7.90
 -17  -2  -3   18.10    4.90
  17  -2   3   19.50    5.50
 -17  -2  -3   23.20    5.60
 -17  -2  -3   30.60    4.60
 -17   2  -3   26.00    5.10
  17   2   3   18.20    5.50
 -17   2  -3   16.50    4.60
 -17   2  -3   21.70    4.10
 -17   2  -3   40.00    8.00
  17   2   3   15.60    5.70
  18  -2   3   10.70    4.40
  18  -2   3    9.70    5.10
 -18  -2  -3    3.20    3.70
 -18  -2  -3    4.10    7.10
 -18  -2  -3    6.10    3.30
 -18   2  -3    0.40    3.90
  18   2   3    3.30    4.50
 -18   2  -3    2.10    2.90
  19  -2   3    6.80    4.60
 -19  -2  -3    5.90    5.10
 -19  -2  -3    5.00    3.00
 -19  -2  -3    3.80    3.40
  19   2   3    4.10    4.00
 -19   2  -3    4.50    3.40
  19   2   3    9.70    4.20
 -19   2  -3    7.50    2.80
 -19   2  -3    1.20    3.40
  20  -3  -3   68.79    8.80
  20  -3  -3   45.90    6.00
 -20   3   3   37.40    4.90
 -20   3   3   50.29    5.10
 -20   3   3   42.90    4.50
  20   3  -3   46.30    5.10
 -19  -3   3  168.88   10.70
  19  -3  -3  137.09   12.60
  19  -3  -3  156.48   11.90
 -19  -3   3  172.58   10.00
 -19  -3   3  153.78   11.10
 -19   3   3  152.18   10.40
 -19   3   3  161.38    9.90
 -19   3   3  144.69    9.90
  19   3  -3  138.09   11.80
  19   3  -3  145.79   10.80
 -18  -3   3   22.30    5.10
  18  -3  -3   17.00    5.10
 -18  -3   3   10.90    4.10
  18  -3  -3   16.90    5.90
 -18  -3   3   22.40   10.00
 -18  -3   3   14.50    3.30
 -18   3   3    8.40    3.80
  18   3  -3   14.30    4.40
 -18   3   3    9.90    4.20
 -18   3   3    9.40    6.50
 -18   3   3    9.10    3.30
 -17  -3   3   39.80    5.60
 -17  -3   3   39.70    7.80
 -17  -3   3   38.50    6.40
  17  -3  -3   40.30    6.60
 -17  -3   3   39.20    4.70
  17  -3  -3   53.29   10.00
  17  -3  -3   32.60    7.50
 -17   3   3   43.30    5.30
 -17   3   3   40.00    7.90
 -17   3   3   39.60    5.90
 -17   3   3   49.30    5.60
  17   3  -3   38.20    5.50
  16  -3  -3   83.09    9.50
 -16  -3   3   98.99    8.20
 -16  -3   3   84.79   10.10
 -16  -3   3   92.39    9.00
  16  -3  -3  110.09   14.50
  16  -3  -3   92.49   12.40
 -16  -3   3  109.19   12.40
 -16   3   3   91.89   12.20
 -16   3   3   84.09    8.20
  16   3  -3   86.59    8.30
 -16   3   3   73.89    8.00
 -16   3   3   90.99    9.50
  15  -3  -3   34.10    8.90
 -15  -3   3   16.70    4.20
 -15  -3   3   24.30    7.30
 -15  -3   3   29.50    5.40
  15  -3  -3   26.20    7.70
  15  -3  -3   23.60    6.00
 -15  -3   3   23.40    6.10
  15   3  -3   25.30    4.50
 -15   3   3   25.90    5.90
 -15   3   3   20.70    4.90
 -15   3   3   18.40    7.00
 -15   3   3   24.10    4.60
 -14  -3   3   11.00    6.30
  14  -3  -3   -2.10    6.80
 -14  -3   3    3.10    4.40
  14  -3  -3    4.10    6.80
 -14  -3   3    3.30    5.20
  14  -3  -3    5.70    4.90
  14  -3  -3    0.70    9.60
 -14   3   3    4.90    3.50
 -14   3   3    8.90    4.20
 -14   3   3    1.90    4.80
 -14   3   3    2.70    5.40
  14   3  -3    0.50    3.40
  13  -3  -3   97.59   12.80
  13  -3  -3   97.29   10.50
 -13  -3   3  104.79   11.50
 -13  -3   3  121.49   10.00
  13  -3  -3   89.59   13.20
 -13  -3   3  106.69   12.70
  13  -3  -3   96.59   19.20
  13   3  -3   91.19   11.60
 -13   3   3  114.99   10.80
  13   3  -3   99.89    8.40
 -13   3   3   88.69    9.20
 -13   3   3  100.89    8.60
 -13   3   3  106.29   13.30
 -12  -3   3   -3.50   14.50
 -12  -3   3    1.70    4.40
  12  -3  -3    1.70    7.20
 -12  -3   3    5.20    7.50
  12  -3  -3   -1.10    6.60
  12  -3  -3    1.80    8.40
 -12   3   3   -0.10    5.80
 -12   3   3    5.40    4.80
 -12   3   3    5.20    4.40
  12   3  -3  -10.70   14.30
  12   3  -3    0.80    5.10
 -11  -3   3   52.49    8.40
  11  -3  -3   55.49    7.20
  11  -3  -3   57.09   14.10
 -11  -3   3   57.49    8.60
  11  -3  -3   49.10    9.90
 -11  -3   3   31.70   17.00
  11   3  -3   44.30    8.70
  11   3  -3   48.00   19.20
 -11   3   3   60.59    9.50
 -10  -3   3  177.78   14.40
  10  -3  -3  192.18   13.00
 -10  -3   3  178.98   15.20
 -10  -3   3  191.68   29.80
  10  -3  -3  142.59   15.70
 -10  -3   3  167.48   18.60
  10  -3  -3  177.28   21.00
  10   3  -3  163.28   15.40
  10   3  -3  183.58   29.10
 -10   3   3  140.19   13.90
   9  -3  -3   34.80   10.50
  -9  -3   3   32.80   15.40
  -9  -3   3   19.30    5.50
  -9  -3   3   27.20    8.90
  -9  -3   3   22.70    5.70
   9  -3  -3   23.50    7.10
   9   3  -3   31.10   16.00
   9   3  -3   15.40    5.90
  -9   3   3   18.90    5.90
  -8  -3   3   40.60    9.70
   8  -3  -3   51.19    8.60
  -8  -3   3   52.29    6.90
  -8  -3   3   31.80   14.90
  -8  -3   3   45.10    7.40
   8  -3  -3   34.50    9.80
   8   3  -3   14.70   10.80
  -8   3   3   34.90    6.70
   8   3  -3   35.30    7.30
  -7  -3   3   38.10    6.10
   7  -3  -3   41.40    7.90
  -7  -3   3   42.60    8.90
   7  -3  -3   45.00    9.90
  -7  -3   3   49.70   16.30
  -7  -3   3   36.40    6.90
  -7   3   3   32.50    6.50
   7   3  -3   28.60    8.40
   7   3  -3   47.10   15.40
  -7   3   3   46.30    9.30
   7   3  -3   24.30    6.20
   6  -3  -3  374.46   25.10
   6  -3  -3  356.76   31.20
  -6  -3   3  395.06   27.80
  -6  -3   3  415.36   38.10
  -6  -3   3  392.26   25.00
   6   3  -3  359.36   25.90
   6   3  -3  345.77   36.10
  -6   3   3  333.47   21.50
   6   3  -3  317.77   22.50
  -6   3   3  349.07   27.60
   5  -3  -3  899.91   50.49
   5  -3  -3  796.92   47.20
  -5  -3   3  853.51   60.29
  -5  -3   3  804.62   49.50
  -5  -3   3  828.52   47.10
   5   3  -3  832.82   58.49
   5   3  -3  765.82   47.10
   5   3  -3  738.73   44.80
  -5   3   3  791.22   50.79
  -5   3   3  774.02   43.70
  -5   3   3  838.92   47.50
  -4  -3   3  405.16   26.80
  -4  -3   3  462.15   37.90
  -4  -3   3  357.86   24.60
   4  -3  -3  430.56   27.10
   4  -3  -3  333.37   24.30
  -4   3   3  446.56   33.00
   4   3  -3  453.75   38.00
   4   3  -3  380.46   26.50
  -4   3   3  404.76   26.80
  -4   3   3  326.87   23.60
   3  -3  -3  135.69   13.30
  -3  -3   3  140.59   12.50
  -3  -3   3  117.69   22.10
  -3  -3   3  146.59   14.30
  -3   3   3  154.58   14.10
   3   3  -3  156.88   15.00
  -3   3   3  157.08   19.40
   3   3  -3  179.28   24.20
  -3   3   3  165.58   12.00
   2  -3  -3   27.10    6.30
   2  -3  -3   30.50    4.70
  -2  -3   3   36.30    6.60
  -2  -3   3   47.10    8.30
  -2  -3   3   47.00    8.80
   2   3  -3   29.00    6.80
  -2   3   3   29.10    4.40
  -2   3   3   30.20    5.70
   2   3  -3   36.70   13.50
  -2   3   3   30.30    6.40
  -2   3   3   24.10    9.40
   1  -3  -3    2.70    4.50
  -1  -3   3    9.60    7.00
  -1  -3   3    0.20    4.70
  -1  -3   3    5.60    4.40
   1  -3  -3    2.90    3.70
  -1   3   3   21.20    4.90
  -1   3   3   12.90    5.00
  -1   3   3   25.30    8.90
  -1   3   3   17.10    5.00
   1   3  -3   22.60   12.10
   1   3  -3   19.80    5.90
   0  -3   3  830.02   49.90
   0  -3   3  804.12   47.00
   0  -3  -3  907.11   47.20
   0  -3  -3  831.52   53.89
   0  -3   3  896.81   51.99
   0  -3  -3  877.11   47.90
   0   3   3  885.01   54.89
   0   3  -3  892.31   60.29
   0   3   3  865.41   48.60
   0   3  -3  863.11   50.99
   0   3   3  918.41   48.40
   1  -3   3 1406.36   75.79
  -1  -3  -3 1504.35   77.79
   1  -3   3 1345.87   82.59
  -1  -3  -3 1474.95   87.79
  -1   3  -3 1377.86   84.39
  -1   3  -3 1297.97   72.49
   1   3   3 1359.06   83.39
   1   3   3 1347.07   71.79
  -2  -3  -3   88.39   16.20
  -2  -3  -3   56.69    8.70
  -2  -3  -3   60.29    9.50
   2  -3   3   58.59   11.80
  -2   3  -3  101.09   20.80
  -2   3  -3   87.99   10.40
   2   3   3   85.39   16.10
   2   3   3   75.99    9.80
  -3  -3  -3   14.00   10.30
  -3  -3  -3   28.80    7.70
  -3  -3  -3   30.10    5.70
   3  -3   3   16.90    8.80
   3  -3   3   32.70    5.30
  -3   3  -3   23.10   14.80
   3   3   3   10.90    9.60
  -3   3  -3   22.90    6.50
  -4  -3  -3  315.07   31.50
   4  -3   3  311.27   26.50
  -4  -3  -3  332.77   23.90
  -4  -3  -3  274.57   20.10
   4   3   3  291.17   20.50
   4   3   3  310.77   30.80
  -4   3  -3  332.57   37.20
  -4   3  -3  294.57   22.10
   5  -3   3  189.68   21.10
  -5  -3  -3  189.68   42.20
  -5  -3  -3  200.38   18.60
  -5  -3  -3  200.28   14.70
  -5   3  -3  176.38   30.60
   5   3   3  241.78   17.30
  -6  -3  -3  133.69   12.00
  -6  -3  -3  156.98   24.80
   6  -3   3  166.88   19.60
  -6  -3  -3  146.19   16.60
   6   3   3  137.59   12.70
  -6   3  -3  157.08   28.40
  -6   3  -3  116.99   14.00
  -7  -3  -3  183.58   13.70
  -7  -3  -3  126.29   24.30
   7  -3   3  172.08   21.20
  -7  -3  -3  183.98   19.00
  -7   3  -3  110.89   24.40
   7   3   3  168.08   13.80
  -8  -3  -3   25.70   13.10
  -8  -3  -3    5.80    4.50
   8  -3   3    8.40   10.60
  -8  -3  -3    1.30    6.80
   8   3   3    1.70    4.50
   8   3   3    8.80    3.50
  -8   3  -3    4.00   12.30
   9  -3   3    5.90    4.50
  -9  -3  -3    6.70    8.40
  -9  -3  -3    1.60   11.90
  -9  -3  -3    9.00    5.20
   9  -3   3    2.40    8.80
   9   3   3    9.00    3.70
   9   3   3    9.30    5.40
  -9   3  -3   12.30   16.80
  10  -3   3  198.28   13.90
  10  -3   3  137.49   24.40
 -10  -3  -3  215.48   16.60
  10   3   3  218.08   16.60
  10   3   3  169.18   12.70
 -11  -3  -3   59.39    7.20
 -11  -3  -3   74.39   23.20
 -11  -3  -3   56.79    9.40
  11  -3   3   78.49   11.30
 -11  -3  -3   70.59    7.60
  11  -3   3   75.79    9.20
 -11  -3  -3   81.69    9.80
 -11   3  -3   60.49    6.50
 -11   3  -3   43.00   22.20
  11   3   3   55.69    9.00
  11   3   3   62.99    6.90
 -12  -3  -3   90.49    9.90
 -12  -3  -3   97.39   11.00
  12  -3   3   85.39   10.20
  12  -3   3   79.79   20.20
 -12  -3  -3  106.59    8.70
 -12  -3  -3  108.89   12.80
  12  -3   3   85.59   12.10
 -12   3  -3   96.59   10.50
  12   3   3  116.99   12.80
 -12   3  -3  109.59    8.40
  12   3   3  101.99   10.00
 -13  -3  -3    9.10    4.60
 -13  -3  -3   21.10    4.50
  13  -3   3   27.70    6.10
 -13  -3  -3   10.70    5.80
  13  -3   3  -13.40   16.40
 -13  -3  -3   14.40    6.90
  13  -3   3   10.20    6.40
  13   3   3    7.10    4.90
 -13   3  -3    4.10    4.70
 -13   3  -3   11.40    3.80
 -14  -3  -3   -5.80    5.50
 -14  -3  -3    3.90    3.60
 -14  -3  -3    5.80    5.30
  14  -3   3   10.30    5.40
  14  -3   3   11.20    6.00
 -14  -3  -3    3.20    4.50
  14   3   3    3.20    4.80
 -14   3  -3    4.10    4.70
 -14   3  -3    4.40    3.40
 -15  -3  -3   83.69   11.60
 -15  -3  -3   69.89    7.70
 -15  -3  -3   84.39    7.90
  15  -3   3   77.69   11.10
 -15  -3  -3  101.39   10.20
 -15   3  -3   76.59    7.40
  15   3   3   71.09    8.40
 -15   3  -3   70.99    7.40
 -16  -3  -3   14.70    6.00
 -16  -3  -3   20.60    4.70
  16  -3   3   15.40    5.50
 -16  -3  -3   14.60    4.00
 -16  -3  -3   23.50    5.50
 -16   3  -3   13.60    3.60
  16   3   3   15.90    5.90
  16   3   3   12.60    5.40
 -16   3  -3    9.00    4.40
 -17  -3  -3   32.50    4.40
 -17  -3  -3   31.90    5.00
 -17  -3  -3   25.30    7.90
 -17  -3  -3   33.20    5.70
  17   3   3   28.80    6.10
 -17   3  -3   31.70    4.90
  17   3   3   32.80    5.70
 -17   3  -3   31.50    4.30
 -18  -3  -3    1.40    3.70
 -18  -3  -3    5.70    3.50
 -18  -3  -3    3.10    2.80
  18  -3   3   -1.50    4.90
  18   3   3   -0.60    4.00
  18   3   3    6.20    4.40
 -18   3  -3    7.90    2.80
  18  -4  -3    7.00    3.40
  18  -4  -3    2.40    4.40
 -18  -4   3    1.00    3.00
 -18  -4   3    3.80    3.70
 -18   4   3    4.40    2.70
  18   4  -3    5.20    3.60
 -18   4   3    2.00    2.60
 -18   4   3    3.00    3.40
  17  -4  -3   68.69    9.30
 -17  -4   3   69.49    8.50
  17  -4  -3   36.40   10.90
 -17   4   3   66.79    9.20
 -17   4   3   65.59    6.30
 -17   4   3   50.79    6.30
  17   4  -3   62.49    7.60
 -16  -4   3   58.09    6.20
  16  -4  -3   58.49    6.60
 -16  -4   3   56.49    7.30
  16  -4  -3   57.79   10.40
  16  -4  -3   51.39    8.10
 -16   4   3   55.29    5.80
 -16   4   3   56.49    6.60
 -16   4   3   65.99    9.20
  16   4  -3   65.39    7.40
 -16   4   3   62.79    5.90
  15  -4  -3  197.58   18.50
  15  -4  -3  237.48   23.80
 -15  -4   3  165.38   15.60
 -15   4   3  178.48   12.00
 -15   4   3  179.58   16.30
  15   4  -3  184.28   14.40
 -15   4   3  171.08   12.20
 -14  -4   3  217.88   14.60
 -14  -4   3  205.38   17.90
  14  -4  -3  213.58   19.50
 -14  -4   3  212.58   16.20
  14  -4  -3  224.88   17.50
 -14   4   3  215.38   18.30
 -14   4   3  212.18   14.40
  14   4  -3  216.28   14.00
  14   4  -3  202.28   18.40
 -14   4   3  201.68   13.40
 -14   4   3  202.08   13.70
 -13  -4   3   47.20    6.60
 -13  -4   3   51.29    5.00
  13  -4  -3   51.39    8.90
 -13  -4   3   46.10    8.70
  13  -4  -3   47.50   11.00
 -13  -4   3   51.79    8.10
  13   4  -3   29.30    7.80
 -13   4   3   55.29    6.00
 -13   4   3   55.59    6.90
 -13   4   3   36.00    5.80
  13   4  -3   45.70    6.00
 -13   4   3   55.19    9.70
 -12  -4   3    3.40    3.20
  12  -4  -3    0.00    6.00
 -12  -4   3    3.50    5.50
 -12  -4   3    7.40    6.30
 -12  -4   3    1.40    4.10
 -12  -4   3    5.60    5.50
  12  -4  -3    6.40    7.80
  12  -4  -3   -0.60   11.30
 -12   4   3    1.00    4.60
 -12   4   3    4.10    6.70
  12   4  -3    6.60    6.00
  12   4  -3    5.00    4.10
 -12   4   3    8.10    4.30
 -12   4   3    2.10    3.80
  11  -4  -3  297.77   33.00
  11  -4  -3  351.36   23.30
 -11  -4   3  332.17   19.40
 -11  -4   3  346.17   20.40
 -11  -4   3  349.87   24.90
 -11  -4   3  332.97   22.40
  11  -4  -3  359.26   26.60
 -11  -4   3  335.97   23.70
  11   4  -3  314.07   23.30
 -11   4   3  276.47   17.70
 -11   4   3  291.97   22.40
 -11   4   3  314.87   18.90
 -11   4   3  301.87   18.00
  10  -4  -3  372.96   39.90
 -10  -4   3  483.75   28.10
 -10  -4   3  455.55   28.80
  10  -4  -3  440.26   31.60
 -10  -4   3  481.45   31.10
 -10  -4   3  456.85   25.80
  10  -4  -3  482.05   29.00
 -10  -4   3  453.35   25.20
  10   4  -3  476.15   31.80
 -10   4   3  454.15   29.20
 -10   4   3  458.55   30.10
 -10   4   3  500.55   27.80
 -10   4   3  409.26   25.30
  -9  -4   3  245.38   36.60
  -9  -4   3  239.08   19.10
  -9  -4   3  204.48   17.00
   9  -4  -3  284.67   27.00
   9  -4  -3  199.18   19.50
   9   4  -3  206.48   18.60
  -9   4   3  192.08   16.70
  -8  -4   3    1.60   11.10
   8  -4  -3  -13.50    6.90
  -8  -4   3   16.00    5.60
   8  -4  -3   10.90    6.80
  -8  -4   3    7.90    5.50
  -8   4   3    9.80    5.60
   8   4  -3    9.60    5.90
   8   4  -3  -11.40   11.10
  -7  -4   3   24.30    6.30
  -7  -4   3    8.80   12.50
   7  -4  -3    5.60    7.70
  -7  -4   3   21.40    7.90
   7  -4  -3   16.10    7.00
  -7  -4   3    7.60    5.10
   7   4  -3   12.00   12.70
   7   4  -3    2.50    7.50
   7   4  -3   12.00    6.20
  -7   4   3    5.80    5.30
  -6  -4   3  119.39   11.50
  -6  -4   3   87.89   22.70
   6  -4  -3  122.39   13.80
  -6  -4   3  112.69   12.50
   6  -4  -3  108.79   16.50
   6   4  -3  103.39   12.70
  -6   4   3   92.99   10.90
   6   4  -3   88.49   23.90
  -5  -4   3  266.27   23.10
   5  -4  -3  275.47   22.10
   5  -4  -3  286.57   24.60
  -5  -4   3  313.77   44.10
  -5  -4   3  297.97   21.10
  -5   4   3  289.07   20.60
   5   4  -3  268.97   37.70
   5   4  -3  307.07   24.40
   5   4  -3  286.57   21.70
   4  -4  -3   57.19   10.80
  -4  -4   3   60.99    9.90
  -4  -4   3   63.49   10.40
   4  -4  -3   59.89    9.40
   4   4  -3   74.89   19.50
   4   4  -3   70.69   12.40
   4   4  -3   80.49   12.30
   3  -4  -3   24.20    6.80
   3  -4  -3   34.40    8.30
  -3  -4   3   21.30    6.20
  -3  -4   3   19.40    7.00
   3   4  -3   21.60    7.50
   3   4  -3   23.20    6.30
  -3   4   3   12.10    5.10
   3   4  -3   10.00   12.30
  -2  -4   3  152.18   15.70
   2  -4  -3  161.98   14.50
  -2  -4   3  162.68   14.20
   2   4  -3  161.78   15.60
   2   4  -3  139.19   13.50
  -2   4   3  149.49   12.50
   2   4  -3  126.29   24.40
  -1  -4   3 1101.79   72.69
   1  -4  -3 1079.59   59.49
  -1  -4   3 1055.09   59.59
   1   4  -3  960.00   53.29
  -1   4   3  851.31   63.19
  -1   4   3 1052.99   52.89
   1   4  -3  874.01   67.49
   0  -4  -3  107.49   11.80
   0  -4   3  107.89   11.40
   0   4  -3  136.79   24.80
   0   4   3  138.99   20.50
   0   4   3  127.69   12.30
   0   4   3  120.99   15.40
   0   4  -3  132.99   12.70
   0   4  -3  145.79   14.50
   1  -4   3    4.20    4.20
  -1  -4  -3    1.70    4.80
  -1  -4  -3   22.10    6.10
   1  -4   3   11.50    9.40
  -1   4  -3    0.90    5.20
   1   4   3    3.50    4.40
  -1   4  -3    6.60   11.60
   1   4   3   30.00    6.80
   1   4   3   -3.80    9.30
  -1   4  -3   -1.20    4.40
  -2  -4  -3  125.29   21.80
   2  -4   3  126.19   11.50
  -2  -4  -3  132.69   14.40
  -2  -4  -3  122.49   12.20
   2  -4   3  132.79   22.50
   2   4   3  104.09   20.10
   2   4   3  114.79   12.00
  -2   4  -3  135.49   27.80
  -2   4  -3  114.19   11.50
  -2   4  -3  104.29   13.30
  -3  -4  -3  181.38   17.50
  -3  -4  -3  136.69   23.70
   3  -4   3  197.48   21.80
   3   4   3  165.58   24.90
  -3   4  -3  192.88   18.60
  -3   4  -3  134.39   28.60
  -4  -4  -3   55.39   10.40
   4  -4   3   48.50   12.60
  -4  -4  -3   40.60    7.10
  -4  -4  -3   39.90   15.00
   4   4   3   45.90    8.40
   4   4   3   59.19    6.80
  -4   4  -3   32.30   19.40
   4   4   3   71.09   19.10
  -5  -4  -3  348.87   38.10
  -5  -4  -3  326.97   27.20
  -5  -4  -3  331.97   22.40
   5  -4   3  325.27   30.80
   5   4   3  304.77   35.90
   5   4   3  311.27   22.20
  -5   4  -3  257.17   58.39
  -6  -4  -3  108.69   11.80
  -6  -4  -3  108.49   26.10
  -6  -4  -3  108.99   15.90
   6  -4   3  114.79   19.60
   6   4   3  148.79   28.00
   6   4   3  127.39    9.80
   6   4   3  122.09   13.20
  -6   4  -3   86.59   24.00
  -7  -4  -3   28.50   14.60
  -7  -4  -3   24.10    6.50
   7  -4   3    6.00   11.00
   7   4   3   13.70    4.40
   7   4   3   13.70    6.00
   7   4   3    1.20   13.70
  -7   4  -3    5.60   15.10
  -8  -4  -3  246.28   18.80
   8  -4   3  234.68   30.40
   8   4   3  247.18   19.70
  -8   4  -3  192.48   37.60
   8   4   3  247.08   16.00
   9  -4   3  172.28   12.80
  -9  -4  -3  154.18   15.20
   9  -4   3  232.18   30.30
  -9  -4  -3  165.08   11.20
  -9  -4  -3  173.08   16.60
  -9  -4  -3  159.38   11.00
  -9   4  -3  139.09   10.40
  -9   4  -3  118.19   34.80
   9   4   3  144.89    9.90
   9   4   3  158.68   11.60
  -9   4  -3  163.48   11.70
   9   4   3  127.49   14.50
 -10  -4  -3  274.27   16.60
 -10  -4  -3  251.27   20.50
 -10  -4  -3  286.57   16.40
 -10  -4  -3  297.57   19.10
  10  -4   3  308.47   18.00
 -10  -4  -3  276.67   17.40
  10  -4   3  235.98   32.90
 -10   4  -3  284.07   17.30
 -10   4  -3  236.58   15.80
  10   4   3  281.47   17.10
  10   4   3  257.97   15.50
  10   4   3  277.47   21.40
 -11  -4  -3  216.88   13.20
 -11  -4  -3  244.08   15.10
  11  -4   3  212.78   14.80
  11  -4   3  206.08   16.20
 -11  -4  -3  223.38   16.50
 -11  -4  -3  217.38   13.90
  11   4   3  235.28   15.80
  11   4   3  242.68   19.80
 -11   4  -3  219.98   14.30
  11   4   3  237.68   13.90
 -11   4  -3  223.58   15.40
 -12  -4  -3   98.89    8.60
 -12  -4  -3  111.39   13.00
 -12  -4  -3  106.79   10.00
 -12  -4  -3  115.49   11.70
  12  -4   3  115.69   11.10
 -12  -4  -3   97.69    7.50
  12  -4   3   97.39    9.70
 -12   4  -3   81.19    7.90
  12   4   3   84.69    7.30
  12   4   3   93.09   10.00
 -12   4  -3   97.29    9.60
  12   4   3   90.29   12.50
 -13  -4  -3   19.50    5.10
 -13  -4  -3   24.30    4.20
 -13  -4  -3   33.20    7.80
  13  -4   3   16.40    4.70
  13  -4   3   18.70    6.90
 -13  -4  -3   22.90    6.30
  13   4   3   18.00    5.40
 -13   4  -3   27.10    4.50
  13   4   3    7.50   10.30
 -13   4  -3   25.90    5.30
 -14  -4  -3   15.90    3.70
  14  -4   3   14.00    4.20
 -14  -4  -3   23.70    7.10
 -14  -4  -3   12.00    6.30
 -14  -4  -3   23.70    5.00
  14   4   3   19.60    5.20
 -14   4  -3   13.20    4.50
 -14   4  -3   18.00    4.00
 -15  -4  -3  182.58   11.90
 -15  -4  -3  189.28   12.60
 -15  -4  -3  212.88   16.60
  15  -4   3  200.28   13.50
 -15  -4  -3  170.58   14.00
 -15   4  -3  160.08   14.90
 -15   4  -3  182.38   11.40
  15   4   3  171.48   13.30
 -16  -4  -3   29.10    5.50
 -16  -4  -3   31.40    3.80
  16  -4   3   19.40    3.90
 -16  -4  -3   26.40    7.80
 -16   4  -3   37.40    4.30
  16   4   3   28.80    7.70
  16   4   3   29.20    5.60
 -16   4  -3   34.00    4.50
 -17  -4  -3    6.00    3.80
 -17  -4  -3    7.20    2.70
 -17  -4  -3    5.40    3.30
  17  -4   3    9.20    2.80
 -17   4  -3    4.30    2.60
  17   4   3    3.70    4.00
  17   4   3    3.50    4.20
 -17   4  -3    7.40    2.80
 -16  -5   3   28.00    5.00
  16  -5  -3   17.40    3.70
 -16  -5   3   14.00    3.50
 -16   5   3   14.00    3.60
  16   5  -3   18.50    4.10
 -16   5   3   10.80    2.70
 -15  -5   3    5.40    7.10
  15  -5  -3    5.70    3.80
 -15  -5   3    2.60    3.40
 -15   5   3    7.30    4.00
  15   5  -3    7.10    3.80
 -15   5   3    4.50    2.80
 -14  -5   3    7.70    3.40
  14  -5  -3  -10.80    8.40
  14  -5  -3    5.90    5.20
 -14  -5   3    9.00    4.80
  14  -5  -3   10.60    4.30
 -14  -5   3   14.80    4.00
 -14   5   3    4.60    3.10
  14   5  -3    7.70    4.20
 -14   5   3    6.60    4.20
  14   5  -3   13.10    4.40
  13  -5  -3   24.30    8.50
 -13  -5   3    8.50    4.10
 -13  -5   3    9.50    2.90
 -13  -5   3    6.80    5.20
  13  -5  -3   14.10    6.10
  13  -5  -3    9.60    4.70
  13   5  -3    7.90    2.70
 -13   5   3    5.90    3.20
  13   5  -3    6.50    4.10
 -13   5   3    4.10    4.50
 -12  -5   3    8.60    3.50
  12  -5  -3    5.50    7.30
  12  -5  -3   24.50    7.90
  12  -5  -3   15.40    5.30
 -12  -5   3   12.80    4.30
 -12  -5   3    7.00    5.50
  12   5  -3   16.20    7.90
 -12   5   3   17.90    5.10
  12   5  -3   13.20    4.80
 -12   5   3   11.20    4.00
 -12   5   3    4.60    6.00
 -11  -5   3   14.80    3.70
 -11  -5   3   22.00    6.60
  11  -5  -3   21.60    8.30
 -11  -5   3   20.40    5.00
  11  -5  -3   24.20    7.10
  11  -5  -3   26.10    5.80
 -11   5   3   18.30    5.30
 -11   5   3   22.30    7.10
  11   5  -3   16.70    7.10
  11   5  -3   17.50    5.00
 -10  -5   3  343.67   18.90
 -10  -5   3  315.97   19.60
  10  -5  -3  340.57   25.50
 -10  -5   3  312.87   21.70
  10  -5  -3  309.27   22.30
  10  -5  -3  324.77   20.40
 -10  -5   3  335.47   24.80
  10   5  -3  308.97   24.00
  10   5  -3  274.17   18.80
 -10   5   3  298.57   18.70
  10   5  -3  297.77   18.20
   9  -5  -3  114.49   23.10
  -9  -5   3  118.49    9.20
  -9  -5   3  134.19   12.60
  -9  -5   3  119.29   10.30
  -9  -5   3  110.59   15.60
   9  -5  -3  131.29   13.90
   9  -5  -3  123.19   21.10
   9  -5  -3  113.39   10.90
   9   5  -3  106.99   15.00
  -9   5   3  122.79   11.00
   9   5  -3  120.89   10.90
   8  -5  -3   39.60    9.60
  -8  -5   3   49.10    5.50
  -8  -5   3   45.20    6.00
  -8  -5   3   36.50    8.80
   8  -5  -3   51.89    6.80
   8  -5  -3   56.29    8.60
  -8  -5   3   46.10    8.00
   8  -5  -3   20.50   21.70
  -8   5   3   50.19    6.70
   8   5  -3   58.29   10.30
   8   5  -3   39.70    6.70
   7  -5  -3   22.10    8.20
  -7  -5   3   26.50    5.00
  -7  -5   3   16.80    6.40
  -7  -5   3   10.60    6.80
  -7  -5   3   22.00    4.10
   7  -5  -3   25.10    5.70
   7   5  -3   41.20    9.30
   7   5  -3   23.00    5.20
  -7   5   3   32.40    5.80
   6  -5  -3  234.68   15.40
   6  -5  -3  225.58   19.80
  -6  -5   3  212.38   13.90
  -6  -5   3  226.38   19.70
  -6  -5   3  216.88   22.50
   6   5  -3  214.68   19.80
  -6   5   3  209.88   14.60
   6   5  -3  217.88   17.10
  -5  -5   3  361.76   26.50
   5  -5  -3  355.16   26.40
  -5  -5   3  381.96   21.30
   5  -5  -3  378.46   22.60
  -5  -5   3  390.76   23.80
  -5  -5   3  336.07   20.80
   5   5  -3  377.66   23.60
  -5   5   3  407.86   23.10
   5   5  -3  382.56   28.20
  -4  -5   3  440.56   25.20
   4  -5  -3  443.66   30.40
   4  -5  -3  481.85   26.40
   4   5  -3  431.36   24.70
   4   5  -3  327.57   44.40
  -4   5   3  427.76   23.70
   4   5  -3  390.96   34.60
   3  -5  -3  101.49   10.60
  -3  -5   3   89.19   12.60
   3   5  -3   87.39   12.90
   3   5  -3  124.19   27.20
  -3   5   3   89.79   10.40
   3   5  -3  110.39   12.60
  -2  -5   3   81.49   11.70
   2  -5  -3   90.89   12.50
  -2   5   3   87.49   11.80
   2   5  -3   85.79   12.20
   1  -5  -3  163.88   16.30
  -1  -5   3  173.08   15.80
   1   5  -3  120.39   29.20
   1   5  -3  166.28   15.90
  -1   5   3  154.68   14.90
   0  -5   3  429.76   28.10
   0  -5  -3  400.96   27.50
   0   5  -3  346.67   46.70
   0   5  -3  376.86   25.90
   0   5   3  354.36   24.80
   1  -5   3  514.15   33.00
  -1  -5  -3  543.65   34.70
   1   5   3  498.75   32.20
  -1   5  -3  505.15   32.30
  -2  -5  -3  140.59   12.90
  -2  -5  -3  139.89   19.80
  -2  -5  -3  132.29   13.00
   2   5   3  103.09    9.90
   2   5   3  134.29   13.80
  -3  -5  -3    8.10    5.90
  -3  -5  -3   12.40    4.50
  -3  -5  -3    9.00    3.40
   3   5   3   12.20    3.30
   3   5   3   11.70    4.80
   3   5   3   16.10    6.70
  -3   5  -3   -1.70   21.20
  -4  -5  -3   77.79    8.50
   4  -5   3   93.59    9.20
  -4  -5  -3   78.29   11.00
   4   5   3   77.59    8.10
  -4   5  -3   31.30   28.70
   4   5   3   83.69    8.80
   4   5   3   68.99   10.50
  -4   5  -3   68.39    7.00
  -5  -5  -3  277.07   17.60
  -5  -5  -3  294.17   22.90
  -5  -5  -3  288.77   17.00
  -5  -5  -3  290.27   21.40
   5   5   3  238.68   15.90
   5   5   3  238.68   20.00
   5   5   3  232.58   14.30
  -6  -5  -3   27.20    4.20
   6  -5   3   38.30   19.30
  -6  -5  -3   18.00    5.00
  -6  -5  -3   28.80    7.70
  -6  -5  -3   28.70    6.60
   6  -5   3   25.10    5.20
   6   5   3   28.30    4.40
  -6   5  -3   35.20    5.30
   6   5   3   19.70    7.10
   6   5   3   28.90    5.60
   7  -5   3   -7.90    3.90
  -7  -5  -3    0.90    5.90
   7  -5   3  -10.20   15.60
  -7  -5  -3    3.20    4.20
  -7  -5  -3   10.10    5.10
  -7  -5  -3   -0.90    3.00
  -7   5  -3    4.70    4.40
   7   5   3    6.80    4.60
   7   5   3    2.20    3.10
   7   5   3    6.20    6.70
  -8  -5  -3   20.30    5.80
  -8  -5  -3   20.70    5.70
  -8  -5  -3   12.80    6.90
   8  -5   3   36.50   19.00
  -8  -5  -3   13.00    6.60
   8   5   3   17.90    5.20
   8   5   3   17.50    4.70
  -9  -5  -3    5.20    5.10
   9  -5   3    3.70    4.10
  -9  -5  -3    7.40    4.30
  -9  -5  -3    7.70    3.10
  -9  -5  -3   -3.70    5.50
   9   5   3    1.60    4.50
   9   5   3    6.00    6.10
  -9   5  -3    5.90    4.20
   9   5   3    2.70    2.90
 -10  -5  -3    3.30    6.00
 -10  -5  -3    2.00    5.00
 -10  -5  -3    3.00    2.70
  10  -5   3    6.80    3.90
 -10  -5  -3    1.00    4.00
 -10   5  -3    5.00    3.80
  10   5   3   -1.20    4.50
  10   5   3    4.60    6.00
  10   5   3    4.20    2.90
 -11  -5  -3    8.80    4.40
 -11  -5  -3   12.70    5.90
 -11  -5  -3    6.40    3.00
 -11  -5  -3   -5.80    4.60
  11   5   3    4.80    3.10
 -11   5  -3    9.30    3.90
  11   5   3   -3.70    5.90
 -12  -5  -3   32.50    3.80
 -12  -5  -3   39.50    6.60
 -12  -5  -3   45.20    8.30
 -12  -5  -3   49.00    5.90
  12  -5   3   30.50    4.80
  12   5   3   31.60    3.70
 -12   5  -3   28.70    4.60
  12   5   3   31.70    6.00
  13  -5   3    3.20    3.10
 -13  -5  -3    1.70    5.50
 -13  -5  -3    5.30    2.40
 -13  -5  -3    1.40    4.40
 -13  -5  -3   -3.00    3.60
 -13   5  -3    1.70    2.80
  13   5   3    2.80    2.60
  13   5   3    2.50    4.40
 -13   5  -3    8.00    3.20
 -14  -5  -3   66.39    8.40
 -14  -5  -3   60.49    6.10
  14   5   3   78.29    9.00
 -15  -5  -3   16.20    3.60
 -15  -5  -3   19.60    4.40
  15   5   3   22.80    5.10
 -15   5  -3   18.90    3.70
 -13  -6   3   60.89    7.90
 -13  -6   3   61.89    6.20
  13  -6  -3   65.39    6.60
  13   6  -3   63.59    7.20
 -13   6   3   72.39    6.60
 -12  -6   3    6.50    4.50
  12  -6  -3    6.80    3.70
 -12  -6   3    3.80    2.50
 -12  -6   3    9.20    3.50
  12   6  -3    5.30    3.70
 -12   6   3    9.40    3.70
  12   6  -3   15.80    2.80
  11  -6  -3  199.28   13.20
 -11  -6   3  186.48   14.60
 -11  -6   3  203.88   12.00
 -11   6   3  180.28   12.40
  11   6  -3  183.38   12.80
  11   6  -3  187.78   11.20
  10  -6  -3   63.49    6.80
 -10  -6   3   59.69    6.00
 -10  -6   3   56.59    6.10
 -10  -6   3   62.39    7.90
  10   6  -3   64.29    5.90
 -10   6   3   64.19    6.70
  10   6  -3   59.39    6.80
  -9  -6   3  118.39    8.80
  -9  -6   3  128.19   11.90
  -9  -6   3  123.09    9.70
   9  -6  -3  123.09   10.50
   9  -6  -3  119.39   14.30
  -9   6   3  118.29    9.80
   9   6  -3  113.89   10.50
  -8  -6   3  200.98   15.60
   8  -6  -3  187.88   18.70
  -8  -6   3  204.98   13.30
   8   6  -3  146.19   16.20
   8   6  -3  190.78   18.30
  -7  -6   3   62.09    5.80
   7  -6  -3   48.20    6.70
  -7  -6   3   55.29    8.10
   7  -6  -3   63.59   11.30
  -7  -6   3   51.49    6.10
   7   6  -3   60.59   10.70
   7   6  -3   45.20    6.60
  -7   6   3   59.69    6.70
  -6  -6   3  147.49   13.20
   6  -6  -3  149.99   12.00
  -6  -6   3  146.59   10.40
  -6  -6   3  160.28   11.20
   6  -6  -3  144.29   16.20
   6   6  -3  133.69   11.50
   6   6  -3  157.08   16.60
   5  -6  -3   25.50    5.50
  -5  -6   3   27.10    4.30
  -5  -6   3   33.90    6.70
  -5  -6   3   34.50    5.10
   5  -6  -3   23.60    8.20
   5   6  -3   39.20    6.10
   5   6  -3   33.00    9.20
  -4  -6   3   15.10    6.00
  -4  -6   3   10.20    4.10
  -4  -6   3    5.10    3.30
   4  -6  -3   11.90    7.40
   4  -6  -3   12.40    4.80
   4   6  -3    3.30    6.10
   4   6  -3    6.30    4.40
  -3  -6   3   15.20    6.00
   3  -6  -3   14.40    7.20
  -3  -6   3   11.70    4.20
   3  -6  -3   12.00    4.70
  -3  -6   3   21.10    3.90
   3   6  -3    8.80    4.60
   3   6  -3   23.40    7.90
  -2  -6   3   54.79    6.20
   2  -6  -3   37.10    8.60
   2  -6  -3   52.79    6.60
  -2  -6   3   52.69    5.50
   2  -6  -3   55.99    5.80
  -2   6   3   46.90    4.70
   2   6  -3   44.40    6.50
   2   6  -3   35.90    9.30
  -1  -6   3    2.90    3.10
  -1  -6   3   -3.50    3.60
   1  -6  -3    7.60    3.00
   1  -6  -3    1.70    4.10
   1  -6  -3    2.70    6.90
  -1   6   3    5.90    2.80
   1   6  -3   12.70    5.30
   1   6  -3    4.00    6.40
   0  -6   3   74.09    7.30
   0  -6  -3   59.29   10.20
   0  -6  -3   87.39    8.60
   0  -6   3   61.59    6.90
   0  -6  -3   78.79    6.80
   0   6   3   60.19   10.00
   0   6   3   61.49    6.00
   0   6  -3   42.10   11.50
  -1  -6  -3   73.39    7.50
   1  -6   3   64.79    6.80
  -1  -6  -3   68.09   10.30
  -1  -6  -3   76.89    6.80
   1  -6   3   65.39    6.80
   1   6   3   78.49   11.40
   1   6   3   69.89    6.60
  -2  -6  -3    8.00    3.00
   2  -6   3    7.40    3.70
  -2  -6  -3    3.90    4.30
  -2  -6  -3   17.60    7.30
   2   6   3   15.90    7.40
   2   6   3    7.80    3.10
   3  -6   3   23.90    4.80
  -3  -6  -3   26.30    5.20
  -3  -6  -3   15.70    7.10
  -3  -6  -3   19.00    3.70
   3   6   3   17.60    7.10
   3   6   3   17.60    3.60
  -4  -6  -3   16.70    4.70
  -4  -6  -3   13.00    3.40
  -4  -6  -3   -0.40    5.80
   4  -6   3   15.70    4.20
   4   6   3    9.50    6.80
   4   6   3   18.20    3.60
   5  -6   3  167.78   12.10
  -5  -6  -3  194.08   12.60
  -5  -6  -3  172.78   11.50
  -5  -6  -3  173.98   16.20
   5   6   3  153.48   17.00
   5   6   3  177.48   11.10
  -6  -6  -3  198.28   11.80
  -6  -6  -3  170.88   19.80
  -6  -6  -3  200.78   13.20
  -6  -6  -3  166.48   14.10
   6   6   3  176.98   11.30
  -7  -6  -3    1.80    6.00
  -7  -6  -3    7.80    4.10
  -7  -6  -3    2.40    4.60
   7  -6   3    6.70    3.60
   7   6   3   12.70    3.60
   7   6   3   -0.90    6.00
   8  -6   3   39.10    5.00
  -8  -6  -3   31.00    6.20
  -8  -6  -3   40.70    4.50
  -8  -6  -3   40.70    5.40
  -8  -6  -3   42.00    8.30
   8   6   3   26.30    6.00
   8   6   3   32.30    4.00
  -9  -6  -3   48.70    6.90
  -9  -6  -3   50.89    5.40
  -9  -6  -3   49.70   12.00
   9  -6   3   43.70    6.20
  -9  -6  -3   49.60    5.80
   9   6   3   59.29    5.80
   9   6   3   52.09    7.10
  10  -6   3  122.59    8.90
 -10  -6  -3  123.29    9.90
 -10  -6  -3  128.69   10.00
 -10  -6  -3  139.59   11.00
  10   6   3  112.19   10.50
 -11  -6  -3  218.18   13.80
 -11  -6  -3  225.18   12.70
 -11  -6  -3  216.68   14.50
  11  -6   3  222.08   12.80
  11   6   3  198.58   11.60
 -12  -6  -3   44.60    8.00
 -12  -6  -3   24.70    4.20
  12   6   3   19.60    2.70
  -9  -7   3   31.90    3.40
  -9  -7   3   23.60    4.50
  -9  -7   3   35.50    4.00
   9   7  -3   27.90    3.10
   8  -7  -3   12.50    3.40
  -8  -7   3   14.90    2.80
  -8  -7   3   10.50    3.10
  -8  -7   3   11.80    4.00
   8   7  -3   15.90    2.70
  -7  -7   3   37.40    4.90
  -7  -7   3   41.70    5.50
   7  -7  -3   41.40    4.90
  -7  -7   3   47.80    5.00
   7   7  -3   44.60    4.80
  -6  -7   3   63.89    5.50
   6  -7  -3   54.49    5.70
  -6  -7   3   49.90    5.20
   6   7  -3   58.69    5.50
  -5  -7   3   92.69    7.10
  -5  -7   3   87.69    7.40
   5   7  -3   86.69    7.00
   4  -7  -3  198.88   12.50
  -4  -7   3  185.28   12.00
  -3  -7   3    3.50    3.60
   3  -7  -3   10.20    4.00
  -3  -7   3    6.80    3.40
  -2  -7   3    5.80    3.10
  -2  -7   3    0.00    4.70
   2  -7  -3    1.80    3.60
   1  -7  -3    6.70    2.50
  -1  -7   3   11.70    3.30
  -1  -7   3    5.10    2.80
   1  -7  -3    9.10    3.90
   1   7  -3   16.70    2.80
  -1   7   3   14.80    2.80
   0  -7  -3  188.28   12.10
   0  -7   3  177.18   11.20
   0  -7  -3  164.88   11.00
   0  -7   3  169.28   10.50
   0   7   3  171.18   10.50
   0   7  -3  168.68   10.00
  -1  -7  -3  284.57   16.30
   1  -7   3  252.47   15.50
  -2  -7  -3   31.10    4.90
   2  -7   3   27.30    4.10
   3  -7   3    8.00    3.40
  -3  -7  -3    8.40    3.60
   4  -7   3   30.90    4.10
  -4  -7  -3   33.10    3.70
   4   7   3   29.10    3.50
   5  -7   3  110.89    8.30
  -5  -7  -3   87.69    8.00
  -5  -7  -3   85.19    6.70
   5   7   3   81.89    6.30
  -6  -7  -3   63.19    5.30
  -6  -7  -3   50.59    5.50
   6   7   3   63.39    5.40
  -7  -7  -3   25.90    4.00
  -7  -7  -3   34.60    3.40
   7   7   3   32.10    3.40
 -21   0   4   38.40    4.40
 -21   0   4   38.40    4.70
  21   0  -4   33.40    4.90
  21   0  -4   35.50    5.90
 -20   0   4   15.80    5.70
 -20   0   4   11.90    3.60
 -20   0   4   12.50    3.00
 -20   0   4    5.40    4.10
  20   0  -4    6.50    3.80
 -19   0   4   27.80    4.20
 -19   0   4   30.50    7.40
  19   0  -4   26.50    5.50
 -19   0   4   33.00    5.00
  19   0  -4   27.60    6.50
 -19   0   4   35.40    5.60
 -18   0   4    9.80    4.10
 -18   0   4   10.10    4.80
 -18   0   4   14.40    6.50
 -18   0   4   21.40    4.20
  18   0  -4   12.20    4.80
 -17   0   4  132.29   13.70
 -17   0   4  113.39   13.20
  17   0  -4  123.29   10.70
 -16   0   4   43.20    6.10
 -16   0   4   22.40    4.90
  16   0  -4   31.30    5.20
 -16   0   4   33.80    4.70
 -16   0   4   25.20    7.70
 -15   0   4  455.45   25.50
 -15   0   4  462.45   25.20
 -15   0   4  399.36   24.70
  15   0  -4  450.55   36.50
 -15   0   4  445.26   52.69
 -15   0   4  458.65   29.40
  15   0  -4  454.25   25.30
 -14   0   4  354.76   23.70
 -14   0   4  267.37   38.20
  14   0  -4  363.36   30.10
  13   0  -4   -2.00    6.20
 -13   0   4    4.20    5.00
 -13   0   4  -11.30   12.00
 -12   0   4   55.59   10.10
  12   0  -4   48.10   10.40
 -12   0   4   38.10   15.20
 -12   0   4   65.69   11.30
 -11   0   4  605.94   38.90
  11   0  -4  620.74   39.10
 -11   0   4  594.74   36.30
 -11   0   4  601.24   35.00
 -10   0   4  459.75   27.50
 -10   0   4  426.56   29.50
  10   0  -4  448.86   29.70
 -10   0   4  393.46   36.00
   9   0  -4 1982.00  106.39
  -9   0   4 1925.91  104.09
  -9   0   4 2044.80  113.99
  -9   0   4 1980.90  106.69
  -8   0   4  251.67   23.40
  -8   0   4  171.08   14.70
   8   0  -4  225.28   17.50
  -8   0   4  223.78   17.50
  -7   0   4 1012.20   55.09
  -7   0   4 1012.50   61.59
  -7   0   4 1071.99   57.69
   6   0  -4   71.59    7.20
  -6   0   4   70.99    7.00
  -6   0   4   70.49    9.20
  -6   0   4   72.19   11.70
  -5   0   4  169.68   11.70
   5   0  -4  162.58   11.50
  -5   0   4  194.38   14.50
  -5   0   4  195.58   15.80
  -4   0   4  762.32   41.70
  -4   0   4  733.43   39.00
   4   0  -4  701.73   38.90
  -4   0   4  744.43   42.10
   3   0  -4  495.95   29.30
  -3   0   4  482.35   29.20
   3   0  -4  477.45   26.80
  -3   0   4  508.35   27.00
  -3   0   4  514.15   29.70
   2   0  -4  317.47   20.20
   2   0  -4  337.37   18.40
  -2   0   4  302.77   21.20
   1   0  -4 1116.09   56.29
  -1   0   4  988.50   56.39
   1   0  -4  949.71   53.49
   0   0  -4   46.90    6.10
   0   0  -4   36.00    9.40
   0   0   4   48.60    8.80
  -1   0  -4 1439.46   77.89
   1   0   4 1424.36   79.99
  -1   0  -4 1592.54   82.79
   2   0   4 1068.89   59.59
  -2   0  -4 1151.88   63.29
  -2   0  -4  985.20   57.29
  -3   0  -4 2011.60  110.19
  -3   0  -4 1917.61  104.09
   3   0   4 2030.60  106.09
  -4   0  -4  458.35   35.40
   4   0   4  486.65   30.50
  -4   0  -4  445.86   28.80
  -5   0  -4 3464.95  184.98
   5   0   4 3665.93  186.58
  -6   0  -4  354.16   34.20
   6   0   4  341.57   25.80
  -6   0  -4  337.17   25.00
  -7   0  -4  241.98   21.60
  -7   0  -4  269.37   31.30
   7   0   4  262.57   22.90
   8   0   4  110.19   15.40
  -8   0  -4   87.59   13.40
  -8   0  -4   89.99   31.30
   9   0   4   -4.10    6.20
  -9   0  -4    6.70   11.70
  -9   0  -4    4.10    4.50
  -9   0  -4    0.50    6.40
  10   0   4  353.16   30.30
 -10   0  -4  358.56   22.80
 -10   0  -4  325.47   38.60
 -10   0  -4  363.76   28.70
 -11   0  -4 1683.13  114.99
 -11   0  -4 1636.44   90.79
  11   0   4 1748.23   89.29
 -11   0  -4 1693.83   98.19
  11   0   4 1775.32  100.99
 -12   0  -4    1.90    4.60
  12   0   4    1.20    4.00
 -12   0  -4   15.10   10.10
 -12   0  -4   -4.70   12.50
  13   0   4    5.20   12.70
 -13   0  -4   -7.10   14.50
 -14   0  -4   -4.30    2.70
 -14   0  -4    6.10    6.10
  14   0   4   -4.00    4.50
 -14   0  -4    1.20    3.80
 -14   0  -4   -2.50    4.10
 -15   0  -4  575.34   33.10
 -15   0  -4  583.34   31.70
 -15   0  -4  582.44   31.20
 -15   0  -4  555.84   32.00
 -15   0  -4  588.34   42.90
  15   0   4  581.14   33.30
  15   0   4  576.94   32.90
  16   0   4   50.99    8.60
 -16   0  -4   65.09    6.50
 -16   0  -4   80.49   11.00
 -16   0  -4   64.69    6.60
 -16   0  -4   45.90    6.40
  16   0   4   61.99    8.20
 -17   0  -4   78.59   10.70
 -17   0  -4   96.79    8.50
  17   0   4   99.19   11.90
 -17   0  -4   84.19    7.40
  17   0   4   79.69    9.80
 -18   0  -4    3.60    5.70
 -18   0  -4    8.40    3.70
 -18   0  -4    8.30    3.10
  18   0   4    5.10    5.10
  18   0   4    9.60    4.60
 -18   0  -4    8.20    4.20
  19   0   4    5.90    4.10
 -19   0  -4    3.50    3.60
  19   0   4    3.20    5.90
 -19   0  -4    5.60    2.60
 -19   0  -4    2.20    3.00
 -20   0  -4   20.70    3.60
  20   0   4   18.30    4.70
 -20   0  -4   25.80    4.00
 -21  -1   4   60.59    5.80
  21  -1  -4   56.29    6.10
 -21  -1   4   55.39    5.60
  21  -1  -4   61.39    8.10
  21   1  -4   55.79    6.40
 -21   1   4   57.69    5.40
 -21   1   4   49.10    5.00
 -21   1   4   48.10    5.00
  21   1  -4   47.30    6.20
 -20  -1   4  134.19    9.50
 -20  -1   4  145.39   10.10
 -20  -1   4  113.69   12.40
  20  -1  -4  138.69   10.60
 -20   1   4  141.79   10.40
  20   1  -4  133.29   13.90
 -20   1   4  139.09   11.80
 -20   1   4  144.59   10.20
 -20   1   4  144.09   14.20
  19  -1  -4  140.39   11.40
  19  -1  -4  134.69   12.90
 -19  -1   4  137.39   10.30
 -19  -1   4  151.98   13.80
 -19  -1   4  159.38   11.00
 -19   1   4  159.08   11.50
 -19   1   4  151.08   10.80
  19   1  -4  157.98   12.10
 -19   1   4  161.28   11.10
 -19   1   4  168.98   14.90
  18  -1  -4   46.70    7.80
 -18  -1   4   43.00    8.30
  18  -1  -4   42.70    6.40
 -18  -1   4   30.70    5.50
 -18  -1   4   37.90    5.40
 -18   1   4   27.40    4.90
 -18   1   4   34.60    4.90
  18   1  -4   33.80    5.50
 -18   1   4   28.00    5.40
 -18   1   4   22.60    7.10
  17  -1  -4    8.40    6.10
 -17  -1   4    6.20    5.70
  17  -1  -4   -1.10    4.30
 -17  -1   4    9.50    4.00
 -17  -1   4    6.10    4.50
  17   1  -4   -0.30    3.90
 -17   1   4    0.60    3.60
 -17   1   4    1.60    4.80
 -17   1   4    2.70    4.30
 -17   1   4    1.90    5.90
  16  -1  -4  240.98   29.80
 -16  -1   4  250.87   15.80
 -16  -1   4  246.98   15.30
 -16  -1   4  235.38   19.70
  16  -1  -4  231.08   16.20
 -16   1   4  236.98   15.50
  16   1  -4  213.48   14.20
 -16   1   4  238.68   14.40
 -16   1   4  208.48   18.50
 -16   1   4  220.38   14.70
  15  -1  -4   31.60    5.50
  15  -1  -4   29.50   12.00
 -15  -1   4   28.00    5.80
 -15  -1   4   30.00    7.50
 -15   1   4   30.40    7.60
 -14  -1   4  165.28   30.30
  14  -1  -4  174.98   22.50
 -14  -1   4  163.48   14.90
  14  -1  -4  177.78   12.30
 -14   1   4  125.79   13.30
 -13  -1   4  330.07   27.40
 -13  -1   4  285.57   36.70
  13  -1  -4  334.17   19.70
  13  -1  -4  334.57   29.20
 -13  -1   4  342.67   22.60
 -13   1   4  334.47   22.80
  12  -1  -4   19.00    7.80
 -12  -1   4    2.30    7.10
 -12  -1   4    3.60   11.30
 -12  -1   4    2.80    4.50
 -12   1   4  -20.60   10.60
  12   1  -4    3.80    6.00
 -12   1   4   -0.70    5.60
 -12   1   4    4.30    4.40
 -11  -1   4  137.39   11.90
 -11  -1   4  119.79   21.60
  11  -1  -4  108.49   15.40
 -11  -1   4  150.18   15.30
 -11  -1   4  145.99   14.20
 -11   1   4  111.49   21.00
 -11   1   4  142.89   12.30
  11   1  -4  154.88   14.60
 -11   1   4  128.39   15.70
 -10  -1   4   14.40    6.40
 -10  -1   4   24.60   12.30
  10  -1  -4   31.00    8.40
 -10  -1   4   28.90    6.40
 -10  -1   4   25.50    5.20
 -10  -1   4   25.40    5.50
  10   1  -4   26.40    6.20
 -10   1   4   29.90    6.00
 -10   1   4   23.20   11.10
 -10   1   4   22.00    7.20
  10   1  -4   27.60    5.10
  -9  -1   4   64.39    9.70
  -9  -1   4   63.59   10.00
   9  -1  -4   65.69   11.00
  -9  -1   4   72.49   16.00
  -9   1   4   53.89    7.50
   9   1  -4   73.99    9.40
  -9   1   4   66.19   10.90
  -9   1   4   85.79   15.30
  -8  -1   4  127.09   20.00
   8  -1  -4  139.49   14.60
  -8  -1   4  140.39   12.90
  -8  -1   4  122.79   10.70
  -8  -1   4  141.79   13.30
  -8   1   4  134.29   17.40
  -8   1   4  148.29   15.20
   8   1  -4  144.49   12.60
  -7  -1   4  732.33   41.00
  -7  -1   4  704.23   41.10
   7  -1  -4  716.43   42.60
  -7  -1   4  709.03   48.30
  -7   1   4  719.33   45.00
  -7   1   4  739.13   43.60
  -6  -1   4  184.48   14.20
  -6  -1   4  162.28   19.20
  -6  -1   4  184.28   13.60
  -6   1   4  190.48   16.10
  -5  -1   4  223.78   20.70
  -5  -1   4  206.28   15.00
   5   1  -4  249.38   21.20
   5   1  -4  228.88   16.00
  -5   1   4  229.08   16.30
  -5   1   4  226.18   17.10
  -4  -1   4 1763.52   90.29
  -4  -1   4 1666.13   89.39
  -4  -1   4 1704.13   94.39
  -4   1   4 1751.42   94.19
   4   1  -4 1865.61   98.19
   4   1  -4 1718.33   92.59
  -3  -1   4   32.80    6.60
  -3  -1   4   41.50    9.10
  -3  -1   4   31.90    5.20
   3   1  -4   19.00    4.70
   3   1  -4   32.00    8.20
  -3   1   4   21.50    6.00
  -2  -1   4  226.08   14.90
   2  -1  -4  218.18   13.40
  -2  -1   4  238.18   19.80
  -2  -1   4  231.98   17.20
  -2   1   4  227.58   16.40
   2   1  -4  235.98   19.70
   2   1  -4  230.38   15.10
   1  -1  -4  370.86   21.20
  -1  -1   4  362.36   24.70
   1   1  -4  407.96   28.50
   1   1  -4  407.86   23.70
  -1   1   4  410.26   25.20
   0  -1  -4 4518.15  221.08
   0  -1  -4 4236.28  219.78
   0  -1   4 4195.28  222.68
   0   1  -4 4167.08  206.38
   0   1  -4 3721.83  200.68
   1  -1   4 2020.80  108.19
  -1  -1  -4 1931.51  105.49
  -1  -1  -4 2132.29  108.49
  -1   1  -4 1758.92   96.39
  -1   1  -4 1952.40  103.89
   2  -1   4 4600.64  238.58
  -2  -1  -4 4641.04  240.08
  -2   1  -4 4519.65  233.38
  -2   1  -4 4612.84  241.28
  -3  -1  -4   82.09   10.50
  -3  -1  -4   72.99   13.40
   3  -1   4   72.29   11.00
  -3   1  -4   71.39   15.70
   3   1   4   70.29   10.80
  -3   1  -4   80.99    9.50
  -4  -1  -4   74.79   14.60
   4  -1   4   87.69   12.60
  -4  -1  -4   96.09   11.90
  -4   1  -4  107.89   20.70
  -4   1  -4  141.89   12.40
  -5  -1  -4  672.13   46.70
  -5  -1  -4  612.24   39.30
   5  -1   4  632.74   41.10
  -5   1  -4  593.94   43.30
   5   1   4  550.44   33.50
  -5   1  -4  527.55   32.20
   5   1   4  433.96   28.60
  -6  -1  -4  802.72   57.59
  -6  -1  -4  782.22   48.90
   6  -1   4  853.81   51.19
   6   1   4  793.72   46.30
  -6   1  -4  781.12   45.10
  -6   1  -4  784.72   56.09
   6   1   4  684.83   40.90
  -7  -1  -4  256.37   30.50
  -7  -1  -4  249.08   21.80
   7  -1   4  239.38   23.00
   7   1   4  277.97   23.10
   7   1   4  302.67   18.20
  -7   1  -4  285.47   22.50
  -7   1  -4  257.97   32.10
  -8  -1  -4   50.79   16.80
  -8  -1  -4   41.70   10.00
   8  -1   4   53.29   16.50
  -8   1  -4   39.20    9.40
  -8   1  -4   43.00   16.50
   8   1   4   38.70    5.80
   9  -1   4   96.19   16.30
  -9  -1  -4   73.49   20.40
  -9  -1  -4  132.89   11.30
  -9  -1  -4  104.59   15.40
  -9   1  -4  145.69   17.70
   9   1   4  110.89   17.30
  -9   1  -4  111.39   24.00
   9   1   4  131.19   11.00
 -10  -1  -4   34.20   10.30
  10  -1   4   19.00    9.70
 -10  -1  -4   36.90   16.90
 -10  -1  -4   25.30    5.90
 -10   1  -4   10.90    5.30
 -10   1  -4   24.20   14.80
 -10   1  -4    5.70    8.50
  10   1   4   19.70    5.50
 -11  -1  -4  136.39   30.90
  11  -1   4  170.98   12.80
 -11  -1  -4  191.78   15.30
 -11   1  -4  198.58   17.70
  11   1   4  150.58   11.70
 -11   1  -4  154.58   19.90
 -11   1  -4  118.39   27.40
  12  -1   4   28.90    5.80
  12  -1   4   27.10   12.30
 -12  -1  -4    5.00   14.30
 -12  -1  -4   62.79    9.30
  12   1   4   28.20    5.50
 -12   1  -4   36.90   18.50
 -12   1  -4   38.40   17.50
 -13  -1  -4   60.99    7.40
  13  -1   4  101.19    9.90
 -13  -1  -4   73.79    7.80
 -13  -1  -4   71.99   26.60
 -13  -1  -4   70.59   10.20
  13  -1   4   73.09    9.60
  13  -1   4   84.29   19.40
 -13  -1  -4   88.49    9.50
 -13   1  -4   70.49    7.00
  13   1   4   85.89   10.10
 -13   1  -4   88.09    8.50
 -13   1  -4   75.19   10.90
 -13   1  -4   30.20   19.40
  13   1   4   70.59    8.10
  14  -1   4   76.09    8.60
 -14  -1  -4   73.59   11.20
 -14  -1  -4   72.99    7.20
  14  -1   4   64.29   19.10
 -14  -1  -4   72.29    7.80
 -14  -1  -4   70.59    8.50
  14  -1   4   90.49   12.00
 -14   1  -4   68.09    6.90
 -14   1  -4   65.29   10.30
  14   1   4   81.59    9.80
  14   1   4   61.29    7.70
 -14   1  -4   73.29    7.10
 -14   1  -4   58.59    7.30
 -15  -1  -4   -2.50    4.50
 -15  -1  -4    3.70    7.40
  15  -1   4    4.00    5.00
  15  -1   4    2.50    5.90
  15  -1   4  -11.80   17.80
 -15  -1  -4    8.00    5.00
 -15  -1  -4   -1.20    5.60
  15   1   4    3.40    5.60
 -15   1  -4   11.30    6.40
 -15   1  -4    8.00    6.60
  15   1   4   11.50    5.80
 -15   1  -4    7.90    5.50
 -16  -1  -4   34.20    5.40
 -16  -1  -4   40.50    6.90
 -16  -1  -4   37.00    5.90
  16  -1   4   51.59    7.90
  16  -1   4   46.20    6.80
 -16  -1  -4   35.00    8.10
 -16   1  -4   53.09    8.70
 -16   1  -4   54.49    6.70
  16   1   4   46.50    7.10
 -16   1  -4   40.40    5.80
  16   1   4   51.89    7.60
 -16   1  -4   33.20    4.80
 -17  -1  -4   43.40    6.50
 -17  -1  -4   24.10    7.80
 -17  -1  -4   42.90    6.00
  17  -1   4   54.49    9.80
  17  -1   4   45.40    6.70
 -17   1  -4   30.30    7.30
 -17   1  -4   36.90    5.50
 -17   1  -4   32.50    4.60
  17   1   4   46.00    6.30
 -17   1  -4   32.20    5.20
  17   1   4   34.90    7.50
  18  -1   4    5.90    5.10
 -18  -1  -4    6.50    3.50
 -18  -1  -4    7.50    4.10
 -18  -1  -4   14.70    9.50
  18  -1   4    3.30    4.40
 -18   1  -4    9.40    3.90
 -18   1  -4    2.10    3.90
  18   1   4   10.50    5.30
 -18   1  -4    7.30    3.20
  18   1   4    4.00    4.50
 -19  -1  -4   -2.20    3.30
  19  -1   4   -2.50    4.30
 -19  -1  -4   -1.20    3.00
 -19   1  -4    1.70    2.50
 -19   1  -4   -1.70    3.10
  19   1   4    2.20    4.60
 -19   1  -4   -1.90    3.10
  19   1   4   -4.30    3.70
 -20  -1  -4   49.00    4.50
  20  -1   4   52.79    6.90
  20   1   4   52.99    7.60
 -20   1  -4   52.19    5.30
 -21  -2   4   16.20    2.70
  21  -2  -4   13.10    4.40
  21  -2  -4   15.40    4.20
  21   2  -4   19.50    4.20
 -21   2   4   15.50    4.00
 -21   2   4   16.40    3.30
  20  -2  -4   -1.90    4.40
 -20  -2   4    4.70    3.50
 -20  -2   4   12.40    3.10
  20  -2  -4    2.60    3.70
 -20   2   4    5.20    3.10
  20   2  -4    2.70    3.50
 -20   2   4    4.70    3.50
 -20   2   4    5.70    2.70
  19  -2  -4   24.80    7.30
  19  -2  -4    3.60    4.00
 -19  -2   4    9.50    3.40
  19  -2  -4   13.20    5.60
 -19  -2   4   19.10    6.10
 -19  -2   4   14.00    4.20
 -19   2   4   16.80    3.70
  19   2  -4   10.30    4.30
 -19   2   4   10.10    3.90
 -19   2   4   21.90    6.30
 -19   2   4   16.20    4.60
  18  -2  -4    5.50    6.00
 -18  -2   4   20.90    6.80
  18  -2  -4    9.80    5.40
 -18  -2   4   10.20    5.70
 -18  -2   4   12.40    3.90
 -18   2   4   18.20    6.80
 -18   2   4   13.70    5.20
 -18   2   4   17.20    4.70
  18   2  -4    7.50    4.20
 -17  -2   4   30.60    7.60
  17  -2  -4   17.60    5.20
  17  -2  -4   16.30    6.50
 -17  -2   4   16.30    4.20
 -17  -2   4   19.70    5.40
 -17  -2   4   25.30    5.10
 -17   2   4   14.30    6.70
 -17   2   4   18.80    4.30
  17   2  -4    9.10    4.10
 -17   2   4   21.40    5.30
 -17   2   4   20.40    7.30
  16  -2  -4  261.27   30.00
  16  -2  -4  214.98   16.30
 -16  -2   4  274.77   20.00
 -16   2   4  250.17   19.50
  16   2  -4  212.48   14.00
  15  -2  -4  157.08   14.60
  15  -2  -4  147.89   12.10
 -15  -2   4  123.99   14.10
 -15  -2   4  147.69   10.80
 -15  -2   4  136.59   11.50
  15  -2  -4  174.28   25.20
 -15  -2   4  155.88   12.70
 -15   2   4  118.29   10.60
  15   2  -4   94.29    8.30
 -15   2   4  114.19   13.40
 -15   2   4   94.89    9.00
 -15   2   4  119.09    9.50
  14  -2  -4   46.10    9.00
  14  -2  -4   49.00   14.80
  14  -2  -4   55.39    7.00
 -14  -2   4   75.09   10.20
 -14  -2   4   49.50    6.10
 -14  -2   4   71.39    7.30
 -14  -2   4   54.89    7.70
 -14   2   4   54.19    9.20
 -14   2   4   47.40    5.80
 -14   2   4   36.80    6.30
  13  -2  -4  382.06   22.10
  13  -2  -4  375.76   33.80
 -13  -2   4  353.76   41.50
 -13  -2   4  355.26   24.50
  13   2  -4  287.37   40.20
 -13   2   4  334.07   23.00
 -12  -2   4   68.49   12.80
 -12  -2   4   35.50   17.20
 -12  -2   4   67.59    9.00
  12  -2  -4   55.09   13.80
  12  -2  -4   63.99    7.40
 -12  -2   4   59.59    8.20
 -12   2   4   56.29    8.90
  12   2  -4   50.69    8.50
  11  -2  -4  381.36   21.50
 -11  -2   4  337.77   24.40
  11  -2  -4  375.46   30.70
 -11  -2   4  387.96   28.40
 -11  -2   4  361.66   23.70
 -11   2   4  372.46   30.40
  11   2  -4  341.97   23.10
 -11   2   4  338.47   23.10
 -10  -2   4 1222.38   68.49
 -10  -2   4 1153.88   63.89
 -10  -2   4 1200.08   63.59
 -10  -2   4 1102.89   80.09
  10  -2  -4 1194.18   70.09
 -10   2   4 1138.39   66.79
  10   2  -4 1119.49   61.49
 -10   2   4 1190.68   61.39
  10   2  -4 1010.50   76.39
  -9  -2   4  549.35   36.00
  -9  -2   4  695.33   51.59
  -9  -2   4  592.04   36.00
  -9  -2   4  645.14   39.50
   9  -2  -4  664.33   41.10
   9   2  -4  600.44   48.20
   9   2  -4  524.85   33.10
  -9   2   4  534.35   32.60
  -9   2   4  595.04   38.00
  -8  -2   4  907.61   51.99
   8  -2  -4  874.51   52.99
  -8  -2   4  811.92   70.39
  -8  -2   4  916.71   49.20
  -8   2   4  837.02   51.69
  -8   2   4  840.52   55.69
   8   2  -4  923.71   80.49
  -7  -2   4   70.79   16.60
  -7  -2   4   74.49   10.30
  -7  -2   4   77.89    9.30
   7  -2  -4   76.69   11.80
  -7   2   4   80.19    9.50
   7   2  -4   91.09   18.60
  -7   2   4   87.49   12.50
  -7   2   4   71.59   13.60
  -6  -2   4  462.25   30.00
  -6  -2   4  496.35   27.80
   6  -2  -4  489.55   30.90
  -6  -2   4  420.56   27.50
  -6  -2   4  472.05   38.40
  -6   2   4  456.75   29.20
   6   2  -4  433.06   29.20
  -6   2   4  459.85   30.30
   6   2  -4  456.05   37.40
  -5  -2   4 2237.28  115.29
   5  -2  -4 2214.68  117.59
  -5  -2   4 2294.77  117.29
  -5  -2   4 2179.58  114.99
  -5  -2   4 2156.38  125.19
  -5   2   4 2318.07  120.59
  -5   2   4 2223.18  118.39
   5   2  -4 2322.97  119.89
   5   2  -4 2216.98  128.09
  -4  -2   4 1260.17   67.79
  -4  -2   4 1230.48   66.99
  -4  -2   4 1235.98   75.69
   4  -2  -4 1259.77   68.19
   4   2  -4 1222.58   73.29
   4   2  -4 1121.09   64.89
  -4   2   4 1242.58   66.19
  -3  -2   4  209.08   16.50
  -3  -2   4  229.18   16.20
  -3  -2   4  210.48   14.50
  -3  -2   4  202.18   22.60
   3   2  -4  173.88   14.10
   3   2  -4  175.78   20.80
  -3   2   4  175.28   14.60
  -2  -2   4  287.37   18.90
  -2  -2   4  245.98   17.20
  -2  -2   4  272.57   21.60
   2  -2  -4  303.57   16.30
  -2   2   4  300.97   19.20
  -2   2   4  302.07   19.90
   2   2  -4  282.47   19.60
   1  -2  -4   65.29    7.00
  -1  -2   4   63.69    8.10
  -1  -2   4   61.49   10.20
   1  -2  -4   61.49    8.60
   1   2  -4   66.19   13.00
  -1   2   4   78.99    9.20
   1   2  -4   71.69    8.30
  -1   2   4   77.69    8.70
   0  -2  -4  208.48   14.40
   0  -2  -4  190.18   16.30
   0  -2   4  185.88   17.70
   0   2   4  166.78   15.10
   0   2   4  184.88   13.50
   0   2  -4  180.78   22.50
   0   2  -4  181.58   13.50
  -1  -2  -4  273.57   19.00
  -1  -2  -4  275.37   22.20
   1  -2   4  282.97   22.20
   1   2   4  225.88   15.20
  -1   2  -4  245.28   16.40
  -1   2  -4  242.68   26.70
  -2  -2  -4   68.89    9.10
  -2  -2  -4   53.49   11.70
   2  -2   4   57.99   11.10
  -2   2  -4   78.59    9.40
  -2   2  -4   54.69   15.50
   2   2   4   71.79    8.20
  -3  -2  -4   45.10    8.60
  -3  -2  -4   60.79   13.20
   3  -2   4   44.20   10.40
   3   2   4   37.80    6.00
  -3   2  -4   48.60   17.10
  -3   2  -4   47.20    8.40
  -4  -2  -4  303.77   29.50
  -4  -2  -4  349.77   27.90
   4  -2   4  322.47   26.70
   4   2   4  292.37   19.40
  -4   2  -4  309.27   21.90
  -4   2  -4  314.77   35.70
  -5  -2  -4   16.20   11.20
  -5  -2  -4    8.40    7.00
   5  -2   4   25.30    9.60
   5   2   4    2.90    3.90
  -5   2  -4    2.40   13.10
  -5   2  -4   -0.70    5.30
  -6  -2  -4  242.78   21.00
  -6  -2  -4  186.68   15.20
   6  -2   4  240.98   23.50
  -6  -2  -4  275.47   29.40
  -6   2  -4  198.18   19.20
  -6   2  -4  239.38   29.90
   6   2   4  154.98   13.50
  -7  -2  -4  300.77   33.80
  -7  -2  -4  259.47   18.50
   7  -2   4  321.77   27.60
  -7  -2  -4  294.67   25.20
  -7   2  -4  294.87   22.00
   7   2   4  248.78   18.20
  -7   2  -4  298.77   34.90
  -8  -2  -4   92.39   22.10
   8  -2   4  114.29   18.40
  -8  -2  -4  107.99   16.20
  -8  -2  -4  117.09   11.10
   8   2   4  120.79   11.20
  -8   2  -4  104.79   10.80
  -8   2  -4  116.49   14.50
  -8   2  -4  114.29   24.40
   9  -2   4  370.86   33.70
  -9  -2  -4  406.46   28.80
  -9  -2  -4  379.66   41.50
  -9  -2  -4  383.26   31.70
   9   2   4  368.76   23.80
   9   2   4  382.36   21.20
  -9   2  -4  400.06   29.10
  -9   2  -4  403.86   43.00
  -9   2  -4  324.77   23.00
  10  -2   4  458.05   25.40
 -10  -2  -4  425.46   35.10
  10  -2   4  416.76   38.10
 -10  -2  -4  462.15   27.90
 -10  -2  -4  381.26   44.60
  10   2   4  427.36   23.20
 -10   2  -4  395.76   25.30
 -10   2  -4  348.67   43.70
  10   2   4  399.86   25.40
  11  -2   4  283.57   17.80
  11  -2   4  260.97   31.10
 -11  -2  -4  281.87   20.40
 -11  -2  -4  279.37   39.00
  11   2   4  268.57   19.40
 -11   2  -4  254.77   19.20
  11   2   4  288.47   17.10
 -11   2  -4  248.28   37.20
  12  -2   4  262.97   34.50
 -12  -2  -4  353.76   21.80
  12  -2   4  364.56   21.50
  12  -2   4  363.46   22.80
 -12  -2  -4  306.17   19.30
 -12  -2  -4  316.67   44.10
 -12  -2  -4  328.17   23.50
 -12   2  -4  287.27   17.20
 -12   2  -4  263.07   40.90
 -12   2  -4  277.47   21.00
  12   2   4  342.57   19.40
  13  -2   4   16.10   13.80
 -13  -2  -4    2.70    4.40
  13  -2   4    7.50    6.10
  13  -2   4    7.10    4.70
 -13  -2  -4    3.90    3.90
 -13  -2  -4    1.90    5.00
 -13  -2  -4    5.50    5.80
 -13   2  -4    5.10    6.00
 -13   2  -4    0.10    4.50
  13   2   4    5.20    4.90
 -13   2  -4    0.30    2.90
 -13   2  -4    3.50    4.80
 -14  -2  -4   72.59   15.50
  14  -2   4   63.09    7.90
 -14  -2  -4   70.69    6.90
 -14  -2  -4   55.59    8.10
  14  -2   4   52.99    9.10
 -14  -2  -4   49.10    6.90
 -14   2  -4   49.50    6.70
 -14   2  -4   61.79    6.00
 -14   2  -4   57.99   11.20
  14   2   4   48.30    7.40
 -14   2  -4   35.60    7.70
 -15  -2  -4  227.98   14.10
  15  -2   4  204.38   15.60
 -15  -2  -4  200.38   14.70
 -15  -2  -4  223.08   15.90
 -15  -2  -4  211.48   18.60
  15  -2   4  227.38   17.10
 -15   2  -4  180.88   13.20
 -15   2  -4  195.48   16.90
  15   2   4  222.48   16.20
  15   2   4  204.18   15.00
 -15   2  -4  192.48   12.90
 -15   2  -4  203.38   13.90
 -16  -2  -4  129.09   10.60
  16  -2   4  119.59   12.40
 -16  -2  -4  135.19    9.90
 -16  -2  -4  135.49   15.50
 -16  -2  -4  132.49   11.90
 -16   2  -4  129.99    9.50
  16   2   4  132.69   12.30
  16   2   4  117.19   11.50
 -17  -2  -4  123.39    9.80
 -17  -2  -4  103.59   10.50
  17  -2   4  107.19   11.40
 -17  -2  -4  115.19    8.90
 -17  -2  -4  127.29   13.00
  17   2   4  113.49   11.20
 -17   2  -4  118.49    8.70
 -17   2  -4  116.89    9.30
  17   2   4  108.19   11.00
 -17   2  -4  105.89    9.50
 -18  -2  -4    5.00    3.70
 -18  -2  -4    1.80    3.90
 -18  -2  -4   -1.40    7.70
 -18  -2  -4   -1.60    3.50
  18  -2   4    3.00    4.50
  18   2   4    6.30    4.10
 -18   2  -4    3.80    3.70
 -18   2  -4    3.90    3.20
  18   2   4    8.70    4.50
 -19  -2  -4   17.80    3.30
 -19  -2  -4   20.70    3.90
  19  -2   4   10.90    3.90
 -19  -2  -4   12.80    4.10
 -19   2  -4   14.40    3.40
  19   2   4    8.00    5.40
 -19   2  -4   16.20    3.00
 -19   2  -4   12.60    3.20
  19   2   4   11.00    3.70
  19   2   4   12.20    4.60
  20  -3  -4   94.99    9.20
  20  -3  -4   98.19    7.80
  20   3  -4  100.79    8.30
 -20   3   4   98.59    7.50
 -20   3   4  100.89    7.30
 -20   3   4  104.59    7.10
 -19  -3   4   74.99    8.20
 -19  -3   4   94.39    7.50
  19  -3  -4   81.99    9.80
 -19   3   4   94.49    7.30
 -19   3   4   92.99    7.10
 -19   3   4   78.89    7.60
  19   3  -4   81.09    8.20
  18  -3  -4   31.50    6.80
  18  -3  -4   38.10    6.10
  18  -3  -4   32.90    9.70
 -18  -3   4   31.60    6.80
 -18  -3   4   37.40    5.10
 -18  -3   4   31.50    7.30
 -18   3   4   36.30    8.30
  18   3  -4   34.10    5.20
 -18   3   4   40.70    4.70
 -18   3   4   39.70    5.00
 -18   3   4   31.60    5.00
  17  -3  -4    7.10    4.70
  17  -3  -4   -1.00    5.30
 -17  -3   4   -1.50    4.10
 -17  -3   4    1.10    5.00
  17  -3  -4    6.40    6.70
 -17  -3   4   -2.60    3.80
 -17   3   4    5.20    3.50
 -17   3   4    0.30    3.50
 -17   3   4    1.30    5.10
  17   3  -4   -1.80    3.20
 -17   3   4   -1.40    4.30
  16  -3  -4  115.49   16.10
 -16  -3   4  119.59   11.00
  16  -3  -4  121.19   11.20
  16  -3  -4  102.79   13.20
 -16  -3   4  113.39   10.10
 -16  -3   4  145.99   13.60
 -16   3   4  134.19   13.90
 -16   3   4  132.39   11.00
  16   3  -4  106.29    9.30
 -16   3   4  124.79    9.70
 -16   3   4  111.89    9.80
  15  -3  -4   33.70    6.50
 -15  -3   4   37.00    8.00
  15  -3  -4   23.30    8.90
 -15  -3   4   37.00    5.80
  15  -3  -4   39.00    8.30
 -15  -3   4   37.10    6.90
 -15   3   4   31.10    8.00
 -15   3   4   48.40    6.50
 -15   3   4   37.50    5.60
 -15   3   4   33.30    5.20
  15   3  -4   34.30    5.00
 -14  -3   4   72.29    7.30
 -14  -3   4   43.50    8.70
 -14  -3   4   78.99    9.00
  14  -3  -4   74.69    8.60
  14  -3  -4   76.59   10.30
  14  -3  -4   50.59   10.60
  14  -3  -4   57.59   16.20
 -14   3   4   59.29   10.20
 -14   3   4   88.59    8.60
 -14   3   4   75.19    7.50
 -14   3   4   78.89    7.90
 -13  -3   4   82.99   11.00
  13  -3  -4   87.99   10.00
  13  -3  -4   74.49   16.80
 -13  -3   4  101.09   12.10
 -13  -3   4  104.49    9.50
  13  -3  -4   91.69   12.50
 -13  -3   4   97.29   11.20
  13  -3  -4   93.99   13.40
 -13   3   4   88.49   12.50
 -13   3   4  103.79    9.40
 -13   3   4   88.39    8.30
 -13   3   4   84.19    8.10
  13   3  -4   86.09   11.20
  12  -3  -4   20.80   11.50
 -12  -3   4   32.70    7.40
 -12  -3   4   16.70   14.40
  12  -3  -4   35.50   12.30
 -12  -3   4   25.80    6.60
  12  -3  -4   31.80    8.80
  12  -3  -4   30.10    6.40
  12   3  -4   40.80   18.30
 -12   3   4   33.10    5.10
 -12   3   4   38.00    8.00
  12   3  -4   56.89    9.40
 -12   3   4   28.60    6.00
  11  -3  -4    1.50    5.80
 -11  -3   4    4.10    4.40
  11  -3  -4    0.30    7.80
 -11  -3   4   -1.00    4.50
 -11  -3   4   12.40   13.00
  11  -3  -4   -0.10    4.00
  11   3  -4    1.20   13.30
  11   3  -4    7.20    5.30
 -11   3   4   -1.00    5.00
 -10  -3   4   58.49    8.80
 -10  -3   4   60.89   11.20
 -10  -3   4   67.59    8.80
  10  -3  -4   47.30    9.50
  10  -3  -4   56.29    7.10
  10  -3  -4   62.29   13.50
 -10  -3   4   42.00   17.50
  10   3  -4   59.79   12.10
  10   3  -4   39.10   18.00
  10   3  -4   67.39   10.10
  -9  -3   4  107.29   14.40
   9  -3  -4  114.99   13.30
   9  -3  -4  118.39    9.90
  -9  -3   4   93.29   22.20
  -9  -3   4  112.29   10.80
  -9  -3   4  127.89   19.10
   9  -3  -4  103.09   15.80
  -9   3   4  123.59   16.20
  -9   3   4  130.69   12.70
   9   3  -4  139.09   26.90
   9   3  -4  134.59   16.70
  -8  -3   4   83.39   12.70
  -8  -3   4   90.39   10.60
   8  -3  -4   78.49   13.10
  -8  -3   4   73.59    9.00
   8  -3  -4   89.89   11.70
  -8  -3   4   69.09   19.10
  -8   3   4   89.59   13.20
   8   3  -4   97.09   22.30
  -8   3   4   82.79   10.60
   8   3  -4   89.59   13.90
   8   3  -4   93.99   11.30
  -7  -3   4    6.10    4.60
   7  -3  -4    5.30    5.50
  -7  -3   4    0.50    5.30
  -7  -3   4   -3.50    9.00
   7  -3  -4   -2.00    5.00
  -7  -3   4   -3.40    3.80
   7   3  -4    4.50    9.70
   7   3  -4    1.30    4.30
   7   3  -4   14.20    6.00
  -7   3   4    0.20    5.30
  -7   3   4    4.60    4.60
  -6  -3   4   36.40    7.00
   6  -3  -4   16.20    7.10
   6  -3  -4   31.80    7.10
  -6  -3   4   23.40   12.00
  -6   3   4   48.50    7.20
   6   3  -4   53.59   12.90
   6   3  -4   19.10   12.60
  -6   3   4   42.50    8.90
   5  -3  -4  197.48   16.50
  -5  -3   4  219.28   18.80
  -5  -3   4  197.98   16.20
   5  -3  -4  237.38   18.90
  -5  -3   4  245.68   28.30
   5   3  -4  229.48   19.00
  -5   3   4  232.78   18.90
   5   3  -4  251.57   29.70
  -5   3   4  192.38   15.60
   4  -3  -4  580.04   35.80
  -4  -3   4  576.14   34.00
   4  -3  -4  550.24   33.80
  -4  -3   4  581.94   36.00
  -4   3   4  554.74   32.90
  -4   3   4  545.85   32.30
   4   3  -4  620.04   36.80
   4   3  -4  622.64   64.89
  -4   3   4  582.34   36.00
   3  -3  -4  161.88   14.30
  -3  -3   4  146.39   13.00
  -3  -3   4  169.88   24.20
  -3  -3   4  157.58   14.70
   3  -3  -4  117.09   12.70
  -3   3   4  132.69   12.90
  -3   3   4  118.99   10.70
  -3   3   4  104.69   10.40
   3   3  -4  153.68   22.70
   3   3  -4  120.19   12.90
  -2  -3   4   20.40    6.30
  -2  -3   4   16.70    7.30
  -2  -3   4   16.70    5.40
   2  -3  -4    5.70    3.60
   2  -3  -4   17.00    6.00
   2  -3  -4    6.40    4.70
  -2   3   4   19.60    5.00
  -2   3   4   14.50    4.90
   2   3  -4    7.60   10.30
  -2   3   4   -3.40    7.00
  -2   3   4    3.20    4.70
   2   3  -4   10.20    5.50
  -2   3   4   16.60    3.80
   1  -3  -4    9.40    6.10
  -1  -3   4    7.20    5.10
   1  -3  -4   12.20    4.80
  -1  -3   4    9.80    4.80
   1  -3  -4   18.10    4.70
  -1  -3   4    3.90    7.00
   1   3  -4   12.60    5.70
  -1   3   4   15.40    4.90
  -1   3   4   15.40    5.30
   1   3  -4   23.80   12.50
  -1   3   4   29.70    8.50
   0  -3  -4 1355.96   73.29
   0  -3   4 1263.17   72.29
   0  -3  -4 1281.67   72.69
   0  -3  -4 1353.16   78.59
   0  -3  -4 1547.55   72.89
   0   3   4 1486.05  109.29
   0   3   4 1333.57   75.59
   0   3  -4 1475.25   89.59
   0   3   4 1475.15   81.79
   0   3  -4 1400.86   77.39
  -1  -3  -4 1334.97   70.89
  -1  -3  -4 1436.06   77.69
   1  -3   4 1168.88   68.59
   1  -3   4 1384.56   75.99
  -1  -3  -4 1161.88   68.69
   1   3   4 1416.96   78.69
  -1   3  -4 1284.87   72.29
   1   3   4 1193.38   70.59
  -1   3  -4 1432.46   85.59
  -2  -3  -4   94.09   12.00
   2  -3   4  104.89   10.10
  -2  -3  -4  106.59   17.40
  -2  -3  -4   93.69   10.60
   2  -3   4  133.59   17.20
  -2   3  -4  128.09   23.70
  -2   3  -4  123.79   12.50
   2   3   4  104.89   17.50
  -3  -3  -4  131.19   19.70
  -3  -3  -4  112.69   12.90
  -3  -3  -4   85.39   10.50
   3  -3   4   83.19    9.30
   3  -3   4  122.09   17.20
  -3   3  -4   99.19   12.60
   3   3   4   81.69   10.50
   3   3   4  126.69   18.90
  -4  -3  -4  334.37   25.80
  -4  -3  -4  340.67   21.30
   4  -3   4  332.27   30.60
  -4  -3  -4  333.07   32.70
  -4   3  -4  341.87   24.60
  -4   3  -4  324.37   40.10
   4   3   4  343.87   22.50
  -5  -3  -4 1383.26   77.69
  -5  -3  -4 1359.76   70.99
   5  -3   4 1348.47   80.49
  -5  -3  -4 1203.68   86.09
  -5   3  -4 1253.87   70.29
  -5   3  -4 1160.18   86.89
   5   3   4 1305.07   68.09
  -6  -3  -4 1108.79   64.59
  -6  -3  -4 1080.29   57.59
  -6  -3  -4  949.31   72.29
   6  -3   4 1077.39   67.89
  -6   3  -4  953.10   56.39
  -6   3  -4  894.81   72.39
   6   3   4 1031.30   54.29
  -7  -3  -4  166.58   19.20
   7  -3   4  173.48   22.90
  -7  -3  -4  142.89   26.50
  -7  -3  -4  177.48   13.90
   7   3   4  159.88   11.10
  -7   3  -4  166.58   24.10
   7   3   4  177.38   15.00
  -7   3  -4  126.89   27.00
  -8  -3  -4   26.20    9.50
   8  -3   4   27.90   12.00
  -8  -3  -4   26.90    6.40
  -8  -3  -4   24.80   15.40
  -8   3  -4   21.90   15.80
   8   3   4   22.90    6.40
   8   3   4   28.40    4.60
  -9  -3  -4   17.10    6.00
  -9  -3  -4   35.00   17.30
   9  -3   4   22.30   13.10
   9   3   4   17.20    4.30
   9   3   4   14.70    6.10
  -9   3  -4    5.60   15.00
  10  -3   4  192.68   15.20
 -10  -3  -4  239.08   19.10
  10  -3   4  181.18   28.40
  10   3   4  219.08   17.70
  10   3   4  190.68   13.70
  11  -3   4   41.30   16.10
 -11  -3  -4   72.99    9.10
 -11  -3  -4   65.29    9.70
  11  -3   4   41.90    8.10
  11   3   4   59.69    9.20
  11   3   4   44.80    6.80
 -11   3  -4   40.40    6.20
  12  -3   4   34.90   15.70
 -12  -3  -4   47.80    7.70
 -12  -3  -4   52.79    9.30
 -12  -3  -4   54.59    6.70
  12  -3   4   37.70    7.00
 -12  -3  -4   44.40    5.60
  12  -3   4   34.20    7.60
  12   3   4   58.49    9.10
 -12   3  -4   41.50    6.30
 -12   3  -4   58.29    6.40
  12   3   4   44.60    6.60
 -13  -3  -4    3.90    6.20
 -13  -3  -4    5.00    5.60
  13  -3   4    9.80    6.60
  13  -3   4    3.70    5.60
  13  -3   4    5.70   14.40
  13   3   4    6.20    4.90
 -14  -3  -4   10.60    3.90
 -14  -3  -4   17.30    5.00
 -14  -3  -4   18.30    5.70
  14  -3   4   15.90    6.20
 -14  -3  -4   16.40    7.10
 -14   3  -4    8.90    3.90
  14   3   4   13.30    5.40
 -14   3  -4   14.00    4.70
 -15  -3  -4   14.70    5.40
 -15  -3  -4   15.00    5.60
  15   3   4   14.80    5.40
 -15   3  -4   12.10    4.40
 -15   3  -4    8.40    3.80
  15   3   4    8.60    5.80
 -16  -3  -4   17.50    5.20
  16  -3   4   17.00    5.50
 -16  -3  -4   12.60    6.20
 -16  -3  -4   19.80    4.00
 -16  -3  -4   11.20    4.30
 -16   3  -4   14.70    4.20
 -16   3  -4   13.30    3.60
  16   3   4   11.50    5.30
  16   3   4   11.10    4.90
  17  -3   4   22.10    3.90
 -17  -3  -4   10.30    4.30
  17  -3   4   16.60    4.40
 -17  -3  -4   12.40    3.60
 -17   3  -4   16.00    3.80
  17   3   4   16.90    5.10
 -18  -3  -4   10.70    3.00
 -18  -3  -4    4.90    3.90
  18  -3   4   13.90    3.80
 -18  -3  -4    9.50    3.30
  18   3   4    3.40    5.10
  18   3   4    4.20    4.00
 -18   3  -4   10.20    2.80
  18  -4  -4    2.30    4.60
 -18  -4   4    3.10    3.80
  18  -4  -4   -1.00    3.30
 -18  -4   4    1.60    3.00
  18   4  -4    1.10    3.30
 -18   4   4    0.50    2.50
 -18   4   4    0.50    3.10
 -18   4   4   -1.50    2.40
  17  -4  -4   44.70    5.90
 -17  -4   4   48.80    6.70
  17  -4  -4   36.20    8.30
 -17  -4   4   41.70    6.80
 -17   4   4   46.30    7.40
 -17   4   4   42.40    4.70
 -17   4   4   44.20    5.30
  17   4  -4   36.60    5.20
  16  -4  -4   29.70    7.00
 -16  -4   4   14.00    7.10
  16  -4  -4   29.10    5.60
  16  -4  -4   16.30    7.50
 -16  -4   4   25.50    4.60
 -16  -4   4   33.00    6.00
 -16   4   4   40.90    5.40
 -16   4   4   29.40    4.50
  16   4  -4   25.80    4.60
 -16   4   4   24.30    7.00
 -16   4   4   35.60    4.60
 -15  -4   4  122.59   13.30
  15  -4  -4  126.79   15.10
 -15   4   4  158.58   10.50
 -15   4   4  138.29   14.10
 -15   4   4  129.79   10.40
  15   4  -4  129.09   10.40
 -14  -4   4  145.59    9.70
 -14  -4   4  152.58   14.30
  14  -4  -4  157.58   12.40
 -14  -4   4  152.08   11.50
  14  -4  -4  131.49   14.30
  14  -4  -4  171.88   17.50
 -14  -4   4  144.09   13.10
 -14   4   4  180.58   16.00
 -14   4   4  147.69   11.90
  14   4  -4  164.88   16.20
 -14   4   4  154.98   11.00
  14   4  -4  145.89   11.40
 -14   4   4  153.68   11.40
 -13  -4   4   18.60    6.80
 -13  -4   4   24.10    3.70
 -13  -4   4   13.30    6.00
  13  -4  -4   17.30    7.10
 -13  -4   4   20.50    5.00
  13  -4  -4   10.30    7.90
 -13   4   4   21.80    4.50
 -13   4   4   22.80    5.30
  13   4  -4   22.90    7.20
 -13   4   4   23.20    7.30
 -13   4   4   20.50    5.20
  13   4  -4   15.40    4.50
 -12  -4   4    1.30    5.80
  12  -4  -4    5.00    6.30
 -12  -4   4    5.40    3.30
  12  -4  -4   -5.20   10.90
 -12  -4   4   -0.30    4.60
  12  -4  -4    5.80    7.50
 -12  -4   4   15.00    4.80
 -12  -4   4    5.40    5.70
 -12   4   4   -0.10    3.70
 -12   4   4   -2.70    4.30
  12   4  -4    0.40    4.90
 -12   4   4   10.40    4.80
 -12   4   4    2.70    6.20
 -11  -4   4   86.29   11.00
 -11  -4   4  125.49   13.80
  11  -4  -4  122.59   13.40
 -11  -4   4   91.09    8.20
 -11  -4   4   87.59    9.60
 -11  -4   4  117.39   12.00
  11  -4  -4  135.49   21.50
  11  -4  -4   84.79   13.50
 -11   4   4   94.59    8.90
 -11   4   4   73.29   11.40
 -11   4   4   84.39    8.20
 -11   4   4  106.99    9.80
  11   4  -4   83.19   12.50
 -10  -4   4  238.08   19.40
 -10  -4   4  228.38   17.90
 -10  -4   4  234.88   19.40
 -10  -4   4  215.78   14.10
 -10  -4   4  224.08   14.90
  10  -4  -4  237.98   21.10
  10  -4  -4  246.78   21.10
  10  -4  -4  181.58   26.40
 -10   4   4  211.98   13.90
 -10   4   4  197.48   13.60
  10   4  -4  237.58   20.10
 -10   4   4  216.78   18.30
   9  -4  -4  720.93   51.09
  -9  -4   4  658.13   39.60
  -9  -4   4  565.94   57.39
   9  -4  -4  580.54   45.20
  -9  -4   4  613.14   36.40
  -9   4   4  666.73   48.00
   9   4  -4  633.84   61.09
   9   4  -4  648.84   41.50
   8  -4  -4  467.95   31.30
  -8  -4   4  498.65   31.50
   8  -4  -4  456.55   36.50
  -8  -4   4  415.36   47.40
   8   4  -4  430.16   49.70
   8   4  -4  503.95   32.80
  -8   4   4  475.15   30.00
   7  -4  -4   73.69   13.90
  -7  -4   4   69.29   20.30
  -7  -4   4  105.79   23.20
  -7  -4   4  104.19   12.30
   7  -4  -4  112.19   13.50
   7   4  -4   75.89   17.80
  -7   4   4  102.99   11.30
   7   4  -4  102.09   12.90
   7   4  -4   51.39   19.60
   6  -4  -4  102.49   15.80
  -6  -4   4  112.99   15.60
  -6  -4   4   95.79   23.60
   6  -4  -4   99.99   13.30
  -6  -4   4  125.59   13.10
   6   4  -4  104.79   24.90
  -6   4   4   95.09   11.20
   6   4  -4  112.39   13.20
   6   4  -4   97.69   14.30
   5  -4  -4  311.77   23.00
   5  -4  -4  332.97   26.70
  -5  -4   4  319.27   38.00
  -5  -4   4  315.77   25.60
  -5  -4   4  325.17   23.00
   5   4  -4  315.17   23.20
  -5   4   4  347.87   21.90
   5   4  -4  315.67   25.40
   5   4  -4  285.67   36.00
  -4  -4   4  343.47   27.40
   4  -4  -4  381.16   28.10
  -4  -4   4  368.86   26.50
   4  -4  -4  384.36   26.10
   4   4  -4  406.16   29.60
   4   4  -4  398.56   27.70
   3  -4  -4  268.27   21.50
  -3  -4   4  277.67   20.50
  -3  -4   4  257.47   22.10
   3  -4  -4  334.97   31.20
   3   4  -4  281.87   22.00
   3   4  -4  257.17   19.70
   3   4  -4  248.88   33.90
  -3   4   4  260.57   18.40
  -2  -4   4   17.70    5.70
  -2  -4   4    0.50    5.60
   2  -4  -4   11.60    6.30
   2   4  -4    3.30    4.90
   2   4  -4   -9.10    9.80
  -2   4   4    6.70    4.60
   2   4  -4   -2.60    5.60
  -1  -4   4  257.57   19.70
   1  -4  -4  292.97   20.20
  -1   4   4  270.17   18.40
   1   4  -4  176.28   29.50
   1   4  -4  281.57   19.40
   1   4  -4  223.58   20.20
   0  -4   4  138.39   13.10
   0  -4  -4  149.59   13.70
   0   4  -4  114.19   13.20
   0   4   4  111.69   11.50
   0   4  -4  104.99   11.80
   0   4  -4   68.39   20.10
   1  -4   4  133.09   22.30
  -1  -4  -4  182.88   15.10
   1  -4   4  163.38   14.00
  -1  -4  -4  131.19   15.50
  -1   4  -4  113.19   14.80
  -1   4  -4  123.79   27.40
   1   4   4  161.48   13.60
  -1   4  -4  159.58   13.60
   2  -4   4   98.69   17.40
  -2  -4  -4  126.09   11.90
   2  -4   4   99.79   11.00
  -2  -4  -4  114.09   21.10
  -2  -4  -4  114.19   15.00
  -2   4  -4  109.89   14.70
   2   4   4  123.39   16.30
  -2   4  -4   92.19   24.80
  -2   4  -4  104.09   11.50
   2   4   4  145.89   21.90
  -3  -4  -4   22.60    6.30
  -3  -4  -4   18.90    8.40
   3  -4   4   15.90   11.20
  -3  -4  -4   32.20   13.60
   3   4   4   47.50   15.30
   3   4   4   28.60    7.10
  -3   4  -4   32.80   19.30
  -3   4  -4   31.10    9.80
  -4  -4  -4   23.60    6.40
  -4  -4  -4   26.20    8.80
  -4  -4  -4   18.10   13.90
   4  -4   4   38.10   12.60
   4   4   4   35.10   15.50
  -4   4  -4    3.80   18.40
   4   4   4   30.90    7.00
   4   4   4   27.10    4.70
   5  -4   4  102.19   19.00
  -5  -4  -4   82.29   24.70
  -5  -4  -4   86.29   11.00
   5   4   4   95.69   31.50
  -5   4  -4   57.89   22.80
   5   4   4   61.79    9.40
   5   4   4   80.99    7.70
  -6  -4  -4   28.40   13.20
  -6  -4  -4   53.09   18.90
  -6  -4  -4   41.20    8.10
   6  -4   4   41.70   14.20
   6   4   4   80.59   21.50
  -6   4  -4   52.59   20.40
   6   4   4   47.30    5.90
   6   4   4   30.50    7.50
  -7  -4  -4   12.50   14.70
   7  -4   4   40.10   14.70
  -7  -4  -4   37.80    9.40
   7   4   4   36.60   19.30
  -7   4  -4   12.00   17.60
   7   4   4   29.30    5.30
   7   4   4   18.40    6.90
  -8  -4  -4   15.80    3.60
  -8  -4  -4   29.00   15.60
  -8  -4  -4   18.10    5.00
  -8  -4  -4    7.80    5.80
  -8  -4  -4   20.00    5.50
   8  -4   4   25.90   23.50
   8   4   4   11.50    4.60
  -8   4  -4   -7.90   18.10
   8   4   4  -16.20   17.20
   8   4   4   10.90    3.20
   8   4   4   10.30    6.00
  -9  -4  -4  113.29   10.90
  -9  -4  -4   90.09    7.70
  -9  -4  -4   98.89   12.20
   9  -4   4   82.39   21.20
  -9  -4  -4   98.69    8.90
  -9  -4  -4   95.29    9.40
   9   4   4   97.69    9.40
   9   4   4   67.29   11.00
   9   4   4  103.69    7.30
  -9   4  -4   64.69    8.30
  10  -4   4  220.38   33.60
  10  -4   4  255.67   17.10
 -10  -4  -4  285.67   16.60
 -10  -4  -4  296.77   17.40
 -10  -4  -4  274.27   15.90
 -10  -4  -4  256.07   20.50
 -10  -4  -4  296.17   19.20
  10   4   4  254.17   15.20
  10   4   4  265.07   17.10
 -10   4  -4  254.17   16.80
  10   4   4  279.87   21.50
 -10   4  -4  254.47   15.60
 -11  -4  -4  347.17   21.90
 -11  -4  -4  364.86   25.00
  11  -4   4  303.67   38.50
  11   4   4  328.77   25.20
  11   4   4  342.67   21.20
  11   4   4  340.27   21.10
 -12  -4  -4  326.67   19.70
 -12  -4  -4  339.87   23.70
 -12  -4  -4  323.77   18.80
  12  -4   4  303.07   19.10
 -12  -4  -4  347.27   21.50
 -12  -4  -4  311.27   18.00
 -12   4  -4  277.67   18.20
  12   4   4  319.97   23.10
  12   4   4  302.37   17.20
 -12   4  -4  318.37   17.90
  12   4   4  295.77   19.40
 -13  -4  -4   17.60    5.90
 -13  -4  -4   24.50    5.10
 -13  -4  -4   19.50    6.30
  13  -4   4   14.20    4.30
 -13  -4  -4   25.00    7.70
 -13   4  -4   27.40    5.90
  13   4   4   26.80    8.60
  13   4   4   20.10    5.70
 -13   4  -4   27.70    5.30
 -14  -4  -4  105.69   10.80
 -14  -4  -4  129.49   13.40
 -14  -4  -4  115.09    8.60
  14  -4   4  103.09    8.80
 -14  -4  -4   99.39    9.40
  14   4   4   95.99   10.80
 -14   4  -4  111.29    9.10
 -14   4  -4  124.89    8.80
 -15  -4  -4  133.99   10.20
  15  -4   4  111.69    9.20
 -15  -4  -4  150.88   17.90
 -15  -4  -4  150.98   11.70
 -15   4  -4  137.59    9.50
  15   4   4  133.19   11.90
  15   4   4  126.79   11.20
 -15   4  -4  125.89    9.40
 -16  -4  -4   99.09    8.30
 -16  -4  -4  101.09    7.40
 -16  -4  -4   96.09    9.40
  16   4   4   92.19    9.70
 -16   4  -4  100.19    7.20
  16   4   4   84.39    9.10
 -17  -4  -4   49.50    6.20
 -17  -4  -4   57.79    5.70
 -17  -4  -4   59.39    5.20
  17   4   4   48.70    6.30
 -17   4  -4   66.69    5.40
  16  -5  -4  182.28   11.60
 -16  -5   4  192.28   12.10
 -16  -5   4  172.98   12.70
 -16   5   4  161.18   11.00
  16   5  -4  166.48   11.60
 -16   5   4  190.28   10.40
 -15  -5   4   26.10    4.10
  15  -5  -4   28.00    4.90
 -15  -5   4   16.20    5.10
  15  -5  -4   23.10    5.70
 -15   5   4   30.50    5.00
  15   5  -4   29.70    4.60
 -15   5   4   28.30    3.80
 -14  -5   4   56.59    7.50
 -14  -5   4   67.79    7.10
  14  -5  -4   60.69    6.70
  14   5  -4   48.00    5.90
 -14   5   4   50.99    5.20
  14   5  -4   53.29    6.10
 -14   5   4   54.69    6.30
 -13  -5   4    5.10    2.60
  13  -5  -4    8.90    4.60
 -13  -5   4    9.00    5.40
 -13  -5   4    5.70    3.80
  13  -5  -4   -1.00    5.60
  13  -5  -4    5.60    7.30
 -13   5   4   10.70    3.30
 -13   5   4    4.20    4.30
  13   5  -4    5.90    4.00
  12  -5  -4   40.00    6.40
  12  -5  -4   45.90   10.00
 -12  -5   4   37.80    7.20
 -12   5   4   46.80    5.30
  12   5  -4   44.50    8.90
  12   5  -4   39.50    6.20
 -12   5   4   34.30    7.90
 -12   5   4   41.90    6.30
 -11  -5   4   10.80    6.00
 -11  -5   4    4.10    5.80
 -11  -5   4    5.10    4.20
  11  -5  -4   -2.50    6.70
 -11  -5   4    5.00    3.10
  11  -5  -4    2.40    4.80
  11  -5  -4    8.90    6.40
  11   5  -4    1.00    5.60
  11   5  -4    7.40    4.50
  11   5  -4    0.90    4.00
 -11   5   4    0.00    4.40
 -10  -5   4   34.10    7.00
 -10  -5   4   29.00    4.50
 -10  -5   4   19.10    7.40
  10  -5  -4   38.70    6.30
 -10  -5   4   30.70    5.50
  10  -5  -4   21.80    8.30
  10  -5  -4   38.50    8.20
  10   5  -4   19.60    7.70
  10   5  -4   31.10    6.10
 -10   5   4   31.60    5.90
  -9  -5   4   83.19    7.80
   9  -5  -4   75.89    8.60
   9  -5  -4   83.79   21.60
   9  -5  -4   73.19   12.20
  -9  -5   4   73.39    9.60
  -9  -5   4   94.99   11.40
   9  -5  -4   80.89   10.70
   9   5  -4   75.89    9.30
  -9   5   4  109.39   14.00
  -8  -5   4   11.90    4.20
   8  -5  -4   14.00    6.70
  -8  -5   4   18.50    4.00
   8  -5  -4   15.40    8.30
  -8  -5   4   17.40    6.70
   8  -5  -4   24.00    5.60
  -8  -5   4   18.60    7.00
   8   5  -4   22.00    5.40
  -8   5   4   23.80    5.60
   8   5  -4   21.70    7.90
   7  -5  -4   33.50    9.40
   7  -5  -4   12.70    5.60
  -7  -5   4   19.60    4.90
   7  -5  -4   13.20    8.00
  -7  -5   4   25.30    6.90
  -7  -5   4   31.00    4.60
  -7  -5   4   31.20    8.10
  -7   5   4   17.50    5.20
   7   5  -4   39.20    9.40
   7   5  -4   10.30    4.70
  -6  -5   4   54.59    8.60
   6  -5  -4   52.69    7.10
  -6  -5   4   58.29    6.00
   6  -5  -4   49.50   10.20
  -6  -5   4   53.59   10.50
  -6   5   4   49.40    6.40
   6   5  -4   42.30    6.60
   6   5  -4   48.60   10.70
   5  -5  -4   44.50   10.40
  -5  -5   4   51.29    9.70
   5   5  -4   90.59    9.90
  -4  -5   4  134.49   14.80
   4  -5  -4  119.49   11.10
  -4  -5   4  121.19   13.20
   4  -5  -4  139.69   15.40
  -4  -5   4  126.59    9.60
   4   5  -4  147.19   12.50
   4   5  -4  178.48   17.30
  -4   5   4  159.48   12.00
  -3  -5   4   77.79    7.30
   3  -5  -4   83.49    8.00
   3  -5  -4   53.89   10.00
   3   5  -4   50.89   21.70
  -3   5   4   85.89    8.80
   3   5  -4   83.59    9.40
   2  -5  -4   27.00    7.90
  -2  -5   4   25.40    7.60
   2  -5  -4   31.00    5.80
   2   5  -4   22.30   17.20
  -2   5   4   22.50    6.60
   2   5  -4   21.00    5.40
   2   5  -4   27.00    8.10
   1  -5  -4   81.89   13.80
  -1  -5   4   74.29   11.10
  -1   5   4   74.89   11.00
   1   5  -4   93.29    9.90
   1   5  -4  107.69   27.50
   1   5  -4   70.59   11.60
   0  -5  -4  332.67   21.40
   0  -5   4  329.57   23.80
   0  -5  -4  315.47   24.00
   0   5  -4  375.36   22.30
   0   5  -4  333.67   24.80
   0   5  -4  295.97   45.10
   0   5   4  333.97   24.60
  -1  -5  -4  450.15   25.30
  -1  -5  -4  445.26   24.70
  -1  -5  -4  430.46   28.90
   1  -5   4  441.86   29.00
   1   5   4  450.65   30.60
   1   5   4  433.86   25.70
  -1   5  -4  507.65   28.00
  -1   5  -4  477.95   30.90
  -2  -5  -4  239.38   19.30
  -2  -5  -4  242.88   15.80
  -2  -5  -4  254.87   15.00
  -2   5  -4  321.37   18.00
   2   5   4  256.07   23.60
   2   5   4  243.28   16.20
  -3  -5  -4   17.20    4.50
  -3  -5  -4   23.80    6.90
   3   5   4   16.30    3.90
  -3   5  -4   17.20    4.80
  -3   5  -4   32.80   32.30
   3   5   4    7.70    6.40
  -4  -5  -4   47.10    5.90
  -4  -5  -4   25.60    8.00
  -4  -5  -4   39.10    4.80
  -4   5  -4   60.39    6.30
   4   5   4   43.10    6.40
   4   5   4   36.20    4.90
   4   5   4   26.80    7.90
   5  -5   4  571.14   30.50
  -5  -5  -4  529.65   31.50
  -5  -5  -4  544.05   34.10
  -5  -5  -4  526.95   30.40
  -5  -5  -4  567.04   30.00
   5   5   4  522.05   28.20
   5   5   4  487.25   29.20
  -5   5  -4  528.35   28.70
   5   5   4  527.25   34.40
  -6  -5  -4  352.86   21.20
  -6  -5  -4  370.36   25.20
   6  -5   4  315.77   42.60
  -6  -5  -4  367.26   20.50
  -6  -5  -4  343.47   22.30
   6  -5   4  365.46   21.00
   6   5   4  348.07   25.50
   6   5   4  338.07   18.90
  -6   5  -4  296.37   19.30
   6   5   4  327.77   20.10
   7  -5   4    3.60    4.20
  -7  -5  -4   10.30    4.70
  -7  -5  -4    4.80    5.20
  -7  -5  -4   15.10    3.50
   7   5   4    8.00    3.40
  -7   5  -4   13.30    4.40
   7   5   4    6.00    4.70
   7   5   4    3.90    6.30
   8  -5   4   15.50    4.40
  -8  -5  -4   18.50    6.00
  -8  -5  -4   13.50    3.50
  -8  -5  -4   20.50    5.20
  -8  -5  -4   16.40    7.00
   8   5   4   16.60    3.50
   8   5   4   13.10    7.20
  -8   5  -4   19.40    4.50
   8   5   4    6.30    4.70
  -9  -5  -4   39.40    4.70
   9  -5   4   33.20    5.50
  -9  -5  -4   56.79    7.60
  -9  -5  -4   44.70    6.20
  -9  -5  -4   40.10    8.70
   9   5   4   37.80    6.60
   9   5   4   41.90    4.60
   9   5   4   42.00    9.30
  -9   5  -4   28.00    5.30
 -10  -5  -4   49.30    7.40
 -10  -5  -4   51.29    5.50
 -10  -5  -4   43.40    6.00
 -10  -5  -4   58.79    9.60
  10   5   4   45.10    9.60
  10   5   4   45.50    6.90
  10   5   4   44.40    4.80
 -11  -5  -4   32.40    5.40
 -11  -5  -4   39.60    7.80
 -11  -5  -4   31.80    3.90
 -11  -5  -4   27.50    6.20
 -11  -5  -4   25.90    4.40
  11  -5   4   42.30    4.80
  11   5   4   26.00    5.80
  11   5   4   30.10    3.70
 -11   5  -4   21.00    4.20
 -12  -5  -4   -1.00    4.40
 -12  -5  -4   12.50    6.00
 -12  -5  -4    6.10    4.10
 -12  -5  -4    6.00    2.50
 -12  -5  -4   17.30    4.10
  12   5   4    4.70    5.00
  12   5   4    4.20    2.80
 -13  -5  -4   22.90    6.70
 -13  -5  -4   12.10    4.00
 -13  -5  -4   17.70    5.20
  13   5   4   18.70    5.30
 -13   5  -4   18.30    3.70
  13   5   4   19.70    3.20
 -14  -5  -4   25.00    4.90
 -14  -5  -4   20.20    4.10
  14   5   4   19.40    5.10
 -14   5  -4   14.20    3.10
  14   5   4   16.60    5.30
 -15  -5  -4    5.00    4.20
  15   5   4    4.10    5.80
 -13  -6   4    2.70    3.90
  13  -6  -4    4.00    3.30
 -13  -6   4    6.10    2.90
  13   6  -4    5.70    3.30
  13   6  -4    5.70    3.50
 -13   6   4    6.10    3.30
 -12  -6   4   -2.60    2.10
  12  -6  -4    2.90    3.70
 -12  -6   4    1.40    4.30
 -12  -6   4    3.20    3.30
 -12   6   4    2.50    3.50
  12   6  -4   -0.50    2.10
  12   6  -4   -4.90    3.40
 -11  -6   4   79.19    7.60
 -11  -6   4   77.59    6.70
  11  -6  -4   90.89    8.50
 -11  -6   4   81.49    9.60
 -11   6   4   77.69    7.20
  11   6  -4   79.19    6.20
  11   6  -4   62.29    7.90
 -10  -6   4  186.88   12.40
 -10  -6   4  189.18   14.40
 -10  -6   4  190.38   11.80
  10  -6  -4  181.68   13.20
  10  -6  -4  218.18   18.40
  10   6  -4  199.58   14.00
 -10   6   4  208.18   13.50
  -9  -6   4  174.68   13.90
   9  -6  -4  151.68   17.40
  -9  -6   4  178.98   11.70
  -9  -6   4  173.28   11.10
   9  -6  -4  176.58   12.50
  -9   6   4  171.28   12.30
   9   6  -4  180.18   13.10
  -8  -6   4  160.88   13.60
  -8  -6   4  162.88   11.00
  -8  -6   4  145.89   12.50
   8  -6  -4  136.49   16.20
   8   6  -4  141.19   16.30
   8   6  -4  134.99   11.50
  -7  -6   4   80.19    9.40
   7  -6  -4   81.49    8.30
   7  -6  -4   75.79   12.00
  -7  -6   4   87.29    7.30
   7   6  -4   77.09    8.60
   6  -6  -4   48.30   10.50
  -6  -6   4   56.09   10.40
   6  -6  -4   58.69    7.10
  -6  -6   4   74.29    7.50
  -6  -6   4   63.19    6.50
  -6  -6   4   62.09    8.50
   6   6  -4   65.79   11.20
   6   6  -4   71.29    9.10
   6   6  -4   72.79    8.60
  -5  -6   4  119.29    9.30
  -5  -6   4  111.59   14.60
   5  -6  -4  125.19   15.10
  -5  -6   4  121.69    9.60
   5  -6  -4  121.49   10.70
  -5  -6   4  119.29   12.40
   5   6  -4  114.59   10.30
   5   6  -4  107.79   14.60
   5   6  -4  121.29   11.10
   4  -6  -4  268.47   21.40
  -4  -6   4  256.87   18.60
  -4  -6   4  277.37   21.80
   4  -6  -4  278.27   17.10
  -4  -6   4  247.78   16.10
  -4  -6   4  269.87   16.10
   4   6  -4  249.68   17.00
   4   6  -4  238.18   16.20
   4   6  -4  258.07   21.50
  -3  -6   4   11.10    4.00
   3  -6  -4   13.10    4.70
  -3  -6   4    3.00    5.30
  -3  -6   4   11.00    3.70
   3  -6  -4    8.60    7.10
   3   6  -4   19.40    5.50
   3   6  -4   14.50    7.10
   3   6  -4   15.30    4.80
   2  -6  -4   -5.10    5.90
  -2  -6   4   -7.10    4.90
  -2  -6   4   -1.20    3.00
   2  -6  -4   -0.30    4.20
  -2  -6   4   -5.20    3.30
   2  -6  -4   -1.70    2.70
  -2   6   4   -2.10    2.50
   2   6  -4    0.30    4.40
   2   6  -4    1.50    4.10
   2   6  -4    2.40    6.50
   1  -6  -4   26.80    8.30
   1  -6  -4   30.80    5.30
   1  -6  -4   34.40    4.20
  -1  -6   4   25.10    7.40
  -1  -6   4   33.00    4.50
  -1  -6   4   30.40    4.90
   1   6  -4   30.70    5.90
  -1   6   4   25.60    4.00
   1   6  -4   30.40    5.30
   1   6  -4   35.70    8.80
   0  -6  -4    3.50    6.50
   0  -6  -4    6.80    4.40
   0  -6  -4    4.90    2.90
   0  -6   4    7.30    3.20
   0  -6   4    4.70    4.00
   0   6   4    4.90    3.00
   0   6   4   -3.60    6.00
   1  -6   4   43.30    5.50
  -1  -6  -4   37.30    4.60
  -1  -6  -4   41.60    9.00
  -1  -6  -4   39.60    6.00
   1   6   4   39.00    4.60
   1   6   4   43.20    9.20
  -2  -6  -4   68.39    6.70
   2  -6   4   81.19    7.60
  -2  -6  -4   65.99   10.60
  -2  -6  -4   71.69    7.60
   2   6   4   64.59    6.30
   2   6   4   59.19   10.60
  -3  -6  -4   19.60    7.40
   3  -6   4   13.60    3.90
  -3  -6  -4   22.00    5.10
  -3  -6  -4   18.00    3.60
   3   6   4   14.00    3.40
   3   6   4   14.70    7.40
  -4  -6  -4   16.10    3.50
  -4  -6  -4   10.00    6.30
   4  -6   4   13.50    3.90
  -4  -6  -4   20.60    4.80
   4   6   4   14.60    3.40
   4   6   4   10.80    6.90
  -5  -6  -4   34.30    4.40
  -5  -6  -4   38.60    5.60
  -5  -6  -4   21.20    8.20
   5   6   4   24.80    3.90
   5   6   4   21.30    7.90
   6  -6   4   40.10    5.10
  -6  -6  -4   47.50    7.10
  -6  -6  -4   44.70    5.30
  -6  -6  -4   32.60    7.40
   6   6   4   22.10    4.50
   6   6   4   22.00    8.00
  -7  -6  -4   61.69    9.50
  -7  -6  -4   68.49    6.10
  -7  -6  -4   59.89    7.20
  -7  -6  -4   58.59    6.60
   7  -6   4   59.49    6.40
   7   6   4   70.89    6.50
  -8  -6  -4    5.20    6.00
  -8  -6  -4   13.40    3.10
  -8  -6  -4   15.60    4.40
  -8  -6  -4    5.10    4.50
   8   6   4   10.30    3.00
  -9  -6  -4   12.00    6.10
  -9  -6  -4   12.30    2.90
  -9  -6  -4   12.60    4.00
  -9  -6  -4   18.90    5.30
   9   6   4    8.30    2.80
 -10  -6  -4  129.29   13.40
 -10  -6  -4  118.49   10.30
 -10  -6  -4  117.69    7.90
  10   6   4  118.29    8.00
 -11  -6  -4  124.99    9.40
 -11  -6  -4  129.89   10.00
 -11  -6  -4  123.89    8.00
  11   6   4  116.19    9.90
  11   6   4  114.99    7.60
 -12  -6  -4   33.90    6.30
 -12  -6  -4   38.60    4.80
  12   6   4   43.60    4.20
  12   6   4   39.40    5.20
  -9  -7   4    3.10    3.50
  -9  -7   4    0.20    2.80
  -9  -7   4    7.70    3.20
  -8  -7   4    2.40    3.70
   8  -7  -4    2.00    2.90
  -8  -7   4    3.90    2.20
  -8  -7   4   -0.50    2.80
   8   7  -4    3.30    2.10
   7  -7  -4   34.40    4.60
  -7  -7   4   36.60    3.80
  -7  -7   4   34.90    5.40
  -7  -7   4   29.50    3.80
   7   7  -4   29.70    6.30
   7   7  -4   45.70    4.60
  -6  -7   4   11.30    2.80
  -6  -7   4    5.80    7.10
   6  -7  -4    5.00    3.40
   6   7  -4    1.90    4.60
   6   7  -4    6.90    2.40
  -5  -7   4   36.00    4.10
  -5  -7   4   30.60    4.30
   5  -7  -4   37.90    8.00
   5   7  -4   38.70    4.00
   4  -7  -4  112.79    9.50
  -4  -7   4  117.29    8.40
  -4  -7   4  120.59    8.30
   4   7  -4  123.49    8.20
   3  -7  -4   24.20    4.40
  -3  -7   4   20.40    3.70
  -3  -7   4   17.40    3.50
   3   7  -4   17.70    3.00
  -2  -7   4   16.30    3.70
  -2  -7   4   25.50    3.30
   2  -7  -4   15.70    4.10
   2   7  -4   22.30    3.10
  -1  -7   4   36.30    4.40
  -1  -7   4   37.60    4.00
   1  -7  -4   47.80    5.60
  -1   7   4   36.30    3.90
   1   7  -4   42.00    3.90
   0  -7  -4  156.98   10.10
   0  -7  -4  179.58   11.60
   0  -7   4  166.68   10.50
   0   7   4  161.38    9.60
   0   7  -4  142.79    9.60
  -1  -7  -4  166.18   10.60
  -1  -7  -4  178.18   11.70
   1   7   4  172.38   10.60
  -2  -7  -4   45.40    5.50
   2   7   4   48.40    5.30
  -3  -7  -4    8.10    2.60
   3   7   4   12.90    2.80
  -4  -7  -4   23.60    4.40
  -4  -7  -4   22.70    3.20
   4   7   4   19.50    3.00
  -5  -7  -4   87.19    6.60
  -5  -7  -4   93.29    7.90
   5   7   4   72.99    6.00
  -6  -7  -4  105.49    8.20
  -6  -7  -4  100.59    7.10
   6   7   4  103.49    7.10
  -7  -7  -4   17.40    3.60
  -7  -7  -4   16.50    2.80
   7   7   4   10.90    2.50
 -21   0   5   -2.30    3.20
  21   0  -5   10.00    4.50
 -21   0   5    3.10    3.10
  21   0  -5    2.30    3.30
 -20   0   5   19.50    6.10
 -20   0   5   18.90    4.50
  20   0  -5   17.10    4.30
 -20   0   5   19.50    4.10
 -20   0   5   20.80    3.20
  20   0  -5   13.40    5.40
  19   0  -5    7.00    4.30
 -19   0   5    2.70    3.50
 -19   0   5    4.40    4.30
 -19   0   5    3.40    4.80
 -19   0   5    3.30    3.20
 -18   0   5   27.20    4.50
 -18   0   5   19.80    4.60
 -18   0   5   26.60    7.20
 -18   0   5   20.00    5.30
  18   0  -5   17.80    5.00
  17   0  -5   66.29    7.60
 -17   0   5   77.09   10.80
 -17   0   5   98.79    9.40
 -16   0   5    1.00    3.20
  16   0  -5   10.80    4.00
 -16   0   5    6.40    5.40
 -16   0   5    9.80    4.70
 -16   0   5    9.00    4.30
 -15   0   5   66.49    6.90
 -15   0   5   80.39    8.20
 -15   0   5   72.99   10.30
 -15   0   5   78.19    7.60
  15   0  -5   83.69   16.10
 -14   0   5   21.20   16.80
 -14   0   5    2.60    4.90
  14   0  -5   11.90    8.50
  13   0  -5    7.90    7.50
 -13   0   5    5.70   13.10
 -13   0   5   19.90    6.00
 -13   0   5    7.90    6.90
 -12   0   5   89.09   20.10
  12   0  -5  102.29   14.30
 -12   0   5  106.39   14.00
 -11   0   5   10.50    6.30
 -11   0   5    4.00    4.30
 -11   0   5   29.30   12.70
  11   0  -5   14.20    7.00
  11   0  -5   11.60    5.90
  10   0  -5   23.30    6.50
 -10   0   5   40.70    7.10
 -10   0   5   33.50    6.50
 -10   0   5   62.69   14.70
 -10   0   5   49.40    9.70
  10   0  -5   54.99    9.50
   9   0  -5 2611.94  133.29
  -9   0   5 2562.94  136.39
  -9   0   5 2410.76  141.59
   9   0  -5 2596.94  136.19
  -9   0   5 2636.44  133.29
   8   0  -5 1252.17   65.09
  -8   0   5 1194.18   64.99
  -8   0   5 1200.98   72.19
  -8   0   5 1220.58   67.99
  -7   0   5  154.38   16.80
  -7   0   5  163.68   14.50
   7   0  -5  153.08   11.60
  -7   0   5  150.08   12.10
  -6   0   5   -1.20    2.80
   6   0  -5    1.20    2.90
  -6   0   5    3.50    4.70
  -6   0   5   -1.90    5.10
  -5   0   5 2659.53  137.39
   5   0  -5 2697.93  137.49
  -5   0   5 2719.53  140.49
   5   0  -5 2658.63  141.19
  -5   0   5 2698.23  141.19
   4   0  -5 2555.54  126.79
   4   0  -5 2286.57  123.59
  -4   0   5 2471.75  126.69
  -4   0   5 2301.27  123.59
  -4   0   5 2468.45  126.89
  -3   0   5  339.27   23.00
   3   0  -5  354.76   22.30
   3   0  -5  332.47   19.70
   2   0  -5   -2.60    4.40
   2   0  -5    4.00    3.40
  -2   0   5    2.10    5.30
   1   0  -5 1109.79   63.29
   1   0  -5 1141.89   60.39
  -1   0   5 1148.69   63.59
   0   0   5 1708.73   92.09
   0   0  -5 1717.03   89.49
   0   0  -5 1701.33   93.99
  -1   0  -5  806.72   42.80
  -1   0  -5  731.53   47.10
   1   0   5  741.83   45.30
  -2   0  -5   13.10    5.40
   2   0   5   16.30    7.50
  -2   0  -5   25.00   10.10
   3   0   5  659.73   40.50
  -3   0  -5  694.73   38.40
  -3   0  -5  588.44   43.50
  -4   0  -5  595.54   36.10
  -4   0  -5  591.74   43.50
   4   0   5  580.74   38.10
   5   0   5  182.68   18.50
  -5   0  -5  152.88   16.50
  -5   0  -5  222.68   25.80
   6   0   5  927.31   57.49
  -6   0  -5  919.01   65.79
  -6   0  -5 1010.00   56.69
  -7   0  -5  850.81   60.69
   7   0   5  854.11   51.19
   7   0   5  658.33   42.30
  -7   0  -5  841.82   49.40
  -8   0  -5  549.45   47.00
  -8   0  -5  543.75   36.90
  -8   0  -5  465.45   29.50
   8   0   5  517.45   37.50
  -9   0  -5 1015.60   56.09
  -9   0  -5 1001.80   75.59
   9   0   5 1025.60   64.79
  -9   0  -5 1079.29   63.69
 -10   0  -5   -3.30    4.20
  10   0   5   13.70    9.00
 -10   0  -5   -0.30    8.00
  10   0   5   -0.90    3.30
 -10   0  -5   12.60   14.10
  11   0   5  326.37   31.00
 -11   0  -5  294.27   39.70
  11   0   5  308.67   18.20
 -11   0  -5  234.88   19.60
 -12   0  -5  185.18   15.20
  12   0   5  148.99   24.40
  12   0   5  146.99   12.80
 -12   0  -5  156.08   33.10
 -13   0  -5  283.47   18.40
 -13   0  -5  307.07   17.90
 -13   0  -5  297.77   17.50
  13   0   5  303.97   19.70
  13   0   5  316.97   20.30
 -13   0  -5  284.07   21.70
 -13   0  -5  306.97   20.00
 -14   0  -5    0.40    4.40
 -14   0  -5    7.40    5.00
 -14   0  -5   14.70    6.50
  14   0   5    8.90    5.30
 -14   0  -5    8.70    3.30
  14   0   5    7.00    5.20
 -14   0  -5    7.10    4.20
 -15   0  -5  718.63   37.00
  15   0   5  726.23   38.20
  15   0   5  686.03   38.70
 -15   0  -5  686.23   39.70
 -15   0  -5  651.53   40.60
 -15   0  -5  615.24   35.80
 -15   0  -5  634.34   38.10
 -16   0  -5   83.69   10.10
 -16   0  -5   95.29    8.60
 -16   0  -5   91.79   12.40
 -16   0  -5   95.79    7.80
  16   0   5   85.49   11.90
 -16   0  -5   84.69    8.20
  16   0   5   94.39   10.00
  16   0   5   93.39   10.20
 -17   0  -5  221.18   13.20
 -17   0  -5  215.28   13.80
  17   0   5  214.98   16.10
 -17   0  -5  222.78   17.50
 -17   0  -5  210.68   14.20
  17   0   5  209.68   15.00
 -18   0  -5    8.40    4.80
 -18   0  -5   17.80    4.10
 -18   0  -5   22.00    3.50
  18   0   5   10.90    5.20
  19   0   5   13.60    4.80
  19   0   5   14.70    4.90
 -19   0  -5   16.60    3.50
  21  -1  -5   84.69    7.30
  21  -1  -5   69.29    8.60
 -21  -1   5   80.79    7.20
 -21  -1   5   68.39    6.30
  21   1  -5   71.59    7.90
 -21   1   5   77.79    6.80
 -21   1   5   85.89    6.10
 -21   1   5   76.69    7.10
  21   1  -5   67.49    6.90
  20  -1  -5  272.77   16.80
 -20  -1   5  277.47   16.10
 -20  -1   5  250.67   18.00
  20  -1  -5  251.77   17.70
 -20  -1   5  276.67   19.10
 -20   1   5  262.17   15.40
 -20   1   5  257.57   15.60
  20   1  -5  242.78   15.90
 -20   1   5  264.47   22.00
  19  -1  -5  107.59   10.00
 -19  -1   5  129.99   12.70
 -19  -1   5  113.79    9.60
  19  -1  -5  109.59   11.60
 -19  -1   5  118.49    9.10
 -19   1   5  112.29    9.70
 -19   1   5  132.19   12.90
  19   1  -5  104.29    9.80
 -19   1   5  113.29    9.40
 -19   1   5  116.49    8.90
  18  -1  -5   86.39    9.00
 -18  -1   5   86.29    9.10
  18  -1  -5   90.99   11.20
 -18  -1   5   91.19    8.40
 -18  -1   5  102.69   12.20
 -18   1   5   80.09    8.20
 -18   1   5   84.79   11.40
 -18   1   5   68.99    7.60
  18   1  -5   78.69    8.40
 -18   1   5   83.19    8.00
 -17  -1   5   42.00    8.40
 -17  -1   5   28.50    5.30
 -17  -1   5   27.50    5.00
  17  -1  -5   24.70    5.60
 -17   1   5   25.90    4.90
  17   1  -5   24.60    4.90
 -17   1   5   31.70    7.80
 -17   1   5   21.60    5.60
 -17   1   5   27.50    5.10
  16  -1  -5  229.68   16.10
  16  -1  -5  255.07   29.30
 -16  -1   5  233.58   15.20
 -16  -1   5  266.77   20.10
 -16  -1   5  246.48   15.90
 -16   1   5  247.98   15.50
 -16   1   5  238.08   16.20
 -16   1   5  237.18   15.60
 -16   1   5  245.18   19.50
  15  -1  -5   46.40    6.40
  15  -1  -5   67.39   16.10
 -15  -1   5   44.40    8.80
 -15   1   5   28.10    7.20
  14  -1  -5  533.45   40.80
 -14  -1   5  537.65   32.80
  14  -1  -5  529.45   29.50
 -14  -1   5  504.05   50.99
 -13  -1   5   80.59   21.70
 -13  -1   5   80.99   13.60
 -13  -1   5   75.89   10.40
  13  -1  -5  105.49   16.50
  13  -1  -5   88.29    8.00
  13   1  -5   91.89   13.80
 -13   1   5   98.39   15.90
 -13   1   5   81.39   10.60
  12  -1  -5   54.19   12.00
 -12  -1   5   56.09   10.80
 -12  -1   5   39.20    9.40
 -12  -1   5   75.79    9.80
 -12  -1   5   49.40   16.30
 -12   1   5   68.79    9.40
 -12   1   5   46.00   11.00
  12   1  -5   43.10   16.70
  12   1  -5   44.50   10.00
 -11  -1   5   20.70    6.30
 -11  -1   5    6.40    6.30
 -11  -1   5   12.30    4.80
  11  -1  -5   16.40    8.00
  11   1  -5   19.10    6.80
 -11   1   5   14.50    5.20
  11   1  -5   15.40    6.00
 -11   1   5   17.50    7.30
 -11   1   5   -3.20   11.60
 -10  -1   5  212.68   28.10
 -10  -1   5  225.28   17.90
  10  -1  -5  221.88   19.70
 -10  -1   5  193.38   14.60
 -10  -1   5  191.08   14.50
 -10  -1   5  222.58   18.00
  10   1  -5  195.88   16.10
 -10   1   5  180.08   14.40
 -10   1   5  200.18   18.70
  10   1  -5  203.98   17.20
 -10   1   5  178.18   22.20
  -9  -1   5   21.70    6.90
  -9  -1   5   31.90    7.10
  -9  -1   5   32.70    5.60
  -9  -1   5   21.40   11.20
   9  -1  -5   28.20    8.50
  -9   1   5   30.40    8.60
  -9   1   5   33.90   10.20
   9   1  -5   43.00    7.40
  -9   1   5   36.20    6.10
   9   1  -5   35.60    7.70
  -8  -1   5  102.09   13.90
  -8  -1   5  146.89   20.30
   8  -1  -5  143.89   15.20
  -8  -1   5  119.09   12.50
   8   1  -5  124.19   13.00
  -8   1   5  142.29   15.60
  -8   1   5  131.79   14.60
  -7  -1   5   18.30   10.10
  -7  -1   5   20.30    6.30
  -7  -1   5   21.70    6.10
  -7  -1   5   28.80    5.20
  -7   1   5   20.50    6.90
   7   1  -5   24.40    6.30
   7   1  -5   16.30    9.30
  -7   1   5   10.40    6.50
  -6  -1   5  321.47   28.20
  -6  -1   5  355.66   23.60
  -6  -1   5  373.66   22.90
  -6  -1   5  371.36   21.40
  -6   1   5  313.17   21.00
   6   1  -5  308.57   26.70
  -6   1   5  329.17   23.30
   6   1  -5  361.76   21.60
  -5  -1   5  120.69   12.30
  -5  -1   5  124.09   10.70
  -5  -1   5  123.69   15.60
   5   1  -5  113.19   10.70
  -5   1   5  112.89   12.10
   5   1  -5  120.09   15.40
  -4  -1   5  154.78   16.40
   4  -1  -5  145.89    9.10
  -4  -1   5  157.28   13.90
  -4  -1   5  140.99   11.60
   4   1  -5  180.88   17.70
  -4   1   5  154.28   14.20
   4   1  -5  160.08   12.40
   3  -1  -5  915.51   51.49
  -3  -1   5 1063.19   58.69
  -3  -1   5  974.80   55.09
  -3  -1   5  984.10   52.99
   3   1  -5  938.01   54.29
  -3   1   5 1044.20   56.49
   3   1  -5 1065.79   60.09
  -2  -1   5  503.75   28.30
  -2  -1   5  479.75   30.80
   2  -1  -5  487.95   27.30
   2   1  -5  507.15   29.00
   2   1  -5  498.55   34.00
  -2   1   5  505.75   30.90
   1  -1  -5  101.09    8.30
  -1  -1   5   76.79   12.30
   1  -1  -5   83.99    8.80
   1   1  -5  110.19    9.70
  -1   1   5  109.19   11.90
   1   1  -5  116.49   15.30
   0  -1  -5 1224.48   65.39
   0  -1  -5 1254.57   66.79
   0  -1   5 1196.78   68.79
   0   1  -5 1406.46   78.99
   0   1  -5 1338.67   72.59
  -1  -1  -5 2680.63  137.09
   1  -1   5 2467.75  136.89
  -1   1  -5 2510.75  137.59
  -1   1  -5 2723.63  145.49
   1   1   5 2737.13  141.69
  -2  -1  -5  510.35   33.90
   2  -1   5  447.96   31.70
  -2  -1  -5  440.16   28.90
  -2   1  -5  541.75   40.60
  -2   1  -5  485.55   30.90
  -3  -1  -5 1755.22  101.59
  -3  -1  -5 1857.71   96.29
   3  -1   5 1758.22   98.49
   3   1   5 1768.82   94.59
  -3   1  -5 1734.33   93.49
  -4  -1  -5  376.56   26.80
   4  -1   5  369.96   28.00
  -4  -1  -5  362.56   32.20
   4   1   5  339.47   21.90
  -4   1  -5  372.96   35.90
  -4   1  -5  399.36   25.50
   4   1   5  399.96   27.10
  -5  -1  -5 1011.70   59.59
  -5  -1  -5 1021.10   67.09
   5  -1   5 1027.10   61.49
  -5   1  -5  943.11   66.89
  -5   1  -5  969.90   56.39
   5   1   5 1039.40   58.19
  -6  -1  -5 2223.38  119.79
  -6  -1  -5 2112.79  127.99
   6  -1   5 2270.67  122.09
  -6   1  -5 1961.80  118.99
   6   1   5 2038.70  108.29
  -6   1  -5 2045.50  107.09
   6   1   5 1865.21  102.49
   7  -1   5  544.95   39.00
  -7  -1  -5  548.05   37.50
  -7  -1  -5  541.25   46.80
  -7  -1  -5  526.65   30.80
   7   1   5  516.95   30.80
  -7   1  -5  558.74   35.80
  -7   1  -5  537.15   55.79
  -8  -1  -5   87.69    9.00
   8  -1   5   62.19   14.10
  -8  -1  -5   51.49   18.20
  -8   1  -5   80.39   12.50
  -8   1  -5   65.59   19.30
   8   1   5   80.29    8.90
   8   1   5   51.69   12.00
  -9  -1  -5  160.88   13.50
  -9  -1  -5  184.08   28.80
  -9  -1  -5  145.59   18.90
   9   1   5  171.98   19.90
  -9   1  -5  138.69   12.80
  -9   1  -5  173.78   19.60
  -9   1  -5  160.98   29.90
 -10  -1  -5  141.69   18.80
 -10  -1  -5  175.98   13.70
 -10  -1  -5  148.29   28.90
  10  -1   5  130.19   11.40
  10  -1   5  119.49   20.10
  10   1   5  164.88   12.00
 -10   1  -5  102.09   25.60
 -10   1  -5  177.98   21.00
 -10   1  -5  172.18   13.90
 -11  -1  -5  211.18   34.70
 -11  -1  -5  193.38   25.00
  11  -1   5  203.78   26.90
  11  -1   5  214.38   14.80
 -11  -1  -5  214.78   17.20
 -11   1  -5  199.98   16.90
 -11   1  -5  235.78   35.40
  11   1   5  212.28   14.60
  12  -1   5  319.77   19.80
 -12  -1  -5  342.17   23.10
 -12  -1  -5  237.88   41.00
  12  -1   5  289.17   32.90
  12   1   5  310.07   19.70
 -12   1  -5  298.57   51.89
 -12   1  -5  309.47   22.10
 -13  -1  -5   27.00    4.30
 -13  -1  -5   39.20    8.10
  13  -1   5   40.90   10.20
  13  -1   5   36.70    6.50
  13  -1   5   49.80   18.40
 -13  -1  -5   48.90    9.60
 -13  -1  -5   46.90    7.60
 -13   1  -5   30.00    5.80
  13   1   5   24.10    5.70
 -13   1  -5   32.80    7.90
 -13   1  -5   35.50    4.80
 -14  -1  -5   20.50    5.50
  14  -1   5   15.30    5.20
 -14  -1  -5   17.80    6.00
 -14  -1  -5   38.60    4.50
  14  -1   5   34.80   16.60
 -14  -1  -5   22.90    4.80
 -14  -1  -5   16.10    7.20
  14  -1   5    7.20    6.10
 -14   1  -5   22.70    5.40
  14   1   5   16.90    6.40
  14   1   5   11.50    5.40
 -14   1  -5   26.40    4.20
 -14   1  -5   24.70    7.20
 -14   1  -5   19.60    4.80
  15  -1   5   34.80    6.20
 -15  -1  -5   37.60    5.30
 -15  -1  -5   27.90    5.50
 -15  -1  -5   23.90    6.10
  15  -1   5   31.00    7.10
 -15  -1  -5   21.40    7.40
 -15   1  -5   34.40    5.30
  15   1   5   35.60    6.80
 -15   1  -5   41.30    5.10
 -15   1  -5   38.00    6.10
 -15   1  -5   35.40    7.40
  16  -1   5    2.40    5.50
  16  -1   5    2.80    4.80
 -16  -1  -5   10.00    5.70
 -16  -1  -5    6.70    4.30
 -16  -1  -5   -0.90    3.70
 -16  -1  -5    8.50    5.20
 -16   1  -5    3.10    7.20
  16   1   5    5.50    5.30
 -16   1  -5    5.60    4.00
 -16   1  -5    4.10    4.50
 -16   1  -5    2.30    3.20
  16   1   5    4.50    4.80
  17  -1   5    1.80    5.00
 -17  -1  -5    0.60    4.00
 -17  -1  -5   -2.60    3.30
  17  -1   5   -3.00    4.20
 -17  -1  -5    4.70    4.70
 -17  -1  -5    2.60    5.40
  17   1   5   -1.00    4.10
 -17   1  -5   -2.30    3.50
 -17   1  -5   -0.10    3.90
  17   1   5    0.80    4.60
 -17   1  -5   -1.30    2.80
 -18  -1  -5    1.90    3.80
  18  -1   5    5.20    4.90
 -18  -1  -5    8.70    4.40
  18  -1   5   14.00    4.80
 -18  -1  -5    5.80    3.40
 -18   1  -5    4.00    3.40
 -18   1  -5    1.20    3.60
  18   1   5   -0.90    4.30
  18   1   5    3.20    4.00
 -18   1  -5    5.30    5.80
  18   1   5    7.70    5.10
  19  -1   5    8.40    4.20
 -19  -1  -5    4.20    3.10
  19   1   5    5.60    3.80
  19   1   5    8.90    4.40
 -19   1  -5    7.50    2.70
 -19   1  -5    7.90    3.30
  19   1   5    4.60    4.20
 -19   1  -5    9.00    3.20
 -21  -2   5    7.40    4.90
  21  -2  -5    8.00    4.80
  21  -2  -5   10.40    3.70
 -21   2   5   10.00    3.10
 -21   2   5    7.90    3.00
 -21   2   5    5.10    3.00
  20  -2  -5   10.00    4.00
 -20  -2   5   12.20    3.80
 -20  -2   5   18.30    3.10
  20  -2  -5   12.50    5.30
 -20   2   5   14.80    3.30
 -20   2   5   15.30    4.00
  20   2  -5   11.10    3.90
 -20   2   5   21.60    3.60
  19  -2  -5   12.90    7.10
  19  -2  -5    6.10    5.10
  19  -2  -5    9.20    4.30
 -19  -2   5   11.80    4.10
 -19  -2   5    6.50    8.10
 -19   2   5    3.40    4.80
 -19   2   5   10.50    3.80
  19   2  -5    6.80    3.70
 -19   2   5    7.40    3.40
 -19   2   5   13.40    4.30
 -18  -2   5   84.79    8.10
 -18  -2   5   74.79    7.40
 -18  -2   5   88.79   11.40
  18  -2  -5   68.39    8.30
  18  -2  -5   79.19   10.60
  18   2  -5   70.39    8.10
 -18   2   5   87.39    8.60
 -18   2   5   80.99   11.40
 -17  -2   5   12.20    5.10
  17  -2  -5    8.40    4.60
  17  -2  -5   10.60    6.00
 -17  -2   5   15.60    4.10
 -17  -2   5    7.50    4.30
 -17  -2   5    4.80    5.40
 -17   2   5   15.70    5.10
  17   2  -5   17.40    4.10
 -17   2   5    4.90    3.80
 -17   2   5   16.00    4.50
 -17   2   5   13.00    7.10
  16  -2  -5   46.80   12.70
 -16  -2   5   49.70    8.80
  16  -2  -5   28.70   15.10
  16  -2  -5   63.99    7.40
 -16   2   5   40.10    8.90
  16   2  -5   26.70    5.60
 -15  -2   5  241.58   16.20
  15  -2  -5  224.78   15.60
 -15  -2   5  237.68   15.30
  15  -2  -5  200.38   26.70
  15  -2  -5  237.88   17.90
 -15  -2   5  218.88   18.30
 -15  -2   5  230.18   14.50
 -15   2   5  197.88   14.30
 -15   2   5  222.78   18.90
 -15   2   5  228.38   14.60
 -15   2   5  246.08   15.40
 -14  -2   5    4.50    5.40
  14  -2  -5    2.00    9.70
 -14  -2   5    1.60    3.80
  14  -2  -5    1.60    4.20
 -14  -2   5    0.60    4.80
 -14  -2   5    2.20    4.20
 -14   2   5    0.40    5.60
  13  -2  -5   90.99   16.50
 -13  -2   5   68.59   21.90
 -13  -2   5  106.19   11.80
  13  -2  -5   82.69    8.70
  13   2  -5   62.49   20.90
 -13   2   5  101.39   12.80
 -12  -2   5  157.28   29.40
  12  -2  -5  183.18   21.30
 -12  -2   5  152.38   19.80
  12  -2  -5  167.38   11.70
 -12  -2   5  146.89   13.80
  12   2  -5  211.18   31.80
  12   2  -5  143.59   19.50
 -12   2   5  178.28   20.20
 -12   2   5  162.78   15.00
  11  -2  -5  184.58   12.50
  11  -2  -5  198.38   28.70
 -11  -2   5  221.38   19.20
 -11  -2   5  171.88   14.60
 -11  -2   5  175.18   14.50
  11   2  -5  202.48   19.60
  11   2  -5  188.18   15.40
 -11   2   5  197.28   15.90
 -10  -2   5  104.79   10.60
 -10  -2   5  121.09   11.60
 -10  -2   5  135.89   24.00
  10  -2  -5  106.79   15.00
 -10  -2   5  147.69   15.90
  10   2  -5  115.79   15.20
 -10   2   5   95.39   11.10
  10   2  -5   88.99   10.60
  10   2  -5  124.79   23.20
 -10   2   5  109.59   15.50
  -9  -2   5 1560.84   84.49
  -9  -2   5 1487.35   83.09
   9  -2  -5 1679.53   89.99
  -9  -2   5 1616.34   99.39
   9   2  -5 1686.93  101.89
  -9   2   5 1674.23   91.19
  -9   2   5 1477.25   84.79
  -8  -2   5  160.68   16.20
   8  -2  -5  179.78   17.30
  -8  -2   5  181.38   24.30
   8   2  -5  198.68   17.80
  -8   2   5  179.68   15.00
  -8   2   5  217.98   19.60
   8   2  -5  226.38   26.50
  -7  -2   5  182.98   14.70
   7  -2  -5  203.98   18.40
  -7  -2   5  208.58   15.30
  -7  -2   5  200.68   17.20
  -7  -2   5  180.88   24.50
  -7   2   5  191.68   14.80
   7   2  -5  200.98   24.90
   7   2  -5  195.18   17.00
  -7   2   5  194.88   17.90
   6  -2  -5  721.23   43.10
  -6  -2   5  681.43   39.60
  -6  -2   5  711.73   40.40
  -6  -2   5  710.23   41.70
  -6  -2   5  684.63   50.39
   6   2  -5  643.84   49.00
   6   2  -5  671.43   40.10
  -6   2   5  678.53   41.30
  -5  -2   5  253.07   19.70
  -5  -2   5  318.47   28.70
   5  -2  -5  285.97   20.80
  -5  -2   5  224.88   17.70
  -5  -2   5  296.47   20.00
  -5   2   5  353.76   25.30
   5   2  -5  380.86   32.90
   5   2  -5  334.57   24.20
  -4  -2   5 1476.25   77.49
  -4  -2   5 1407.76   77.69
  -4  -2   5 1439.66   85.99
  -4  -2   5 1399.96   75.59
  -4   2   5 1589.24   85.89
   4   2  -5 1603.94   85.09
   4   2  -5 1553.04   93.39
  -3  -2   5  414.86   33.40
  -3  -2   5  415.36   27.60
  -3  -2   5  415.36   26.20
  -3  -2   5  398.16   24.40
   3   2  -5  435.76   27.50
  -3   2   5  451.55   28.20
   3   2  -5  430.36   34.90
   2  -2  -5  449.66   24.40
  -2  -2   5  403.46   25.20
  -2  -2   5  431.46   29.60
  -2  -2   5  443.16   26.90
   2   2  -5  442.76   35.30
   2   2  -5  442.96   27.30
  -2   2   5  451.55   28.00
   1  -2  -5   12.50    4.90
   1  -2  -5    7.20    4.00
  -1  -2   5    2.40    3.50
  -1  -2   5    9.20    7.00
  -1   2   5    8.90    3.90
  -1   2   5   30.60    5.80
   1   2  -5   17.40    5.70
  -1   2   5   19.40    5.80
   1   2  -5   18.50    9.80
   0  -2   5 1032.80   60.59
   0  -2   5  929.21   54.39
   0  -2  -5 1070.99   57.89
   0  -2  -5 1067.09   57.69
   0   2  -5 1072.39   67.79
   0   2   5 1103.29   59.59
   0   2   5 1091.99   60.79
   0   2   5 1091.09   57.99
   0   2  -5 1084.89   59.39
   1  -2   5  330.07   30.80
  -1  -2  -5  326.47   21.40
  -1  -2  -5  279.37   23.10
   1   2   5  330.27   23.50
  -1   2  -5  395.96   23.50
   1   2   5  354.06   21.30
  -1   2  -5  299.37   32.10
  -2  -2  -5  465.95   35.00
   2  -2   5  505.65   35.40
  -2  -2  -5  506.85   31.30
   2   2   5  514.05   28.70
   2   2   5  494.95   29.30
  -2   2  -5  502.35   31.20
  -2   2  -5  429.86   41.30
  -3  -2  -5   21.30    7.50
  -3  -2  -5    8.40    9.60
   3  -2   5   16.00    8.60
   3   2   5    6.10    5.10
  -3   2  -5   19.80    7.10
   3   2   5   14.50    5.20
  -3   2  -5   23.20   16.40
  -4  -2  -5  105.89   13.80
   4  -2   5  102.19   16.00
  -4  -2  -5   92.19   18.20
  -4   2  -5  101.29   22.90
   4   2   5   85.39   10.00
   5  -2   5  234.78   23.60
  -5  -2  -5  234.98   20.90
  -5  -2  -5  223.38   15.70
  -5  -2  -5  227.18   27.50
  -5   2  -5  223.28   33.70
   5   2   5  245.58   16.70
  -5   2  -5  226.08   19.60
  -6  -2  -5  205.48   19.30
  -6  -2  -5  182.58   13.50
   6  -2   5  168.88   21.50
  -6  -2  -5  125.99   24.00
   6   2   5  206.88   14.50
  -6   2  -5  128.79   25.70
  -6   2  -5  161.78   17.10
  -7  -2  -5   38.80    6.40
  -7  -2  -5   36.30   10.60
  -7  -2  -5   75.19   19.70
   7  -2   5   62.89   13.90
  -7   2  -5   38.30   16.60
   7   2   5   41.70    6.80
  -7   2  -5   43.70    9.90
  -8  -2  -5   65.99   19.70
  -8  -2  -5   73.09   13.30
   8  -2   5   76.39   16.20
  -8  -2  -5   70.59    9.30
   8   2   5   63.19    8.50
  -8   2  -5   59.39   11.60
  -8   2  -5   68.79   20.20
  -9  -2  -5   83.69   10.10
  -9  -2  -5   70.99   12.80
   9  -2   5   33.80   18.30
   9   2   5   62.49    7.10
   9   2   5   71.79    9.30
  -9   2  -5   63.39   12.90
  -9   2  -5   38.00   18.70
 -10  -2  -5  170.68   31.30
  10  -2   5  152.28   22.10
  10  -2   5  138.99   10.90
 -10  -2  -5  113.69   13.00
 -10   2  -5  129.59   29.00
  10   2   5  114.29    9.70
  10   2   5  106.49   11.90
 -11  -2  -5  286.37   66.29
  11  -2   5  328.97   36.40
 -11  -2  -5  376.66   28.60
  11  -2   5  366.76   21.70
  11   2   5  331.77   23.60
  11   2   5  366.16   21.40
 -12  -2  -5  168.48   14.50
 -12  -2  -5  152.68   12.00
  12  -2   5  179.48   14.40
  12  -2   5  156.88   12.50
 -12  -2  -5  112.69   14.00
  12  -2   5  107.79   23.60
  12   2   5  145.39   12.60
 -13  -2  -5  105.89   13.60
  13  -2   5  103.09   10.60
  13  -2   5   62.59   20.70
 -13  -2  -5  106.39   11.30
 -13  -2  -5  110.69   10.10
 -13  -2  -5  103.59    9.10
  13  -2   5  111.49   12.60
 -13   2  -5   90.29    7.80
  13   2   5   96.89   10.60
 -13   2  -5   73.09    8.00
 -13   2  -5   86.49    8.90
 -14  -2  -5  209.88   16.70
 -14  -2  -5  193.78   20.50
  14  -2   5  190.98   14.60
  14  -2   5  158.18   29.50
 -14  -2  -5  212.38   18.20
  14   2   5  196.48   15.00
 -14   2  -5  198.08   13.10
 -14   2  -5  201.68   14.60
 -15  -2  -5  129.29   11.00
 -15  -2  -5  135.49   10.20
  15  -2   5  142.09   12.90
 -15  -2  -5  135.69   12.20
  15  -2   5  130.39   11.70
 -15  -2  -5  125.39   14.60
 -15   2  -5  121.39   10.40
  15   2   5  131.59   12.00
 -15   2  -5  130.29   10.80
 -15   2  -5  134.99    9.60
  15   2   5  134.99   13.10
  16  -2   5  150.58   12.80
 -16  -2  -5  173.28   13.50
  16  -2   5  161.68   13.70
 -16  -2  -5  168.18   12.00
 -16  -2  -5  188.18   15.70
 -16  -2  -5  175.48   15.60
 -16   2  -5  178.88   11.90
 -16   2  -5  168.98   11.50
 -16   2  -5  172.18   12.40
  16   2   5  170.98   14.00
  16   2   5  185.08   13.90
 -17  -2  -5  210.88   17.90
  17  -2   5  179.38   14.00
 -17  -2  -5  191.48   12.50
 -17  -2  -5  188.08   12.10
 -17  -2  -5  188.08   14.10
  17   2   5  199.18   14.30
 -17   2  -5  189.88   13.10
 -17   2  -5  192.98   12.80
  17   2   5  205.18   14.30
 -17   2  -5  203.48   12.40
 -18  -2  -5   13.80    3.40
  18  -2   5    7.80    4.00
 -18  -2  -5    5.20    3.50
 -18  -2  -5    8.20    4.30
 -18   2  -5   10.80    3.00
  18   2   5    6.80    3.90
  18   2   5    5.30    4.30
 -19  -2  -5   15.90    3.30
 -19  -2  -5   12.20    3.80
 -19  -2  -5   17.10    3.80
 -19   2  -5   11.30    3.40
  19   2   5    9.40    3.40
  19   2   5   10.30    6.50
  20  -3  -5  147.69   11.90
 -20  -3   5  166.78   10.10
  20  -3  -5  160.08   10.30
 -20   3   5  158.38   10.20
 -20   3   5  152.88   10.10
 -20   3   5  169.38    9.90
 -19  -3   5   77.99    7.30
  19  -3  -5   80.89    9.80
 -19   3   5   79.39    6.80
 -19   3   5   76.39    6.70
 -19   3   5   76.49    7.30
  19   3  -5   74.29    7.80
  18  -3  -5   35.60    7.10
 -18  -3   5   35.00    5.00
  18  -3  -5   33.30    8.90
  18  -3  -5   38.70    6.20
 -18  -3   5   34.80    6.80
  18   3  -5   35.10    4.90
 -18   3   5   24.60    6.90
 -18   3   5   30.90    4.40
 -18   3   5   39.70    5.30
 -18   3   5   34.90    4.70
  17  -3  -5    5.90    4.70
 -17  -3   5   10.40    4.40
  17  -3  -5   15.20    7.60
  17  -3  -5   31.20    7.10
 -17  -3   5   17.60    6.70
 -17  -3   5   16.40    4.90
  17   3  -5   15.30    4.00
 -17   3   5   18.00    4.30
 -17   3   5   15.60    3.90
 -17   3   5   10.80    4.50
 -17   3   5   12.70    6.20
 -16  -3   5  131.49   13.30
  16  -3  -5  109.79   11.10
  16  -3  -5  151.38   16.40
 -16  -3   5  112.09    9.80
 -16  -3   5  100.09   10.90
  16  -3  -5  106.49   12.80
 -16   3   5  106.09   10.30
 -16   3   5  113.99    9.70
 -16   3   5  138.79   14.20
 -16   3   5  125.59    9.60
  16   3  -5  104.89    8.80
  15  -3  -5  135.69   13.90
 -15  -3   5  132.19   12.30
  15  -3  -5  143.19   12.20
 -15  -3   5  133.29   14.00
 -15  -3   5  120.19   10.90
  15  -3  -5  144.09   17.20
 -15   3   5  122.29   10.00
 -15   3   5  135.59   11.30
 -15   3   5  124.49   13.80
 -15   3   5  127.79   10.40
 -14  -3   5  291.87   22.40
 -14  -3   5  332.57   24.10
 -14  -3   5  347.57   19.80
  14  -3  -5  282.77   32.90
  14  -3  -5  348.97   23.00
  14  -3  -5  314.07   20.60
  14  -3  -5  304.87   25.20
 -14  -3   5  340.57   21.40
 -14   3   5  253.07   21.00
 -14   3   5  295.47   17.60
 -14   3   5  259.37   16.60
  14   3  -5  250.67   21.90
 -14   3   5  284.67   16.90
  13  -3  -5   91.89   18.00
 -13  -3   5   63.59    8.60
 -13  -3   5   61.29    9.50
  13  -3  -5   67.89    8.10
  13  -3  -5   66.29   11.50
 -13  -3   5   58.79    9.20
 -13  -3   5   63.89    7.10
  13  -3  -5   59.49    9.60
 -13   3   5   72.79    7.30
 -13   3   5   66.79    7.80
  13   3  -5   87.99   11.50
 -13   3   5   67.69    7.80
 -13   3   5   75.09   10.90
  12  -3  -5   24.20    7.40
  12  -3  -5   11.00    7.20
 -12  -3   5    8.00    6.80
 -12  -3   5   25.00    6.20
  12  -3  -5   17.30    5.50
 -12  -3   5   28.10   15.20
 -12  -3   5   14.90    6.30
 -12   3   5   14.00    4.00
  12   3  -5   15.70    6.30
 -12   3   5   12.50    6.30
 -12   3   5   17.10    4.40
  12   3  -5   24.30   19.90
 -12   3   5   23.20    5.50
 -11  -3   5   43.00    8.30
  11  -3  -5   44.60    9.80
 -11  -3   5    9.10   14.40
  11  -3  -5   34.20    6.10
  11  -3  -5   30.10   10.50
 -11  -3   5   31.00    6.90
 -11   3   5   36.40    7.80
  11   3  -5   44.40    8.70
  11   3  -5   35.40   17.80
  10  -3  -5  214.98   18.70
  10  -3  -5  192.48   22.40
 -10  -3   5  195.88   29.70
 -10  -3   5  215.48   16.50
  10  -3  -5  218.38   14.70
 -10  -3   5  231.38   22.70
 -10  -3   5  227.48   17.80
 -10   3   5  194.78   21.40
  10   3  -5  194.18   21.20
  10   3  -5  183.78   31.50
 -10   3   5  217.78   16.80
  10   3  -5  208.88   17.70
  -9  -3   5   60.59   18.10
   9  -3  -5   74.89   11.00
  -9  -3   5   68.19   12.30
  -9  -3   5   87.59   10.80
  -9  -3   5   87.89   10.10
   9   3  -5   76.59   21.60
   9   3  -5  107.39   12.10
   9   3  -5   81.99   12.80
  -9   3   5  100.49   11.50
  -8  -3   5  141.59   13.80
  -8  -3   5  197.98   27.80
  -8  -3   5  153.58   13.10
   8  -3  -5  158.68   18.00
  -8  -3   5  142.39   16.00
   8  -3  -5  158.78   11.70
   8   3  -5  178.78   17.90
   8   3  -5  140.69   14.40
   8   3  -5  159.88   26.70
  -8   3   5  149.88   17.30
   7  -3  -5  115.09   13.00
  -7  -3   5  107.59   11.70
   7  -3  -5   95.39   13.80
  -7  -3   5  121.09   14.40
  -7  -3   5  104.49   22.10
  -7   3   5  112.19   14.10
   7   3  -5  125.79   14.80
   7   3  -5  102.69   22.10
  -7   3   5  123.39   11.80
  -6  -3   5   -1.10    3.80
   6  -3  -5    2.70    5.50
   6  -3  -5    5.00    5.60
  -6  -3   5   -2.60    8.30
  -6  -3   5    1.40    5.10
   6   3  -5   -3.00    5.00
   6   3  -5    5.50   10.80
  -6   3   5   15.10    6.30
  -6   3   5   -0.20    4.20
  -5  -3   5   47.60    8.90
   5  -3  -5   47.00    8.30
  -5  -3   5   58.69    8.40
   5  -3  -5   48.00    9.10
  -5  -3   5   41.30   15.10
   5   3  -5   49.50    9.60
  -5   3   5   45.10    9.30
   5   3  -5   47.80   16.10
  -5   3   5   50.49    7.50
  -4  -3   5   62.19    8.40
  -4  -3   5   40.30   14.90
   4  -3  -5   59.19    8.90
   4  -3  -5   47.80    9.00
  -4  -3   5   55.19    9.60
   4   3  -5   56.89   17.00
  -4   3   5   63.89   10.30
  -4   3   5   66.19    8.30
   4   3  -5   61.59    9.90
  -4   3   5   74.09    8.80
   3  -3  -5  645.54   39.10
  -3  -3   5  670.03   39.90
   3  -3  -5  635.34   40.90
  -3  -3   5  635.54   37.50
  -3  -3   5  657.43   40.10
  -3   3   5  656.93   39.20
   3   3  -5  660.63   39.60
  -3   3   5  609.34   36.10
   3   3  -5  628.74   49.70
  -3   3   5  664.13   37.90
  -2  -3   5  101.09   15.50
   2  -3  -5  146.79   13.20
   2  -3  -5  123.29   12.80
  -2  -3   5  135.19   11.90
  -2  -3   5  134.69   13.60
  -2   3   5  116.99   12.40
  -2   3   5  140.49   11.90
   2   3  -5  143.29   14.00
  -1  -3   5  666.23   45.50
   1  -3  -5  754.82   40.80
   1  -3  -5  717.73   39.90
  -1  -3   5  691.23   40.20
   1  -3  -5  698.73   40.80
  -1   3   5  694.63   37.60
  -1   3   5  660.73   38.40
   1   3  -5  598.84   50.99
   1   3  -5  641.74   39.20
   0  -3   5  234.78   16.70
   0  -3  -5  222.58   20.90
   0  -3  -5  245.78   17.40
   0  -3   5  232.68   22.80
   0  -3  -5  227.38   16.80
   0   3   5  216.38   21.90
   0   3   5  177.68   18.80
   0   3  -5  200.88   16.30
   0   3   5  184.08   14.70
   0   3  -5  177.08   33.60
  -1  -3  -5 1282.47   69.89
  -1  -3  -5 1255.87   74.89
   1  -3   5 1188.48   67.49
   1  -3   5 1336.37   76.09
  -1   3  -5 1280.97   71.99
   1   3   5 1246.58   71.49
  -1   3  -5 1423.76   99.09
   1   3   5 1308.17   76.59
   2  -3   5  313.77   21.10
   2  -3   5  335.57   29.20
  -2  -3  -5  373.16   29.80
  -2  -3  -5  318.07   21.60
  -2  -3  -5  346.97   24.50
   2   3   5  301.47   21.40
  -2   3  -5  359.66   39.90
  -2   3  -5  334.37   24.10
   2   3   5  337.87   28.80
   3  -3   5  116.69   10.50
  -3  -3  -5   87.19   17.50
  -3  -3  -5  106.89   10.60
  -3  -3  -5  116.79   14.10
   3   3   5  109.89   11.00
  -3   3  -5   95.59   13.00
   3   3   5   95.69   17.70
  -3   3  -5  101.99   24.20
   4  -3   5  244.48   25.50
  -4  -3  -5  247.78   21.80
  -4  -3  -5  227.98   27.70
  -4  -3  -5  259.67   17.20
  -4   3  -5  193.98   18.40
   4   3   5  233.58   16.50
  -4   3  -5  172.38   32.50
  -5  -3  -5  876.01   52.89
   5  -3   5  849.12   56.89
  -5  -3  -5  861.11   61.39
  -5  -3  -5  780.22   46.50
   5   3   5  766.12   44.50
  -5   3  -5  791.02   65.89
  -5   3  -5  775.62   48.00
  -6  -3  -5  256.27   20.50
  -6  -3  -5  285.27   25.10
  -6  -3  -5  287.47   33.70
   6  -3   5  293.27   28.80
  -6   3  -5  284.57   23.40
  -6   3  -5  293.97   39.10
   6   3   5  264.37   19.80
  -7  -3  -5  229.08   30.80
  -7  -3  -5  212.88   16.20
  -7  -3  -5  209.48   22.30
   7  -3   5  204.28   28.30
  -7   3  -5  230.98   23.00
   7   3   5  213.08   17.50
  -7   3  -5  226.78   34.60
   7   3   5  231.38   14.40
  -8  -3  -5    6.40   11.60
  -8  -3  -5   -1.20    4.30
   8  -3   5  -10.50    7.00
  -8   3  -5   -4.70   13.10
   8   3   5   -4.60    4.20
   8   3   5    4.90    3.60
   9  -3   5   27.10   12.80
  -9  -3  -5    7.00   14.10
  -9  -3  -5   28.80    7.30
  -9   3  -5   -3.20   14.80
   9   3   5   21.50    6.40
 -10  -3  -5  274.47   16.10
 -10  -3  -5  261.77   16.90
 -10  -3  -5  258.67   18.50
 -10  -3  -5  277.67   20.30
  10   3   5  236.68   15.20
  10   3   5  222.38   20.50
 -10   3  -5  220.68   13.50
 -10   3  -5  162.58   34.70
 -11  -3  -5  338.67   20.40
 -11  -3  -5  407.36   25.20
  11  -3   5  308.37   37.40
 -11  -3  -5  356.46   19.80
  11  -3   5  304.67   22.40
 -11  -3  -5  324.87   22.10
  11   3   5  343.67   23.90
 -11   3  -5  337.17   18.70
  11   3   5  293.97   20.20
 -12  -3  -5   45.70    7.60
 -12  -3  -5   51.09    9.10
  12  -3   5   50.29    8.10
 -12  -3  -5   57.89    6.10
 -12  -3  -5   49.90    6.50
  12  -3   5   29.40   16.00
  12   3   5   50.29    7.30
  12   3   5   64.89   10.20
 -12   3  -5   66.99    7.10
 -13  -3  -5   11.20    5.60
 -13  -3  -5   12.50    4.60
  13  -3   5   11.00    5.60
 -13  -3  -5    6.50    4.00
 -13  -3  -5    4.20    6.10
 -13   3  -5   14.20    3.70
  13   3   5    8.80    5.40
 -14  -3  -5   11.00    4.40
 -14  -3  -5   22.00    7.50
  14  -3   5    4.20    5.10
 -14  -3  -5   13.30    5.50
 -14  -3  -5   21.70    4.30
  14   3   5   17.90    6.40
 -14   3  -5   16.10    3.90
 -14   3  -5    7.20    5.60
  14   3   5   18.90    6.00
 -15  -3  -5    2.10    3.30
 -15  -3  -5    2.00    3.90
  15  -3   5   -3.30    4.20
 -15  -3  -5   -3.10    4.30
 -15  -3  -5    0.70    5.80
 -15   3  -5    0.00    3.00
  15   3   5    5.50    5.40
  15   3   5   -0.70    4.70
 -16  -3  -5    7.60    3.50
 -16  -3  -5    9.40    5.50
 -16  -3  -5    4.30    4.50
 -16  -3  -5    9.30    4.00
  16   3   5    6.70    5.20
  16   3   5    0.40    4.60
 -16   3  -5    2.30    3.00
 -17  -3  -5    5.60    3.50
 -17  -3  -5    2.00    2.90
 -17  -3  -5    5.00    4.30
 -17   3  -5    2.20    2.70
  17   3   5    1.60    4.30
  17   3   5    0.00    4.20
 -18  -3  -5   14.70    3.80
 -18  -3  -5   13.30    3.10
 -18  -3  -5   10.40    5.40
  18   3   5   10.80    4.30
 -18   3  -5   14.00    3.40
 -18  -4   5    8.30    3.20
 -18  -4   5    5.40    3.80
  18  -4  -5    6.70    3.60
  18  -4  -5    7.60    4.90
 -18   4   5    6.90    2.70
  18   4  -5    7.70    3.50
 -18   4   5    8.40    3.40
  17  -4  -5   30.60    5.40
 -17  -4   5   33.90    5.60
  17  -4  -5   35.50    7.30
 -17  -4   5   33.10    4.60
 -17   4   5   39.10    4.50
  17   4  -5   33.00    4.70
 -17   4   5   37.00    6.20
 -17   4   5   32.50    5.10
 -16  -4   5   97.79   10.00
 -16  -4   5   91.29    8.50
  16  -4  -5  101.99   14.30
  16  -4  -5   93.29    9.20
  16  -4  -5   86.49   11.50
 -16   4   5   95.89    8.80
 -16   4   5   94.79   11.80
 -16   4   5   96.19    8.00
 -16   4   5  101.89    8.20
  16   4  -5   90.19    8.10
 -15  -4   5   25.30    6.60
 -15   4   5   31.40    7.50
 -15   4   5   39.60    5.10
 -15   4   5   39.20    5.00
  15   4  -5   40.30    5.20
  14  -4  -5    0.20    4.90
  14  -4  -5   -3.50    6.30
 -14  -4   5    2.80    4.10
  14  -4  -5   12.40    6.80
 -14  -4   5   -2.40    2.60
 -14  -4   5    2.00    5.00
 -14   4   5    0.00    4.20
 -14   4   5   -2.90    5.60
 -14   4   5    1.00    3.90
  14   4  -5    4.20    4.10
  14   4  -5    2.20    5.90
 -14   4   5    5.50    3.50
 -13  -4   5   -0.90    5.30
  13  -4  -5    2.20    6.30
  13  -4  -5    2.90    7.40
 -13  -4   5    1.10    5.30
 -13  -4   5    3.00    4.10
  13  -4  -5   -3.40    4.80
 -13  -4   5   -0.90    2.80
 -13   4   5    0.80    4.60
 -13   4   5   -1.70    3.90
 -13   4   5    2.00    5.70
  13   4  -5   -3.80    4.60
 -13   4   5    1.90    3.40
  12  -4  -5   -3.00    6.10
  12  -4  -5   13.10    9.90
 -12  -4   5    8.20    5.70
  12  -4  -5   -1.30    5.00
 -12  -4   5    1.20    4.10
 -12  -4   5    5.40    5.20
 -12  -4   5    1.40    3.00
 -12   4   5    3.40    4.00
 -12   4   5   -4.30    4.40
 -12   4   5   -2.70    6.70
 -12   4   5    0.40    3.50
  12   4  -5    4.40    6.00
  11  -4  -5  203.48   17.70
 -11  -4   5  202.98   16.70
 -11  -4   5  228.88   18.90
  11  -4  -5  202.88   15.20
 -11  -4   5  231.68   14.40
  11  -4  -5  184.28   25.50
 -11  -4   5  215.28   13.40
  11  -4  -5  210.38   20.50
 -11   4   5  210.88   13.90
  11   4  -5  231.08   20.20
 -11   4   5  233.08   18.80
 -11   4   5  212.78   14.90
 -11   4   5  203.48   14.20
 -10  -4   5  206.58   17.40
  10  -4  -5  227.48   20.80
  10  -4  -5  159.28   24.80
 -10  -4   5  192.78   13.50
 -10  -4   5  184.88   17.70
 -10   4   5  173.18   16.30
  10   4  -5  186.78   18.30
 -10   4   5  194.38   12.80
 -10   4   5  148.99   11.70
   9  -4  -5  685.83   50.69
   9  -4  -5  740.63   44.70
   9  -4  -5  765.02   42.00
  -9  -4   5  749.92   39.10
  -9  -4   5  602.84   61.59
  -9  -4   5  745.33   41.20
   9  -4  -5  696.33   39.50
  -9   4   5  688.23   39.70
   9   4  -5  569.34   59.69
  -9   4   5  673.03   36.00
   8  -4  -5  159.78   20.70
   8  -4  -5  137.89   15.90
  -8  -4   5  142.19   15.10
  -8  -4   5  172.58   48.30
  -8   4   5  137.69   14.20
   8   4  -5  136.19   45.40
   8   4  -5  155.68   16.10
  -7  -4   5   19.20   13.90
   7  -4  -5   16.90    7.50
   7  -4  -5   20.70    9.30
  -7  -4   5   26.20    7.30
   7   4  -5   24.80    7.70
  -7   4   5   19.80    6.50
   7   4  -5   30.70   16.20
  -6  -4   5  319.97   23.10
   6  -4  -5  286.07   26.40
  -6  -4   5  301.57   25.50
   6  -4  -5  328.27   23.60
  -6   4   5  323.07   22.00
   6   4  -5  334.37   24.00
   6   4  -5  319.47   26.30
   6   4  -5  267.77   37.50
  -5  -4   5  309.17   23.10
   5  -4  -5  341.67   26.90
   5  -4  -5  324.17   23.50
  -5  -4   5  297.07   31.20
   5   4  -5  286.87   37.60
   5   4  -5  303.07   34.50
  -5   4   5  286.27   20.00
   5   4  -5  271.87   21.70
  -4  -4   5  363.06   25.70
  -4  -4   5  399.96   28.30
   4  -4  -5  370.16   28.30
   4  -4  -5  359.76   25.60
  -4   4   5  299.57   21.40
   4   4  -5  368.66   39.70
   4   4  -5  344.67   24.00
   4   4  -5  304.07   24.60
  -3  -4   5  407.36   30.30
   3  -4  -5  434.66   28.60
  -3  -4   5  454.25   30.20
   3   4  -5  391.96   28.20
   3   4  -5  413.76   58.79
  -3   4   5  380.26   24.80
   3   4  -5  380.46   28.40
   2  -4  -5   22.40    6.70
  -2  -4   5    8.90    5.60
   2   4  -5   11.70   14.20
   2   4  -5   15.90    6.10
   2   4  -5   10.60    6.70
  -2   4   5    9.00    5.30
  -1  -4   5  247.88   18.80
   1  -4  -5  245.48   19.00
   1   4  -5  237.48   20.10
   1   4  -5  236.08   32.30
  -1   4   5  215.88   17.30
   0  -4   5   36.60    7.50
   0  -4  -5   39.00    7.80
   0   4  -5   54.29    8.70
   0   4  -5   36.40   16.80
   0   4   5   49.30    8.30
   0   4  -5   43.40    9.40
   1  -4   5  126.99   19.60
   1  -4   5  103.89   11.70
  -1  -4  -5  117.89   12.70
  -1   4  -5  108.09   11.50
  -1   4  -5   93.99   13.30
  -2  -4  -5  313.67   25.80
  -2  -4  -5  350.16   23.00
   2  -4   5  322.37   31.10
   2  -4   5  346.67   22.80
   2   4   5  341.27   23.10
  -2   4  -5  345.67   22.80
  -2   4  -5  284.87   25.60
  -3  -4  -5    7.90    7.30
   3  -4   5    1.30   10.70
  -3  -4  -5    1.50    5.10
  -3   4  -5   10.50    8.80
  -3   4  -5  -13.30   15.80
   3   4   5    4.50    4.90
  -4  -4  -5    4.20    5.20
  -4  -4  -5   16.50    8.10
   4   4   5   -1.70    3.40
  -4   4  -5    5.00   18.10
   4   4   5    4.30    5.10
   4   4   5    7.10   15.00
   5  -4   5   15.90   12.60
  -5  -4  -5   20.40   14.50
  -5  -4  -5   35.10   10.60
  -5  -4  -5   20.10    6.50
   5   4   5   35.70   19.40
   5   4   5   20.10    4.60
  -5   4  -5   -3.20   16.70
   5   4   5   16.20    6.30
  -6  -4  -5   45.30   21.00
  -6  -4  -5   83.79   11.10
   6   4   5   62.99   10.30
   6   4   5   84.79    8.20
   6   4   5   28.90   22.30
  -7  -4  -5   18.40    5.00
  -7  -4  -5   18.30    3.60
   7  -4   5   14.30   14.50
  -7  -4  -5   23.90   17.30
  -7  -4  -5   13.50    6.30
   7   4   5   22.20    5.20
   7   4   5   24.90   11.00
   7   4   5   23.30    3.80
  -7   4  -5   -5.80   18.70
   7   4   5    9.20   20.10
   8  -4   5   17.70   15.50
  -8  -4  -5   18.90    7.00
  -8  -4  -5   29.10    6.70
   8   4   5   23.10    7.30
   8   4   5   21.50    5.30
  -8   4  -5   15.30    5.40
  -9  -4  -5   -0.70    4.60
  -9  -4  -5    8.20    2.90
  -9  -4  -5   -0.60    5.00
  -9  -4  -5    0.20    3.30
  -9  -4  -5   -4.60    3.80
   9  -4   5   -4.20   13.10
  -9   4  -5    4.80    3.40
   9   4   5    4.90    5.80
   9   4   5    0.10    4.30
   9   4   5    6.40    3.00
 -10  -4  -5  170.58   14.50
 -10  -4  -5  174.68   11.90
 -10  -4  -5  191.38   13.10
 -10  -4  -5  172.28   11.20
  10   4   5  167.48   13.30
 -10   4  -5  169.58   11.40
  10   4   5  183.38   16.90
  10   4   5  162.68   10.90
 -11  -4  -5  138.49   14.90
 -11  -4  -5  145.29   11.50
 -11  -4  -5  138.59   12.90
 -11  -4  -5  131.49   10.10
  11   4   5  136.89   14.90
 -11   4  -5  126.19    9.50
  11   4   5  137.19   11.90
  11   4   5  117.99    8.90
 -12  -4  -5   59.99    8.00
 -12  -4  -5   50.09    6.50
 -12  -4  -5   40.20    8.60
 -12  -4  -5   49.10    5.30
 -12  -4  -5   49.70    5.60
 -12   4  -5   48.10    5.40
  12   4   5   25.10    8.70
  12   4   5   44.00    4.70
  12   4   5   67.79    8.00
 -13  -4  -5   29.30    5.30
 -13  -4  -5   37.00    8.60
 -13  -4  -5   29.10    4.70
 -13   4  -5   38.60    4.90
  13   4   5   32.20    6.60
 -14  -4  -5   35.20    6.10
 -14  -4  -5   38.90    7.90
 -14  -4  -5   28.20    5.00
 -14  -4  -5   33.90    4.40
 -14   4  -5   35.90    4.60
  14   4   5   28.10    6.00
  14   4   5   35.30    6.90
 -15  -4  -5   83.79    8.10
 -15  -4  -5   91.89    9.30
 -15  -4  -5   84.09    7.10
 -15  -4  -5   77.89   11.10
  15   4   5   78.89    8.90
  15   4   5   90.59   10.50
 -16  -4  -5  137.99   10.80
 -16  -4  -5  129.79    9.40
  16   4   5  136.59   10.90
 -16   4  -5  137.39    8.70
  16   4   5  118.29   12.60
 -16  -5   5  121.49    9.90
 -16  -5   5  125.89    8.50
  16  -5  -5  109.49   10.30
  16  -5  -5  121.09    8.70
 -16   5   5  107.69    8.30
 -16   5   5  127.59    7.70
  16   5  -5  104.69    8.60
  15  -5  -5   16.60    4.40
  15  -5  -5   15.80    5.60
 -15  -5   5   30.40    4.20
 -15  -5   5   24.80    5.30
 -15  -5   5   34.70    4.60
  15   5  -5   43.20    5.40
 -15   5   5   47.70    4.60
  15   5  -5   54.49    5.80
 -15   5   5   44.80    5.60
  14  -5  -5  187.68   17.90
  14  -5  -5  204.88   13.40
  14  -5  -5  214.28   17.50
 -14  -5   5  204.68   14.80
 -14  -5   5  185.48   13.30
  14   5  -5  191.08   12.70
 -14   5   5  198.18   12.80
  14   5  -5  183.58   11.70
 -14   5   5  201.38   12.90
 -14   5   5  182.98   11.70
 -13  -5   5  115.09    8.10
  13  -5  -5  116.89   10.10
 -13  -5   5  113.19    9.40
  13  -5  -5  117.49   15.00
 -13  -5   5  104.89   11.20
  13  -5  -5  129.29   12.80
 -13   5   5  107.69    8.50
 -13   5   5  110.49    8.80
  13   5  -5  126.79    9.90
 -13   5   5  116.29    9.90
  12  -5  -5    6.80    7.50
  12  -5  -5   14.10    7.50
 -12  -5   5    6.80    5.30
  12  -5  -5    1.60    4.60
 -12  -5   5   11.40    4.20
  12   5  -5    6.20    4.30
 -12   5   5   10.90    3.60
 -12   5   5   -0.60    4.50
  12   5  -5    7.10    6.10
  12   5  -5    9.10    4.30
 -12   5   5    1.40    3.80
 -11  -5   5   -4.60    3.90
  11  -5  -5    7.20    7.00
  11  -5  -5   -2.20    4.20
 -11  -5   5    1.20    5.00
 -11  -5   5   -2.60    2.70
  11  -5  -5    2.90    6.50
 -11  -5   5    1.20    5.20
 -11   5   5    2.00    4.30
  11   5  -5    4.40    6.00
  11   5  -5   10.70    4.60
 -11   5   5   -0.40    4.00
 -10  -5   5  359.26   24.50
 -10  -5   5  393.86   21.80
  10  -5  -5  365.96   22.90
 -10  -5   5  373.96   22.30
  10  -5  -5  417.76   29.00
  10  -5  -5  346.47   25.40
 -10  -5   5  452.85   28.60
  10   5  -5  308.07   21.40
 -10   5   5  357.46   21.10
  10   5  -5  412.56   27.70
 -10   5   5  354.26   22.10
  -9  -5   5   67.19    8.20
   9  -5  -5   51.79   10.60
  -9  -5   5   49.70   10.10
   9   5  -5   73.89   12.40
  -8  -5   5  176.28   15.90
  -8  -5   5  196.78   12.80
   8  -5  -5  204.68   14.50
   8  -5  -5  165.98   16.80
  -8  -5   5  201.48   18.40
  -8  -5   5  208.48   13.40
   8  -5  -5  234.88   20.00
   8   5  -5  183.98   14.30
   8   5  -5  216.68   19.50
  -8   5   5  203.78   14.00
   7  -5  -5  179.18   18.50
   7  -5  -5  189.38   16.20
  -7  -5   5  176.28   15.60
  -7  -5   5  173.28   12.10
  -7  -5   5  210.88   18.50
  -7  -5   5  173.48   12.60
   7  -5  -5  171.88   13.40
   7   5  -5  180.18   13.80
  -7   5   5  181.08   13.20
   7   5  -5  193.58   19.30
  -6  -5   5   90.89    8.70
  -6  -5   5   84.39    7.90
   6  -5  -5   99.99    9.30
  -6  -5   5   85.89   12.40
   6  -5  -5   60.09   11.40
  -6  -5   5   96.49   12.00
   6   5  -5   63.09   11.80
   6   5  -5   82.09    9.10
  -6   5   5   80.89    8.10
  -5  -5   5   77.99   11.80
  -5  -5   5   93.69   12.30
  -5  -5   5   82.49    8.10
   5  -5  -5   55.39   10.90
   5  -5  -5   90.19    8.80
  -5  -5   5   80.79    7.70
   5   5  -5   70.09    9.50
  -5   5   5   89.39    8.50
   5   5  -5   79.49   12.60
  -4  -5   5    7.30    6.50
  -4  -5   5   -0.40    4.60
   4  -5  -5    5.80    7.00
  -4  -5   5   10.10    5.80
   4   5  -5    0.70    5.70
   4   5  -5   -0.30    4.00
   3  -5  -5  232.48   20.60
  -3  -5   5  244.58   20.60
   3  -5  -5  251.07   16.50
  -3  -5   5  228.98   15.00
  -3  -5   5  281.07   18.80
   3   5  -5  253.07   17.00
   3   5  -5  226.38   20.90
  -2  -5   5   64.49    6.90
   2  -5  -5   51.69    7.20
   2  -5  -5   75.79   11.40
   2   5  -5   31.90   19.50
  -2   5   5   53.89    8.80
   2   5  -5   41.90    7.00
  -1  -5   5  184.28   12.40
  -1  -5   5  187.78   18.00
   1  -5  -5  189.18   13.20
   1  -5  -5  190.98   17.60
   1  -5  -5  180.88   12.10
  -1   5   5  161.28   15.90
   1   5  -5  205.18   18.80
   1   5  -5  188.38   13.60
  -1   5   5  162.18   11.20
   0  -5  -5  108.49    8.50
   0  -5  -5  114.09   10.10
   0  -5   5  115.89   13.30
   0  -5  -5  114.89   13.80
   0   5  -5  106.79   13.90
   0   5   5   90.49    8.00
   0   5  -5   95.49   29.80
   0   5  -5  130.89   10.80
   1  -5   5  272.47   20.70
  -1  -5  -5  285.47   16.10
  -1  -5  -5  246.88   20.70
  -1  -5  -5  273.97   17.10
  -1   5  -5  225.38   19.70
  -1   5  -5  266.97   16.10
  -1   5  -5  138.89   44.90
   1   5   5  230.28   19.70
   1   5   5  223.98   14.00
  -2  -5  -5   41.90    8.90
  -2  -5  -5   59.59    7.80
   2   5   5   40.40    9.10
  -2   5  -5   75.39    8.60
  -3  -5  -5   21.70    7.40
  -3  -5  -5   20.50    5.00
  -3  -5  -5   19.50    3.80
   3   5   5   27.10    8.20
   3   5   5   13.30    3.50
  -3   5  -5   12.70    4.80
  -4  -5  -5  106.39   10.10
  -4  -5  -5  119.89   13.80
  -4  -5  -5  111.79    8.70
   4   5   5   96.99    7.80
   4   5   5   79.49   11.80
  -5  -5  -5  282.27   16.40
  -5  -5  -5  272.47   17.10
  -5  -5  -5  268.17   20.90
   5   5   5  267.57   22.80
   5   5   5  320.67   22.60
   5   5   5  270.67   16.50
  -6  -5  -5  482.65   25.80
   6  -5   5  418.66   49.40
  -6  -5  -5  416.46   29.60
  -6  -5  -5  454.55   27.00
  -6  -5  -5  452.75   24.90
  -6  -5  -5  449.06   25.10
   6   5   5  406.46   22.20
   6   5   5  380.06   28.30
   6   5   5  394.66   23.80
  -7  -5  -5  140.69   11.90
  -7  -5  -5  127.09   14.40
  -7  -5  -5  122.99   11.00
   7  -5   5  137.49   29.80
  -7  -5  -5  126.19   16.20
   7   5   5  115.89    9.10
   7   5   5  106.09   10.60
   7   5   5  116.19   14.60
  -8  -5  -5   13.70    6.70
  -8  -5  -5   22.10    3.80
  -8  -5  -5   18.00    5.00
  -8  -5  -5   18.10    3.70
  -8  -5  -5   19.10    5.70
   8   5   5   16.20    3.60
   8   5   5   15.90    5.50
   8   5   5   15.00    7.60
  -9  -5  -5   24.90    5.30
  -9  -5  -5   29.80    7.70
  -9  -5  -5   36.70    4.30
  -9  -5  -5   29.50    4.10
  -9  -5  -5   27.10    6.20
   9   5   5   33.30    4.20
   9   5   5   28.20    8.20
   9   5   5   25.70    6.10
 -10  -5  -5   26.20    3.90
 -10  -5  -5   26.80    6.10
 -10  -5  -5   25.50    8.50
 -10  -5  -5   28.10    5.50
  10   5   5   23.50    8.10
  10   5   5   43.10    6.20
  10   5   5   22.20    4.70
 -11  -5  -5  113.39   10.00
 -11  -5  -5  124.29    8.20
 -11  -5  -5  122.89   13.10
 -11  -5  -5  118.79   11.10
 -11  -5  -5  113.19    8.60
  11   5   5   82.89    9.90
  11   5   5   97.69    7.20
 -12  -5  -5  115.09    9.10
 -12  -5  -5  116.39    7.90
 -12  -5  -5   86.39   10.00
  12   5   5   93.49   10.50
  12   5   5  118.89    7.80
 -13  -5  -5    4.30    3.60
 -13  -5  -5    1.50    4.10
  13   5   5    5.20    4.60
 -14  -5  -5   17.30    4.50
 -14  -5  -5   22.20    3.80
  14   5   5    6.40    4.20
 -13  -6   5    3.70    2.80
 -13  -6   5    7.20    4.10
  13   6  -5    4.50    3.50
 -13   6   5    4.70    2.90
  12  -6  -5   10.00    3.90
 -12  -6   5    5.30    2.50
 -12  -6   5    8.30    5.00
 -12  -6   5    5.00    4.60
  12   6  -5    8.10    3.70
 -12   6   5    6.40    3.50
  12   6  -5    6.10    2.30
  11  -6  -5   13.30    4.40
 -11  -6   5   31.10    6.00
 -11  -6   5   22.10    3.70
 -11  -6   5   15.90    3.90
  11   6  -5   12.20    4.80
 -11   6   5   17.20    4.30
  10  -6  -5  173.18   17.00
 -10  -6   5  167.08   13.20
 -10  -6   5  172.28   14.00
  10  -6  -5  193.78   12.50
 -10  -6   5  177.58   11.10
  10   6  -5  183.78   13.30
 -10   6   5  195.08   12.80
  -9  -6   5  240.58   14.30
   9  -6  -5  239.88   15.40
  -9  -6   5  232.88   14.60
   9  -6  -5  235.58   20.50
  -9  -6   5  249.58   17.10
  -9   6   5  246.58   15.30
   9   6  -5  236.28   15.70
  -8  -6   5   67.29    6.90
   8  -6  -5  102.39    9.10
  -8  -6   5   83.69   10.50
  -8  -6   5   84.09   12.50
  -8  -6   5   97.19    8.00
   8  -6  -5   58.89   11.20
  -8   6   5   76.99    8.20
   8   6  -5   49.80   10.90
   8   6  -5   93.19    8.70
   8   6  -5   77.79    9.10
  -7  -6   5   15.50    6.50
   7  -6  -5    6.60    4.70
   7  -6  -5    1.60    7.60
  -7  -6   5    8.70    3.30
   7   6  -5    6.70    4.70
   7   6  -5    6.90    4.40
   7   6  -5    9.60    6.70
  -6  -6   5    5.20    3.20
   6  -6  -5   -1.50    4.30
  -6  -6   5    7.90    5.70
  -6  -6   5    5.40    5.60
   6  -6  -5   -2.20    7.60
   6   6  -5    8.20    6.70
   6   6  -5    1.80    4.50
   5  -6  -5  367.66   21.80
  -5  -6   5  358.26   20.80
   5  -6  -5  358.36   26.30
  -5  -6   5  375.66   27.20
  -5  -6   5  365.06   20.80
  -5  -6   5  361.76   23.30
   5   6  -5  340.47   22.20
   5   6  -5  384.26   27.30
  -4  -6   5  421.56   23.50
  -4  -6   5  410.96   23.40
   4  -6  -5  420.96   24.30
  -4  -6   5  427.66   26.00
  -4  -6   5  419.46   29.50
   4  -6  -5  394.66   28.30
   4   6  -5  380.16   28.30
   4   6  -5  396.36   23.90
   3  -6  -5    8.50    4.50
  -3  -6   5   15.30    6.10
   3  -6  -5   17.60    7.80
  -3  -6   5   11.70    6.90
  -3  -6   5    4.40    3.80
  -3  -6   5    8.30    3.60
  -3   6   5    2.90    2.90
   3   6  -5   -0.90    6.10
   3   6  -5   12.10    5.00
  -2  -6   5   28.10    6.90
  -2  -6   5   29.00    4.60
  -2  -6   5   27.20    8.70
   2  -6  -5   30.10    4.00
   2  -6  -5   26.10    5.40
   2  -6  -5   34.70    8.30
   2   6  -5   28.70    5.90
   2   6  -5   22.10    8.50
  -2   6   5   23.00    3.60
  -1  -6   5    8.30    7.20
   1  -6  -5   13.90    4.90
   1  -6  -5   25.00    3.90
   1  -6  -5   23.50    7.60
  -1  -6   5   20.00    4.00
   1   6  -5   28.90    5.70
  -1   6   5   25.00    3.70
   1   6  -5   25.40    8.00
   0  -6  -5  196.18   17.60
   0  -6  -5  208.68   12.60
   0  -6  -5  205.58   14.10
   0  -6   5  197.28   12.70
   0   6   5  161.38   10.50
   0   6  -5  165.08   12.50
   0   6   5  150.08   16.20
  -1  -6  -5  157.58   12.20
  -1  -6  -5  159.28   10.70
  -1  -6  -5  163.58   15.80
   1   6   5  132.99    9.40
   1   6   5  135.59   15.40
  -2  -6  -5   50.59    9.30
  -2  -6  -5   42.80    4.70
  -2  -6  -5   34.60    5.80
   2   6   5   41.10    4.90
  -3  -6  -5   22.60    7.60
  -3  -6  -5   23.10    3.80
  -3  -6  -5   20.70    4.90
   3   6   5   13.20    6.80
   3   6   5   16.60    3.60
  -4  -6  -5   37.40    5.50
  -4  -6  -5   28.80    4.10
  -4  -6  -5   24.70    7.40
   4   6   5   24.90    8.00
   4   6   5   32.20    4.30
  -5  -6  -5    3.80    4.10
  -5  -6  -5    3.20    6.00
  -5  -6  -5    5.30    3.00
   5   6   5    3.60    2.90
   5   6   5    4.50    6.40
  -6  -6  -5  188.68   12.00
  -6  -6  -5  183.98   13.20
  -6  -6  -5  206.28   16.40
   6   6   5  206.28   23.20
   6   6   5  184.48   11.80
  -7  -6  -5   51.39    5.60
  -7  -6  -5   44.90    8.60
  -7  -6  -5   54.19    6.20
   7   6   5   39.40    4.30
  -8  -6  -5   18.70    8.30
  -8  -6  -5   25.00    5.10
  -8  -6  -5   18.80    4.50
  -8  -6  -5   19.20    3.30
   8   6   5   21.30    3.40
  -9  -6  -5    3.90    3.90
  -9  -6  -5    3.50    3.60
  -9  -6  -5    0.50    2.90
   9   6   5    5.90    4.60
 -10  -6  -5   46.10    5.80
 -10  -6  -5   45.80    5.30
  10   6   5   39.70    4.10
  10   6   5   51.39    6.10
 -11  -6  -5   82.89    7.70
 -11  -6  -5   74.19    7.00
  11   6   5   72.89    7.70
  11   6   5   79.39    7.40
  -8  -7   5   34.80    3.60
  -8  -7   5   24.70    4.80
   8  -7  -5   33.80    4.20
   8   7  -5   30.00    3.20
  -7  -7   5    4.00    2.40
   7  -7  -5    4.80    3.30
  -7  -7   5    4.10    3.80
   7   7  -5    2.20    2.10
  -6  -7   5    1.20    4.60
   6  -7  -5    6.10    3.40
  -6  -7   5    7.10    2.70
   6   7  -5    2.60    2.20
  -5  -7   5    8.40    2.70
   5  -7  -5    5.00    3.40
   5   7  -5    6.90    2.40
  -4  -7   5    3.70    2.60
   4   7  -5    3.00    2.30
   3  -7  -5    4.80    4.30
  -3  -7   5    3.70    2.60
   3   7  -5    3.30    2.20
  -2  -7   5   10.50    2.80
   2  -7  -5    6.10    3.70
   2   7  -5   11.50    2.60
  -1  -7   5   18.40    3.00
   1  -7  -5   22.60    4.30
  -1   7   5   11.80    2.70
   1   7  -5   18.40    2.70
   0  -7  -5   54.99    6.10
   0   7   5   37.10    3.90
  -1  -7  -5   90.79    8.30
   1   7   5   73.79    6.00
  -2  -7  -5   99.19    7.10
   2   7   5   93.79    6.90
  -3  -7  -5   17.40    2.90
  -3  -7  -5   11.00    3.80
   3   7   5   15.00    2.90
  -4  -7  -5   34.80    4.70
  -4  -7  -5   29.30    3.50
   4   7   5   21.50    3.10
  -5  -7  -5  191.98   11.40
  -5  -7  -5  196.88   12.20
   5   7   5  190.08   11.20
  -6  -7  -5  151.98   10.00
   6   7   5  158.68    9.60
  21   0  -6    1.60    3.10
 -21   0   6    0.50    2.90
  21   0  -6   -3.40    4.00
 -21   0   6   -1.80    3.10
  20   0  -6  118.89   11.30
 -20   0   6  139.69    9.50
  20   0  -6  124.19   10.10
 -20   0   6  123.39    9.90
 -20   0   6  146.49   16.50
 -20   0   6  135.09    8.70
  19   0  -6  141.69   11.00
 -19   0   6  140.09   10.60
 -19   0   6  152.08   10.00
 -19   0   6  150.68   14.00
 -19   0   6  142.29   11.20
 -18   0   6    0.00    3.50
 -18   0   6   -0.50    4.80
  18   0  -6    6.50    4.10
 -18   0   6    2.00    4.30
 -18   0   6    0.80    3.40
 -17   0   6    3.00    3.60
 -17   0   6    0.80    4.40
 -17   0   6    3.60    4.20
 -17   0   6   -0.70    5.10
  17   0  -6   -4.20    3.90
 -16   0   6   11.70    4.60
 -16   0   6   12.80    6.00
 -16   0   6    1.50    3.60
 -16   0   6   16.00    4.50
 -15   0   6   30.00    5.50
 -15   0   6   32.60    4.90
  15   0  -6   27.90   12.00
 -15   0   6   22.90    6.70
  14   0  -6    8.40    9.10
 -14   0   6    3.30    8.50
 -14   0   6   14.00    5.70
 -13   0   6   -0.10    4.10
  13   0  -6    6.90    8.00
 -13   0   6    2.30    7.50
  12   0  -6   40.40    9.90
 -12   0   6   19.00   12.10
 -12   0   6   47.10    7.60
 -12   0   6   46.10   10.10
 -11   0   6  530.95   41.60
  11   0  -6  510.15   35.30
 -11   0   6  512.25   31.10
 -11   0   6  540.95   35.80
  10   0  -6  353.86   22.90
 -10   0   6  321.07   22.20
 -10   0   6  377.46   27.10
 -10   0   6  299.47   21.60
  10   0  -6  372.46   26.80
 -10   0   6  403.46   32.00
  -9   0   6   42.80    8.90
  -9   0   6    8.90    5.70
  -9   0   6   41.40   11.10
  -9   0   6   16.50    5.00
   9   0  -6   23.00    5.20
  -8   0   6  782.92   45.00
  -8   0   6  846.82   48.80
  -8   0   6  834.12   51.99
   8   0  -6  818.92   45.20
  -7   0   6    7.80    3.90
  -7   0   6    0.90    6.20
   7   0  -6   -2.80    3.40
  -7   0   6    2.30    5.50
   7   0  -6   -0.10    6.40
   6   0  -6  459.35   31.20
  -6   0   6  478.45   30.40
  -6   0   6  444.36   26.60
   6   0  -6  466.25   26.70
  -6   0   6  489.85   31.40
   5   0  -6 2660.23  136.79
   5   0  -6 2535.15  132.99
  -5   0   6 2606.14  136.59
  -5   0   6 2563.14  136.49
   4   0  -6 1871.51   97.29
   4   0  -6 1891.91  100.19
  -4   0   6 1884.81  100.89
  -3   0   6   29.20    7.50
   3   0  -6   40.40    7.30
   3   0  -6   38.70    5.50
   2   0  -6  540.35   34.10
  -2   0   6  563.14   34.00
   2   0  -6  513.25   30.80
   1   0  -6  192.78   18.90
  -1   0   6  193.38   17.40
   1   0  -6  198.58   14.70
   0   0  -6 1946.91  103.99
   0   0   6 1889.91  101.29
   0   0  -6 1782.92   98.39
   1   0   6  192.48   18.60
  -1   0  -6  174.68   15.00
  -1   0  -6  201.38   20.70
  -2   0  -6  420.86   33.30
  -2   0  -6  423.66   27.20
   2   0   6  419.26   30.30
  -3   0  -6  149.79   19.90
  -3   0  -6  104.09   13.40
   3   0   6  136.99   16.30
  -4   0  -6  146.89   15.10
   4   0   6  112.99   12.20
  -4   0  -6  157.08   23.40
   4   0   6  133.59   18.80
  -5   0  -6  233.58   30.10
  -5   0  -6  258.67   21.40
   5   0   6  242.88   15.40
   5   0   6  239.38   23.40
  -6   0  -6   69.79   12.10
   6   0   6   64.59    7.20
   6   0   6   79.99   14.40
  -6   0  -6   88.59   21.00
   7   0   6   -3.20    7.50
   7   0   6    3.80    3.50
  -7   0  -6    9.60   12.90
  -7   0  -6   16.20    8.10
  -8   0  -6    7.00    4.60
  -8   0  -6   18.90   13.40
   8   0   6   11.20    9.20
  -8   0  -6   23.60    9.70
  -9   0  -6    0.00    4.40
  -9   0  -6    1.30   11.50
   9   0   6    3.40    8.40
 -10   0  -6   88.89   25.10
  10   0   6   91.29   18.40
  10   0   6  102.19    9.60
 -10   0  -6   78.19   14.40
  11   0   6  317.37   18.90
  11   0   6  264.67   32.10
 -11   0  -6  287.97   40.40
 -11   0  -6  282.77   20.70
 -12   0  -6  247.58   41.70
 -12   0  -6  294.67   22.50
  12   0   6  350.36   20.60
  12   0   6  329.57   35.10
  13   0   6   21.20    5.90
 -13   0  -6   30.30    7.80
 -13   0  -6   16.50    4.30
 -13   0  -6   35.50    4.40
 -13   0  -6    7.90    5.20
  13   0   6   16.50    5.70
  14   0   6   86.79   10.30
 -14   0  -6  100.49   10.20
 -14   0  -6   90.39   10.90
  14   0   6   83.09    9.40
 -14   0  -6  107.19   14.10
 -14   0  -6   99.09    9.10
 -14   0  -6   95.99    7.70
  15   0   6   42.00    7.00
 -15   0  -6   51.59    6.20
  15   0   6   61.09    8.80
 -15   0  -6   31.40    8.30
 -15   0  -6   37.80    4.90
 -15   0  -6   44.00    5.70
 -15   0  -6   55.69    7.80
  16   0   6   70.79   11.70
 -16   0  -6   66.89    7.50
  16   0   6   69.89   10.30
 -16   0  -6   63.19    6.60
 -16   0  -6   57.99    9.00
 -16   0  -6   77.29   10.30
  17   0   6  235.48   16.20
 -17   0  -6  225.38   14.40
 -17   0  -6  221.18   13.50
 -17   0  -6  227.08   14.20
  17   0   6  211.88   15.40
  17   0   6  237.58   15.00
 -18   0  -6   48.00    4.40
  18   0   6   29.50    5.60
  18   0   6   32.80    8.60
 -18   0  -6   37.00    4.80
 -18   0  -6   41.50    4.90
 -19   0  -6   84.49    7.30
 -19   0  -6  101.99    6.60
 -21  -1   6   76.19    6.00
  21  -1  -6   62.39    6.70
  21  -1  -6   65.59    8.30
 -21  -1   6   67.49    6.50
 -21   1   6   67.39    6.60
 -21   1   6   57.09    5.70
  21   1  -6   63.69    7.80
 -21   1   6   65.39    6.30
 -20  -1   6  143.99   12.90
  20  -1  -6  132.29   11.80
 -20  -1   6  132.09   10.60
  20  -1  -6  128.79   10.70
 -20  -1   6  159.58   10.80
 -20   1   6  162.18   12.30
 -20   1   6  150.08   10.30
  20   1  -6  129.89   10.30
 -20   1   6  140.79   13.30
 -20   1   6  139.29   10.10
 -19  -1   6    7.30    5.20
 -19  -1   6   13.20    3.70
  19  -1  -6   15.10    5.40
  19  -1  -6   15.30    4.50
 -19  -1   6    8.60    4.10
  19   1  -6   20.70    4.70
 -19   1   6   22.50    4.80
 -19   1   6   16.60    3.90
 -19   1   6   18.90    4.30
 -19   1   6   23.60    6.30
 -18  -1   6   78.79    7.80
  18  -1  -6   82.19    8.40
 -18  -1   6   86.39   11.10
 -18  -1   6   70.29    7.40
 -18   1   6   85.19   11.70
 -18   1   6   83.59    8.90
  18   1  -6   70.09    9.80
 -18   1   6   85.79    8.50
 -18   1   6   83.79    7.90
  17  -1  -6   80.99    8.80
 -17  -1   6   93.79    9.30
 -17  -1   6   90.09   12.20
 -17  -1   6  101.39    8.70
 -17   1   6  101.99    9.10
 -17   1   6  109.79    9.90
 -17   1   6   98.39    8.80
 -17   1   6   92.89   12.30
  16  -1  -6   67.09    8.00
  16  -1  -6   52.39   15.70
 -16  -1   6   54.39    6.20
 -16  -1   6   43.00    6.30
 -16  -1   6   62.39    9.50
 -16   1   6   71.79    7.90
 -16   1   6   71.49    8.10
 -16   1   6   86.09    8.60
 -16   1   6   82.49   11.10
 -15  -1   6  359.06   22.30
  15  -1  -6  316.27   31.80
 -15  -1   6  337.27   23.90
  15  -1  -6  327.47   20.20
 -15   1   6  331.47   20.30
 -15   1   6  344.87   20.30
 -15   1   6  351.66   20.90
 -15   1   6  352.96   24.40
  14  -1  -6  388.16   33.50
 -14  -1   6  373.96   28.00
  14  -1  -6  390.56   22.40
 -14  -1   6  407.16   45.70
 -14   1   6  348.77   25.40
 -14   1   6  346.07   31.00
  14   1  -6  428.26   45.50
  13  -1  -6  138.89   19.20
 -13  -1   6  141.89   13.70
 -13  -1   6  158.88   28.40
  13   1  -6  151.88   29.30
 -13   1   6  148.19   13.80
 -12  -1   6   41.80    9.60
 -12  -1   6   43.10   16.40
 -12  -1   6   60.49   10.40
 -12  -1   6   32.40    6.70
 -12   1   6   36.80    6.80
  12   1  -6   32.40    8.90
  12   1  -6   37.20    8.60
  12   1  -6   41.10   16.30
 -11  -1   6  536.95   35.60
  11  -1  -6  552.44   37.80
 -11  -1   6  545.25   34.70
 -11  -1   6  498.15   44.90
 -11  -1   6  530.85   31.60
 -11  -1   6  549.25   31.70
  11   1  -6  548.85   34.40
 -11   1   6  505.75   36.70
 -11   1   6  515.85   31.00
  11   1  -6  518.25   34.30
  11   1  -6  511.35   45.00
 -10  -1   6  658.13   39.60
  10  -1  -6  685.03   42.70
 -10  -1   6  584.64   48.40
 -10  -1   6  673.03   40.60
 -10  -1   6  632.04   36.50
 -10  -1   6  649.74   36.90
  10   1  -6  584.64   49.30
 -10   1   6  627.84   41.60
  10   1  -6  681.03   39.50
 -10   1   6  633.94   36.40
  10   1  -6  651.53   39.70
   9  -1  -6  191.98   18.50
  -9  -1   6  173.68   22.70
  -9  -1   6  188.18   13.80
  -9  -1   6  197.88   16.10
  -9  -1   6  188.68   16.70
  -9   1   6  144.39   15.90
   9   1  -6  178.98   14.40
   9   1  -6  122.29   20.60
  -8  -1   6  903.61   52.29
  -8  -1   6  971.50   62.69
  -8  -1   6  983.80   55.39
  -8  -1   6 1022.50   54.79
   8   1  -6 1022.20   56.69
   8   1  -6  977.00   64.59
  -8   1   6 1013.20   59.09
  -7  -1   6   80.19    8.50
   7  -1  -6   71.09    9.80
  -7  -1   6   62.39   13.80
  -7  -1   6   83.29   10.30
  -7  -1   6   73.89   10.90
   7   1  -6   83.89   10.30
  -7   1   6   65.69    9.20
   7   1  -6   75.09   14.60
  -7   1   6   62.79   10.50
  -6  -1   6   20.70    5.80
  -6  -1   6   20.70    6.80
  -6  -1   6   19.40    4.80
   6   1  -6    9.40   10.60
   6   1  -6   22.60    5.90
  -6   1   6    9.90    6.30
  -5  -1   6  428.66   24.70
  -5  -1   6  447.06   26.20
  -5  -1   6  419.46   27.80
  -5  -1   6  393.36   31.20
   5   1  -6  403.36   32.30
  -5   1   6  469.65   30.40
   5   1  -6  491.85   27.80
  -4  -1   6   29.70    9.20
  -4  -1   6   33.30    5.20
   4  -1  -6   47.10    5.50
  -4  -1   6   24.40    5.30
  -4  -1   6   26.00    7.10
  -4   1   6   42.20    8.40
   4   1  -6   36.90    9.90
   4   1  -6   43.50    6.60
   3  -1  -6  861.31   47.30
  -3  -1   6  891.91   48.70
  -3  -1   6  911.51   51.79
   3   1  -6  940.31   55.29
  -3   1   6  900.81   51.79
   3   1  -6  871.41   49.30
   2  -1  -6  460.85   26.30
  -2  -1   6  438.56   29.90
   2   1  -6  437.96   31.80
  -2   1   6  451.15   28.80
   2   1  -6  443.26   26.40
   1  -1  -6  547.15   32.10
  -1  -1   6  561.94   36.20
   1  -1  -6  563.34   32.00
   1   1  -6  520.45   30.80
  -1   1   6  521.15   32.80
   1   1  -6  535.85   36.90
   0  -1  -6  186.28   16.40
   0  -1   6  182.78   18.90
   0  -1  -6  206.78   16.80
   0   1  -6  181.88   21.80
   0   1   6  170.38   16.40
   0   1  -6  180.08   14.40
  -1  -1  -6   85.09   10.60
  -1  -1  -6   55.19   11.40
   1  -1   6   67.59   12.40
  -1   1  -6   34.80   13.30
   1   1   6   40.80    8.90
   1   1   6   49.50    6.70
  -1   1  -6   46.10    7.90
  -2  -1  -6  103.09   12.40
  -2  -1  -6   89.09   15.60
   2  -1   6  109.09   18.80
  -2   1  -6   64.19    9.50
   2   1   6   58.89    7.40
   2   1   6   63.49   10.30
  -3  -1  -6  148.89   16.50
   3  -1   6  162.98   19.30
  -3  -1  -6  208.68   22.80
  -3   1  -6  177.28   27.50
   3   1   6  178.38   17.10
  -3   1  -6  143.39   15.60
  -4  -1  -6  232.38   22.30
   4  -1   6  194.68   22.20
  -4  -1  -6  205.18   25.60
   4   1   6  180.08   18.00
  -4   1  -6  170.28   26.70
   4   1   6  178.18   13.50
  -5  -1  -6  947.31   65.59
   5  -1   6  932.81   60.09
  -5  -1  -6  994.50   58.19
  -5   1  -6  915.01   54.39
  -5   1  -6  994.60   67.09
   5   1   6  841.42   49.90
   5   1   6  962.30   56.19
  -6  -1  -6 1245.88   73.39
  -6  -1  -6 1266.27   82.79
   6  -1   6 1267.17   76.29
  -6   1  -6 1293.87   86.29
   6   1   6 1258.97   71.29
  -6   1  -6 1206.18   69.19
   6   1   6 1091.09   64.19
   7  -1   6  167.68   21.20
  -7  -1  -6  154.98   18.70
  -7  -1  -6  138.19   26.10
   7   1   6   79.89    9.70
  -7   1  -6   94.99   23.10
  -7   1  -6  105.29   14.70
   7   1   6  114.59   16.60
  -8  -1  -6   96.69    9.90
  -8  -1  -6   95.99   15.10
   8  -1   6   86.59   17.40
  -8  -1  -6   96.19   22.60
   8   1   6   94.19   10.20
  -8   1  -6  109.89   24.80
   8   1   6  113.49   16.90
  -8   1  -6  110.09   15.80
  -9  -1  -6   77.89   14.00
  -9  -1  -6  107.59   10.60
  -9  -1  -6   61.89   20.60
   9  -1   6   85.09   18.00
   9   1   6   72.79    9.50
  -9   1  -6   64.99   21.90
   9   1   6   79.89    8.20
  -9   1  -6   69.39    9.50
  -9   1  -6   69.39   14.20
  10  -1   6  617.14   51.09
 -10  -1  -6  647.64   61.69
  10  -1   6  664.73   41.20
 -10  -1  -6  769.72   41.00
 -10  -1  -6  754.82   49.20
 -10   1  -6  532.35   57.19
  10   1   6  631.74   34.70
 -10   1  -6  623.84   36.50
 -10   1  -6  702.03   46.10
  11  -1   6  404.46   41.10
 -11  -1  -6  482.65   29.70
 -11  -1  -6  423.46   51.49
  11  -1   6  491.15   27.10
 -11   1  -6  418.06   49.80
  11   1   6  476.55   27.10
 -11   1  -6  471.25   29.30
  12  -1   6  221.98   16.30
 -12  -1  -6  215.38   15.30
 -12  -1  -6  203.28   17.40
 -12  -1  -6  211.18   13.30
 -12  -1  -6  120.59   34.60
  12  -1   6  159.08   27.70
 -12   1  -6  176.48   11.90
 -12   1  -6  195.08   20.70
 -12   1  -6  248.38   16.90
 -12   1  -6  143.69   40.10
  12   1   6  183.48   15.60
  12   1   6  185.58   14.20
 -13  -1  -6   40.50    9.10
  13  -1   6   43.10    7.80
 -13  -1  -6   41.00    4.90
  13  -1   6   38.00    6.60
  13  -1   6   43.10   19.10
 -13  -1  -6   43.30    5.80
 -13  -1  -6   40.50    6.10
 -13  -1  -6   50.69    7.30
  13  -1   6   53.29    7.20
 -13   1  -6   44.00    8.60
 -13   1  -6   45.40    5.40
  13   1   6   37.30    7.60
 -13   1  -6   42.70    5.70
  13   1   6   38.20    6.90
  14  -1   6   55.89   12.00
 -14  -1  -6   39.60    6.20
  14  -1   6   36.60   19.70
 -14  -1  -6   41.60    7.30
 -14  -1  -6   34.00    8.20
 -14  -1  -6   42.90    5.80
  14  -1   6   40.40    7.60
 -14  -1  -6   54.29    6.70
 -14   1  -6   33.10    7.40
 -14   1  -6   41.10    7.60
 -14   1  -6   44.60    5.80
  14   1   6   43.00    7.60
 -14   1  -6   41.80    5.80
 -15  -1  -6   36.90    8.20
 -15  -1  -6   19.40    3.50
 -15  -1  -6   14.30    5.10
 -15  -1  -6   19.80    6.10
  15  -1   6   24.40    5.90
  15  -1   6   16.60    6.30
 -15  -1  -6   38.60    5.10
  15   1   6   19.90    5.90
 -15   1  -6   31.10    4.90
 -15   1  -6   23.20    5.30
 -15   1  -6   33.40    4.50
  15   1   6   20.40    6.30
  16  -1   6   80.09   10.00
 -16  -1  -6  131.99   13.10
 -16  -1  -6   82.69   10.70
 -16  -1  -6  109.59    9.20
 -16  -1  -6  124.99   11.00
  16  -1   6   85.39   11.60
 -16   1  -6  107.59    8.90
  16   1   6  103.69   10.60
  16   1   6   98.39   10.70
 -16   1  -6   98.29    9.40
 -17  -1  -6   -1.80    3.90
  17  -1   6   -4.00    5.10
 -17  -1  -6    5.30    3.60
 -17  -1  -6    1.40    4.40
  17  -1   6    5.10    5.00
  17   1   6   -1.40    4.00
 -17   1  -6    5.60    2.90
  17   1   6   -3.70    4.10
  17   1   6   -0.40    4.90
 -17   1  -6    2.30    3.50
 -18  -1  -6   -1.80    3.20
 -18  -1  -6    2.10    3.90
 -18  -1  -6    2.40    3.20
 -18   1  -6    1.50    3.30
  18   1   6    2.60    4.40
 -18   1  -6   -2.60    2.40
  18   1   6    0.30    3.40
  18   1   6   11.20    4.50
 -19  -1  -6    4.70    2.70
 -19   1  -6   -0.80    2.20
  19   1   6    8.20    4.80
 -19   1  -6    2.10    2.70
  19   1   6   -3.90    4.60
  21  -2  -6    9.70    3.60
 -21  -2   6    8.20    3.10
  21  -2  -6    0.90    4.90
 -21   2   6    7.40    3.10
 -21   2   6    8.40    2.60
  20  -2  -6   88.99    8.50
  20  -2  -6   95.79   10.20
 -20  -2   6   95.49    7.90
  20   2  -6   91.39    8.20
 -20   2   6   91.39    7.80
 -20   2   6   96.59    8.20
 -20   2   6  106.39    7.40
  19  -2  -6   49.00    7.30
 -19  -2   6   51.09    5.20
  19  -2  -6   44.60    9.50
  19  -2  -6   41.80    6.10
 -19  -2   6   42.20    5.40
 -19  -2   6   37.00    7.50
 -19   2   6   41.30    4.90
 -19   2   6   37.10    7.20
 -19   2   6   41.60    5.50
 -19   2   6   37.10    4.80
  18  -2  -6   99.49   13.90
  18  -2  -6   75.19   10.90
  18  -2  -6   88.09    9.00
 -18  -2   6   97.29   11.70
 -18  -2   6   98.19    8.70
 -18  -2   6   88.09    7.60
 -18   2   6   96.89    8.10
  18   2  -6   83.59    8.20
 -18   2   6   95.79   11.80
 -18   2   6   98.19    9.30
 -18   2   6  102.89    9.40
  17  -2  -6   64.19    9.20
 -17  -2   6   66.29    7.10
 -17  -2   6   67.29    7.10
 -17  -2   6   73.59   10.30
  17  -2  -6   71.29    8.50
 -17   2   6   80.69    8.00
 -17   2   6   73.69    7.60
 -17   2   6   61.29    9.80
 -17   2   6   85.69    8.30
  17   2  -6   68.49    8.20
  16  -2  -6   10.20    4.80
  16  -2  -6    9.60    6.20
  16  -2  -6   14.20   13.60
 -16  -2   6   11.40    4.20
 -16  -2   6    8.00    4.50
 -16  -2   6   11.90    4.80
 -16  -2   6   13.50    6.60
 -16   2   6   13.70    4.40
 -16   2   6   13.50    7.00
 -16   2   6   11.00    4.70
 -16   2   6   15.50    5.30
 -15  -2   6   23.50    4.60
  15  -2  -6   29.50    5.70
  15  -2  -6   20.60   12.10
 -15  -2   6   29.00    7.20
  15  -2  -6   17.40    6.90
 -15  -2   6   24.00    5.80
 -15  -2   6   25.90    5.30
 -15   2   6   19.00    7.00
 -15   2   6   19.30    4.90
 -15   2   6   24.80    5.70
 -15   2   6   16.40    4.40
 -14  -2   6   77.79    9.50
  14  -2  -6   63.19    7.30
 -14  -2   6   50.59    8.90
  14  -2  -6   50.89   14.30
 -14  -2   6   64.39   10.40
 -14   2   6   67.89    7.80
 -14   2   6   72.89    8.30
 -14   2   6   65.19   10.10
 -13  -2   6   73.89   10.20
  13  -2  -6   58.49    7.00
  13  -2  -6   57.59   13.80
 -13   2   6   62.29   11.40
 -13   2   6   35.10   11.30
 -12  -2   6   37.00    6.60
  12  -2  -6   27.40    5.00
  12  -2  -6   21.90   10.50
 -12  -2   6   29.60   15.00
 -12  -2   6   27.50    9.40
 -12  -2   6   33.30    6.50
  12   2  -6   29.30    9.50
  12   2  -6   21.30    5.90
  12   2  -6   15.80   15.30
 -12   2   6   16.30    8.60
 -12   2   6   17.20    6.30
 -11  -2   6   16.90   14.40
 -11  -2   6   32.80    9.80
 -11  -2   6   51.69    7.80
 -11  -2   6   55.89    7.50
  11  -2  -6   30.80    5.10
  11  -2  -6   36.10   10.00
  11   2  -6   50.59   10.60
  11   2  -6   56.29    8.60
 -11   2   6   25.80   10.30
 -11   2   6   56.09    8.50
  11   2  -6   29.00   13.70
  10  -2  -6   49.99   11.00
 -10  -2   6   54.39   16.40
 -10  -2   6   71.59    8.70
 -10  -2   6   68.79   11.30
 -10  -2   6   66.39    9.00
 -10   2   6   66.69   12.40
  10   2  -6   88.99   12.40
  10   2  -6   58.89   17.80
   9  -2  -6 1393.76   76.09
  -9  -2   6 1338.67   73.89
  -9  -2   6 1299.37   85.39
  -9  -2   6 1273.77   70.39
  -9  -2   6 1197.48   68.59
  -9   2   6 1315.37   74.99
  -9   2   6 1232.58   68.99
   9   2  -6 1330.57   73.29
   9   2  -6 1250.77   84.79
  -8  -2   6  184.98   18.20
  -8  -2   6  147.59   12.80
   8  -2  -6  137.39   16.10
  -8  -2   6  135.89   22.80
  -8  -2   6  139.89   15.00
   8   2  -6  173.58   17.10
  -8   2   6  184.28   18.10
  -8   2   6  175.68   14.00
   8   2  -6  176.88   25.10
  -7  -2   6  580.34   35.30
  -7  -2   6  577.34   40.90
  -7  -2   6  528.35   44.70
  -7  -2   6  600.74   36.80
   7  -2  -6  624.04   37.40
  -7   2   6  663.23   38.10
   7   2  -6  542.65   45.90
   7   2  -6  632.24   38.40
  -6  -2   6   25.60    7.00
  -6  -2   6   29.30   11.70
  -6  -2   6   29.30    7.10
   6  -2  -6   30.30    6.90
   6  -2  -6   28.40    8.00
  -6  -2   6   36.50    6.50
   6   2  -6   54.29    9.20
  -6   2   6   46.40    6.90
  -6   2   6   46.50    9.40
   6   2  -6   49.20   14.80
  -5  -2   6 1046.10   60.09
  -5  -2   6 1133.49   62.39
  -5  -2   6 1168.58   71.79
  -5  -2   6 1121.69   62.49
  -5   2   6 1081.59   61.99
   5   2  -6 1049.49   60.59
   5   2  -6 1120.39   70.59
  -4  -2   6  745.93   45.80
  -4  -2   6  921.91   57.49
  -4  -2   6  835.22   48.00
  -4  -2   6  858.31   49.40
  -4   2   6  834.82   48.00
  -4   2   6  718.83   43.60
   4   2  -6  878.91   56.09
   4   2  -6  835.02   46.90
  -3  -2   6 1747.93   99.39
  -3  -2   6 1951.40  103.69
  -3  -2   6 2038.00  102.89
   3   2  -6 1882.41   98.39
   3   2  -6 1934.21  107.39
  -3   2   6 1667.13   95.29
  -3   2   6 1888.51   99.09
  -2  -2   6  607.54   34.00
  -2  -2   6  550.44   38.30
   2  -2  -6  619.94   33.40
  -2   2   6  568.64   35.20
  -2   2   6  592.34   32.40
   2   2  -6  575.54   35.60
   2   2  -6  532.15   42.20
  -1  -2   6  522.55   30.60
   1  -2  -6  532.55   31.20
  -1  -2   6  540.65   40.20
   1   2  -6  500.15   40.70
  -1   2   6  550.04   30.60
   1   2  -6  549.65   32.40
  -1   2   6  521.15   33.00
   0  -2  -6  655.03   39.50
   0  -2   6  607.44   37.10
   0  -2  -6  692.43   38.70
   0  -2   6  686.73   43.70
   0   2   6  646.54   37.10
   0   2   6  592.84   34.80
   0   2  -6  611.94   46.20
   0   2  -6  611.24   36.70
   1  -2   6  891.11   50.99
   1  -2   6  929.71   57.69
  -1  -2  -6  920.51   52.39
  -1  -2  -6  923.21   54.79
  -1   2  -6  933.81   63.99
   1   2   6  897.21   50.89
   1   2   6  867.01   48.80
  -2  -2  -6  227.38   23.00
   2  -2   6  252.37   24.70
  -2  -2  -6  256.17   20.30
   2  -2   6  233.58   16.20
   2   2   6  245.48   16.10
  -2   2  -6  229.78   19.60
  -2   2  -6  182.78   30.10
   2   2   6  209.58   17.20
   3  -2   6   37.00    5.90
  -3  -2  -6   34.70    9.20
   3  -2   6   54.69   13.10
  -3   2  -6   37.90   17.90
   3   2   6   34.80    6.60
   3   2   6   44.30    7.80
  -3   2  -6   38.50    8.70
  -4  -2  -6  154.98   17.20
   4  -2   6  160.28   20.60
  -4  -2  -6  148.09   11.80
  -4  -2  -6  154.78   21.90
   4  -2   6  135.49   11.50
  -4   2  -6  136.89   27.10
   4   2   6  159.68   13.20
  -4   2  -6  150.48   16.30
  -5  -2  -6  357.66   27.20
   5  -2   6  319.57   30.50
  -5  -2  -6  278.37   32.80
  -5  -2  -6  385.96   22.20
  -5   2  -6  257.07   35.40
   5   2   6  336.77   20.60
  -5   2  -6  282.17   23.50
  -6  -2  -6  172.58   13.90
  -6  -2  -6  189.58   25.00
  -6  -2  -6  208.88   29.20
   6  -2   6  208.78   24.00
  -6   2  -6  177.38   17.70
   6   2   6  168.88   13.90
  -6   2  -6  160.38   29.80
   7  -2   6   24.50   11.10
  -7  -2  -6   25.70    8.60
  -7  -2  -6   35.00    6.30
  -7  -2  -6   35.00   16.40
  -7   2  -6   38.30   16.90
   7   2   6   14.50    5.20
  -8  -2  -6   36.30   10.90
   8  -2   6   29.70   12.90
  -8  -2  -6   34.00    6.60
  -8  -2  -6    6.00   12.00
  -8   2  -6   35.30   27.70
   8   2   6   36.50    6.80
  -8   2  -6   13.10    9.20
   8   2   6   26.10    4.90
  -9  -2  -6   26.10   16.40
   9  -2   6   27.70    6.40
  -9  -2  -6   25.40    6.40
  -9  -2  -6   25.30   10.80
   9  -2   6   39.00   14.20
   9   2   6   26.70    5.00
  -9   2  -6    8.10   10.20
   9   2   6   24.20    6.40
  -9   2  -6   18.80   17.70
 -10  -2  -6   37.00    7.70
  10  -2   6   41.00    6.10
 -10  -2  -6   34.10   18.50
  10  -2   6   46.70   15.30
 -10   2  -6   48.60   19.10
  10   2   6   40.90    6.50
 -10   2  -6   25.10   18.90
  10   2   6   39.30    7.40
 -11  -2  -6  206.08   38.60
 -11  -2  -6  186.18   12.80
 -11  -2  -6  173.58   16.60
  11  -2   6  198.38   14.60
 -11  -2  -6  221.78   15.60
  11  -2   6  221.18   16.30
 -11   2  -6  212.88   37.30
 -11   2  -6  163.68   11.80
  11   2   6  216.68   14.80
  11   2   6  184.28   15.90
 -12  -2  -6   65.09    8.20
 -12  -2  -6   41.60    9.10
 -12  -2  -6   58.79    6.70
  12  -2   6   52.09   18.40
  12  -2   6   64.59    7.80
  12  -2   6   72.99    9.40
 -12  -2  -6   47.00    6.00
  12   2   6   67.79    9.10
 -12   2  -6   37.70    5.20
  12   2   6   51.99    7.50
 -13  -2  -6  165.48   11.70
  13  -2   6  161.98   14.60
  13  -2   6  175.98   13.30
 -13  -2  -6  157.78   12.40
 -13  -2  -6  160.28   13.80
  13   2   6  156.18   13.60
 -13   2  -6  177.98   11.40
  13   2   6  170.98   15.40
 -14  -2  -6   40.70    8.60
  14  -2   6   46.20    7.80
 -14  -2  -6   44.30    5.80
 -14  -2  -6   45.60    6.20
 -14  -2  -6   39.60    7.10
 -14   2  -6   34.20    4.70
  14   2   6   24.30    6.30
  14   2   6   35.90    7.60
 -15  -2  -6   77.39    7.80
 -15  -2  -6   70.59    8.70
 -15  -2  -6   74.19    8.40
 -15  -2  -6   62.49   10.50
  15  -2   6   70.19    8.60
 -15   2  -6   68.99    7.00
  15   2   6   67.09    8.40
  15   2   6   76.39    9.10
 -15   2  -6   72.09    7.10
 -16  -2  -6  193.08   16.50
  16  -2   6  175.28   13.60
 -16  -2  -6  181.48   12.40
 -16  -2  -6  174.18   11.90
 -16  -2  -6  192.08   14.30
  16   2   6  182.38   14.10
  16   2   6  187.88   14.30
 -16   2  -6  193.08   12.10
 -16   2  -6  196.78   12.60
 -17  -2  -6   83.59    7.40
  17  -2   6   83.49    8.70
 -17  -2  -6   87.89   14.60
 -17  -2  -6   91.19    8.00
  17   2   6   88.29    9.10
 -17   2  -6   90.69    7.30
 -18  -2  -6   14.40    4.40
 -18  -2  -6    4.00    2.90
 -18  -2  -6    3.00    3.20
  18   2   6    9.00    4.30
 -18   2  -6    4.50    2.50
  18   2   6    4.40    3.70
  20  -3  -6   52.19    6.20
 -20  -3   6   67.79    5.80
  20  -3  -6   64.79    8.10
 -20   3   6   59.59    5.50
 -20   3   6   67.29    6.40
 -20   3   6   79.09    7.40
 -19  -3   6   35.70    4.50
 -19  -3   6   37.90    5.00
  19  -3  -6   35.40    6.50
 -19   3   6   42.20    5.10
 -19   3   6   52.19    5.10
  19   3  -6   37.50    5.00
 -19   3   6   48.50    5.40
  18  -3  -6   46.10    6.50
 -18  -3   6   42.10    5.10
 -18  -3   6   41.10    5.80
  18  -3  -6   40.20    9.80
  18  -3  -6   46.90    7.70
  18   3  -6   32.80    5.50
 -18   3   6   38.40    7.90
 -18   3   6   35.50    4.60
 -18   3   6   39.60    4.80
 -18   3   6   29.80    4.80
  17  -3  -6   49.40   10.00
  17  -3  -6   37.60    6.30
  17  -3  -6   42.50    7.70
 -17  -3   6   41.60    6.20
 -17  -3   6   34.80    5.30
 -17  -3   6   33.40    7.40
  17   3  -6   32.60    4.60
 -17   3   6   40.30    5.70
 -17   3   6   34.70    4.80
 -17   3   6   49.60    5.40
 -17   3   6   39.60    8.00
  16  -3  -6   17.50    5.30
 -16  -3   6   13.80    5.30
  16  -3  -6   15.20    8.30
 -16  -3   6   15.80    4.60
  16  -3  -6   17.60    6.70
 -16   3   6   19.60    4.60
 -16   3   6   11.10    6.30
  16   3  -6   12.50    3.50
 -16   3   6   12.90    4.80
 -16   3   6   16.60    4.20
  15  -3  -6  137.69   11.90
 -15  -3   6  144.19   14.20
  15  -3  -6  140.49   14.30
  15  -3  -6  135.19   17.40
 -15  -3   6  145.99   11.20
 -15  -3   6  145.29   12.60
 -15   3   6  171.88   16.00
 -15   3   6  150.18   11.80
 -15   3   6  162.38   11.50
 -15   3   6  165.88   12.40
  14  -3  -6  537.95   32.80
 -14  -3   6  520.75   33.00
  14  -3  -6  543.35   30.80
  14  -3  -6  517.05   36.40
 -14  -3   6  528.95   33.80
 -14  -3   6  527.75   29.70
 -14  -3   6  535.65   31.30
 -14   3   6  498.75   27.70
 -14   3   6  504.65   28.10
  14   3  -6  484.95   32.20
 -14   3   6  466.85   27.40
 -14   3   6  513.35   33.00
 -13  -3   6  100.59   13.10
  13  -3  -6  132.19   13.90
  13  -3  -6  126.89   11.30
 -13  -3   6  131.79   10.60
  13  -3  -6  133.69   22.10
  13  -3  -6  115.19   16.00
 -13  -3   6  128.09   12.40
 -13   3   6  114.69   10.00
 -13   3   6  118.49    9.70
 -13   3   6  120.99   13.90
  13   3  -6  116.49   13.80
 -13   3   6  114.59   10.80
  12  -3  -6  150.48   16.70
  12  -3  -6  139.89   12.00
  12  -3  -6  180.38   15.30
  12  -3  -6  116.59   19.80
 -12  -3   6  130.29   11.50
 -12  -3   6  154.78   13.60
  12   3  -6  136.19   22.60
 -12   3   6  148.79   10.90
 -12   3   6  138.49   14.60
 -12   3   6  144.19   11.70
 -12   3   6  133.99   10.50
 -11  -3   6  275.47   20.70
  11  -3  -6  286.97   17.80
  11  -3  -6  265.97   27.30
  11  -3  -6  263.37   23.50
 -11  -3   6  258.27   19.40
 -11   3   6  276.97   21.90
  11   3  -6  279.37   21.80
 -11   3   6  251.07   25.80
  10  -3  -6  234.48   20.30
 -10  -3   6  190.08   31.50
 -10  -3   6  236.58   19.20
  10  -3  -6  256.57   24.40
  10  -3  -6  257.57   16.00
 -10   3   6  234.68   18.20
 -10   3   6  240.88   23.60
  10   3  -6  203.08   34.00
  10   3  -6  223.38   18.80
  -9  -3   6   67.59    9.90
  -9  -3   6   40.80   16.50
   9  -3  -6   56.99   10.10
   9  -3  -6   75.09    7.80
  -9  -3   6   54.99   11.50
   9  -3  -6   53.29   11.90
   9   3  -6   69.79   13.40
   9   3  -6   61.99   10.00
  -9   3   6   65.59    9.20
   9   3  -6   58.29   18.90
  -9   3   6   56.69   12.30
   8  -3  -6  883.01   45.10
   8  -3  -6  779.52   52.19
   8  -3  -6  840.72   49.00
  -8  -3   6  821.12   51.69
  -8   3   6  785.32   51.59
  -8   3   6  812.02   46.20
   8   3  -6  845.22   51.59
   7  -3  -6    2.90    5.80
  -7  -3   6   11.10    5.10
   7  -3  -6    2.00    6.10
  -7  -3   6   -3.50    8.70
  -7  -3   6   -5.30    5.30
   7   3  -6    0.20    6.10
  -7   3   6    8.10    6.30
  -7   3   6    2.50    4.60
   7   3  -6    3.20   10.30
   6  -3  -6   82.09   11.40
   6  -3  -6   71.59   11.80
  -6  -3   6   54.39   16.70
  -6  -3   6   50.59   10.00
  -6  -3   6   90.49   10.40
   6   3  -6   53.99   17.80
  -6   3   6   63.79   11.30
  -6   3   6   74.19    9.50
   6   3  -6   76.69   11.70
  -5  -3   6  249.78   31.60
   5  -3  -6  290.67   21.10
  -5  -3   6  318.67   21.00
   5  -3  -6  290.97   22.90
  -5  -3   6  319.17   23.50
   5   3  -6  289.47   22.70
  -5   3   6  276.87   22.70
   5   3  -6  261.77   31.80
  -5   3   6  295.37   19.30
  -5   3   6  298.37   18.60
   4  -3  -6  146.09   13.70
  -4  -3   6  153.18   15.40
   4  -3  -6  134.69   14.50
  -4  -3   6  150.88   13.20
   4   3  -6  131.69   14.30
   4   3  -6  110.09   22.40
  -4   3   6  170.28   12.60
  -4   3   6  134.59   14.70
  -4   3   6  157.88   12.50
  -3  -3   6  126.69   12.70
  -3  -3   6  169.38   16.70
  -3  -3   6  138.09   14.60
   3  -3  -6  178.28   15.20
   3  -3  -6  126.79   13.40
  -3   3   6   99.99   11.30
   3   3  -6  120.69   13.90
  -3   3   6  155.48   14.30
   3   3  -6  167.18   25.30
  -3   3   6  122.49   11.20
  -2  -3   6   14.70    5.60
   2  -3  -6   17.90    6.40
   2  -3  -6   15.80    6.10
  -2  -3   6    3.10    7.70
  -2   3   6   23.90    5.80
   2   3  -6    9.30   11.40
   2   3  -6   25.70    7.20
  -2   3   6   18.20    5.80
  -1  -3   6   10.20    8.40
   1  -3  -6    1.10    5.50
  -1  -3   6    4.30    4.90
   1  -3  -6    0.00    4.30
   1   3  -6   -3.40    9.40
  -1   3   6    7.50    5.20
   1   3  -6    4.00    5.20
   0  -3   6   33.20    6.60
   0  -3  -6   30.20    6.70
   0  -3   6   23.10   10.70
   0  -3  -6   22.70    6.70
   0   3  -6   15.80    6.50
   0   3   6   17.70    5.70
   0   3  -6   14.20   12.50
   1  -3   6   43.30    7.20
  -1  -3  -6   38.00    7.10
   1  -3   6   65.79   14.20
  -1  -3  -6   45.50    8.20
  -1   3  -6   76.99   21.20
   1   3   6   28.40    6.40
  -1   3  -6   39.10    8.10
  -2  -3  -6  178.48   14.40
  -2  -3  -6  192.18   17.60
   2  -3   6  172.28   14.20
   2  -3   6  194.38   24.00
  -2  -3  -6  187.18   21.10
  -2   3  -6  187.78   18.70
   2   3   6  209.08   22.60
   2   3   6  192.78   15.70
  -2   3  -6  197.48   31.60
  -3  -3  -6  226.48   25.50
   3  -3   6  218.38   16.20
   3  -3   6  244.08   25.70
  -3  -3  -6  221.38   19.90
  -3  -3  -6  214.68   16.20
   3   3   6  164.78   22.60
  -3   3  -6  206.18   33.60
   3   3   6  211.48   16.30
  -3   3  -6  223.28   20.10
  -4  -3  -6    9.10    5.10
   4  -3   6   -1.90    8.10
  -4  -3  -6    2.50    8.40
  -4  -3  -6   21.70   10.60
   4   3   6    1.50    4.30
  -4   3  -6    8.00    6.40
  -4   3  -6   13.10   16.20
   5  -3   6  458.05   38.40
  -5  -3  -6  364.26   38.60
  -5  -3  -6  478.55   33.40
  -5   3  -6  439.66   48.30
  -5   3  -6  431.06   32.30
   5   3   6  457.45   28.70
  -6  -3  -6  813.22   45.80
  -6  -3  -6  703.93   60.59
   6  -3   6  930.21   78.59
  -6  -3  -6  862.71   53.19
   6   3   6  789.72   42.10
   6   3   6  797.02   45.80
  -6   3  -6  758.72   49.70
  -7  -3  -6  332.07   29.20
  -7  -3  -6  329.57   22.20
  -7  -3  -6  350.06   46.90
   7  -3   6  315.47   33.70
   7   3   6  326.07   22.60
  -7   3  -6  313.07   27.90
  -7   3  -6  299.77   39.80
   7   3   6  317.07   19.20
  -8  -3  -6   42.90    8.00
   8  -3   6   41.60   16.20
  -8   3  -6   15.40   14.80
   8   3   6   42.10    8.20
   8   3   6   36.50    5.70
   9  -3   6   14.80   13.70
  -9  -3  -6   14.10    6.10
   9   3   6    8.30    5.90
  -9   3  -6   14.80   17.60
   9   3   6   21.40    5.30
 -10  -3  -6   97.19    9.00
 -10  -3  -6   80.29    7.30
  10  -3   6   93.89   23.10
 -10  -3  -6   99.59   12.30
 -10  -3  -6  112.29   12.50
  10   3   6   89.29   10.30
  10   3   6   99.69    9.60
 -10   3  -6   93.29    8.70
  10   3   6   85.49   11.90
  11  -3   6  324.07   42.80
 -11  -3  -6  441.06   25.60
 -11  -3  -6  442.76   27.10
  11  -3   6  478.45   27.70
 -11  -3  -6  442.66   24.80
 -11  -3  -6  458.15   29.60
  11   3   6  402.96   24.20
 -11   3  -6  380.96   21.90
  11   3   6  397.36   27.50
 -12  -3  -6  171.88   17.00
 -12  -3  -6  202.78   16.80
  12  -3   6  116.39   25.90
  12   3   6  175.58   17.10
  12   3   6  121.39   12.70
 -13  -3  -6   13.50    7.20
 -13  -3  -6    6.50    5.40
 -13  -3  -6   11.90    4.00
 -13  -3  -6   17.50    4.90
 -13   3  -6    9.60    3.60
  13   3   6    7.10    5.50
  13   3   6   10.50    6.20
 -14  -3  -6   28.90    4.90
 -14  -3  -6   23.00    9.00
 -14  -3  -6   28.50    6.30
  14   3   6   36.80    7.00
 -14   3  -6   33.90    5.70
 -15  -3  -6   15.50    4.80
 -15  -3  -6   24.70    7.30
 -15  -3  -6   24.90    5.90
 -15  -3  -6   29.80    4.40
  15   3   6   21.90    5.70
 -15   3  -6   26.20    4.10
  15   3   6   21.30    6.10
 -16  -3  -6   13.20    6.40
 -16  -3  -6   11.10    4.00
 -16  -3  -6   16.20    5.30
 -16  -3  -6   17.70    5.50
 -16   3  -6   17.20    3.70
  16   3   6   12.70    5.10
  16   3   6   13.30    5.10
 -17  -3  -6   13.60    4.50
 -17  -3  -6   10.30    3.10
 -17   3  -6   19.30    3.30
  17   3   6    9.70    4.00
  18  -4  -6   73.69    7.00
  18  -4  -6   69.19    9.30
 -18  -4   6   58.99    8.50
 -18  -4   6   67.89    7.80
 -18   4   6   63.09    6.30
  18   4  -6   48.40    6.70
 -18   4   6   60.59    5.60
 -17  -4   6    6.00    4.10
 -17  -4   6    3.30    3.30
 -17   4   6    8.00    2.90
  17   4  -6    7.50    3.20
 -17   4   6    7.70    3.10
 -16  -4   6   19.10    4.10
  16  -4  -6   20.60    6.50
  16  -4  -6   13.10    7.30
  16  -4  -6   21.10    5.00
 -16  -4   6   29.10    5.80
 -16   4   6   21.60    3.90
 -16   4   6   24.80    4.20
 -16   4   6   18.00    6.40
 -16   4   6   26.30    4.80
  16   4  -6   20.90    4.10
  15  -4  -6   40.50    9.90
  15  -4  -6   41.00    6.00
 -15  -4   6   34.30    5.20
 -15  -4   6   26.30    6.10
  15  -4  -6   17.60    6.90
 -15   4   6   19.20    4.40
 -15   4   6   22.50    5.30
 -15   4   6   37.80    4.80
  15   4  -6   24.80    4.60
 -15   4   6   32.20    7.00
 -14  -4   6   -3.60    8.60
  14  -4  -6   13.20    7.80
 -14  -4   6   13.50    5.40
  14  -4  -6    1.30    4.60
  14  -4  -6    3.90    6.20
 -14  -4   6    0.70    2.70
 -14  -4   6    5.80    4.00
 -14   4   6    3.50    4.30
 -14   4   6    5.70    3.90
  14   4  -6    0.60    5.90
  14   4  -6   -3.20    3.60
 -14   4   6    2.20    3.40
 -14   4   6   -2.00    5.20
  13  -4  -6    2.30    4.90
 -13  -4   6    5.80    5.70
 -13  -4   6   11.50    3.30
 -13  -4   6    3.20    4.10
  13  -4  -6   -2.90    6.00
  13  -4  -6   -5.80    6.40
 -13  -4   6    2.70    5.60
 -13   4   6    4.70    3.70
 -13   4   6    4.70    4.00
 -13   4   6    7.50    4.50
  13   4  -6   -0.80    5.80
 -13   4   6    9.90    6.50
  12  -4  -6    0.60   11.70
 -12  -4   6   28.60    5.40
  12  -4  -6   20.70    5.80
  12  -4  -6   21.60    7.60
  12  -4  -6   20.70   13.10
 -12  -4   6   21.40    3.90
 -12  -4   6    8.10    6.10
 -12  -4   6   15.80    6.10
 -12   4   6   22.20   11.10
 -12   4   6   15.70    4.60
 -12   4   6   14.00    5.00
  12   4  -6   13.30    6.80
 -12   4   6   18.50    4.60
 -11  -4   6    6.90    5.70
 -11  -4   6   13.70    6.20
 -11  -4   6   -0.80    4.40
  11  -4  -6   28.70   11.20
  11  -4  -6   21.50    7.30
  11  -4  -6   19.80    8.40
  11  -4  -6    4.90    5.40
 -11  -4   6    8.20    3.60
  11   4  -6   10.30    6.40
 -11   4   6    4.20    4.00
 -11   4   6    1.40    5.70
 -11   4   6   11.70    4.00
 -11   4   6    7.70    4.70
  10  -4  -6  114.29   10.20
  10  -4  -6   99.89   19.00
 -10  -4   6   98.79    8.50
 -10  -4   6  104.29   12.10
  10  -4  -6   93.69   13.80
 -10  -4   6  108.29   13.80
  10  -4  -6  100.39   13.00
 -10   4   6  110.19   13.30
 -10   4   6   99.89    9.60
 -10   4   6   80.29    8.80
  10   4  -6  121.49   15.20
   9  -4  -6  186.58   15.90
   9  -4  -6  171.58   23.40
  -9  -4   6  146.39   11.30
  -9  -4   6  191.58   15.50
   9  -4  -6  146.79   17.10
  -9  -4   6  166.08   16.70
   9  -4  -6  178.18   13.40
  -9   4   6  167.98   11.80
   9   4  -6  125.09   15.70
  -9   4   6  146.19   11.00
  -9   4   6  125.79   14.20
   8  -4  -6  268.47   27.50
  -8  -4   6  328.97   23.40
  -8  -4   6  248.68   36.30
   8   4  -6  265.37   38.60
   8   4  -6  313.67   23.70
   7  -4  -6   23.90    8.20
   7  -4  -6   44.60   11.10
  -7  -4   6   40.50    8.70
   7   4  -6   43.90    9.40
   7   4  -6   27.70   15.50
  -7   4   6   34.50    7.60
   6  -4  -6   33.60    8.20
  -6  -4   6   33.30    7.70
   6  -4  -6   32.70   10.50
  -6   4   6   29.20   10.30
   6   4  -6   26.30    8.10
   6   4  -6   24.70   15.60
  -6   4   6   38.50    7.60
  -5  -4   6 1280.47   78.49
   5  -4  -6 1328.37   78.69
  -5  -4   6 1436.06   76.09
   5  -4  -6 1373.56   75.39
  -5   4   6 1228.68   73.79
   5   4  -6 1195.08   89.99
   5   4  -6 1261.47   74.49
   5   4  -6 1387.96   72.59
   4  -4  -6  538.75   36.00
  -4  -4   6  514.55   38.20
  -4  -4   6  519.15   33.40
   4  -4  -6  503.65   33.20
   4   4  -6  502.55   38.50
   4   4  -6  479.65   48.00
  -4   4   6  427.46   31.80
  -4   4   6  472.65   28.90
  -3  -4   6  116.69   13.00
   3  -4  -6  102.99   12.90
  -3   4   6  134.69   13.10
   3   4  -6  109.89   15.20
   3   4  -6  164.28   29.70
   2  -4  -6  104.69   13.10
  -2  -4   6  110.69   12.70
   2   4  -6   92.59   13.60
   2   4  -6   94.59   23.20
  -2   4   6   93.39   11.00
   1  -4  -6  209.18   17.40
  -1   4   6  173.58   16.30
   1   4  -6  194.08   18.50
   1   4  -6  167.38   31.00
   0  -4   6  449.36   29.90
   0  -4  -6  470.55   30.00
   0  -4   6  491.65   38.90
   0   4  -6  379.56   45.80
   0   4  -6  416.96   30.00
   0   4   6  426.16   27.20
   1  -4   6  469.55   30.20
   1  -4   6  457.55   38.70
  -1  -4  -6  489.45   30.30
  -1   4  -6  415.46   49.90
   1   4   6  460.95   29.70
  -1   4  -6  492.75   33.60
   2  -4   6  197.98   16.80
   2  -4   6  224.88   27.00
  -2  -4  -6  229.68   17.60
   2   4   6  199.78   16.90
  -2   4  -6  178.18   20.90
  -2   4  -6  180.68   35.20
  -3  -4  -6   23.90    9.40
  -3  -4  -6   27.40    7.00
   3   4   6   35.80    8.20
  -3   4  -6   28.00   10.50
  -3   4  -6   40.40   21.00
  -4  -4  -6   11.50    5.90
   4  -4   6   -1.20   11.30
  -4  -4  -6   22.70    9.40
  -4   4  -6  -21.60   15.50
   4   4   6   13.00    6.70
   5  -4   6  280.37   34.50
  -5  -4  -6  329.07   22.60
   5   4   6  266.77   17.90
   5   4   6  312.17   22.50
   6  -4   6  168.28   28.70
  -6  -4  -6  214.78   17.30
  -6  -4  -6  199.48   15.00
   6   4   6  188.98   11.50
   6   4   6  138.49   12.50
   7  -4   6    0.00   13.20
  -7  -4  -6   19.20    3.90
  -7  -4  -6   18.40    3.70
  -7  -4  -6    5.80    4.80
  -7  -4  -6   16.70    6.80
  -7  -4  -6   20.30    5.90
   7   4   6   16.90    7.20
   7   4   6    4.30    4.50
   7   4   6   12.90    3.90
  -8  -4  -6    1.10    5.80
  -8  -4  -6    4.90    2.80
   8  -4   6   10.10   12.90
  -8  -4  -6    7.80    4.50
  -8  -4  -6    5.30    3.40
  -8  -4  -6    7.00    5.40
   8   4   6   -2.40    5.60
   8   4   6   13.40    5.20
  -8   4  -6    4.90    3.20
   8   4   6    1.40    2.80
  -9  -4  -6  118.39   10.60
  -9  -4  -6  129.89    9.80
  -9  -4  -6  128.59   12.40
  -9  -4  -6  135.89    9.10
  -9  -4  -6  133.29   13.90
   9  -4   6  129.89   24.10
   9   4   6  134.39    9.10
   9   4   6  138.99   14.90
  -9   4  -6  123.19    9.40
   9   4   6  109.39   11.50
 -10  -4  -6    2.50    5.50
  10  -4   6   31.10   14.20
 -10  -4  -6    5.80    6.10
 -10  -4  -6    1.50    2.70
 -10  -4  -6    3.90    5.90
 -10  -4  -6    6.20    3.30
  10   4   6   -4.10    2.70
 -10   4  -6   -0.90    3.00
  10   4   6    6.90    5.00
  10   4   6   -5.90    5.30
 -11  -4  -6   46.80    9.40
 -11  -4  -6   68.89    6.20
 -11  -4  -6   64.59    7.10
 -11  -4  -6   71.89    6.60
 -11  -4  -6   85.09   10.20
  11   4   6   55.59   10.10
  11   4   6   76.99    8.30
 -11   4  -6   51.09    5.50
  11   4   6   48.20    5.20
 -12  -4  -6   59.19    6.80
 -12  -4  -6   47.30    9.80
 -12  -4  -6   82.59    9.80
 -12  -4  -6   56.09    8.00
  12   4   6   30.40    8.80
  12   4   6   55.69    5.60
 -13  -4  -6   22.80    4.30
 -13  -4  -6   22.30    5.70
 -13  -4  -6   26.70    7.60
 -13  -4  -6   23.40    4.80
 -13   4  -6   18.40    3.80
  13   4   6   18.60    6.00
  13   4   6   20.00    5.90
 -14  -4  -6   24.10    4.00
 -14  -4  -6   22.80    4.60
 -14  -4  -6   22.40    5.40
 -14   4  -6   27.90    4.30
  14   4   6   18.00    5.20
[truncated: 472,243 more chars]
