# Supplementary material for: Inactivation of the CIC-DUX4 oncogene through P300/CBP inhibition, a therapeutic approach for CIC-DUX4 sarcoma
Source: Oncogenesis. 2021 Oct 12;10(10):68. doi: 10.1038/s41389-021-00357-4 (PMC8511258; doi:10.1038/s41389-021-00357-4)
Supplement: Supplementary file 14 — CTs of qPCRs [file 41389_2021_357_MOESM14_ESM.xlsx]

## Sheet:  Fig 6
			GAPDH	CIC-DUX4	ETV1	ETV4	ETV5
3T3	0		15.0541	Undetermined	20.847	29.315	20.7061
	0		15.1902	Undetermined	20.8516	31.3836	20.875
	0		15.3362	Undetermined	20.9989	29.0853	20.8166
	0		15.2053	Undetermined	21.1361	30.8419	21.0032
	0.3	A485	14.7701	Undetermined	20.9876	28.6253	20.9795
	0.3	A485	14.5681	Undetermined	20.9566	29.8965	21.0185
	0.3	A485	14.418	Undetermined	20.5093	27.6495	20.4533
	0.3	A485	14.2511	Undetermined	20.7063	28.9427	20.5419
	3	A485	14.9014	Undetermined	21.0999	27.4537	20.4734
	3	A485	15.1677	Undetermined	21.2813	28.7256	20.7552
	3	A485	14.9353	Undetermined	21.3728	28.2203	21.0361
	3	A485	15.1239	Undetermined	21.4899	28.7225	21.212
	0.03	p300	14.6539	Undetermined	20.7205	28.3974	20.6246
	0.03	p300	14.2456	Undetermined	20.7098	29.6642	20.6706
	0.03	p300	14.6796	Undetermined	20.7363	28.3192	20.5203
	0.03	p300	14.742	Undetermined	20.7004	29.7962	20.6082
	0.3	p300	14.4153	Undetermined	20.8669	28.4198	20.6617
	0.3	p300	14.3096	Undetermined	20.869	29.7139	20.7372
	0.3	p300	14.7791	Undetermined	21.264	28.7096	21.1917
	0.3	p300	14.8123	Undetermined	21.2479	30.9001	21.2652
3T3-CIC-DUX4	0		14.2685	25.5784	16.9404	22.2506	15.749
	0		14.3085	26.1924	17.0049	22.3595	15.9599
	0		14.8159	25.4062	16.9061	22.1213	15.4864
	0		14.5248	25.609	16.9721	22.1882	15.9014
	0.3	A485	14.4551	25.6438	17.5428	21.9376	16.2325
	0.3	A485	14.4172	25.6962	17.7049	22.4046	16.3103
	0.3	A485	14.1564	24.4815	17.3545	21.7742	15.8838
	0.3	A485	14.0776	25.0886	17.3904	21.655	16.0445
	3	A485	14.5739	26.0694	19.6167	25.0258	17.4771
	3	A485	14.5057	24.7435	19.5471	24.2464	17.5159
	3	A485	14.7618	26.9876	19.6398	25.1932	17.5787
	3	A485	14.5377	26.4004	19.6544	24.4334	17.7292
	0.03	p300	14.8873	25.4789	17.4122	21.5147	16.2332
	0.03	p300	15.0723	26.3107	17.5648	23.8262	16.1637
	0.03	p300	14.5466	25.3959	17.5341	21.7718	16.1944
	0.03	p300	14.6139	26.0132	17.5097	23.8289	16.1784
	0.3	p300	14.6185	25.3952	18.637	23.6964	17.1897
	0.3	p300	14.9472	25.6183	18.7413	25.3253	16.842
	0.3	p300	14.6576	25.5156	18.753	23.1205	16.9798
	0.3	p300	14.9187	26.4156	18.9106	24.7582	16.949

## Sheet: Sup Fig 7a
			GAPDH	CIC-DUX4	ETV1	ETV4	ETV5
C2C12	0	p300w	15.0772	Undetermined	24.1728	23.2573	21.6339
	0	p300w	15.1533	Undetermined	24.0652	23.2256	21.5689
	0	p300w	15.1213	Undetermined	24.2829	23.5098	21.7174
	0	p300w	15.3528	Undetermined	24.2573	22.9328	21.7277
	0	p300w	15.376	Undetermined	24.0959	23.124	21.4675
	0	p300w	15.631	Undetermined	24.2463	23.5969	21.8704
	0.3	p300w	14.8793	Undetermined	24.6209	22.6045	21.0106
	0.3	p300w	14.9692	Undetermined	24.6115	22.7042	20.9428
	0.3	p300w	14.9713	Undetermined	24.62	23.1036	20.9803
	0.3	p300w	15.1148	Undetermined	24.9857	23.0202	21.1408
	0.3	p300w	15.0779	Undetermined	24.7497	23.1919	21.2099
	0.3	p300w	14.9541	Undetermined	24.7923	23.5548	21.0511
C2C12 CIC-DUX4	0	p300w	15.0534	27.6831	17.0914	17.2399	15.6396
	0	p300w	15.1452	28.2825	17.1076	17.7313	15.7118
	0	p300w	15.2644	28.496	16.9333	17.3799	15.7126
	0	p300w	15.3477	27.2608	17.0039	16.8535	14.9051
	0	p300w	15.3525	28.1248	17.1609	16.9461	15.3941
	0	p300w	15.3388	28.3394	17.1289	17.3127	15.4676
	0.3	p300w	15.7178	29.5014	19.7824	19.1558	17.07
	0.3	p300w	15.2423	29.4159	19.632	19.1926	16.5801
	0.3	p300w	15.8598	29.6249	19.5907	19.9531	16.9751
	0.3	p300w	15.5534	27.9251	19.5122	19.0997	16.7025
	0.3	p300w	15.218	28.0999	19.3607	19.1888	16.3147
	0.3	p300w	15.4863	28.178	19.5867	19.0988	16.5933

## Sheet: Sup Fig 1a
Cell Line	Treatment	B2M	CBP	ETV1	ETV4	ETV5	P300
KITRA	Control	19.7991	19.1311	16.6951	15.7374	14.8248	18.7052
		19.5197	19.2796	16.7642	15.7186	14.921	18.7721
		20.0314	19.2497	16.945	15.9643	14.9081	18.9332
		19.2529	18.8726	16.5212	15.2975	14.7507	18.6264
		19.7381	18.8087	16.6257	14.8174	14.6995	18.5775
		19.5846	19.0161	16.7689	15.7828	14.9022	18.6535
		19.542	18.9259	16.7537	15.7587	14.7423	18.5922
		19.862	18.9334	16.7407	15.5794	15.0078	18.4638
		19.6789	19.3342	16.8845	15.7226	14.8926	18.7942
	Scramble siRNA	19.8041	18.8137	16.3553	15.5336	14.7437	18.7744
		19.7874	18.9062	16.6627	15.6906	14.7465	18.393
		19.7334	19.005	16.8141	15.7493	14.7429	18.5674
		19.4717	18.9006	16.5418	15.2586	14.7609	18.4721
		19.6488	18.6709	16.4578	15.4826	14.7374	18.6092
		19.9087	19.0655	16.9189	15.8104	14.8817	18.7168
		19.417	18.9013	16.7007	15.4657	14.8286	18.5819
		19.6691	19.2288	16.5496	15.7088	14.91	18.7884
		19.9254	19.1426	16.9624	16.0318	14.8367	18.8637
	P300 siRNA	18.9038	19.2421	15.8052	15.8054	14.8388	21.5767
		19.0895	18.9763	15.8584	15.6472	14.8514	21.7
		19.2197	19.1689	16.1595	15.4328	15.0164	21.7869
		19.0115	19.0941	15.9773	15.6831	14.9239	21.4184
		18.9533	18.7557	15.9199	15.6384	14.7522	21.7614
		19.1455	19.1368	16.1445	15.4666	14.9557	21.6298
		19.6547	19.049	15.9936	15.7332	14.937	21.3499
		19.6427	19.1287	16.2476	15.6276	15.025	21.4508
		19.7326	19.3615	16.1239	16.0638	15.3964	21.614
	CBP siRNA	19.31	21.7164	16.4015	15.568	14.8178	18.6042
		19.6168	21.696	16.4194	15.5119	14.9609	18.483
		19.8845	21.8795	16.7237	15.9064	15.076	18.5872
		19.0586	21.4546	16.3946	15.1382	14.6893	18.2946
		19.2294	21.4216	16.3754	15.2429	14.6624	18.4029
		19.722	21.6884	16.5912	15.7624	14.8915	18.6359
		19.3986	21.3726	16.227	15.3855	14.8625	18.3597
		19.415	21.4752	16.3981	15.4836	14.8975	18.4647
		19.9521	21.5765	16.4987	16.202	15.1237	18.5306
	p300/CBP siRNA	18.9445	20.4616	16.8387	16.5528	15.301	20.4061
		19.1892	20.5795	16.8593	16.3897	15.256	20.4835
		18.8462	20.6746	17.0007	16.6403	15.2569	20.7914
		19.2009	20.7508	16.6669	16.2509	15.3064	20.602
		18.7148	20.7236	16.8635	16.2138	15.3299	20.5643
		19.0667	20.6727	17.0262	16.6691	15.3164	20.7504
		19.0659	21.096	17.0309	16.7303	15.428	20.7598
		19.2066	21.3891	17.4533	16.6468	15.4281	20.9051
		19.5713	21.1622	17.3509	16.8426	15.4628	21.2665

## Sheet: Sup Fig 7b
			GAPDH	CIC-DUX4	ETV1	ETV4	ETV5
LHCN	0	p300w	15.7143	Undetermined	19.4821	20.0984	18.2695
	0	p300w	15.9761	Undetermined	19.6902	20.0578	18.7969
	0	p300w	16.0713	Undetermined	19.6452	20.3677	18.3599
	0	p300w	15.7499	Undetermined	19.0931	19.482	17.9768
	0	p300w	15.7529	Undetermined	19.0818	19.5369	18.1769
	0	p300w	15.9607	Undetermined	19.2343	19.8076	18.2789
	0.3	p300w	15.786	Undetermined	19.6191	20.3761	18.416
	0.3	p300w	15.901	Undetermined	19.8699	20.3895	18.8741
	0.3	p300w	16.1346	Undetermined	19.695	20.5228	18.5533
	0.3	p300w	15.4665	Undetermined	19.6065	20.3579	18.3644
	0.3	p300w	15.8731	Undetermined	19.734	20.3754	18.7426
	0.3	p300w	16.004	Undetermined	19.7237	20.5868	18.4348
LHCN CIC-DUX4	0	p300w	15.8993	24.5822	19.4652	18.9381	17.9574
	0	p300w	15.9778	24.7804	19.4328	18.9712	18.1003
	0	p300w	16.0919	26.2947	19.5284	19.0751	18.0845
	0	p300w	15.2957	24.1484	19.1792	18.6689	17.7224
	0	p300w	15.6702	24.484	19.304	18.6934	17.9192
	0	p300w	15.7009	25.1447	19.319	18.9593	17.8371
	0.3	p300w	15.6849	24.8909	19.4855	19.7369	17.8803
	0.3	p300w	15.8077	25.1912	19.5555	19.8975	18.0873
	0.3	p300w	15.9738	25.9541	19.5336	19.8933	18.0568
	0.3	p300w	15.8224	25.2501	19.675	20.4068	18.0467
	0.3	p300w	15.7947	25.3406	19.721	19.9756	18.1778
	0.3	p300w	16.1826	25.7085	19.7853	20.9691	18.8596

## Sheet: Fig 3 set 1
Cell Line	Compound	Conc.	GAPDH	ETV4	ETV5	ETV1
NCC-CDS-X1	Control	0	20.2794	18.29	17.3607	19.029
			20.2751	18.7839	17.3054	19.1554
			20.1367	18.1806	17.1027	18.8568
			20.2185	18.6796	17.3486	19.3474
			20.0588	18.1608	17	18.9252
			19.8862	18.1035	17.2758	18.8144
	Comp 15	0.03	20.0312	17.7246	17.0827	18.8805
			20.0344	18.9589	17.1116	18.9116
			19.8669	17.8194	16.9533	18.6378
			19.9722	17.9447	17.0872	18.8524
			19.7198	19.2651	17.0491	18.8731
			20.0007	18.1045	16.9374	18.7099
		0.3	20.0857	18.1203	17.1096	18.9863
			20.1281	18.5218	16.9785	19.0465
			20.0256	18.2058	16.9572	18.868
			20.1765	18.1883	17.1259	18.9038
			20.1911	18.5449	17.0615	19.0167
			20.0688	18.5167	16.8872	18.8241
	iP300v	0.03	20.0363	18.1097	17.2257	19.1099
			20.1994	18.1157	17.4187	19.183
			19.9154	17.7151	16.8789	19.1279
			20.5445	18.4128	17.4179	19.444
			20.1438	18.1742	17.4987	19.3955
			20.4926	17.8856	16.8553	19.3289
		0.3	20.1701	18.6014	17.2519	19.1704
			20.0376	18.5252	17.5087	19.281
			20.3616	18.0716	17.0534	18.8971
			20.0243	18.3965	17.1545	19.0504
			20.2215	18.2684	17.4168	19.0689
			20.0203	17.9228	16.8695	18.7433
	Comp 13	0.03	20.0541	18.1539	17.4398	19.0997
			19.9867	18.5643	17.325	19.242
			20.0925	18.6466	17.1915	18.9816
			20.1943	18.5897	17.3514	19.0625
			20.1183	18.6619	17.3663	19.1608
			20.0223	18.6638	17.1304	19.1245
		0.3	20.9731	20.6504	18.5528	20.1439
			20.74	20.856	18.4852	19.984
			21.0065	20.6584	18.3405	19.8463
			22.4253	21.5894	19.4349	20.9918
			22.1953	21.6032	19.4308	20.9836
			21.8536	21.4046	19.206	20.7767
	iP300w	0.03	21.4554	21.9555	18.5669	19.8261
			20.6742	21.2723	18.3428	19.8783
			20.5642	20.9375	18.0061	19.5678
			21.1677	22.3159	18.5171	19.9053
			20.5562	21.4935	18.6776	19.7842
			20.4171	21.2462	18.1172	19.6441
		0.3	21.5575	27.2789	20.9481	23.2951
			22.1387	25.9659	20.833	23.4233
			20.9759	26.1987	20.5894	22.9952
			23.2308	27.7766	22.2477	24.9804
			24.0435	27.9346	22.099	24.8517
			22.5984	27.3513	21.8824	24.7409
	A485	0.03	21.9185	19.5886	18.3381	20.3232
			21.8647	19.5409	18.2771	20.336
			21.2848	19.4179	18.0501	19.9076
			20.3544	18.5525	17.4271	19.1383
			20.1504	18.3144	17.1244	19.0088
			19.9603	18.2841	16.9559	18.8703
		0.3	24.0624	23.8191	20.5597	22.3135
			23.838	23.6031	20.6158	21.9371
			23.635	23.4461	20.1505	21.8851
			20.9138	20.6003	18.289	19.8944
			20.9056	20.2093	18.3248	19.7256
			20.6014	20.0664	17.9678	19.3933

## Sheet: Fig 4
Cell Line	Treatment	Time	GAPDH	ETV4	ETV5
NCC-CDS-X1	Control	0h	17.9959	15.8722	15.6226
		0h	18.0727	16.0561	15.7377
		0h	17.4232	15.6477	15.981
		0h	17.8375	15.8562	15.7221
		0h	17.9535	15.8055	15.768
		0h	18.2214	15.8547	15.6982
		0h	17.4218	15.3589	15.243
		0h	18.1002	15.389	15.3789
		0h	17.4766	15.5087	15.3701
	P300	4h	18.2882	16.7801	17.3763
		4h	17.8288	16.7403	17.5998
		4h	18.0811	17.0004	17.4687
		4h	17.9712	17.2976	17.8214
		4h	18.0043	17.4243	17.9774
		4h	18.0494	16.8751	17.6205
		4h	18.308	16.898	17.5677
		4h	17.5938	17.3303	17.7291
		4h	17.5058	16.991	17.5326
	P300	24h	19.2869	23.2525	19.9318
		24h	18.8791	23.3972	19.8952
		24h	18.4213	23.2263	19.8926
		24h	18.6736	23.1119	19.7387
		24h	19.0233	22.9212	19.677
		24h	18.8875	22.7536	19.6723
		24h	19.0529	22.9047	19.7888
		24h	18.9264	22.9735	19.7488
		24h	18.9288	22.8489	19.5939
KITRA	Control	0h	16.9176	15.362	15.4872
		0h	17.2786	15.1253	15.6022
		0h	17.075	15.1313	15.6642
		0h	17.477	15.5473	16.1591
		0h	16.874	15.4903	16.0951
		0h	17.0988	15.4996	16.1254
		0h	17.5379	15.7988	16.3445
		0h	17.215	15.8578	16.156
		0h	17.2677	15.6643	16.1394
	P300	4h	17.1914	16.2876	17.4908
		4h	17.5245	16.5395	17.7479
		4h	17.7621	15.9795	17.4707
		4h	17.8574	16.412	17.4784
		4h	17.5699	16.317	17.5616
		4h	17.4065	16.2832	17.4316
		4h	18.042	16.411	17.718
		4h	17.9395	16.5875	17.757
		4h	18.0438	16.2157	17.528
	P300	24h	18.7809	22.0482	19.3028
		24h	17.8604	21.9776	19.471
		24h	17.9326	21.4625	19.3236
		24h	18.2325	22.013	19.4355
		24h	18.1705	22.0608	19.532
		24h	18.1537	21.7671	19.6189
		24h	17.8869	21.9228	19.2756
		24h	18.1393	21.9332	19.2155
		24h	17.7278	21.624	19.3452

## Sheet: Fig 1
Treatment	B2M	CBP	ETV1	ETV4	ETV5	P300
Control	21.0215	19.5503	16.5488	16.6052	16.2482	18.8747
	21.0425	19.3874	16.7361	16.4017	15.7532	19.1163
	21.0614	19.5475	16.5514	16.265	15.535	18.8581
	21.0876	19.9841	16.9867	16.6319	15.6039	19.3775
	21.472	19.8986	17.0824	16.5236	15.8185	19.5917
	21.401	19.8907	16.7071	16.643	15.6628	19.2787
	21.0407	19.4619	16.7033	16.3324	15.3724	19.3071
	21.0202	19.6026	16.7839	16.7603	15.8915	19.4677
	21.0462	19.7023	16.6897	16.4493	15.6725	19.2736
Scramble siRNA	21.4697	19.6303	16.8612	17.2254	15.7144	19.5119
	21.325	19.7538	16.9775	17.3448	16.11	19.1112
	21.1616	19.8288	16.9964	17.0538	15.8399	18.9329
	21.3795	19.8411	17.1474	16.7687	15.7246	19.4964
	21.1666	19.9541	17.0762	16.6583	16.1247	19.4924
	21.2781	19.9158	16.9577	16.6172	15.9758	19.6695
	20.5631	19.462	16.5483	16.1758	15.3986	18.8313
	20.6551	19.3855	16.5477	16.3479	15.5226	18.8997
	20.6106	19.3557	16.41	15.9815	15.4818	18.8931
p300 siRNA	20.7362	19.7988	16.5962	16.7217	16.1162	21.475
	20.7928	19.8138	16.776	16.4707	16.0715	21.6897
	20.9816	20.0059	16.4726	16.4019	15.9299	21.7982
	21.3032	20.1613	17.3337	16.9175	16.4753	21.7197
	21.1991	19.978	17.1076	16.8099	16.2322	21.7655
	21.1587	20.1692	16.9629	16.5139	16.3519	21.796
	22.0732	20.679	17.567	17.8992	16.7186	21.7941
	22.1586	21.1499	17.7184	17.9639	16.9863	22.3123
	22.0464	20.8503	17.7524	17.9194	17.2648	22.3431
CBP siRNA	21.3399	21.978	17.0803	16.6534	16.4406	19.3566
	21.646	22.0034	17.3451	16.8078	16.9312	19.4836
	21.5678	22.1045	17.2444	16.7708	16.7426	19.7135
	21.9481	22.7386	17.9984	17.2741	16.7329	19.6445
	22.0581	22.9795	17.9523	17.4861	16.8812	20.2609
	22.2201	22.7387	18.0907	17.4325	17.1298	20.4577
	21.7771	22.4449	17.5404	16.9785	16.7693	19.6149
	21.8272	22.7662	17.6416	17.2443	16.9271	20.1007
	21.8647	22.7586	17.6075	17.1509	17.1206	20.2659
p300/CBP siRNA	21.044	20.9641	16.9428	16.5969	16.4141	20.4957
	20.882	20.9639	17.1345	16.4111	16.3739	20.6959
	20.7069	21.1117	17.1132	16.3704	16.614	20.6978
	21.0059	21.5641	17.3964	17.2942	16.6887	20.8607
	21.0035	21.6872	17.5423	17.2426	16.7768	20.9996
	21.2541	21.5297	17.3551	16.9083	16.5513	20.9538
	21.4096	22.628	18.4423	18.2363	17.3015	21.6575
	21.8433	22.9036	18.5104	18.2672	17.2626	21.9867
	21.9753	22.676	18.5632	17.9344	17.2718	22.3081

## Sheet: Fig 3 set 2
Cell Line	Compound	Conc.	GAPDH	CCNE1	CCN2	CDK2	CDKN1A
NCC-CDS-X1	Control	0	21.9699	21.6964	24.4556	24.712	24.9886
			22.1486	21.8809	24.5519	24.7169	24.9797
			22.1778	21.8585	24.5621	24.4673	24.7325
			21.6625	21.4202	24.1531	24.248	24.3912
			21.8111	21.3751	23.9835	24.0079	24.6257
			21.9469	21.4463	24.0944	24.264	24.471
	Comp 15	0.03	21.9419	21.2557	24.1699	24.0582	24.4979
			22.0156	21.3555	24.1272	24.4286	24.4702
			22.1651	21.4704	24.3625	24.206	24.755
			21.7201	21.0884	24.0887	24.0926	24.4433
			21.6378	21.5117	24.0612	24.2572	24.298
			21.5319	21.4095	23.9095	24.4968	24.5
		0.3	21.5698	21.529	23.8643	24.077	24.8592
			21.7138	21.4632	23.9657	24.1906	24.382
			21.7042	21.5356	24.289	24.3403	23.987
			21.8903	21.4835	24.0422	24.2114	24.4218
			21.8642	21.6193	24.125	24.3943	24.2409
			21.6107	21.3851	24.4259	24.4263	24.1322
	iP300v	0.03	21.5324	21.3531	23.9782	24.2648	24.3465
			21.9726	21.5635	24.0632	24.1463	24.5362
			21.7929	21.4204	23.861	24.0559	24.0054
			21.9226	21.3492	24.0072	24.213	24.6929
			21.9766	21.4562	23.9212	24.0958	24.6746
			21.843	21.3861	24.1262	24.017	24.244
		0.3	22.0548	21.6173	24.2828	24.2888	24.7541
			21.4375	21.7213	24.0605	24.3692	24.5932
			22.4717	21.682	24.2763	24.406	24.2892
			21.6608	21.3464	23.9596	23.9994	24.393
			21.7057	21.4728	23.9377	24.1597	24.4401
			21.5667	21.514	24.0143	24.399	24.2709
	Copm 13	0.03	21.9535	21.7763	24.462	23.7224	24.4394
			21.783	22.1798	24.7298	24.7871	24.6051
			22.0724	22.2153	24.2423	24.7	24.4041
			22.0085	22.0797	24.2635	24.3226	24.7469
			22.1681	22.4711	24.8854	24.9186	24.9243
			21.6441	22.4958	24.3661	24.6506	24.597
		0.3	22.9748	23.9319	26.772	25.9237	24.2532
			22.763	23.9747	26.7761	26.0268	24.2427
			22.7062	23.6963	26.6994	25.6056	23.9462
			23.8992	24.3834	27.4727	26.505	25.1656
			24.1329	24.6041	27.8554	26.8921	25.2226
			23.6232	24.8166	27.6998	26.6703	24.9423
	iP300w	0.03	22.2678	23.9106	26.0658	24.8639	22.5324
			22.2129	23.9898	26.4219	24.9927	22.4608
			22.0827	24.1498	26.7825	25.084	22.5608
			22.4379	23.9901	26.6276	24.9477	23.0722
			22.4549	24.1129	26.1973	24.9	22.9588
			22.3244	24.0448	26.8163	25.1393	22.7719
		0.3	22.8817	24.8727	26.0576	25.3806	23.5449
			22.5199	24.9897	26.2266	25.6511	23.6922
			22.6781	24.8138	26.0392	25.503	23.2921
			24.7005	25.9393	27.0909	26.9937	24.5737
			24.5643	26.3495	27.381	26.9009	24.6389
			24.204	26.1879	27.532	27.0187	24.3068
	A485	0.03	23.1086	22.9634	25.4091	25.8044	25.146
			22.9519	23.0443	25.4158	25.6693	24.995
			23.1631	22.8901	25.4871	26.0192	25.007
			21.8982	21.8576	24.4199	24.3731	23.7235
			21.5048	21.8305	24.4663	24.3951	24.0619
			21.8017	21.8769	24.8058	24.5773	23.8719
		0.3	25.5477	26.7935	28.8778	29.6877	26.9539
			25.55	26.9163	29.3785	30.3066	26.779
			25.7154	27.3347	29.7818	29.9056	27.1354
			22.5229	23.5412	26.7515	25.8441	23.6614
			22.399	23.5964	26.9793	25.4249	23.6032
			22.3777	24.0185	27.0311	25.8682	24.0118
